# Supplementary material for: A translational regulator MHZ9 modulates ethylene signaling in rice
Source: Nat Commun. 2023 Aug 4;14:4674. doi: 10.1038/s41467-023-40429-0 (PMC10403538; doi:10.1038/s41467-023-40429-0)
Supplement: Supplementary file 4 — Supplementary Data 1-12 [file 41467_2023_40429_MOESM4_ESM.zip]

Archive with 13 entries (12 files):
- Supplementary Data/
- Supplementary Data/Supplementary Data 11 KEGG  analysis in translational, mRNA, and translation efficiency levels in response to ethylene in WT.xlsx
- Supplementary Data/Supplementary Data 7 Alterations of mRNA levels in response to ethylene in WT and mhz9.xlsx
- Supplementary Data/Supplementary Data 8 Alterations of  translational levels in response to ethylene in WT and mhz9.xlsx
- Supplementary Data/Supplementary Data 9 Alterations of  translation efficiency levels in response to ethylene in WT and mhz9.xlsx
- Supplementary Data/Supplementary Data 1 MHZ9 binding proteins identified by MHZ9-GFP IP-MS.xlsx
- Supplementary Data/Supplementary Data 10 MHZ9 effects on the mRNA, translational, and translational efficiency levels of its binding genes in response to ethylene.xlsx
- Supplementary Data/Supplementary Data 12 Primers used in this study.xlsx
- Supplementary Data/Supplementary Data 2 MHZ9 binding sites identified through MHZ9-N-GFP RIP-seq.xlsx
- Supplementary Data/Supplementary Data 3 MHZ9 binding sites identified through MHZ9 CLIP-seq under ethylene treatment.xlsx
- Supplementary Data/Supplementary Data 4 MHZ9 binding genes identified through MHZ9N RIP-seq and MHZ9 CLIP-seq under ethylene treatment.xlsx
- Supplementary Data/Supplementary Data 5 Summary of the reads.xlsx
- Supplementary Data/Supplementary Data 6 Correlation between biological replicates.xlsx
