# Supplementary material for: A translational regulator MHZ9 modulates ethylene signaling in rice
Source: Nat Commun. 2023 Aug 4;14:4674. doi: 10.1038/s41467-023-40429-0 (PMC10403538; doi:10.1038/s41467-023-40429-0)
Supplement: Supplementary file 4 — Supplementary Data 1-12 [file 41467_2023_40429_MOESM4_ESM.zip › Supplementary Data/Supplementary Data 11 KEGG analysis in translational, mRNA, and translation efficiency levels in response to ethylene in WT.xlsx]

## Sheet: Sheet1
Supplementary Data 11 KEGG analysis in translational, mRNA, and translation efficiency levels in response to ethylene in WT.
All the genes with pathway annotations were selected for pathway analysis. PATH, Gene_ID, locus_ID, description, logFC and P value indicate the pathway annotation, NCBI (GCF_001433935.1) gene nomenclature, Oryza sativa (RGAPv7) RGAP1- gene nomenclature, putative gene annotations, the log2 of fold change and the p value, respectively. Translational efficiency (TE) was calculated by RPM (Ribo-seq)/…
PATH	Gene_ID	Locus_ID	description	mRNA level						translational level						translational level						average of log2FC of the pathway contained genes
				mRNA log2FC (ET/Air) in WT	mRNA log2FC (ET/Air) in mhz9	Mann Whitney U test of NIP RNA	U test's p Value of NIP RNA	Mann Whitney U test of mhz9 RNA	U test's p Value of mhz9 RNA	Ribo log2FC (ET/Air) in WT	Ribo log2FC (ET/Air) in mhz9	Mann Whitney U test of NIP Ribo	U test's p Value of NIP Ribo	Mann Whitney U test of mhz9 Ribo	U test's p Value of mhz9 Ribo	TE log2FC (ET/Air) in WT	TE log2FC (ET/Air) in mhz9	Mann Whitney U test of NIP TE	U test's p Value of NIP TE	Mann Whitney U test of mhz9 TE	U test's p Value of mhz9 TE	average RNA NIP log2FC ET/Air	average RNA mhz9 log2FC ET/Air	average Ribo NIP log2FC ET/Air	average Ribo mhz9 log2FC ET/Air	average TE NIP log2FC ET/Air	average TE mhz9 log2FC ET/Air
Peptidoglycan biosynthesis and degradation proteins [BR:osa01011]	LOC4323966	LOC_Os01g33230	UDP-N-acetylglucosamine--N-acetylmuramyl-(pentapeptide) pyrophosphoryl-undecaprenol N-acetylglucosamine transferase	0.0988495	-0.00506913	4193.5	0.308188	5535.5	0.457345	0.983455	0.656773	1684.5	0.107975	1027.5	0.0763308	0.884605	0.661842	1815.5	0.115279	1046.5	0.077134	0.0988495	-0.00506913	0.983455	0.656773	0.884605	0.661842
Brassinosteroid biosynthesis [PATH:osa00905]	LOC4327329	LOC_Os01g10040	cytochrome P450 90D2	0.561206	0.1501	24092	0.0876649	30713	0.287015	1.86803	0.390769	24073	0.087303	10420	0.00138087	1.30682	0.24067	24532	0.0963613	12122	0.00264196	0.207075	-0.0448288	-0.424622	0.509003	-0.631697	0.553831
Brassinosteroid biosynthesis [PATH:osa00905]	LOC4351461	LOC_Os12g04480	cytochrome P450 90A4-like	0.117843	0.00411957	24092	0.0876649	30713	0.287015	-0.921156	0.268945	24073	0.087303	10420	0.00138087	-1.039	0.264826	24532	0.0963613	12122	0.00264196	0.207075	-0.0448288	-0.424622	0.509003	-0.631697	0.553831
Brassinosteroid biosynthesis [PATH:osa00905]	LOC4349746	LOC_Os11g04710	cytochrome P450 90A3-like	0.410923	-0.0640785	24092	0.0876649	30713	0.287015	-0.723554	0.912934	24073	0.087303	10420	0.00138087	-1.13448	0.977013	24532	0.0963613	12122	0.00264196	0.207075	-0.0448288	-0.424622	0.509003	-0.631697	0.553831
Brassinosteroid biosynthesis [PATH:osa00905]	LOC4333399	LOC_Os03g40540	cytochrome P450 85A1-like	0.460528	0.198765	24092	0.0876649	30713	0.287015	-2.43534	0.55732	24073	0.087303	10420	0.00138087	-2.89586	0.358555	24532	0.0963613	12122	0.00264196	0.207075	-0.0448288	-0.424622	0.509003	-0.631697	0.553831
Brassinosteroid biosynthesis [PATH:osa00905]	LOC4347176	LOC_Os09g26960	cytochrome P450 71A1	-0.144373	0.0205448	24092	0.0876649	30713	0.287015	-0.253215	0.346103	24073	0.087303	10420	0.00138087	-0.108842	0.325558	24532	0.0963613	12122	0.00264196	0.207075	-0.0448288	-0.424622	0.509003	-0.631697	0.553831
Brassinosteroid biosynthesis [PATH:osa00905]	LOC107277843	LOC_Os09g26970	cytochrome P450 71A1	-0.163678	-0.578423	24092	0.0876649	30713	0.287015	-0.0825009	0.577945	24073	0.087303	10420	0.00138087	0.081177	1.15637	24532	0.0963613	12122	0.00264196	0.207075	-0.0448288	-0.424622	0.509003	-0.631697	0.553831
Glycosphingolipid biosynthesis - ganglio series [PATH:osa00604]	LOC4337620	LOC_Os05g02510	beta-hexosaminidase 1	0.0507712	-0.06408	9745	0.334774	7195	0.169548	-1.23837	-0.180431	2562	0.0275934	8633	0.255419	-1.28914	-0.116351	2668	0.0290194	8170	0.22554	0.000648515	-0.0761723	-1.0934	0.438926	-1.09405	0.515098
Glycosphingolipid biosynthesis - ganglio series [PATH:osa00604]	LOC4339457	LOC_Os05g46200	beta-galactosidase 8-like	-0.0494742	-0.0882645	9745	0.334774	7195	0.169548	-0.94842	1.05828	2562	0.0275934	8633	0.255419	-0.898945	1.14655	2668	0.0290194	8170	0.22554	0.000648515	-0.0761723	-1.0934	0.438926	-1.09405	0.515098
Lipopolysaccharide biosynthesis proteins [BR:osa01005]	LOC4328364	LOC_Os02g06360	probable arabinose 5-phosphate isomerase	-0.214343	0.0776324	22662	0.445063	19701	0.283456	0.340411	0.210518	18998.5	0.249621	17266	0.176214	0.554754	0.132885	17740	0.194801	16906	0.162875	0.0609329	-0.0612505	0.885926	0.363718	0.824993	0.424969
Lipopolysaccharide biosynthesis proteins [BR:osa01005]	LOC4324662	LOC_Os01g52400	probable acyl-[acyl-carrier-protein]--UDP-N-acetylglucosamine O-acyltransferase, mitochondrial	0.449939	-0.176071	22662	0.445063	19701	0.283456	3.53243	1.39006	18998.5	0.249621	17266	0.176214	3.08249	1.56613	17740	0.194801	16906	0.162875	0.0609329	-0.0612505	0.885926	0.363718	0.824993	0.424969
Lipopolysaccharide biosynthesis proteins [BR:osa01005]	LOC4339603	LOC_Os05g48750	3-deoxy-manno-octulosonate cytidylyltransferase	0.0201454	0.0151937	22662	0.445063	19701	0.283456	-0.0399405	0.109928	18998.5	0.249621	17266	0.176214	-0.060086	0.0947347	17740	0.194801	16906	0.162875	0.0609329	-0.0612505	0.885926	0.363718	0.824993	0.424969
Lipopolysaccharide biosynthesis proteins [BR:osa01005]	LOC4351779	LOC_Os12g10784	2-dehydro-3-deoxyphosphooctonate aldolase 1	-0.0120102	-0.161757	22662	0.445063	19701	0.283456	-0.289198	-0.255635	18998.5	0.249621	17266	0.176214	-0.277187	-0.0938778	17740	0.194801	16906	0.162875	0.0609329	-0.0612505	0.885926	0.363718	0.824993	0.424969
Phosphonate and phosphinate metabolism [PATH:osa00440]	LOC4351359	LOC_Os12g02814	ethanolamine-phosphate cytidylyltransferase	-0.235719	-0.0371126	34932	0.101439	46869	0.485994	-0.81175	1.12167	46116	0.454925	28765	0.0278658	-0.576031	1.15878	44758	0.39971	29489	0.0330293	-0.0460814	-0.0235459	-0.0285033	0.332625	0.0175781	0.356171
Phosphonate and phosphinate metabolism [PATH:osa00440]	LOC4344972	LOC_Os08g12830	ethanolamine-phosphate cytidylyltransferase	-0.175958	0.00684147	34932	0.101439	46869	0.485994	-0.352651	0.0737677	46116	0.454925	28765	0.0278658	-0.176693	0.0669263	44758	0.39971	29489	0.0330293	-0.0460814	-0.0235459	-0.0285033	0.332625	0.0175781	0.356171
Phosphonate and phosphinate metabolism [PATH:osa00440]	LOC4349636	LOC_Os11g03050	ethanolamine-phosphate cytidylyltransferase	-0.114422	0.047314	34932	0.101439	46869	0.485994	0.290745	0.298278	46116	0.454925	28765	0.0278658	0.405167	0.250964	44758	0.39971	29489	0.0330293	-0.0460814	-0.0235459	-0.0285033	0.332625	0.0175781	0.356171
Phosphonate and phosphinate metabolism [PATH:osa00440]	LOC4348512	LOC_Os10g24810	ethanolamine-phosphate cytidylyltransferase	0.25443	0.147631	34932	0.101439	46869	0.485994	0.953589	-0.771129	46116	0.454925	28765	0.0278658	0.699159	-0.918759	44758	0.39971	29489	0.0330293	-0.0460814	-0.0235459	-0.0285033	0.332625	0.0175781	0.356171
Phosphonate and phosphinate metabolism [PATH:osa00440]	LOC4349510	LOC_Os10g42790	choline-phosphate cytidylyltransferase 2	0.0394815	0.0394341	34932	0.101439	46869	0.485994	0.409894	0.0736872	46116	0.454925	28765	0.0278658	0.370412	0.0342531	44758	0.39971	29489	0.0330293	-0.0460814	-0.0235459	-0.0285033	0.332625	0.0175781	0.356171
Phosphonate and phosphinate metabolism [PATH:osa00440]	LOC4328455	LOC_Os02g07720	choline-phosphate cytidylyltransferase 1	-0.0249019	-0.0345399	34932	0.101439	46869	0.485994	0.607176	0.541187	46116	0.454925	28765	0.0278658	0.632078	0.575727	44758	0.39971	29489	0.0330293	-0.0460814	-0.0235459	-0.0285033	0.332625	0.0175781	0.356171
Phosphonate and phosphinate metabolism [PATH:osa00440]	LOC4328107	LOC_Os02g02750	choline/ethanolaminephosphotransferase 1	0.0886801	-0.106117	34932	0.101439	46869	0.485994	-1.36127	0.299287	46116	0.454925	28765	0.0278658	-1.44995	0.405403	44758	0.39971	29489	0.0330293	-0.0460814	-0.0235459	-0.0285033	0.332625	0.0175781	0.356171
Phosphonate and phosphinate metabolism [PATH:osa00440]	LOC4340428	LOC_Os06g10280	choline/ethanolaminephosphotransferase 1	-0.200241	-0.251818	34932	0.101439	46869	0.485994	0.0362453	1.02425	46116	0.454925	28765	0.0278658	0.236486	1.27607	44758	0.39971	29489	0.0330293	-0.0460814	-0.0235459	-0.0285033	0.332625	0.0175781	0.356171
G protein-coupled receptors [BR:osa04030]	LOC4340012	LOC_Os06g04130	protein GPR107	0.0537833	-0.0223397	34936	0.101512	30810	0.0444723	-0.00997785	-0.113083	29146.5	0.0304959	34593	0.0953413	-0.0637612	-0.090743	23548	0.00705769	41279	0.26928	0.155326	0.0896432	-0.453584	0.241368	-0.60891	0.151725
G protein-coupled receptors [BR:osa04030]	LOC4339027	LOC_Os05g38720	protein GPR107	0.0147582	-0.0940861	34936	0.101512	30810	0.0444723	-0.692573	0.318998	29146.5	0.0304959	34593	0.0953413	-0.707331	0.413084	23548	0.00705769	41279	0.26928	0.155326	0.0896432	-0.453584	0.241368	-0.60891	0.151725
G protein-coupled receptors [BR:osa04030]	LOC4327461	LOC_Os01g61970	protein GPR107	-0.0158104	0.0462639	34936	0.101512	30810	0.0444723	-0.232013	-0.136257	29146.5	0.0304959	34593	0.0953413	-0.216203	-0.182521	23548	0.00705769	41279	0.26928	0.155326	0.0896432	-0.453584	0.241368	-0.60891	0.151725
G protein-coupled receptors [BR:osa04030]	LOC4349258	LOC_Os10g39520	MLO-like protein 9	0.329084	0.467853	34936	0.101512	30810	0.0444723	-0.0714414	0.100427	29146.5	0.0304959	34593	0.0953413	-0.400526	-0.367426	23548	0.00705769	41279	0.26928	0.155326	0.0896432	-0.453584	0.241368	-0.60891	0.151725
G protein-coupled receptors [BR:osa04030]	LOC9270417	LOC_Os11g07912	MLO-like protein 4	0.0179067	0.167414	34936	0.101512	30810	0.0444723	-0.386793	0.715041	29146.5	0.0304959	34593	0.0953413	-0.4047	0.547627	23548	0.00705769	41279	0.26928	0.155326	0.0896432	-0.453584	0.241368	-0.60891	0.151725
G protein-coupled receptors [BR:osa04030]	LOC4337430	LOC_Os04g58420	MLO-like protein 14	0.470769	0.120908	34936	0.101512	30810	0.0444723	-0.715497	0.336934	29146.5	0.0304959	34593	0.0953413	-1.18627	0.216026	23548	0.00705769	41279	0.26928	0.155326	0.0896432	-0.453584	0.241368	-0.60891	0.151725
G protein-coupled receptors [BR:osa04030]	LOC9268698	LOC_Os05g34550	MLO-like protein 1	0.385135	-0.0913841	34936	0.101512	30810	0.0444723	0.143815	-0.172824	29146.5	0.0304959	34593	0.0953413	-0.24132	-0.08144	23548	0.00705769	41279	0.26928	0.155326	0.0896432	-0.453584	0.241368	-0.60891	0.151725
G protein-coupled receptors [BR:osa04030]	LOC9270374	LOC_Os02g35490	MLO-like protein 1	-0.0130189	0.122517	34936	0.101512	30810	0.0444723	-1.66419	0.881708	29146.5	0.0304959	34593	0.0953413	-1.65118	0.759192	23548	0.00705769	41279	0.26928	0.155326	0.0896432	-0.453584	0.241368	-0.60891	0.151725
Biosynthesis of unsaturated fatty acids [PATH:osa01040]	LOC4324516	LOC_Os01g05670	very-long-chain enoyl-CoA reductase	0.116291	0.190068	100497	0.125273	95077	0.0662341	0.496714	0.0973236	91162	0.0391054	88996	0.0285074	0.380422	-0.0927443	98784	0.10359	99716	0.115023	-0.0938805	0.0449495	-0.258661	0.21984	-0.164781	0.174891
Biosynthesis of unsaturated fatty acids [PATH:osa01040]	LOC4336202	LOC_Os04g40730	very-long-chain 3-oxoacyl-CoA reductase 1	-0.114995	0.178919	100497	0.125273	95077	0.0662341	-0.70412	-0.0450645	91162	0.0391054	88996	0.0285074	-0.589125	-0.223984	98784	0.10359	99716	0.115023	-0.0938805	0.0449495	-0.258661	0.21984	-0.164781	0.174891
Biosynthesis of unsaturated fatty acids [PATH:osa01040]	LOC4329873	LOC_Os02g38440	very-long-chain 3-oxoacyl-CoA reductase 1	0.0812541	0.0387833	100497	0.125273	95077	0.0662341	-0.500801	-0.0304897	91162	0.0391054	88996	0.0285074	-0.582055	-0.069273	98784	0.10359	99716	0.115023	-0.0938805	0.0449495	-0.258661	0.21984	-0.164781	0.174891
Biosynthesis of unsaturated fatty acids [PATH:osa01040]	LOC4334949	LOC_Os04g02620	very-long-chain 3-oxoacyl-CoA reductase 1	0.00581798	0.351092	100497	0.125273	95077	0.0662341	-0.340213	-0.199178	91162	0.0391054	88996	0.0285074	-0.346031	-0.55027	98784	0.10359	99716	0.115023	-0.0938805	0.0449495	-0.258661	0.21984	-0.164781	0.174891
Biosynthesis of unsaturated fatty acids [PATH:osa01040]	LOC4335343	LOC_Os04g20280	very-long-chain (3R)-3-hydroxyacyl-CoA dehydratase PASTICCINO 2A-like	0.010694	-0.0908	100497	0.125273	95077	0.0662341	-0.158122	-0.455578	91162	0.0391054	88996	0.0285074	-0.168816	-0.364778	98784	0.10359	99716	0.115023	-0.0938805	0.0449495	-0.258661	0.21984	-0.164781	0.174891
Biosynthesis of unsaturated fatty acids [PATH:osa01040]	LOC4324522	LOC_Os01g05760	very-long-chain (3R)-3-hydroxyacyl-CoA dehydratase PASTICCINO 2A-like	0.130236	0.00849325	100497	0.125273	95077	0.0662341	0.0958512	0.795429	91162	0.0391054	88996	0.0285074	-0.0343845	0.786936	98784	0.10359	99716	0.115023	-0.0938805	0.0449495	-0.258661	0.21984	-0.164781	0.174891
Biosynthesis of unsaturated fatty acids [PATH:osa01040]	LOC4335627	LOC_Os04g31070	stearoyl-[acyl-carrier-protein] 9-desaturase 5, chloroplastic-like	0.382415	0.227953	100497	0.125273	95077	0.0662341	0.41964	0.478344	91162	0.0391054	88996	0.0285074	0.0372254	0.250391	98784	0.10359	99716	0.115023	-0.0938805	0.0449495	-0.258661	0.21984	-0.164781	0.174891
Biosynthesis of unsaturated fatty acids [PATH:osa01040]	LOC4327738	LOC_Os01g69080	stearoyl-[acyl-carrier-protein] 9-desaturase 2, chloroplastic-like	-0.224679	-0.166086	100497	0.125273	95077	0.0662341	1.13485	0.0553462	91162	0.0391054	88996	0.0285074	1.35952	0.221432	98784	0.10359	99716	0.115023	-0.0938805	0.0449495	-0.258661	0.21984	-0.164781	0.174891
Biosynthesis of unsaturated fatty acids [PATH:osa01040]	LOC4324844	LOC_Os01g65830	stearoyl-[acyl-carrier-protein] 9-desaturase 1, chloroplastic-like	0.343149	0.404253	100497	0.125273	95077	0.0662341	-0.291706	0.559859	91162	0.0391054	88996	0.0285074	-0.634855	0.155606	98784	0.10359	99716	0.115023	-0.0938805	0.0449495	-0.258661	0.21984	-0.164781	0.174891
Biosynthesis of unsaturated fatty acids [PATH:osa01040]	LOC4339846	LOC_Os06g01390	peroxisomal acyl-coenzyme A oxidase 1	0.145617	0.00104346	100497	0.125273	95077	0.0662341	0.0109823	0.0177758	91162	0.0391054	88996	0.0285074	-0.134634	0.0167323	98784	0.10359	99716	0.115023	-0.0938805	0.0449495	-0.258661	0.21984	-0.164781	0.174891
Biosynthesis of unsaturated fatty acids [PATH:osa01040]	LOC4330523	LOC_Os02g48560	fatty acid desaturase DES2	0.096479	0.0442269	100497	0.125273	95077	0.0662341	-0.119657	0.230254	91162	0.0391054	88996	0.0285074	-0.216136	0.186027	98784	0.10359	99716	0.115023	-0.0938805	0.0449495	-0.258661	0.21984	-0.164781	0.174891
Biosynthesis of unsaturated fatty acids [PATH:osa01040]	LOC4336637	LOC_Os04g47120	acyl-coenzyme A thioesterase 8	-0.366548	-0.177598	100497	0.125273	95077	0.0662341	-0.693046	0.231316	91162	0.0391054	88996	0.0285074	-0.326498	0.408914	98784	0.10359	99716	0.115023	-0.0938805	0.0449495	-0.258661	0.21984	-0.164781	0.174891
Biosynthesis of unsaturated fatty acids [PATH:osa01040]	LOC4324062	LOC_Os01g06600	acyl-coenzyme A oxidase 4, peroxisomal	-0.0445205	0.053931	100497	0.125273	95077	0.0662341	-2.09279	0.448779	91162	0.0391054	88996	0.0285074	-2.04827	0.394848	98784	0.10359	99716	0.115023	-0.0938805	0.0449495	-0.258661	0.21984	-0.164781	0.174891
Biosynthesis of unsaturated fatty acids [PATH:osa01040]	LOC4340976	LOC_Os06g23820	acyl-coenzyme A oxidase 4, peroxisomal	-0.0534452	-0.179561	100497	0.125273	95077	0.0662341	-0.798486	1.47118	91162	0.0391054	88996	0.0285074	-0.745041	1.65074	98784	0.10359	99716	0.115023	-0.0938805	0.0449495	-0.258661	0.21984	-0.164781	0.174891
Biosynthesis of unsaturated fatty acids [PATH:osa01040]	LOC4340986	LOC_Os06g24704	acyl-coenzyme A oxidase 3, peroxisomal	0.119089	-0.120446	100497	0.125273	95077	0.0662341	0.838682	0.35436	91162	0.0391054	88996	0.0285074	0.719593	0.474806	98784	0.10359	99716	0.115023	-0.0938805	0.0449495	-0.258661	0.21984	-0.164781	0.174891
Biosynthesis of unsaturated fatty acids [PATH:osa01040]	LOC4350881	LOC_Os11g39220	acyl-coenzyme A oxidase 2, peroxisomal	-0.548749	-0.0904735	100497	0.125273	95077	0.0662341	-0.327793	0.0910727	91162	0.0391054	88996	0.0285074	0.220956	0.181546	98784	0.10359	99716	0.115023	-0.0938805	0.0449495	-0.258661	0.21984	-0.164781	0.174891
Biosynthesis of unsaturated fatty acids [PATH:osa01040]	LOC4344897	LOC_Os08g10010	acyl-[acyl-carrier-protein] desaturase 7, chloroplastic-like	-0.34433	0.153457	100497	0.125273	95077	0.0662341	-0.992032	-0.0918854	91162	0.0391054	88996	0.0285074	-0.647702	-0.245343	98784	0.10359	99716	0.115023	-0.0938805	0.0449495	-0.258661	0.21984	-0.164781	0.174891
Biosynthesis of unsaturated fatty acids [PATH:osa01040]	LOC4344895	LOC_Os08g09950	acyl-[acyl-carrier-protein] desaturase 6, chloroplastic-like	-1.44157	0.147371	100497	0.125273	95077	0.0662341	-0.948848	0.461539	91162	0.0391054	88996	0.0285074	0.492726	0.314167	98784	0.10359	99716	0.115023	-0.0938805	0.0449495	-0.258661	0.21984	-0.164781	0.174891
Biosynthesis of unsaturated fatty acids [PATH:osa01040]	LOC4331150	LOC_Os02g57260	3-ketoacyl-CoA thiolase 2, peroxisomal	0.0274885	0.0590943	100497	0.125273	95077	0.0662341	0.524063	0.03873	91162	0.0391054	88996	0.0285074	0.496574	-0.0203643	98784	0.10359	99716	0.115023	-0.0938805	0.0449495	-0.258661	0.21984	-0.164781	0.174891
Biosynthesis of unsaturated fatty acids [PATH:osa01040]	LOC4348804	LOC_Os10g31950	3-ketoacyl-CoA thiolase 2, peroxisomal	-0.197299	-0.134733	100497	0.125273	95077	0.0662341	-0.726395	-0.112308	91162	0.0391054	88996	0.0285074	-0.529096	0.0224246	98784	0.10359	99716	0.115023	-0.0938805	0.0449495	-0.258661	0.21984	-0.164781	0.174891
Translation	LOC4331384	LOC_Os03g02310	probable RNA-binding protein EIF1AD	0.161289	-0.00960246	2608.5	0.166977	5734.5	0.480571	-0.226062	0.21293	4065.5	0.295095	3517.5	0.242153	-0.387351	0.222532	3262.5	0.219396	3498.5	0.240414	0.161289	-0.00960246	-0.226062	0.21293	-0.387351	0.222532
Limonene and pinene degradation [PATH:osa00903]	LOC4349966	LOC_Os11g08300	aldehyde dehydrogenase family 3 member H1	-0.1597	0.0320684	18603	0.0220669	32547	0.366015	0.486314	0.179698	30838	0.292137	21823	0.0518595	0.646014	0.14763	26711	0.148813	24476	0.0952206	-0.0988873	0.022446	0.229607	0.209758	0.328494	0.187312
Limonene and pinene degradation [PATH:osa00903]	LOC4336538	LOC_Os04g45720	aldehyde dehydrogenase family 3 member F1	-0.312985	-0.155809	18603	0.0220669	32547	0.366015	-0.276271	0.283417	30838	0.292137	21823	0.0518595	0.036714	0.439226	26711	0.148813	24476	0.0952206	-0.0988873	0.022446	0.229607	0.209758	0.328494	0.187312
Limonene and pinene degradation [PATH:osa00903]	LOC4330146	LOC_Os02g43194	aldehyde dehydrogenase family 3 member F1	-0.229882	-0.0155467	18603	0.0220669	32547	0.366015	0.722396	0.216463	30838	0.292137	21823	0.0518595	0.952278	0.23201	26711	0.148813	24476	0.0952206	-0.0988873	0.022446	0.229607	0.209758	0.328494	0.187312
Limonene and pinene degradation [PATH:osa00903]	LOC4330149	LOC_Os02g43280	aldehyde dehydrogenase family 3 member F1	-0.134363	0.0235022	18603	0.0220669	32547	0.366015	0.0230753	0.0144664	30838	0.292137	21823	0.0518595	0.157438	-0.00903579	26711	0.148813	24476	0.0952206	-0.0988873	0.022446	0.229607	0.209758	0.328494	0.187312
Limonene and pinene degradation [PATH:osa00903]	LOC4340725	LOC_Os06g15990	aldehyde dehydrogenase family 2 member B7, mitochondrial	-0.352146	-0.0678747	18603	0.0220669	32547	0.366015	-0.479639	0.211593	30838	0.292137	21823	0.0518595	-0.127493	0.279468	26711	0.148813	24476	0.0952206	-0.0988873	0.022446	0.229607	0.209758	0.328494	0.187312
Limonene and pinene degradation [PATH:osa00903]	LOC4330612	#N/A	aldehyde dehydrogenase family 2 member B7, mitochondrial	0.595752	0.318336	18603	0.0220669	32547	0.366015	0.901766	0.352908	30838	0.292137	21823	0.0518595	0.306014	0.0345717	26711	0.148813	24476	0.0952206	-0.0988873	0.022446	0.229607	0.209758	0.328494	0.187312
Sulfur relay system [PATH:osa04122]	LOC4343175	LOC_Os07g28280	ubiquitin-related modifier 1 homolog	-0.00444099	0.170726	36832.5	0.309885	31335.5	0.134406	1.42905	0.259429	40165.5	0.449653	31278.5	0.133042	1.43349	0.0887024	41123.5	0.491904	33004.5	0.178602	0.0484714	0.026853	0.150942	0.201433	0.10247	0.17458
Sulfur relay system [PATH:osa04122]	LOC4352752	LOC_Os12g41500	thiosulfate/3-mercaptopyruvate sulfurtransferase 2	0.12712	0.13669	36832.5	0.309885	31335.5	0.134406	0.684276	0.350023	40165.5	0.449653	31278.5	0.133042	0.557156	0.213333	41123.5	0.491904	33004.5	0.178602	0.0484714	0.026853	0.150942	0.201433	0.10247	0.17458
Sulfur relay system [PATH:osa04122]	LOC4328418	LOC_Os02g07044	thiosulfate/3-mercaptopyruvate sulfurtransferase 1, mitochondrial	-0.224818	-0.175036	36832.5	0.309885	31335.5	0.134406	0.242466	0.158551	40165.5	0.449653	31278.5	0.133042	0.467284	0.333587	41123.5	0.491904	33004.5	0.178602	0.0484714	0.026853	0.150942	0.201433	0.10247	0.17458
Sulfur relay system [PATH:osa04122]	LOC4352298	LOC_Os12g32230	GTP 3',8-cyclase, mitochondrial	0.114831	0.0306366	36832.5	0.309885	31335.5	0.134406	-0.192382	1.02007	40165.5	0.449653	31278.5	0.133042	-0.307213	0.989431	41123.5	0.491904	33004.5	0.178602	0.0484714	0.026853	0.150942	0.201433	0.10247	0.17458
Sulfur relay system [PATH:osa04122]	LOC4352669	LOC_Os12g39840	cytoplasmic tRNA 2-thiolation protein 2-like	0.157973	0.0285615	36832.5	0.309885	31335.5	0.134406	-0.497316	-0.608847	40165.5	0.449653	31278.5	0.133042	-0.655289	-0.637409	41123.5	0.491904	33004.5	0.178602	0.0484714	0.026853	0.150942	0.201433	0.10247	0.17458
Sulfur relay system [PATH:osa04122]	LOC4346775	LOC_Os09g16910	cysteine desulfurase, mitochondrial	0.138549	-0.137792	36832.5	0.309885	31335.5	0.134406	0.0995081	-0.325247	40165.5	0.449653	31278.5	0.133042	-0.0390413	-0.187455	41123.5	0.491904	33004.5	0.178602	0.0484714	0.026853	0.150942	0.201433	0.10247	0.17458
Sulfur relay system [PATH:osa04122]	LOC4329515	LOC_Os02g32460	adenylyltransferase and sulfurtransferase MOCS3-1	0.0300854	0.134185	36832.5	0.309885	31335.5	0.134406	-0.709012	0.556054	40165.5	0.449653	31278.5	0.133042	-0.739098	0.421869	41123.5	0.491904	33004.5	0.178602	0.0484714	0.026853	0.150942	0.201433	0.10247	0.17458
Glycosaminoglycan degradation [PATH:osa00531]	LOC4340299	LOC_Os06g08090	heparanase-like protein 3	-0.1795	0.158919	31266	0.0490954	35155	0.105602	-0.286864	-0.54699	14332	0.000324417	39075	0.19944	-0.107364	-0.705909	16896	0.000832259	40491	0.242984	-0.0678238	0.0324711	-1.37902	0.19723	-1.3112	0.164759
Glycosaminoglycan degradation [PATH:osa00531]	LOC4332033	LOC_Os03g11320	heparanase-like protein 1	-0.169511	0.0382519	31266	0.0490954	35155	0.105602	-2.84606	-0.582136	14332	0.000324417	39075	0.19944	-2.67655	-0.620388	16896	0.000832259	40491	0.242984	-0.0678238	0.0324711	-1.37902	0.19723	-1.3112	0.164759
Glycosaminoglycan degradation [PATH:osa00531]	LOC4352626	LOC_Os12g38920	heparanase-like protein 1	0.228189	0.107503	31266	0.0490954	35155	0.105602	-0.838173	0.322807	14332	0.000324417	39075	0.19944	-1.06636	0.215304	16896	0.000832259	40491	0.242984	-0.0678238	0.0324711	-1.37902	0.19723	-1.3112	0.164759
Glycosaminoglycan degradation [PATH:osa00531]	LOC4326815	LOC_Os01g70550	heparan-alpha-glucosaminide N-acetyltransferase	-0.230264	0.115616	31266	0.0490954	35155	0.105602	0.00869582	0.331086	14332	0.000324417	39075	0.19944	0.23896	0.215471	16896	0.000832259	40491	0.242984	-0.0678238	0.0324711	-1.37902	0.19723	-1.3112	0.164759
Glycosaminoglycan degradation [PATH:osa00531]	LOC4337855	LOC_Os05g06360	heparan-alpha-glucosaminide N-acetyltransferase	0.00547499	0.12884	31266	0.0490954	35155	0.105602	-2.91229	1.00182	14332	0.000324417	39075	0.19944	-2.91777	0.872976	16896	0.000832259	40491	0.242984	-0.0678238	0.0324711	-1.37902	0.19723	-1.3112	0.164759
Glycosaminoglycan degradation [PATH:osa00531]	LOC4337620	LOC_Os05g02510	beta-hexosaminidase 1	0.0507712	-0.06408	31266	0.0490954	35155	0.105602	-1.23837	-0.180431	14332	0.000324417	39075	0.19944	-1.28914	-0.116351	16896	0.000832259	40491	0.242984	-0.0678238	0.0324711	-1.37902	0.19723	-1.3112	0.164759
Glycosaminoglycan degradation [PATH:osa00531]	LOC4339457	LOC_Os05g46200	beta-galactosidase 8-like	-0.0494742	-0.0882645	31266	0.0490954	35155	0.105602	-0.94842	1.05828	14332	0.000324417	39075	0.19944	-0.898945	1.14655	16896	0.000832259	40491	0.242984	-0.0678238	0.0324711	-1.37902	0.19723	-1.3112	0.164759
Glycosaminoglycan degradation [PATH:osa00531]	LOC9270735	LOC_Os04g55730	alpha-N-acetylglucosaminidase	-0.198276	-0.137016	31266	0.0490954	35155	0.105602	-1.97071	0.173406	14332	0.000324417	39075	0.19944	-1.77243	0.310422	16896	0.000832259	40491	0.242984	-0.0678238	0.0324711	-1.37902	0.19723	-1.3112	0.164759
Signaling proteins	LOC4349471	LOC_Os10g42250	uncharacterized protein At2g38710	-0.264459	-0.00516797	102164	0.389659	91536	0.155079	0.779077	-0.0583069	104371	0.449216	91080	0.147685	1.04354	-0.0531389	102747	0.405201	84538	0.0669829	0.0037777	-0.0546547	0.173224	0.196865	0.169447	0.25152
Signaling proteins	LOC4329037	LOC_Os02g18450	putative elongation factor TypA-like SVR3, chloroplastic	-0.368572	-0.477805	102164	0.389659	91536	0.155079	1.70752	-0.163529	104371	0.449216	91080	0.147685	2.0761	0.314275	102747	0.405201	84538	0.0669829	0.0037777	-0.0546547	0.173224	0.196865	0.169447	0.25152
Signaling proteins	LOC4342546	LOC_Os07g08070	protein LIFEGUARD 4	0.148872	-0.0927438	102164	0.389659	91536	0.155079	-0.633063	0.305167	104371	0.449216	91080	0.147685	-0.781934	0.397911	102747	0.405201	84538	0.0669829	0.0037777	-0.0546547	0.173224	0.196865	0.169447	0.25152
Signaling proteins	LOC4334417	LOC_Os03g58150	protein LIFEGUARD 2	0.0529136	0.0760713	102164	0.389659	91536	0.155079	-0.523608	-0.763529	104371	0.449216	91080	0.147685	-0.576521	-0.8396	102747	0.405201	84538	0.0669829	0.0037777	-0.0546547	0.173224	0.196865	0.169447	0.25152
Signaling proteins	LOC4348739	LOC_Os10g30750	protein GDAP2 homolog	0.20177	0.246707	102164	0.389659	91536	0.155079	0.728222	0.774785	104371	0.449216	91080	0.147685	0.526452	0.528078	102747	0.405201	84538	0.0669829	0.0037777	-0.0546547	0.173224	0.196865	0.169447	0.25152
Signaling proteins	LOC4340612	LOC_Os06g13100	protein CREG1	-0.0446174	-0.0276454	102164	0.389659	91536	0.155079	0.52133	-0.508491	104371	0.449216	91080	0.147685	0.565947	-0.480846	102747	0.405201	84538	0.0669829	0.0037777	-0.0546547	0.173224	0.196865	0.169447	0.25152
Signaling proteins	LOC9269971	LOC_Os05g47446	programmed cell death protein 5	-0.145777	-0.0468385	102164	0.389659	91536	0.155079	0.431433	-0.103094	104371	0.449216	91080	0.147685	0.57721	-0.0562559	102747	0.405201	84538	0.0669829	0.0037777	-0.0546547	0.173224	0.196865	0.169447	0.25152
Signaling proteins	LOC4327008	LOC_Os01g54910	GTP-binding protein TypA/BipA homolog	0.213158	-0.0292329	102164	0.389659	91536	0.155079	0.940473	-0.118843	104371	0.449216	91080	0.147685	0.727315	-0.0896101	102747	0.405201	84538	0.0669829	0.0037777	-0.0546547	0.173224	0.196865	0.169447	0.25152
Signaling proteins	LOC4343569	LOC_Os07g37010	cyclin-D6-1-like	-0.144795	-0.168259	102164	0.389659	91536	0.155079	3.8436	0.780984	104371	0.449216	91080	0.147685	3.9884	0.949243	102747	0.405201	84538	0.0669829	0.0037777	-0.0546547	0.173224	0.196865	0.169447	0.25152
Signaling proteins	LOC4331985	LOC_Os03g10650	cyclin-D5-3-like	0.0837958	-0.201729	102164	0.389659	91536	0.155079	-1.28824	1.00537	104371	0.449216	91080	0.147685	-1.37204	1.2071	102747	0.405201	84538	0.0669829	0.0037777	-0.0546547	0.173224	0.196865	0.169447	0.25152
Signaling proteins	LOC4352668	LOC_Os12g39830	cyclin-D5-2-like	-0.377806	-0.139052	102164	0.389659	91536	0.155079	0.469596	0.59392	104371	0.449216	91080	0.147685	0.847402	0.732973	102747	0.405201	84538	0.0669829	0.0037777	-0.0546547	0.173224	0.196865	0.169447	0.25152
Signaling proteins	LOC4345844	LOC_Os08g37390	cyclin-D4-2-like	0.152625	-0.100788	102164	0.389659	91536	0.155079	-0.212735	1.08995	104371	0.449216	91080	0.147685	-0.36536	1.19074	102747	0.405201	84538	0.0669829	0.0037777	-0.0546547	0.173224	0.196865	0.169447	0.25152
Signaling proteins	LOC4340499	LOC_Os06g11410	cyclin-D3-1-like	0.329899	0.116129	102164	0.389659	91536	0.155079	-0.0983332	1.05055	104371	0.449216	91080	0.147685	-0.428232	0.934419	102747	0.405201	84538	0.0669829	0.0037777	-0.0546547	0.173224	0.196865	0.169447	0.25152
Signaling proteins	LOC4343936	LOC_Os07g42860	cyclin-D2-2-like	-0.0107728	-0.150237	102164	0.389659	91536	0.155079	-1.54951	0.187416	104371	0.449216	91080	0.147685	-1.53874	0.337654	102747	0.405201	84538	0.0669829	0.0037777	-0.0546547	0.173224	0.196865	0.169447	0.25152
Signaling proteins	LOC4343618	LOC_Os07g37750	brefeldin A-inhibited guanine nucleotide-exchange protein 5	0.263961	-0.00518306	102164	0.389659	91536	0.155079	-0.219625	0.173071	104371	0.449216	91080	0.147685	-0.483586	0.178254	102747	0.405201	84538	0.0669829	0.0037777	-0.0546547	0.173224	0.196865	0.169447	0.25152
Signaling proteins	LOC4338736	LOC_Os05g33360	BI1-like protein	-0.0905138	-0.0312199	102164	0.389659	91536	0.155079	-0.615675	-0.0686836	104371	0.449216	91080	0.147685	-0.525162	-0.0374637	102747	0.405201	84538	0.0669829	0.0037777	-0.0546547	0.173224	0.196865	0.169447	0.25152
Signaling proteins	LOC9266719	LOC_Os04g58564	anamorsin homolog 2-like	0.0133137	0.052897	102164	0.389659	91536	0.155079	-0.351148	-0.169133	104371	0.449216	91080	0.147685	-0.364462	-0.22203	102747	0.405201	84538	0.0669829	0.0037777	-0.0546547	0.173224	0.196865	0.169447	0.25152
Signaling proteins	LOC4337380	LOC_Os04g57810	anamorsin homolog 1-like	0.0550036	0.000312174	102164	0.389659	91536	0.155079	-0.811274	-0.464031	104371	0.449216	91080	0.147685	-0.866278	-0.464343	102747	0.405201	84538	0.0669829	0.0037777	-0.0546547	0.173224	0.196865	0.169447	0.25152
Thiamine metabolism [PATH:osa00730]	LOC4343443	LOC_Os07g34570	thiamine thiazole synthase 2, chloroplastic	-0.591046	-0.216517	110748	0.316732	81661.5	0.00855926	-0.46103	-0.401544	94243	0.059483	116734	0.466424	0.130016	-0.185026	99548.5	0.112905	107606	0.247358	-0.0210105	-0.107626	-0.267052	0.171243	-0.246041	0.278869
Thiamine metabolism [PATH:osa00730]	LOC4338566	LOC_Os05g30454	thiamine pyrophosphokinase 3-like	0.387771	0.0344301	110748	0.316732	81661.5	0.00855926	-1.59685	0.511449	94243	0.059483	116734	0.466424	-1.98462	0.477019	99548.5	0.112905	107606	0.247358	-0.0210105	-0.107626	-0.267052	0.171243	-0.246041	0.278869
Thiamine metabolism [PATH:osa00730]	LOC4326288	LOC_Os01g25440	thiamine pyrophosphokinase 2-like	0.175872	-0.0665056	110748	0.316732	81661.5	0.00855926	0.413083	2.78255	94243	0.059483	116734	0.466424	0.237211	2.84905	99548.5	0.112905	107606	0.247358	-0.0210105	-0.107626	-0.267052	0.171243	-0.246041	0.278869
Thiamine metabolism [PATH:osa00730]	LOC4326818	LOC_Os01g70580	thiamine pyrophosphokinase 1-like	0.262488	0.0319682	110748	0.316732	81661.5	0.00855926	-1.44362	3.41871	94243	0.059483	116734	0.466424	-1.7061	3.38674	99548.5	0.112905	107606	0.247358	-0.0210105	-0.107626	-0.267052	0.171243	-0.246041	0.278869
Thiamine metabolism [PATH:osa00730]	LOC4335637	LOC_Os04g31270	small ribosomal subunit biogenesis GTPase RsgA 1, mitochondrial	-0.0251978	-0.0232958	110748	0.316732	81661.5	0.00855926	-0.397302	-0.644442	94243	0.059483	116734	0.466424	-0.372105	-0.621147	99548.5	0.112905	107606	0.247358	-0.0210105	-0.107626	-0.267052	0.171243	-0.246041	0.278869
Thiamine metabolism [PATH:osa00730]	LOC4351707	LOC_Os12g09000	probable thiamine biosynthetic bifunctional enzyme, chloroplastic	0.0469721	-0.177104	110748	0.316732	81661.5	0.00855926	-1.10824	-0.0596521	94243	0.059483	116734	0.466424	-1.15521	0.117452	99548.5	0.112905	107606	0.247358	-0.0210105	-0.107626	-0.267052	0.171243	-0.246041	0.278869
Thiamine metabolism [PATH:osa00730]	LOC4344534	LOC_Os08g02540	probable adenylate kinase 7, mitochondrial	0.265701	0.0395435	110748	0.316732	81661.5	0.00855926	1.03582	0.415692	94243	0.059483	116734	0.466424	0.77012	0.376149	99548.5	0.112905	107606	0.247358	-0.0210105	-0.107626	-0.267052	0.171243	-0.246041	0.278869
Thiamine metabolism [PATH:osa00730]	LOC4337358	LOC_Os04g57540	probable adenylate kinase 6, chloroplastic	0.0458418	-0.11661	110748	0.316732	81661.5	0.00855926	-0.123496	0.659417	94243	0.059483	116734	0.466424	-0.169338	0.776028	99548.5	0.112905	107606	0.247358	-0.0210105	-0.107626	-0.267052	0.171243	-0.246041	0.278869
Thiamine metabolism [PATH:osa00730]	LOC4345177	LOC_Os08g19140	probable adenylate kinase 5, chloroplastic	0.134359	-0.344826	110748	0.316732	81661.5	0.00855926	0.596891	-1.89395	94243	0.059483	116734	0.466424	0.462532	-1.54912	99548.5	0.112905	107606	0.247358	-0.0210105	-0.107626	-0.267052	0.171243	-0.246041	0.278869
Thiamine metabolism [PATH:osa00730]	LOC4344470	LOC_Os08g01770	probable adenylate kinase 2, chloroplastic	-0.127197	-0.114334	110748	0.316732	81661.5	0.00855926	-0.83518	0.382623	94243	0.059483	116734	0.466424	-0.707983	0.496957	99548.5	0.112905	107606	0.247358	-0.0210105	-0.107626	-0.267052	0.171243	-0.246041	0.278869
Thiamine metabolism [PATH:osa00730]	LOC4331502	LOC_Os03g03820	probable adenylate kinase 1, chloroplastic	0.0564302	-0.0271165	110748	0.316732	81661.5	0.00855926	-0.340989	0.608177	94243	0.059483	116734	0.466424	-0.397419	0.635294	99548.5	0.112905	107606	0.247358	-0.0210105	-0.107626	-0.267052	0.171243	-0.246041	0.278869
Thiamine metabolism [PATH:osa00730]	LOC4340090	LOC_Os06g05100	probable 1-deoxy-D-xylulose-5-phosphate synthase, chloroplastic	0.11199	0.0201762	110748	0.316732	81661.5	0.00855926	0.359643	-0.929202	94243	0.059483	116734	0.466424	0.247654	-0.949378	99548.5	0.112905	107606	0.247358	-0.0210105	-0.107626	-0.267052	0.171243	-0.246041	0.278869
Thiamine metabolism [PATH:osa00730]	LOC4333719	LOC_Os03g47610	phosphomethylpyrimidine synthase, chloroplastic	-0.280615	-0.389417	110748	0.316732	81661.5	0.00855926	-0.62522	-0.541296	94243	0.059483	116734	0.466424	-0.344605	-0.151879	99548.5	0.112905	107606	0.247358	-0.0210105	-0.107626	-0.267052	0.171243	-0.246041	0.278869
Thiamine metabolism [PATH:osa00730]	LOC4346775	LOC_Os09g16910	cysteine desulfurase, mitochondrial	0.138549	-0.137792	110748	0.316732	81661.5	0.00855926	0.0995081	-0.325247	94243	0.059483	116734	0.466424	-0.0390413	-0.187455	99548.5	0.112905	107606	0.247358	-0.0210105	-0.107626	-0.267052	0.171243	-0.246041	0.278869
Thiamine metabolism [PATH:osa00730]	LOC4346355	LOC_Os08g45160	bifunctional TH2 protein, mitochondrial	0.0423144	0.00866273	110748	0.316732	81661.5	0.00855926	-1.24477	0.00916929	94243	0.059483	116734	0.466424	-1.28708	0.000506559	99548.5	0.112905	107606	0.247358	-0.0210105	-0.107626	-0.267052	0.171243	-0.246041	0.278869
Thiamine metabolism [PATH:osa00730]	LOC4332604	LOC_Os03g19390	bifunctional TENA2 protein	-0.269547	-0.0936415	110748	0.316732	81661.5	0.00855926	0.725076	0.0533702	94243	0.059483	116734	0.466424	0.994623	0.147012	99548.5	0.112905	107606	0.247358	-0.0210105	-0.107626	-0.267052	0.171243	-0.246041	0.278869
Thiamine metabolism [PATH:osa00730]	LOC4350358	#N/A	adenylate kinase 4-like	-0.0303923	-0.0265993	110748	0.316732	81661.5	0.00855926	0.38519	0.154922	94243	0.059483	116734	0.466424	0.415582	0.181521	99548.5	0.112905	107606	0.247358	-0.0210105	-0.107626	-0.267052	0.171243	-0.246041	0.278869
Thiamine metabolism [PATH:osa00730]	LOC107276068	LOC_Os11g20790	adenylate kinase 4	-0.0414769	-0.0251588	110748	0.316732	81661.5	0.00855926	0.323196	-0.103879	94243	0.059483	116734	0.466424	0.364673	-0.0787197	99548.5	0.112905	107606	0.247358	-0.0210105	-0.107626	-0.267052	0.171243	-0.246041	0.278869
Thiamine metabolism [PATH:osa00730]	LOC4351850	LOC_Os12g13380	adenylate kinase 3-like	-0.144932	-0.0354349	110748	0.316732	81661.5	0.00855926	-0.0597516	-0.137039	94243	0.059483	116734	0.466424	0.0851801	-0.101604	99548.5	0.112905	107606	0.247358	-0.0210105	-0.107626	-0.267052	0.171243	-0.246041	0.278869
Thiamine metabolism [PATH:osa00730]	LOC4338768	LOC_Os05g33840	1-deoxy-D-xylulose-5-phosphate synthase 1, chloroplastic-like	-0.578094	-0.492945	110748	0.316732	81661.5	0.00855926	-1.04301	-0.534961	94243	0.059483	116734	0.466424	-0.464911	-0.0420152	99548.5	0.112905	107606	0.247358	-0.0210105	-0.107626	-0.267052	0.171243	-0.246041	0.278869
Other glycan degradation [PATH:osa00511]	LOC4347611	LOC_Os09g34920	putative alpha-L-fucosidase 1	-0.186355	-0.0928279	73277	0.389927	73890	0.409187	-0.0580682	0.552655	55704	0.043704	63017	0.132585	0.128287	0.645483	55308	0.0408024	60128	0.0886204	0.0184715	-0.0348109	-0.280458	0.165256	-0.298929	0.200067
Other glycan degradation [PATH:osa00511]	LOC4336581	LOC_Os04g46370	probable isoaspartyl peptidase/L-asparaginase 3	0.00746087	0.028535	73277	0.389927	73890	0.409187	1.37741	-0.374683	55704	0.043704	63017	0.132585	1.36995	-0.403218	55308	0.0408024	60128	0.0886204	0.0184715	-0.0348109	-0.280458	0.165256	-0.298929	0.200067
Other glycan degradation [PATH:osa00511]	LOC4350617	LOC_Os11g32260	probable alpha-mannosidase At5g13980	0.0814285	-0.000215355	73277	0.389927	73890	0.409187	-0.739992	0.0399064	55704	0.043704	63017	0.132585	-0.821421	0.0401217	55308	0.0408024	60128	0.0886204	0.0184715	-0.0348109	-0.280458	0.165256	-0.298929	0.200067
Other glycan degradation [PATH:osa00511]	LOC4348876	LOC_Os10g33420	non-lysosomal glucosylceramidase	0.0075342	-0.0163009	73277	0.389927	73890	0.409187	-0.590698	0.420686	55704	0.043704	63017	0.132585	-0.598233	0.436987	55308	0.0408024	60128	0.0886204	0.0184715	-0.0348109	-0.280458	0.165256	-0.298929	0.200067
Other glycan degradation [PATH:osa00511]	LOC4350171	LOC_Os11g13810	non-lysosomal glucosylceramidase	0.00708575	0.00679472	73277	0.389927	73890	0.409187	-0.149838	0.293661	55704	0.043704	63017	0.132585	-0.156923	0.286867	55308	0.0408024	60128	0.0886204	0.0184715	-0.0348109	-0.280458	0.165256	-0.298929	0.200067
Other glycan degradation [PATH:osa00511]	LOC9268048	LOC_Os07g26210	non-lysosomal glucosylceramidase	0.0808669	-0.0982734	73277	0.389927	73890	0.409187	-1.54202	0.0789884	55704	0.043704	63017	0.132585	-1.62289	0.177262	55308	0.0408024	60128	0.0886204	0.0184715	-0.0348109	-0.280458	0.165256	-0.298929	0.200067
Other glycan degradation [PATH:osa00511]	LOC4344485	LOC_Os08g01940	non-lysosomal glucosylceramidase	-0.246612	-0.348323	73277	0.389927	73890	0.409187	1.11871	-0.0595058	55704	0.043704	63017	0.132585	1.36532	0.288817	55308	0.0408024	60128	0.0886204	0.0184715	-0.0348109	-0.280458	0.165256	-0.298929	0.200067
Other glycan degradation [PATH:osa00511]	LOC4338487	LOC_Os05g27960	cytosolic endo-beta-N-acetylglucosaminidase 1	0.110215	0.098595	73277	0.389927	73890	0.409187	-0.0441147	-0.644467	55704	0.043704	63017	0.132585	-0.154329	-0.743062	55308	0.0408024	60128	0.0886204	0.0184715	-0.0348109	-0.280458	0.165256	-0.298929	0.200067
Other glycan degradation [PATH:osa00511]	LOC4337620	LOC_Os05g02510	beta-hexosaminidase 1	0.0507712	-0.06408	73277	0.389927	73890	0.409187	-1.23837	-0.180431	55704	0.043704	63017	0.132585	-1.28914	-0.116351	55308	0.0408024	60128	0.0886204	0.0184715	-0.0348109	-0.280458	0.165256	-0.298929	0.200067
Other glycan degradation [PATH:osa00511]	LOC4339457	LOC_Os05g46200	beta-galactosidase 8-like	-0.0494742	-0.0882645	73277	0.389927	73890	0.409187	-0.94842	1.05828	55704	0.043704	63017	0.132585	-0.898945	1.14655	55308	0.0408024	60128	0.0886204	0.0184715	-0.0348109	-0.280458	0.165256	-0.298929	0.200067
Other glycan degradation [PATH:osa00511]	LOC4325748	LOC_Os01g72340	beta-galactosidase	0.217457	0.110142	73277	0.389927	73890	0.409187	-0.51817	0.121953	55704	0.043704	63017	0.132585	-0.735627	0.0118114	55308	0.0408024	60128	0.0886204	0.0184715	-0.0348109	-0.280458	0.165256	-0.298929	0.200067
Other glycan degradation [PATH:osa00511]	LOC4348080	LOC_Os10g05069	alpha-mannosidase	-0.0576083	0.0293182	73277	0.389927	73890	0.409187	-0.066807	0.062488	55704	0.043704	63017	0.132585	-0.00919865	0.0331698	55308	0.0408024	60128	0.0886204	0.0184715	-0.0348109	-0.280458	0.165256	-0.298929	0.200067
Other glycan degradation [PATH:osa00511]	LOC9269624	LOC_Os10g19880	alpha-L-fucosidase 2	0.217361	-0.0176413	73277	0.389927	73890	0.409187	-0.245559	0.778791	55704	0.043704	63017	0.132585	-0.46292	0.796432	55308	0.0408024	60128	0.0886204	0.0184715	-0.0348109	-0.280458	0.165256	-0.298929	0.200067
Prenyltransferases [BR:osa01006]	LOC4342663	LOC_Os07g10130	squalene synthase 1	0.0718677	-0.0509836	114728	0.0996433	129282	0.346884	-0.939913	-0.782225	133098	0.43627	112696	0.0795825	-1.01178	-0.731241	131254	0.392335	115586	0.109126	-0.0153721	-0.0216559	0.304361	0.159304	0.319733	0.18096
Prenyltransferases [BR:osa01006]	LOC4334492	LOC_Os03g59040	squalene synthase	0.286195	0.252405	114728	0.0996433	129282	0.346884	0.421495	0.479767	133098	0.43627	112696	0.0795825	0.1353	0.227362	131254	0.392335	115586	0.109126	-0.0153721	-0.0216559	0.304361	0.159304	0.319733	0.18096
Prenyltransferases [BR:osa01006]	LOC4341844	LOC_Os06g46450	solanesyl-diphosphate synthase 1, mitochondrial-like	0.301933	-0.00134221	114728	0.0996433	129282	0.346884	1.71182	0.646507	133098	0.43627	112696	0.0795825	1.40988	0.64785	131254	0.392335	115586	0.109126	-0.0153721	-0.0216559	0.304361	0.159304	0.319733	0.18096
Prenyltransferases [BR:osa01006]	LOC4326267	LOC_Os01g16354	rab escort protein 1	0.0706	0.0252725	114728	0.0996433	129282	0.346884	-0.102484	0.896725	133098	0.43627	112696	0.0795825	-0.173084	0.871452	131254	0.392335	115586	0.109126	-0.0153721	-0.0216559	0.304361	0.159304	0.319733	0.18096
Prenyltransferases [BR:osa01006]	LOC4323939	LOC_Os01g34390	protoheme IX farnesyltransferase, mitochondrial	0.0322702	0.0624312	114728	0.0996433	129282	0.346884	0.396315	0.305101	133098	0.43627	112696	0.0795825	0.364044	0.24267	131254	0.392335	115586	0.109126	-0.0153721	-0.0216559	0.304361	0.159304	0.319733	0.18096
Prenyltransferases [BR:osa01006]	LOC4347566	LOC_Os09g33930	protein farnesyltransferase/geranylgeranyltransferase type-1 subunit alpha	-0.146651	0.123186	114728	0.0996433	129282	0.346884	0.246957	0.10267	133098	0.43627	112696	0.0795825	0.393608	-0.0205166	131254	0.392335	115586	0.109126	-0.0153721	-0.0216559	0.304361	0.159304	0.319733	0.18096
Prenyltransferases [BR:osa01006]	LOC4327880	LOC_Os01g53600	protein farnesyltransferase subunit beta	0.0733849	0.0355631	114728	0.0996433	129282	0.346884	0.174711	0.921852	133098	0.43627	112696	0.0795825	0.101326	0.886288	131254	0.392335	115586	0.109126	-0.0153721	-0.0216559	0.304361	0.159304	0.319733	0.18096
Prenyltransferases [BR:osa01006]	LOC4351957	LOC_Os12g17320	probable solanesyl-diphosphate synthase 3, chloroplastic	0.0450858	-0.157336	114728	0.0996433	129282	0.346884	-0.418053	-1.66136	133098	0.43627	112696	0.0795825	-0.463139	-1.50403	131254	0.392335	115586	0.109126	-0.0153721	-0.0216559	0.304361	0.159304	0.319733	0.18096
Prenyltransferases [BR:osa01006]	LOC4341727	LOC_Os06g44840	probable homogentisate phytyltransferase 1, chloroplastic	0.132538	-0.280505	114728	0.0996433	129282	0.346884	-0.748746	0.179569	133098	0.43627	112696	0.0795825	-0.881285	0.460074	131254	0.392335	115586	0.109126	-0.0153721	-0.0216559	0.304361	0.159304	0.319733	0.18096
Prenyltransferases [BR:osa01006]	LOC4342137	LOC_Os06g51290	phytoene synthase 2, chloroplastic	-0.0825439	-0.206577	114728	0.0996433	129282	0.346884	1.97504	-0.908955	133098	0.43627	112696	0.0795825	2.05759	-0.702378	131254	0.392335	115586	0.109126	-0.0153721	-0.0216559	0.304361	0.159304	0.319733	0.18096
Prenyltransferases [BR:osa01006]	LOC4352846	LOC_Os12g43130	phytoene synthase 2, chloroplastic	-0.0795186	-0.2817	114728	0.0996433	129282	0.346884	5.39922	1.9513	133098	0.43627	112696	0.0795825	5.47874	2.233	131254	0.392335	115586	0.109126	-0.0153721	-0.0216559	0.304361	0.159304	0.319733	0.18096
Prenyltransferases [BR:osa01006]	LOC4347813	LOC_Os09g38320	phytoene synthase 2, chloroplastic	-0.410258	0.03855	114728	0.0996433	129282	0.346884	-0.872059	-0.274964	133098	0.43627	112696	0.0795825	-0.461802	-0.313514	131254	0.392335	115586	0.109126	-0.0153721	-0.0216559	0.304361	0.159304	0.319733	0.18096
Prenyltransferases [BR:osa01006]	LOC4330260	LOC_Os02g44780	heterodimeric geranylgeranyl pyrophosphate synthase small subunit, chloroplastic	-0.159048	-0.218739	114728	0.0996433	129282	0.346884	0.19916	-0.228242	133098	0.43627	112696	0.0795825	0.358208	-0.00950362	131254	0.392335	115586	0.109126	-0.0153721	-0.0216559	0.304361	0.159304	0.319733	0.18096
Prenyltransferases [BR:osa01006]	LOC4346013	LOC_Os08g40140	geranylgeranyl transferase type-2 subunit beta 1	-0.103248	-0.0318221	114728	0.0996433	129282	0.346884	0.264608	0.768199	133098	0.43627	112696	0.0795825	0.367856	0.800021	131254	0.392335	115586	0.109126	-0.0153721	-0.0216559	0.304361	0.159304	0.319733	0.18096
Prenyltransferases [BR:osa01006]	LOC4341838	LOC_Os06g46380	geranylgeranyl transferase type-2 subunit alpha 1	0.029577	-0.00493069	114728	0.0996433	129282	0.346884	0.20161	-0.170131	133098	0.43627	112696	0.0795825	0.172033	-0.165201	131254	0.392335	115586	0.109126	-0.0153721	-0.0216559	0.304361	0.159304	0.319733	0.18096
Prenyltransferases [BR:osa01006]	LOC4324517	LOC_Os01g05694	geranylgeranyl transferase type-1 subunit beta	0.00558657	0.0277048	114728	0.0996433	129282	0.346884	-1.09994	-0.216304	133098	0.43627	112696	0.0795825	-1.10552	-0.244009	131254	0.392335	115586	0.109126	-0.0153721	-0.0216559	0.304361	0.159304	0.319733	0.18096
Prenyltransferases [BR:osa01006]	LOC4343721	LOC_Os07g39270	geranylgeranyl pyrophosphate synthase 7, chloroplastic	-0.2648	-0.279195	114728	0.0996433	129282	0.346884	-2.00937	0.169318	133098	0.43627	112696	0.0795825	-1.74457	0.448513	131254	0.392335	115586	0.109126	-0.0153721	-0.0216559	0.304361	0.159304	0.319733	0.18096
Prenyltransferases [BR:osa01006]	LOC9272383	LOC_Os01g14630	geranylgeranyl pyrophosphate synthase 7, chloroplastic	-0.590546	-0.125752	114728	0.0996433	129282	0.346884	-1.62942	0.66915	133098	0.43627	112696	0.0795825	-1.03887	0.794901	131254	0.392335	115586	0.109126	-0.0153721	-0.0216559	0.304361	0.159304	0.319733	0.18096
Prenyltransferases [BR:osa01006]	LOC4339489	LOC_Os05g46580	farnesyl pyrophosphate synthase	-0.110184	0.0428341	114728	0.0996433	129282	0.346884	-0.311037	0.288967	133098	0.43627	112696	0.0795825	-0.200853	0.246133	131254	0.392335	115586	0.109126	-0.0153721	-0.0216559	0.304361	0.159304	0.319733	0.18096
Prenyltransferases [BR:osa01006]	LOC4324245	LOC_Os01g50760	farnesyl pyrophosphate synthase	-0.102937	0.0836482	114728	0.0996433	129282	0.346884	-0.642192	-0.177571	133098	0.43627	112696	0.0795825	-0.539255	-0.261219	131254	0.392335	115586	0.109126	-0.0153721	-0.0216559	0.304361	0.159304	0.319733	0.18096
Prenyltransferases [BR:osa01006]	LOC4331944	LOC_Os03g10080	dehydrodolichyl diphosphate synthase complex subunit NUS1	0.0383152	-0.0655023	114728	0.0996433	129282	0.346884	2.51473	0.0968975	133098	0.43627	112696	0.0795825	2.47641	0.1624	131254	0.392335	115586	0.109126	-0.0153721	-0.0216559	0.304361	0.159304	0.319733	0.18096
Prenyltransferases [BR:osa01006]	LOC4338498	LOC_Os05g28200	chlorophyll synthase, chloroplastic-like	-0.00277416	-0.0752845	114728	0.0996433	129282	0.346884	0.968107	-0.0351289	133098	0.43627	112696	0.0795825	0.970881	0.0401556	131254	0.392335	115586	0.109126	-0.0153721	-0.0216559	0.304361	0.159304	0.319733	0.18096
Prenyltransferases [BR:osa01006]	LOC4345469	LOC_Os08g29900	4-hydroxybenzoate polyprenyltransferase, mitochondrial	0.611596	0.589989	114728	0.0996433	129282	0.346884	1.29974	0.64285	133098	0.43627	112696	0.0795825	0.688141	0.0528616	131254	0.392335	115586	0.109126	-0.0153721	-0.0216559	0.304361	0.159304	0.319733	0.18096
Polyketide sugar unit biosynthesis	LOC9267465	LOC_Os02g45540	bifunctional dTDP-4-dehydrorhamnose 3,5-epimerase/dTDP-4-dehydrorhamnose reductase	-0.0236578	-0.0128519	4154	0.30412	5861	0.495375	0.211632	0.158587	4994	0.3951	4068	0.295348	0.23529	0.171438	4692	0.361412	3963	0.284799	-0.0236578	-0.0128519	0.211632	0.158587	0.23529	0.171438
Ribosome biogenesis in eukaryotes [PATH:osa03008]	LOC4334021	LOC_Os03g52470	WD repeat-containing protein PCN	0.219169	0.0715143	221420	2.49e-10	391850	0.44997	-0.0204196	-0.00260766	380840	0.301731	320582	0.0037476	-0.239588	-0.074122	370217	0.18426	319252	0.00324876	0.165261	-0.0211133	0.0574445	0.157284	-0.107817	0.178397
Ribosome biogenesis in eukaryotes [PATH:osa03008]	LOC4352760	LOC_Os12g41620	WD repeat-containing protein 75	0.177161	-0.140119	221420	2.49e-10	391850	0.44997	-2.39917	-0.390661	380840	0.301731	320582	0.0037476	-2.57633	-0.250542	370217	0.18426	319252	0.00324876	0.165261	-0.0211133	0.0574445	0.157284	-0.107817	0.178397
Ribosome biogenesis in eukaryotes [PATH:osa03008]	LOC4326248	LOC_Os01g46060	WD repeat-containing protein 43	0.309281	0.00980193	221420	2.49e-10	391850	0.44997	0.458852	0.0139051	380840	0.301731	320582	0.0037476	0.149571	0.00410319	370217	0.18426	319252	0.00324876	0.165261	-0.0211133	0.0574445	0.157284	-0.107817	0.178397
Ribosome biogenesis in eukaryotes [PATH:osa03008]	LOC4332567	LOC_Os03g18840	WD repeat-containing protein 43	0.263916	0.0161125	221420	2.49e-10	391850	0.44997	0.614931	1.10626	380840	0.301731	320582	0.0037476	0.351015	1.09014	370217	0.18426	319252	0.00324876	0.165261	-0.0211133	0.0574445	0.157284	-0.107817	0.178397
Ribosome biogenesis in eukaryotes [PATH:osa03008]	LOC4331644	LOC_Os03g05720	WD repeat-containing protein 3	0.393996	0.0932964	221420	2.49e-10	391850	0.44997	0.957495	0.496753	380840	0.301731	320582	0.0037476	0.563499	0.403457	370217	0.18426	319252	0.00324876	0.165261	-0.0211133	0.0574445	0.157284	-0.107817	0.178397
Ribosome biogenesis in eukaryotes [PATH:osa03008]	LOC4351115	LOC_Os11g45250	uncharacterized protein C05D11.9	0.375221	-0.131748	221420	2.49e-10	391850	0.44997	2.96224	-1.16563	380840	0.301731	320582	0.0037476	2.58702	-1.03388	370217	0.18426	319252	0.00324876	0.165261	-0.0211133	0.0574445	0.157284	-0.107817	0.178397
Ribosome biogenesis in eukaryotes [PATH:osa03008]	LOC4336577	LOC_Os04g46310	uncharacterized protein At3g06530	0.3866	-0.0842591	221420	2.49e-10	391850	0.44997	0.41168	-0.0981678	380840	0.301731	320582	0.0037476	0.0250797	-0.0139087	370217	0.18426	319252	0.00324876	0.165261	-0.0211133	0.0574445	0.157284	-0.107817	0.178397
Ribosome biogenesis in eukaryotes [PATH:osa03008]	LOC9271052	LOC_Os12g01060	uncharacterized LOC9271052	0.255599	-0.186696	221420	2.49e-10	391850	0.44997	0.460758	0.293407	380840	0.301731	320582	0.0037476	0.205159	0.480103	370217	0.18426	319252	0.00324876	0.165261	-0.0211133	0.0574445	0.157284	-0.107817	0.178397
Ribosome biogenesis in eukaryotes [PATH:osa03008]	LOC4352882	LOC_Os12g43830	uncharacterized LOC4352882	0.229497	-0.0468513	221420	2.49e-10	391850	0.44997	-0.0357192	1.02751	380840	0.301731	320582	0.0037476	-0.265216	1.07436	370217	0.18426	319252	0.00324876	0.165261	-0.0211133	0.0574445	0.157284	-0.107817	0.178397
Ribosome biogenesis in eukaryotes [PATH:osa03008]	LOC4352036	LOC_Os12g20410	uncharacterized LOC4352036	0.00168594	0.0765957	221420	2.49e-10	391850	0.44997	-0.243509	-0.623528	380840	0.301731	320582	0.0037476	-0.245195	-0.700123	370217	0.18426	319252	0.00324876	0.165261	-0.0211133	0.0574445	0.157284	-0.107817	0.178397
Ribosome biogenesis in eukaryotes [PATH:osa03008]	LOC4349529	LOC_Os11g01074	uncharacterized LOC4349529	0.197233	-0.168204	221420	2.49e-10	391850	0.44997	-1.53458	0.652413	380840	0.301731	320582	0.0037476	-1.73182	0.820617	370217	0.18426	319252	0.00324876	0.165261	-0.0211133	0.0574445	0.157284	-0.107817	0.178397
Ribosome biogenesis in eukaryotes [PATH:osa03008]	LOC4339079	LOC_Os05g39530	uncharacterized LOC4339079	-0.0204256	0.0731002	221420	2.49e-10	391850	0.44997	-0.647565	1.36848	380840	0.301731	320582	0.0037476	-0.62714	1.29538	370217	0.18426	319252	0.00324876	0.165261	-0.0211133	0.0574445	0.157284	-0.107817	0.178397
Ribosome biogenesis in eukaryotes [PATH:osa03008]	LOC4329457	LOC_Os02g30790	uncharacterized LOC4329457	-0.126663	0.0695225	221420	2.49e-10	391850	0.44997	0.673675	1.1127	380840	0.301731	320582	0.0037476	0.800338	1.04317	370217	0.18426	319252	0.00324876	0.165261	-0.0211133	0.0574445	0.157284	-0.107817	0.178397
Ribosome biogenesis in eukaryotes [PATH:osa03008]	LOC4336833	LOC_Os04g50660	transducin beta-like protein 3	0.230904	0.0161053	221420	2.49e-10	391850	0.44997	-1.72792	0.31006	380840	0.301731	320582	0.0037476	-1.95882	0.293954	370217	0.18426	319252	0.00324876	0.165261	-0.0211133	0.0574445	0.157284	-0.107817	0.178397
Ribosome biogenesis in eukaryotes [PATH:osa03008]	LOC9269093	LOC_Os12g08740	small RNA degrading nuclease 5	0.137549	-0.113282	221420	2.49e-10	391850	0.44997	1.18451	0.664654	380840	0.301731	320582	0.0037476	1.04696	0.777935	370217	0.18426	319252	0.00324876	0.165261	-0.0211133	0.0574445	0.157284	-0.107817	0.178397
Ribosome biogenesis in eukaryotes [PATH:osa03008]	LOC4337228	LOC_Os04g55700	small RNA degrading nuclease 1	0.294214	-0.324694	221420	2.49e-10	391850	0.44997	-1.51759	0.430131	380840	0.301731	320582	0.0037476	-1.8118	0.754825	370217	0.18426	319252	0.00324876	0.165261	-0.0211133	0.0574445	0.157284	-0.107817	0.178397
Ribosome biogenesis in eukaryotes [PATH:osa03008]	LOC4324901	LOC_Os01g66520	serine/threonine-protein kinase rio2	0.204166	-0.166564	221420	2.49e-10	391850	0.44997	-0.15805	-0.148909	380840	0.301731	320582	0.0037476	-0.362216	0.0176548	370217	0.18426	319252	0.00324876	0.165261	-0.0211133	0.0574445	0.157284	-0.107817	0.178397
Ribosome biogenesis in eukaryotes [PATH:osa03008]	LOC4342459	LOC_Os07g06820	serine/threonine-protein kinase RIO1	0.0967091	-0.136033	221420	2.49e-10	391850	0.44997	1.0244	0.108194	380840	0.301731	320582	0.0037476	0.927691	0.244227	370217	0.18426	319252	0.00324876	0.165261	-0.0211133	0.0574445	0.157284	-0.107817	0.178397
Ribosome biogenesis in eukaryotes [PATH:osa03008]	LOC4328064	LOC_Os02g02360	RNA-binding protein NOB1	0.0157347	-0.0592738	221420	2.49e-10	391850	0.44997	-0.518323	-0.37741	380840	0.301731	320582	0.0037476	-0.534057	-0.318136	370217	0.18426	319252	0.00324876	0.165261	-0.0211133	0.0574445	0.157284	-0.107817	0.178397
Ribosome biogenesis in eukaryotes [PATH:osa03008]	LOC4334625	LOC_Os03g60930	RNA-binding protein 28	0.425471	0.215137	221420	2.49e-10	391850	0.44997	0.388292	-1.34399	380840	0.301731	320582	0.0037476	-0.0371787	-1.55913	370217	0.18426	319252	0.00324876	0.165261	-0.0211133	0.0574445	0.157284	-0.107817	0.178397
Ribosome biogenesis in eukaryotes [PATH:osa03008]	LOC4334461	LOC_Os03g58720	RNA-binding protein 28	0.301579	0.229262	221420	2.49e-10	391850	0.44997	0.138436	-0.235029	380840	0.301731	320582	0.0037476	-0.163142	-0.464291	370217	0.18426	319252	0.00324876	0.165261	-0.0211133	0.0574445	0.157284	-0.107817	0.178397
Ribosome biogenesis in eukaryotes [PATH:osa03008]	LOC4351627	LOC_Os12g07300	RNA cytidine acetyltransferase 1	0.290892	0.00709285	221420	2.49e-10	391850	0.44997	-0.398757	0.664836	380840	0.301731	320582	0.0037476	-0.689649	0.657743	370217	0.18426	319252	0.00324876	0.165261	-0.0211133	0.0574445	0.157284	-0.107817	0.178397
Ribosome biogenesis in eukaryotes [PATH:osa03008]	LOC4344458	LOC_Os08g01620	ribosome maturation protein SBDS	0.105149	-0.0952574	221420	2.49e-10	391850	0.44997	1.3319	0.372816	380840	0.301731	320582	0.0037476	1.22675	0.468073	370217	0.18426	319252	0.00324876	0.165261	-0.0211133	0.0574445	0.157284	-0.107817	0.178397
Ribosome biogenesis in eukaryotes [PATH:osa03008]	LOC4332742	LOC_Os03g21530	ribosome biogenesis protein bms1	0.292916	-0.0230271	221420	2.49e-10	391850	0.44997	-0.922592	0.0265439	380840	0.301731	320582	0.0037476	-1.21551	0.0495711	370217	0.18426	319252	0.00324876	0.165261	-0.0211133	0.0574445	0.157284	-0.107817	0.178397
Ribosome biogenesis in eukaryotes [PATH:osa03008]	LOC4329057	LOC_Os02g18830	ribosomal RNA small subunit methyltransferase nep-1	0.06084	0.0970332	221420	2.49e-10	391850	0.44997	0.708566	-0.164513	380840	0.301731	320582	0.0037476	0.647726	-0.261546	370217	0.18426	319252	0.00324876	0.165261	-0.0211133	0.0574445	0.157284	-0.107817	0.178397
Ribosome biogenesis in eukaryotes [PATH:osa03008]	LOC4351650	LOC_Os12g07680	ribonuclease P protein subunit p30	-0.130393	-0.302368	221420	2.49e-10	391850	0.44997	2.5013	0.70159	380840	0.301731	320582	0.0037476	2.6317	1.00396	370217	0.18426	319252	0.00324876	0.165261	-0.0211133	0.0574445	0.157284	-0.107817	0.178397
Ribosome biogenesis in eukaryotes [PATH:osa03008]	LOC9269193	LOC_Os04g34940	ribonuclease P protein subunit p25	0.0897714	-0.240553	221420	2.49e-10	391850	0.44997	0.581208	0.0736556	380840	0.301731	320582	0.0037476	0.491437	0.314209	370217	0.18426	319252	0.00324876	0.165261	-0.0211133	0.0574445	0.157284	-0.107817	0.178397
Ribosome biogenesis in eukaryotes [PATH:osa03008]	LOC4350782	LOC_Os11g37080	putative H/ACA ribonucleoprotein complex subunit 1-like protein 1	0.0623927	-0.00792774	221420	2.49e-10	391850	0.44997	0.384795	0.0328046	380840	0.301731	320582	0.0037476	0.322402	0.0407323	370217	0.18426	319252	0.00324876	0.165261	-0.0211133	0.0574445	0.157284	-0.107817	0.178397
Ribosome biogenesis in eukaryotes [PATH:osa03008]	LOC4343287	LOC_Os07g31280	putative casein kinase II subunit beta-4	-0.0183788	0.0526924	221420	2.49e-10	391850	0.44997	-0.47512	0.274058	380840	0.301731	320582	0.0037476	-0.456741	0.221366	370217	0.18426	319252	0.00324876	0.165261	-0.0211133	0.0574445	0.157284	-0.107817	0.178397
Ribosome biogenesis in eukaryotes [PATH:osa03008]	LOC4349414	LOC_Os10g41520	putative casein kinase II subunit beta-4	0.15838	0.0275513	221420	2.49e-10	391850	0.44997	0.694809	-0.0583935	380840	0.301731	320582	0.0037476	0.536429	-0.0859448	370217	0.18426	319252	0.00324876	0.165261	-0.0211133	0.0574445	0.157284	-0.107817	0.178397
Ribosome biogenesis in eukaryotes [PATH:osa03008]	LOC4342750	LOC_Os07g12320	protein SLOW WALKER 1	-0.101663	-0.228596	221420	2.49e-10	391850	0.44997	-3.17246	0.0327488	380840	0.301731	320582	0.0037476	-3.07079	0.261345	370217	0.18426	319252	0.00324876	0.165261	-0.0211133	0.0574445	0.157284	-0.107817	0.178397
Ribosome biogenesis in eukaryotes [PATH:osa03008]	LOC4334849	#N/A	protein EXPORTIN 1A	0.192535	-0.135918	221420	2.49e-10	391850	0.44997	0.467359	0.257509	380840	0.301731	320582	0.0037476	0.274824	0.393427	370217	0.18426	319252	0.00324876	0.165261	-0.0211133	0.0574445	0.157284	-0.107817	0.178397
Ribosome biogenesis in eukaryotes [PATH:osa03008]	LOC4334688	LOC_Os03g61790	probable RNA 3'-terminal phosphate cyclase-like protein	0.348567	-0.0182187	221420	2.49e-10	391850	0.44997	0.578718	0.719743	380840	0.301731	320582	0.0037476	0.230151	0.737962	370217	0.18426	319252	0.00324876	0.165261	-0.0211133	0.0574445	0.157284	-0.107817	0.178397
Ribosome biogenesis in eukaryotes [PATH:osa03008]	LOC4332840	LOC_Os03g22730	probable nucleolar protein 5-2	0.187999	0.0466035	221420	2.49e-10	391850	0.44997	1.79647	0.183551	380840	0.301731	320582	0.0037476	1.60847	0.136948	370217	0.18426	319252	0.00324876	0.165261	-0.0211133	0.0574445	0.157284	-0.107817	0.178397
Ribosome biogenesis in eukaryotes [PATH:osa03008]	LOC4332841	LOC_Os03g22740	probable nucleolar protein 5-2	0.193732	-0.0786242	221420	2.49e-10	391850	0.44997	0.277808	0.0948511	380840	0.301731	320582	0.0037476	0.0840761	0.173475	370217	0.18426	319252	0.00324876	0.165261	-0.0211133	0.0574445	0.157284	-0.107817	0.178397
Ribosome biogenesis in eukaryotes [PATH:osa03008]	LOC4350687	LOC_Os11g34230	probable nucleolar protein 5-1	0.140919	0.0526624	221420	2.49e-10	391850	0.44997	-0.402929	0.487703	380840	0.301731	320582	0.0037476	-0.543847	0.435041	370217	0.18426	319252	0.00324876	0.165261	-0.0211133	0.0574445	0.157284	-0.107817	0.178397
Ribosome biogenesis in eukaryotes [PATH:osa03008]	LOC9266224	LOC_Os05g08360	probable mediator of RNA polymerase II transcription subunit 36b	0.0961467	0.0251258	221420	2.49e-10	391850	0.44997	-0.0350352	0.421016	380840	0.301731	320582	0.0037476	-0.131182	0.39589	370217	0.18426	319252	0.00324876	0.165261	-0.0211133	0.0574445	0.157284	-0.107817	0.178397
Ribosome biogenesis in eukaryotes [PATH:osa03008]	LOC4339341	LOC_Os05g44320	periodic tryptophan protein 2	0.325831	-0.0301065	221420	2.49e-10	391850	0.44997	-1.76274	0.661768	380840	0.301731	320582	0.0037476	-2.08857	0.691874	370217	0.18426	319252	0.00324876	0.165261	-0.0211133	0.0574445	0.157284	-0.107817	0.178397
Ribosome biogenesis in eukaryotes [PATH:osa03008]	LOC4351600	LOC_Os12g06910	nucleolar protein 6	0.297943	-0.00166241	221420	2.49e-10	391850	0.44997	-0.992025	-0.0925829	380840	0.301731	320582	0.0037476	-1.28997	-0.0909205	370217	0.18426	319252	0.00324876	0.165261	-0.0211133	0.0574445	0.157284	-0.107817	0.178397
Ribosome biogenesis in eukaryotes [PATH:osa03008]	LOC4332851	LOC_Os03g22880	nucleolar protein 56	0.102196	-0.0404238	221420	2.49e-10	391850	0.44997	0.238091	0.207836	380840	0.301731	320582	0.0037476	0.135895	0.24826	370217	0.18426	319252	0.00324876	0.165261	-0.0211133	0.0574445	0.157284	-0.107817	0.178397
Ribosome biogenesis in eukaryotes [PATH:osa03008]	LOC4344710	LOC_Os08g06230	nucleolar GTP-binding protein 1	-0.0629767	-0.275755	221420	2.49e-10	391850	0.44997	0.145939	0.59018	380840	0.301731	320582	0.0037476	0.208916	0.865935	370217	0.18426	319252	0.00324876	0.165261	-0.0211133	0.0574445	0.157284	-0.107817	0.178397
Ribosome biogenesis in eukaryotes [PATH:osa03008]	LOC4340389	LOC_Os06g09570	nucleolar GTP-binding protein 1	0.215617	-0.0281748	221420	2.49e-10	391850	0.44997	-0.515185	-0.427739	380840	0.301731	320582	0.0037476	-0.730801	-0.399565	370217	0.18426	319252	0.00324876	0.165261	-0.0211133	0.0574445	0.157284	-0.107817	0.178397
Ribosome biogenesis in eukaryotes [PATH:osa03008]	LOC4342225	LOC_Os07g01920	nucleolar GTP-binding protein 1	0.331587	0.0550717	221420	2.49e-10	391850	0.44997	-0.129765	0.577326	380840	0.301731	320582	0.0037476	-0.461352	0.522255	370217	0.18426	319252	0.00324876	0.165261	-0.0211133	0.0574445	0.157284	-0.107817	0.178397
Ribosome biogenesis in eukaryotes [PATH:osa03008]	LOC4332852	LOC_Os03g22890	nuclear/nucleolar GTPase 2-like	0.205748	0.143825	221420	2.49e-10	391850	0.44997	-0.112569	-0.674521	380840	0.301731	320582	0.0037476	-0.318317	-0.818345	370217	0.18426	319252	0.00324876	0.165261	-0.0211133	0.0574445	0.157284	-0.107817	0.178397
Ribosome biogenesis in eukaryotes [PATH:osa03008]	LOC4332209	LOC_Os03g13800	NHP2-like protein 1	0.190338	0.0723124	221420	2.49e-10	391850	0.44997	1.13383	0.323233	380840	0.301731	320582	0.0037476	0.943496	0.250921	370217	0.18426	319252	0.00324876	0.165261	-0.0211133	0.0574445	0.157284	-0.107817	0.178397
Ribosome biogenesis in eukaryotes [PATH:osa03008]	LOC4348797	LOC_Os10g31856	midasin	0.56986	-0.199994	221420	2.49e-10	391850	0.44997	0.306898	-0.429103	380840	0.301731	320582	0.0037476	-0.262961	-0.229108	370217	0.18426	319252	0.00324876	0.165261	-0.0211133	0.0574445	0.157284	-0.107817	0.178397
Ribosome biogenesis in eukaryotes [PATH:osa03008]	LOC4331181	LOC_Os02g57590	mediator of RNA polymerase II transcription subunit 36a	0.0864631	0.0610662	221420	2.49e-10	391850	0.44997	0.026563	0.0562229	380840	0.301731	320582	0.0037476	-0.0599001	-0.00484331	370217	0.18426	319252	0.00324876	0.165261	-0.0211133	0.0574445	0.157284	-0.107817	0.178397
Ribosome biogenesis in eukaryotes [PATH:osa03008]	LOC4344029	LOC_Os07g44190	H/ACA ribonucleoprotein complex subunit 4	0.098976	-0.0669902	221420	2.49e-10	391850	0.44997	0.584603	-0.171777	380840	0.301731	320582	0.0037476	0.485627	-0.104787	370217	0.18426	319252	0.00324876	0.165261	-0.0211133	0.0574445	0.157284	-0.107817	0.178397
Ribosome biogenesis in eukaryotes [PATH:osa03008]	LOC4332935	LOC_Os03g25450	H/ACA ribonucleoprotein complex subunit 4	0.15637	-0.000499017	221420	2.49e-10	391850	0.44997	0.570642	-0.195274	380840	0.301731	320582	0.0037476	0.414272	-0.194775	370217	0.18426	319252	0.00324876	0.165261	-0.0211133	0.0574445	0.157284	-0.107817	0.178397
Ribosome biogenesis in eukaryotes [PATH:osa03008]	LOC9269830	LOC_Os02g40514	H/ACA ribonucleoprotein complex subunit 3-like protein	-0.159422	-0.0840424	221420	2.49e-10	391850	0.44997	-3.04001	0.281229	380840	0.301731	320582	0.0037476	-2.88059	0.365272	370217	0.18426	319252	0.00324876	0.165261	-0.0211133	0.0574445	0.157284	-0.107817	0.178397
Ribosome biogenesis in eukaryotes [PATH:osa03008]	LOC4330603	LOC_Os02g49610	H/ACA ribonucleoprotein complex subunit 2-like protein	0.164115	0.231458	221420	2.49e-10	391850	0.44997	1.29928	-0.775087	380840	0.301731	320582	0.0037476	1.13516	-1.00654	370217	0.18426	319252	0.00324876	0.165261	-0.0211133	0.0574445	0.157284	-0.107817	0.178397
Ribosome biogenesis in eukaryotes [PATH:osa03008]	LOC4340741	LOC_Os06g16290	H/ACA ribonucleoprotein complex subunit 2-like protein	0.0951536	0.077656	221420	2.49e-10	391850	0.44997	-1.41073	0.442576	380840	0.301731	320582	0.0037476	-1.50589	0.36492	370217	0.18426	319252	0.00324876	0.165261	-0.0211133	0.0574445	0.157284	-0.107817	0.178397
Ribosome biogenesis in eukaryotes [PATH:osa03008]	LOC4325442	LOC_Os01g27730	guanine nucleotide-binding protein-like NSN1	0.165256	0.093896	221420	2.49e-10	391850	0.44997	0.202071	0.190715	380840	0.301731	320582	0.0037476	0.0368151	0.0968187	370217	0.18426	319252	0.00324876	0.165261	-0.0211133	0.0574445	0.157284	-0.107817	0.178397
Ribosome biogenesis in eukaryotes [PATH:osa03008]	LOC4339683	LOC_Os05g49890	GTP-binding nuclear protein Ran-2-like	-0.108293	-0.00372479	221420	2.49e-10	391850	0.44997	0.227577	-0.195341	380840	0.301731	320582	0.0037476	0.33587	-0.191616	370217	0.18426	319252	0.00324876	0.165261	-0.0211133	0.0574445	0.157284	-0.107817	0.178397
Ribosome biogenesis in eukaryotes [PATH:osa03008]	LOC4325312	#N/A	GTP-binding nuclear protein Ran-1-like	0.122416	0.0501687	221420	2.49e-10	391850	0.44997	0.215699	0.559044	380840	0.301731	320582	0.0037476	0.0932831	0.508875	370217	0.18426	319252	0.00324876	0.165261	-0.0211133	0.0574445	0.157284	-0.107817	0.178397
Ribosome biogenesis in eukaryotes [PATH:osa03008]	LOC4352809	LOC_Os12g42370	GTPase LSG1-2	0.0717097	0.165631	221420	2.49e-10	391850	0.44997	-0.252045	0.219047	380840	0.301731	320582	0.0037476	-0.323755	0.0534167	370217	0.18426	319252	0.00324876	0.165261	-0.0211133	0.0574445	0.157284	-0.107817	0.178397
Ribosome biogenesis in eukaryotes [PATH:osa03008]	LOC4333574	LOC_Os03g44530	GTPase LSG1-2	0.105693	-0.0424171	221420	2.49e-10	391850	0.44997	-1.30855	-0.695167	380840	0.301731	320582	0.0037476	-1.41424	-0.65275	370217	0.18426	319252	0.00324876	0.165261	-0.0211133	0.0574445	0.157284	-0.107817	0.178397
Ribosome biogenesis in eukaryotes [PATH:osa03008]	LOC4344055	LOC_Os07g44620	eukaryotic translation initiation factor 6-2	0.123004	-0.0351683	221420	2.49e-10	391850	0.44997	0.193621	0.391237	380840	0.301731	320582	0.0037476	0.0706172	0.426405	370217	0.18426	319252	0.00324876	0.165261	-0.0211133	0.0574445	0.157284	-0.107817	0.178397
Ribosome biogenesis in eukaryotes [PATH:osa03008]	LOC4330604	LOC_Os02g49620	eukaryotic translation initiation factor 5B	0.0675296	0.00121267	221420	2.49e-10	391850	0.44997	-0.620805	0.20222	380840	0.301731	320582	0.0037476	-0.688334	0.201008	370217	0.18426	319252	0.00324876	0.165261	-0.0211133	0.0574445	0.157284	-0.107817	0.178397
Ribosome biogenesis in eukaryotes [PATH:osa03008]	LOC4333588	LOC_Os03g44780	elongation factor-like GTPase 1	0.198574	0.0229405	221420	2.49e-10	391850	0.44997	-0.213439	-0.137909	380840	0.301731	320582	0.0037476	-0.412013	-0.160849	370217	0.18426	319252	0.00324876	0.165261	-0.0211133	0.0574445	0.157284	-0.107817	0.178397
Ribosome biogenesis in eukaryotes [PATH:osa03008]	LOC4339880	LOC_Os06g01980	cell division control protein 48 homolog C	0.294565	0.063219	221420	2.49e-10	391850	0.44997	0.524549	1.07253	380840	0.301731	320582	0.0037476	0.229983	1.00931	370217	0.18426	319252	0.00324876	0.165261	-0.0211133	0.0574445	0.157284	-0.107817	0.178397
Ribosome biogenesis in eukaryotes [PATH:osa03008]	LOC4342248	LOC_Os07g02350	casein kinase II subunit alpha-2	0.0830306	-0.0315115	221420	2.49e-10	391850	0.44997	0.503309	0.288162	380840	0.301731	320582	0.0037476	0.420278	0.319673	370217	0.18426	319252	0.00324876	0.165261	-0.0211133	0.0574445	0.157284	-0.107817	0.178397
Ribosome biogenesis in eukaryotes [PATH:osa03008]	LOC4334206	LOC_Os03g55490	casein kinase II subunit alpha-2	0.239822	-0.0956002	221420	2.49e-10	391850	0.44997	-0.623463	-1.08929	380840	0.301731	320582	0.0037476	-0.863285	-0.99369	370217	0.18426	319252	0.00324876	0.165261	-0.0211133	0.0574445	0.157284	-0.107817	0.178397
Ribosome biogenesis in eukaryotes [PATH:osa03008]	LOC4332003	LOC_Os03g10940	casein kinase II subunit alpha-2	0.0773156	0.127239	221420	2.49e-10	391850	0.44997	1.51869	0.0350286	380840	0.301731	320582	0.0037476	1.44137	-0.09221	370217	0.18426	319252	0.00324876	0.165261	-0.0211133	0.0574445	0.157284	-0.107817	0.178397
Ribosome biogenesis in eukaryotes [PATH:osa03008]	LOC4349477	LOC_Os10g42320	60S ribosomal export protein NMD3	0.0856468	-0.0245124	221420	2.49e-10	391850	0.44997	-0.205905	-0.0167152	380840	0.301731	320582	0.0037476	-0.291552	0.00779719	370217	0.18426	319252	0.00324876	0.165261	-0.0211133	0.0574445	0.157284	-0.107817	0.178397
Ribosome biogenesis in eukaryotes [PATH:osa03008]	LOC4324952	LOC_Os01g65220	5'-3' exoribonuclease 3	0.11994	-0.0260313	221420	2.49e-10	391850	0.44997	0.888809	0.735817	380840	0.301731	320582	0.0037476	0.768868	0.761849	370217	0.18426	319252	0.00324876	0.165261	-0.0211133	0.0574445	0.157284	-0.107817	0.178397
Ribosome biogenesis in eukaryotes [PATH:osa03008]	LOC4348007	LOC_Os10g03540	13 kDa ribonucleoprotein-associated protein	0.470088	-0.0846628	221420	2.49e-10	391850	0.44997	2.06737	1.28532	380840	0.301731	320582	0.0037476	1.59729	1.36998	370217	0.18426	319252	0.00324876	0.165261	-0.0211133	0.0574445	0.157284	-0.107817	0.178397
Carbohydrate metabolism	LOC9267660	LOC_Os02g42650	expansin-B16-like	0.101227	-0.024939	4135.5	0.302224	5392.5	0.440739	-0.510112	0.157117	2800.5	0.181456	4080.5	0.296616	-0.611339	0.182056	2412.5	0.152987	3833.5	0.272041	0.101227	-0.024939	-0.510112	0.157117	-0.611339	0.182056
Biosynthesis of various plant secondary metabolites [PATH:osa00999]	LOC4342505	LOC_Os07g07410	uncharacterized LOC4342505	-0.29809	-0.124472	161234	1.79e-05	245033	0.348593	-0.289561	-0.0381468	227104	0.116989	244769	0.344241	0.00852886	0.0863251	250148	0.436206	226947	0.115621	-0.118456	0.18144	-0.0332724	0.15132	0.0851835	-0.0301197
Biosynthesis of various plant secondary metabolites [PATH:osa00999]	LOC4325163	LOC_Os01g18860	S-adenosylmethionine synthase 3-like	-0.0968483	0.0310238	161234	1.79e-05	245033	0.348593	0.554088	0.817497	227104	0.116989	244769	0.344241	0.650936	0.786473	250148	0.436206	226947	0.115621	-0.118456	0.18144	-0.0332724	0.15132	0.0851835	-0.0301197
Biosynthesis of various plant secondary metabolites [PATH:osa00999]	LOC4326996	LOC_Os01g22010	S-adenosylmethionine synthase 2-like	-0.0642582	-0.0225449	161234	1.79e-05	245033	0.348593	-0.142599	-0.0679037	227104	0.116989	244769	0.344241	-0.0783408	-0.0453588	250148	0.436206	226947	0.115621	-0.118456	0.18144	-0.0332724	0.15132	0.0851835	-0.0301197
Biosynthesis of various plant secondary metabolites [PATH:osa00999]	LOC4337733	LOC_Os05g04510	S-adenosylmethionine synthase 1-like	-0.184675	-0.0315949	161234	1.79e-05	245033	0.348593	-0.120251	-0.211852	227104	0.116989	244769	0.344241	0.0644238	-0.180257	250148	0.436206	226947	0.115621	-0.118456	0.18144	-0.0332724	0.15132	0.0851835	-0.0301197
Biosynthesis of various plant secondary metabolites [PATH:osa00999]	LOC4347978	LOC_Os10g02380	probable NAD(P)H-dependent oxidoreductase 2	-0.821082	-0.285265	161234	1.79e-05	245033	0.348593	-0.917413	-0.741223	227104	0.116989	244769	0.344241	-0.0963312	-0.455958	250148	0.436206	226947	0.115621	-0.118456	0.18144	-0.0332724	0.15132	0.0851835	-0.0301197
Biosynthesis of various plant secondary metabolites [PATH:osa00999]	LOC4347977	LOC_Os10g02380	probable NAD(P)H-dependent oxidoreductase 1	-0.315745	0.00368577	161234	1.79e-05	245033	0.348593	0.623779	-0.146034	227104	0.116989	244769	0.344241	0.939524	-0.14972	250148	0.436206	226947	0.115621	-0.118456	0.18144	-0.0332724	0.15132	0.0851835	-0.0301197
Biosynthesis of various plant secondary metabolites [PATH:osa00999]	LOC4347547	LOC_Os09g33710	probable inactive beta-glucosidase 33	-0.067814	0.0777182	161234	1.79e-05	245033	0.348593	-1.60578	0.56021	227104	0.116989	244769	0.344241	-1.53796	0.482491	250148	0.436206	226947	0.115621	-0.118456	0.18144	-0.0332724	0.15132	0.0851835	-0.0301197
Biosynthesis of various plant secondary metabolites [PATH:osa00999]	LOC4344361	LOC_Os07g48980	nicotianamine synthase 3-like	-0.468606	-0.721901	161234	1.79e-05	245033	0.348593	-0.0409375	-0.514752	227104	0.116989	244769	0.344241	0.427669	0.207149	250148	0.436206	226947	0.115621	-0.118456	0.18144	-0.0332724	0.15132	0.0851835	-0.0301197
Biosynthesis of various plant secondary metabolites [PATH:osa00999]	LOC4332607	LOC_Os03g19420	nicotianamine synthase 2-like	0.197938	2.89881	161234	1.79e-05	245033	0.348593	-2.11783	3.47339	227104	0.116989	244769	0.344241	-2.31577	0.574581	250148	0.436206	226947	0.115621	-0.118456	0.18144	-0.0332724	0.15132	0.0851835	-0.0301197
Biosynthesis of various plant secondary metabolites [PATH:osa00999]	LOC4332608	LOC_Os03g19427	nicotianamine synthase 1-like	0.189888	3.24554	161234	1.79e-05	245033	0.348593	3.29974	2.87085	227104	0.116989	244769	0.344241	3.10985	-0.374699	250148	0.436206	226947	0.115621	-0.118456	0.18144	-0.0332724	0.15132	0.0851835	-0.0301197
Biosynthesis of various plant secondary metabolites [PATH:osa00999]	LOC9267778	LOC_Os02g20360	nicotianamine aminotransferase A	-0.154808	3.08214	161234	1.79e-05	245033	0.348593	0.115457	4.29277	227104	0.116989	244769	0.344241	0.270265	1.21063	250148	0.436206	226947	0.115621	-0.118456	0.18144	-0.0332724	0.15132	0.0851835	-0.0301197
Biosynthesis of various plant secondary metabolites [PATH:osa00999]	LOC4351926	LOC_Os12g16240	isoflavone reductase homolog	-0.113875	-0.269723	161234	1.79e-05	245033	0.348593	0.415297	-1.51938	227104	0.116989	244769	0.344241	0.529171	-1.24965	250148	0.436206	226947	0.115621	-0.118456	0.18144	-0.0332724	0.15132	0.0851835	-0.0301197
Biosynthesis of various plant secondary metabolites [PATH:osa00999]	LOC4351925	LOC_Os12g16220	isoflavone reductase homolog	0.0616729	-0.0417859	161234	1.79e-05	245033	0.348593	2.28977	1.03209	227104	0.116989	244769	0.344241	2.22809	1.07387	250148	0.436206	226947	0.115621	-0.118456	0.18144	-0.0332724	0.15132	0.0851835	-0.0301197
Biosynthesis of various plant secondary metabolites [PATH:osa00999]	LOC4351932	LOC_Os12g16410	isoflavone reductase homolog	-0.435335	0.0386946	161234	1.79e-05	245033	0.348593	0.606095	-0.186217	227104	0.116989	244769	0.344241	1.04143	-0.224911	250148	0.436206	226947	0.115621	-0.118456	0.18144	-0.0332724	0.15132	0.0851835	-0.0301197
Biosynthesis of various plant secondary metabolites [PATH:osa00999]	LOC4342809	LOC_Os07g13660	DIMBOA UDP-glucosyltransferase BX8	0.319785	0.237757	161234	1.79e-05	245033	0.348593	0.918874	0.0295766	227104	0.116989	244769	0.344241	0.599088	-0.208181	250148	0.436206	226947	0.115621	-0.118456	0.18144	-0.0332724	0.15132	0.0851835	-0.0301197
Biosynthesis of various plant secondary metabolites [PATH:osa00999]	LOC4335974	LOC_Os04g37470	D-galacturonate reductase	-0.069885	-0.0117738	161234	1.79e-05	245033	0.348593	-0.952854	-1.15066	227104	0.116989	244769	0.344241	-0.882969	-1.13888	250148	0.436206	226947	0.115621	-0.118456	0.18144	-0.0332724	0.15132	0.0851835	-0.0301197
Biosynthesis of various plant secondary metabolites [PATH:osa00999]	LOC4347980	LOC_Os10g02480	deoxymugineic acid synthase 1-D	-0.179402	-0.0316639	161234	1.79e-05	245033	0.348593	1.50165	0.182169	227104	0.116989	244769	0.344241	1.68105	0.213833	250148	0.436206	226947	0.115621	-0.118456	0.18144	-0.0332724	0.15132	0.0851835	-0.0301197
Biosynthesis of various plant secondary metabolites [PATH:osa00999]	LOC4335054	LOC_Os04g08550	deoxymugineic acid synthase 1	-0.25774	-0.151644	161234	1.79e-05	245033	0.348593	0.278911	-0.242393	227104	0.116989	244769	0.344241	0.53665	-0.0907482	250148	0.436206	226947	0.115621	-0.118456	0.18144	-0.0332724	0.15132	0.0851835	-0.0301197
Biosynthesis of various plant secondary metabolites [PATH:osa00999]	LOC4325444	LOC_Os01g27750	bifunctional 3-dehydroquinate dehydratase/shikimate dehydrogenase, chloroplastic	0.0810136	-0.0950056	161234	1.79e-05	245033	0.348593	-0.402124	-0.0384664	227104	0.116989	244769	0.344241	-0.483137	0.0565392	250148	0.436206	226947	0.115621	-0.118456	0.18144	-0.0332724	0.15132	0.0851835	-0.0301197
Biosynthesis of various plant secondary metabolites [PATH:osa00999]	LOC4352411	LOC_Os12g34874	bifunctional 3-dehydroquinate dehydratase/shikimate dehydrogenase, chloroplastic	0.0632096	-0.0723499	161234	1.79e-05	245033	0.348593	-0.419598	0.233476	227104	0.116989	244769	0.344241	-0.482807	0.305826	250148	0.436206	226947	0.115621	-0.118456	0.18144	-0.0332724	0.15132	0.0851835	-0.0301197
Biosynthesis of various plant secondary metabolites [PATH:osa00999]	LOC4325446	LOC_Os01g27760	bifunctional 3-dehydroquinate dehydratase/shikimate dehydrogenase, chloroplastic	0.244658	-0.263802	161234	1.79e-05	245033	0.348593	1.33581	0.330825	227104	0.116989	244769	0.344241	1.09115	0.594627	250148	0.436206	226947	0.115621	-0.118456	0.18144	-0.0332724	0.15132	0.0851835	-0.0301197
Biosynthesis of various plant secondary metabolites [PATH:osa00999]	LOC4334116	LOC_Os03g53860	beta-glucosidase BoGH3B	-0.0571123	-0.00411948	161234	1.79e-05	245033	0.348593	-0.268785	-0.281348	227104	0.116989	244769	0.344241	-0.211673	-0.277229	250148	0.436206	226947	0.115621	-0.118456	0.18144	-0.0332724	0.15132	0.0851835	-0.0301197
Biosynthesis of various plant secondary metabolites [PATH:osa00999]	LOC4334114	LOC_Os03g53800	beta-glucosidase BoGH3B	-0.0704468	0.0709954	161234	1.79e-05	245033	0.348593	-0.241881	-0.0305812	227104	0.116989	244769	0.344241	-0.171434	-0.101577	250148	0.436206	226947	0.115621	-0.118456	0.18144	-0.0332724	0.15132	0.0851835	-0.0301197
Biosynthesis of various plant secondary metabolites [PATH:osa00999]	LOC4338956	LOC_Os05g37700	beta-glucosidase BoGH3B	-0.537063	-0.209969	161234	1.79e-05	245033	0.348593	-1.25319	-0.896697	227104	0.116989	244769	0.344241	-0.716124	-0.686728	250148	0.436206	226947	0.115621	-0.118456	0.18144	-0.0332724	0.15132	0.0851835	-0.0301197
Biosynthesis of various plant secondary metabolites [PATH:osa00999]	LOC4328197	LOC_Os02g03870	beta-glucosidase BoGH3B	1.06765	0.175706	161234	1.79e-05	245033	0.348593	0.773839	0.0196446	227104	0.116989	244769	0.344241	-0.293812	-0.156062	250148	0.436206	226947	0.115621	-0.118456	0.18144	-0.0332724	0.15132	0.0851835	-0.0301197
Biosynthesis of various plant secondary metabolites [PATH:osa00999]	LOC4333842	LOC_Os03g49610	beta-glucosidase 8-like	0.0801467	0.0235748	161234	1.79e-05	245033	0.348593	0.236485	-0.184664	227104	0.116989	244769	0.344241	0.156338	-0.208239	250148	0.436206	226947	0.115621	-0.118456	0.18144	-0.0332724	0.15132	0.0851835	-0.0301197
Biosynthesis of various plant secondary metabolites [PATH:osa00999]	LOC4333841	LOC_Os03g49600	beta-glucosidase 7-like	-0.0855273	0.139223	161234	1.79e-05	245033	0.348593	-0.188629	0.0793648	227104	0.116989	244769	0.344241	-0.103102	-0.0598578	250148	0.436206	226947	0.115621	-0.118456	0.18144	-0.0332724	0.15132	0.0851835	-0.0301197
Biosynthesis of various plant secondary metabolites [PATH:osa00999]	LOC4332041	LOC_Os03g11420	beta-glucosidase 6-like	-0.381527	0.324975	161234	1.79e-05	245033	0.348593	-0.560399	0.263596	227104	0.116989	244769	0.344241	-0.178872	-0.0613785	250148	0.436206	226947	0.115621	-0.118456	0.18144	-0.0332724	0.15132	0.0851835	-0.0301197
Biosynthesis of various plant secondary metabolites [PATH:osa00999]	LOC4325106	LOC_Os01g67220	beta-glucosidase 4-like	-0.171854	0.013249	161234	1.79e-05	245033	0.348593	0.10453	-0.188043	227104	0.116989	244769	0.344241	0.276384	-0.201292	250148	0.436206	226947	0.115621	-0.118456	0.18144	-0.0332724	0.15132	0.0851835	-0.0301197
Biosynthesis of various plant secondary metabolites [PATH:osa00999]	LOC4327593	LOC_Os01g59840	beta-glucosidase 3-like	0.681549	0.248425	161234	1.79e-05	245033	0.348593	-0.568929	0.131967	227104	0.116989	244769	0.344241	-1.25048	-0.116458	250148	0.436206	226947	0.115621	-0.118456	0.18144	-0.0332724	0.15132	0.0851835	-0.0301197
Biosynthesis of various plant secondary metabolites [PATH:osa00999]	LOC4347546	LOC_Os09g33690	beta-glucosidase 32-like	0.230789	0.0202843	161234	1.79e-05	245033	0.348593	-1.80818	0.153253	227104	0.116989	244769	0.344241	-2.03897	0.132969	250148	0.436206	226947	0.115621	-0.118456	0.18144	-0.0332724	0.15132	0.0851835	-0.0301197
Biosynthesis of various plant secondary metabolites [PATH:osa00999]	LOC4347545	LOC_Os09g33680	beta-glucosidase 31-like	-0.171696	0.118863	161234	1.79e-05	245033	0.348593	-0.200059	0.0195842	227104	0.116989	244769	0.344241	-0.0283632	-0.0992791	250148	0.436206	226947	0.115621	-0.118456	0.18144	-0.0332724	0.15132	0.0851835	-0.0301197
Biosynthesis of various plant secondary metabolites [PATH:osa00999]	LOC4347441	LOC_Os09g31430	beta-glucosidase 30-like	-0.583503	-0.061186	161234	1.79e-05	245033	0.348593	-0.997359	-0.282365	227104	0.116989	244769	0.344241	-0.413856	-0.221179	250148	0.436206	226947	0.115621	-0.118456	0.18144	-0.0332724	0.15132	0.0851835	-0.0301197
Biosynthesis of various plant secondary metabolites [PATH:osa00999]	LOC9267759	LOC_Os01g59819	beta-glucosidase 2-like	-0.229321	-0.140715	161234	1.79e-05	245033	0.348593	-1.93338	0.792113	227104	0.116989	244769	0.344241	-1.70405	0.932828	250148	0.436206	226947	0.115621	-0.118456	0.18144	-0.0332724	0.15132	0.0851835	-0.0301197
Biosynthesis of various plant secondary metabolites [PATH:osa00999]	LOC4345996	LOC_Os08g39870	beta-glucosidase 28-like	-0.371604	-0.0597356	161234	1.79e-05	245033	0.348593	0.486097	-0.044738	227104	0.116989	244769	0.344241	0.8577	0.0149977	250148	0.436206	226947	0.115621	-0.118456	0.18144	-0.0332724	0.15132	0.0851835	-0.0301197
Biosynthesis of various plant secondary metabolites [PATH:osa00999]	LOC4345995	LOC_Os08g39860	beta-glucosidase 27-like	-0.52132	-0.17725	161234	1.79e-05	245033	0.348593	-0.607502	-0.193611	227104	0.116989	244769	0.344241	-0.0861821	-0.0163607	250148	0.436206	226947	0.115621	-0.118456	0.18144	-0.0332724	0.15132	0.0851835	-0.0301197
Biosynthesis of various plant secondary metabolites [PATH:osa00999]	LOC4344146	LOC_Os07g46280	beta-glucosidase 26-like	-0.0685845	-0.0915148	161234	1.79e-05	245033	0.348593	-2.91795	0.109038	227104	0.116989	244769	0.344241	-2.84937	0.200553	250148	0.436206	226947	0.115621	-0.118456	0.18144	-0.0332724	0.15132	0.0851835	-0.0301197
Biosynthesis of various plant secondary metabolites [PATH:osa00999]	LOC4341870	LOC_Os06g46940	beta-glucosidase 25-like	-0.372224	-0.337965	161234	1.79e-05	245033	0.348593	2.33422	-1.18217	227104	0.116989	244769	0.344241	2.70644	-0.844201	250148	0.436206	226947	0.115621	-0.118456	0.18144	-0.0332724	0.15132	0.0851835	-0.0301197
Biosynthesis of various plant secondary metabolites [PATH:osa00999]	LOC4324050	LOC_Os01g32364	beta-glucosidase 1-like	-0.294329	0.106608	161234	1.79e-05	245033	0.348593	-0.771117	-0.435614	227104	0.116989	244769	0.344241	-0.476788	-0.542222	250148	0.436206	226947	0.115621	-0.118456	0.18144	-0.0332724	0.15132	0.0851835	-0.0301197
Biosynthesis of various plant secondary metabolites [PATH:osa00999]	LOC4336391	LOC_Os04g43410	beta-glucosidase 18-like	-0.522576	-0.0602318	161234	1.79e-05	245033	0.348593	2.84577	-0.739681	227104	0.116989	244769	0.344241	3.36835	-0.67945	250148	0.436206	226947	0.115621	-0.118456	0.18144	-0.0332724	0.15132	0.0851835	-0.0301197
Biosynthesis of various plant secondary metabolites [PATH:osa00999]	LOC4336146	LOC_Os04g39900	beta-glucosidase 13-like	-0.132592	0.0282191	161234	1.79e-05	245033	0.348593	-0.564986	0.17271	227104	0.116989	244769	0.344241	-0.432394	0.144491	250148	0.436206	226947	0.115621	-0.118456	0.18144	-0.0332724	0.15132	0.0851835	-0.0301197
Biosynthesis of various plant secondary metabolites [PATH:osa00999]	LOC4336145	LOC_Os04g39880	beta-glucosidase 12-like	0.238412	0.298658	161234	1.79e-05	245033	0.348593	-0.0776207	0.233362	227104	0.116989	244769	0.344241	-0.316033	-0.0652966	250148	0.436206	226947	0.115621	-0.118456	0.18144	-0.0332724	0.15132	0.0851835	-0.0301197
Biosynthesis of various plant secondary metabolites [PATH:osa00999]	LOC9268348	LOC_Os04g39864	beta-glucosidase 11-like	-0.450878	-0.116026	161234	1.79e-05	245033	0.348593	-0.18221	0.0258198	227104	0.116989	244769	0.344241	0.268668	0.141845	250148	0.436206	226947	0.115621	-0.118456	0.18144	-0.0332724	0.15132	0.0851835	-0.0301197
Lysine degradation [PATH:osa00310]	LOC4346857	LOC_Os09g19830	uncharacterized LOC4346857	0.0496957	-0.460707	148560	0.389832	134657	0.14026	0.927216	-0.323824	150364	0.430135	124349	0.0472781	0.877521	0.136882	149685	0.414856	117941	0.020661	0.0122826	-0.050434	0.0284432	0.140444	0.0161606	0.190878
Lysine degradation [PATH:osa00310]	LOC107276062	LOC_Os09g32290	probable sarcosine oxidase	-0.502801	-0.17502	148560	0.389832	134657	0.14026	-2.61107	-0.662038	150364	0.430135	124349	0.0472781	-2.10827	-0.487018	149685	0.414856	117941	0.020661	0.0122826	-0.050434	0.0284432	0.140444	0.0161606	0.190878
Lysine degradation [PATH:osa00310]	LOC4326952	LOC_Os01g70220	histone-lysine N-methyltransferase, H3 lysine-9 specific SUVH4	0.107006	-0.282679	148560	0.389832	134657	0.14026	-0.902354	0.948847	150364	0.430135	124349	0.0472781	-1.00936	1.23153	149685	0.414856	117941	0.020661	0.0122826	-0.050434	0.0284432	0.140444	0.0161606	0.190878
Lysine degradation [PATH:osa00310]	LOC4339168	LOC_Os05g41172	histone-lysine N-methyltransferase, H3 lysine-9 specific SUVH1	-0.00381802	-0.0629546	148560	0.389832	134657	0.14026	-0.0642557	0.185449	150364	0.430135	124349	0.0472781	-0.0604377	0.248403	149685	0.414856	117941	0.020661	0.0122826	-0.050434	0.0284432	0.140444	0.0161606	0.190878
Lysine degradation [PATH:osa00310]	LOC4350865	LOC_Os11g38900	histone-lysine N-methyltransferase, H3 lysine-9 specific SUVH1	0.221232	-0.0300024	148560	0.389832	134657	0.14026	0.347959	-0.0133311	150364	0.430135	124349	0.0472781	0.126727	0.0166712	149685	0.414856	117941	0.020661	0.0122826	-0.050434	0.0284432	0.140444	0.0161606	0.190878
Lysine degradation [PATH:osa00310]	LOC4327359	LOC_Os01g59620	histone-lysine N-methyltransferase, H3 lysine-9 specific SUVH1	0.323985	0.0263429	148560	0.389832	134657	0.14026	0.917305	0.377105	150364	0.430135	124349	0.0472781	0.593319	0.350762	149685	0.414856	117941	0.020661	0.0122826	-0.050434	0.0284432	0.140444	0.0161606	0.190878
Lysine degradation [PATH:osa00310]	LOC4343074	LOC_Os07g25450	histone-lysine N-methyltransferase family member SUVH2	0.051179	0.0254266	148560	0.389832	134657	0.14026	0.0865364	0.097986	150364	0.430135	124349	0.0472781	0.0353574	0.0725595	149685	0.414856	117941	0.020661	0.0122826	-0.050434	0.0284432	0.140444	0.0161606	0.190878
Lysine degradation [PATH:osa00310]	LOC4332612	LOC_Os03g19480	histone-lysine N-methyltransferase EZ1-like	0.0184037	-0.086434	148560	0.389832	134657	0.14026	-0.31795	1.05323	150364	0.430135	124349	0.0472781	-0.336353	1.13967	149685	0.414856	117941	0.020661	0.0122826	-0.050434	0.0284432	0.140444	0.0161606	0.190878
Lysine degradation [PATH:osa00310]	LOC4340748	LOC_Os06g16390	histone-lysine N-methyltransferase CLF-like	0.0626823	0.0435232	148560	0.389832	134657	0.14026	0.279558	0.258833	150364	0.430135	124349	0.0472781	0.216876	0.21531	149685	0.414856	117941	0.020661	0.0122826	-0.050434	0.0284432	0.140444	0.0161606	0.190878
Lysine degradation [PATH:osa00310]	LOC4344819	LOC_Os08g08205	histone-lysine N-methyltransferase ATXR3	0.183619	-0.181321	148560	0.389832	134657	0.14026	-0.449745	0.126009	150364	0.430135	124349	0.0472781	-0.633363	0.307331	149685	0.414856	117941	0.020661	0.0122826	-0.050434	0.0284432	0.140444	0.0161606	0.190878
Lysine degradation [PATH:osa00310]	LOC4335689	LOC_Os04g32330	dihydrolipoyllysine-residue succinyltransferase component of 2-oxoglutarate dehydrogenase complex 1, mitochondrial	0.0782065	0.0113949	148560	0.389832	134657	0.14026	0.137684	-0.121008	150364	0.430135	124349	0.0472781	0.0594779	-0.132403	149685	0.414856	117941	0.020661	0.0122826	-0.050434	0.0284432	0.140444	0.0161606	0.190878
Lysine degradation [PATH:osa00310]	LOC4337881	LOC_Os05g06750	dihydrolipoyl dehydrogenase, mitochondrial	0.0452348	0.0383544	148560	0.389832	134657	0.14026	0.142591	0.119219	150364	0.430135	124349	0.0472781	0.0973567	0.0808643	149685	0.414856	117941	0.020661	0.0122826	-0.050434	0.0284432	0.140444	0.0161606	0.190878
Lysine degradation [PATH:osa00310]	LOC4326980	LOC_Os01g22520	dihydrolipoyl dehydrogenase 1, mitochondrial	-0.0194916	-0.0339288	148560	0.389832	134657	0.14026	-0.233034	0.0327378	150364	0.430135	124349	0.0472781	-0.213542	0.0666666	149685	0.414856	117941	0.020661	0.0122826	-0.050434	0.0284432	0.140444	0.0161606	0.190878
Lysine degradation [PATH:osa00310]	LOC4337862	LOC_Os05g06460	dihydrolipoyl dehydrogenase 1, chloroplastic	0.171758	-0.0813321	148560	0.389832	134657	0.14026	0.498518	-0.00291575	150364	0.430135	124349	0.0472781	0.32676	0.0784164	149685	0.414856	117941	0.020661	0.0122826	-0.050434	0.0284432	0.140444	0.0161606	0.190878
Lysine degradation [PATH:osa00310]	LOC4326849	LOC_Os01g23610	dihydrolipoyl dehydrogenase 1, chloroplastic	0.158011	0.0551755	148560	0.389832	134657	0.14026	0.838344	-0.0755074	150364	0.430135	124349	0.0472781	0.680333	-0.130683	149685	0.414856	117941	0.020661	0.0122826	-0.050434	0.0284432	0.140444	0.0161606	0.190878
Lysine degradation [PATH:osa00310]	LOC4332225	LOC_Os03g14020	calmodulin-lysine N-methyltransferase	0.100923	-0.115558	148560	0.389832	134657	0.14026	2.37498	-0.129516	150364	0.430135	124349	0.0472781	2.27405	-0.013958	149685	0.414856	117941	0.020661	0.0122826	-0.050434	0.0284432	0.140444	0.0161606	0.190878
Lysine degradation [PATH:osa00310]	LOC4330940	LOC_Os02g54254	alpha-aminoadipic semialdehyde synthase	-0.163829	-0.202719	148560	0.389832	134657	0.14026	-0.337405	-0.232206	150364	0.430135	124349	0.0472781	-0.173577	-0.0294865	149685	0.414856	117941	0.020661	0.0122826	-0.050434	0.0284432	0.140444	0.0161606	0.190878
Lysine degradation [PATH:osa00310]	LOC4347172	LOC_Os09g26880	aldehyde dehydrogenase family 7 member A1	-0.142296	0.124023	148560	0.389832	134657	0.14026	0.458105	0.175747	150364	0.430135	124349	0.0472781	0.600401	0.0517232	149685	0.414856	117941	0.020661	0.0122826	-0.050434	0.0284432	0.140444	0.0161606	0.190878
Lysine degradation [PATH:osa00310]	LOC4349966	LOC_Os11g08300	aldehyde dehydrogenase family 3 member H1	-0.1597	0.0320684	148560	0.389832	134657	0.14026	0.486314	0.179698	150364	0.430135	124349	0.0472781	0.646014	0.14763	149685	0.414856	117941	0.020661	0.0122826	-0.050434	0.0284432	0.140444	0.0161606	0.190878
Lysine degradation [PATH:osa00310]	LOC4336538	LOC_Os04g45720	aldehyde dehydrogenase family 3 member F1	-0.312985	-0.155809	148560	0.389832	134657	0.14026	-0.276271	0.283417	150364	0.430135	124349	0.0472781	0.036714	0.439226	149685	0.414856	117941	0.020661	0.0122826	-0.050434	0.0284432	0.140444	0.0161606	0.190878
Lysine degradation [PATH:osa00310]	LOC4330146	LOC_Os02g43194	aldehyde dehydrogenase family 3 member F1	-0.229882	-0.0155467	148560	0.389832	134657	0.14026	0.722396	0.216463	150364	0.430135	124349	0.0472781	0.952278	0.23201	149685	0.414856	117941	0.020661	0.0122826	-0.050434	0.0284432	0.140444	0.0161606	0.190878
Lysine degradation [PATH:osa00310]	LOC4330149	LOC_Os02g43280	aldehyde dehydrogenase family 3 member F1	-0.134363	0.0235022	148560	0.389832	134657	0.14026	0.0230753	0.0144664	150364	0.430135	124349	0.0472781	0.157438	-0.00903579	149685	0.414856	117941	0.020661	0.0122826	-0.050434	0.0284432	0.140444	0.0161606	0.190878
Lysine degradation [PATH:osa00310]	LOC4340725	LOC_Os06g15990	aldehyde dehydrogenase family 2 member B7, mitochondrial	-0.352146	-0.0678747	148560	0.389832	134657	0.14026	-0.479639	0.211593	150364	0.430135	124349	0.0472781	-0.127493	0.279468	149685	0.414856	117941	0.020661	0.0122826	-0.050434	0.0284432	0.140444	0.0161606	0.190878
Lysine degradation [PATH:osa00310]	LOC4330612	#N/A	aldehyde dehydrogenase family 2 member B7, mitochondrial	0.595752	0.318336	148560	0.389832	134657	0.14026	0.901766	0.352908	150364	0.430135	124349	0.0472781	0.306014	0.0345717	149685	0.414856	117941	0.020661	0.0122826	-0.050434	0.0284432	0.140444	0.0161606	0.190878
Lysine degradation [PATH:osa00310]	LOC4326136	LOC_Os01g02020	acetyl-CoA acetyltransferase, cytosolic 1	0.0669212	-0.0527252	148560	0.389832	134657	0.14026	-2.48134	0.262042	150364	0.430135	124349	0.0472781	-2.54827	0.314767	149685	0.414856	117941	0.020661	0.0122826	-0.050434	0.0284432	0.140444	0.0161606	0.190878
Lysine degradation [PATH:osa00310]	LOC4346520	LOC_Os09g07830	acetyl-CoA acetyltransferase, cytosolic 1	0.106049	-0.00482075	148560	0.389832	134657	0.14026	-0.249751	0.316128	150364	0.430135	124349	0.0472781	-0.3558	0.320949	149685	0.414856	117941	0.020661	0.0122826	-0.050434	0.0284432	0.140444	0.0161606	0.190878
GTP-binding proteins [BR:osa04031]	LOC4332217	LOC_Os03g13860	small GTPase LIP1	-0.441424	-0.118494	291250	9.85e-05	249084	8.45e-08	1.45128	0.531526	390818	0.435409	320264	0.00362246	1.89271	0.65002	384332	0.346587	364076	0.131607	-0.0398447	0.0579243	0.0576203	0.132407	0.097465	0.074483
GTP-binding proteins [BR:osa04031]	LOC4348056	LOC_Os10g04580	small GTPase LIP1	-0.159339	0.0590717	291250	9.85e-05	249084	8.45e-08	-0.104712	-0.202001	390818	0.435409	320264	0.00362246	0.0546268	-0.261073	384332	0.346587	364076	0.131607	-0.0398447	0.0579243	0.0576203	0.132407	0.097465	0.074483
GTP-binding proteins [BR:osa04031]	LOC4346082	LOC_Os08g41250	signal recognition particle receptor subunit beta	-0.0399433	0.0522586	291250	9.85e-05	249084	8.45e-08	1.14844	0.736604	390818	0.435409	320264	0.00362246	1.18839	0.684346	384332	0.346587	364076	0.131607	-0.0398447	0.0579243	0.0576203	0.132407	0.097465	0.074483
GTP-binding proteins [BR:osa04031]	LOC4343414	LOC_Os07g33850	septum-promoting GTP-binding protein 1	0.0028681	0.0729259	291250	9.85e-05	249084	8.45e-08	-0.814598	-0.000993187	390818	0.435409	320264	0.00362246	-0.817466	-0.0739191	384332	0.346587	364076	0.131607	-0.0398447	0.0579243	0.0576203	0.132407	0.097465	0.074483
GTP-binding proteins [BR:osa04031]	LOC4341266	LOC_Os06g35814	ras-related protein RIC2-like	0.00582012	0.0738464	291250	9.85e-05	249084	8.45e-08	0.0928334	0.0804706	390818	0.435409	320264	0.00362246	0.0870132	0.00662417	384332	0.346587	364076	0.131607	-0.0398447	0.0579243	0.0576203	0.132407	0.097465	0.074483
GTP-binding proteins [BR:osa04031]	LOC4339324	LOC_Os05g44070	ras-related protein RIC2-like	-0.213155	0.12439	291250	9.85e-05	249084	8.45e-08	-0.188044	-0.234115	390818	0.435409	320264	0.00362246	0.0251118	-0.358506	384332	0.346587	364076	0.131607	-0.0398447	0.0579243	0.0576203	0.132407	0.097465	0.074483
GTP-binding proteins [BR:osa04031]	LOC4324623	LOC_Os01g54590	ras-related protein RIC2-like	-0.278404	-0.0496128	291250	9.85e-05	249084	8.45e-08	-0.306261	-0.3422	390818	0.435409	320264	0.00362246	-0.0278566	-0.292587	384332	0.346587	364076	0.131607	-0.0398447	0.0579243	0.0576203	0.132407	0.097465	0.074483
GTP-binding proteins [BR:osa04031]	LOC4324675	LOC_Os01g37800	ras-related protein RIC1-like	-0.200887	-0.0700658	291250	9.85e-05	249084	8.45e-08	0.0837742	0.202213	390818	0.435409	320264	0.00362246	0.284661	0.272279	384332	0.346587	364076	0.131607	-0.0398447	0.0579243	0.0576203	0.132407	0.097465	0.074483
GTP-binding proteins [BR:osa04031]	LOC4338288	LOC_Os05g20050	ras-related protein RGP2-like	-0.186931	0.0174691	291250	9.85e-05	249084	8.45e-08	0.305221	0.0457941	390818	0.435409	320264	0.00362246	0.492153	0.028325	384332	0.346587	364076	0.131607	-0.0398447	0.0579243	0.0576203	0.132407	0.097465	0.074483
GTP-binding proteins [BR:osa04031]	LOC4346614	LOC_Os09g10940	ras-related protein RGP1-like	0.317519	0.198158	291250	9.85e-05	249084	8.45e-08	-0.0578116	-0.64946	390818	0.435409	320264	0.00362246	-0.37533	-0.847617	384332	0.346587	364076	0.131607	-0.0398447	0.0579243	0.0576203	0.132407	0.097465	0.074483
GTP-binding proteins [BR:osa04031]	LOC4343293	LOC_Os07g31370	ras-related protein RABH1b	-0.0490155	0.0479616	291250	9.85e-05	249084	8.45e-08	-1.11182	0.268093	390818	0.435409	320264	0.00362246	-1.06281	0.220131	384332	0.346587	364076	0.131607	-0.0398447	0.0579243	0.0576203	0.132407	0.097465	0.074483
GTP-binding proteins [BR:osa04031]	LOC4352862	LOC_Os12g43550	ras-related protein RABF2a	-0.138778	0.026179	291250	9.85e-05	249084	8.45e-08	-0.159529	0.107433	390818	0.435409	320264	0.00362246	-0.0207514	0.0812537	384332	0.346587	364076	0.131607	-0.0398447	0.0579243	0.0576203	0.132407	0.097465	0.074483
GTP-binding proteins [BR:osa04031]	LOC4342644	LOC_Os07g09680	ras-related protein RABE1d	-0.151719	-0.10352	291250	9.85e-05	249084	8.45e-08	-0.145305	-0.0441822	390818	0.435409	320264	0.00362246	0.00641346	0.0593375	384332	0.346587	364076	0.131607	-0.0398447	0.0579243	0.0576203	0.132407	0.097465	0.074483
GTP-binding proteins [BR:osa04031]	LOC4339021	LOC_Os05g38630	ras-related protein RABE1c	0.0111663	0.0611653	291250	9.85e-05	249084	8.45e-08	0.805818	0.284735	390818	0.435409	320264	0.00362246	0.794651	0.223569	384332	0.346587	364076	0.131607	-0.0398447	0.0579243	0.0576203	0.132407	0.097465	0.074483
GTP-binding proteins [BR:osa04031]	LOC4334590	LOC_Os03g60530	ras-related protein RABE1c	0.00548462	0.132623	291250	9.85e-05	249084	8.45e-08	-0.445119	0.152634	390818	0.435409	320264	0.00362246	-0.450604	0.0200108	384332	0.346587	364076	0.131607	-0.0398447	0.0579243	0.0576203	0.132407	0.097465	0.074483
GTP-binding proteins [BR:osa04031]	LOC4342802	LOC_Os07g13530	ras-related protein RABE1c	0.015069	-0.00219885	291250	9.85e-05	249084	8.45e-08	-0.920214	0.687836	390818	0.435409	320264	0.00362246	-0.935283	0.690035	384332	0.346587	364076	0.131607	-0.0398447	0.0579243	0.0576203	0.132407	0.097465	0.074483
GTP-binding proteins [BR:osa04031]	LOC4348795	LOC_Os10g31830	ras-related protein RABC2a	0.12904	0.0140959	291250	9.85e-05	249084	8.45e-08	0.392371	-0.49451	390818	0.435409	320264	0.00362246	0.263331	-0.508606	384332	0.346587	364076	0.131607	-0.0398447	0.0579243	0.0576203	0.132407	0.097465	0.074483
GTP-binding proteins [BR:osa04031]	LOC4331607	LOC_Os03g05280	ras-related protein RABC2a	-0.174586	0.16393	291250	9.85e-05	249084	8.45e-08	0.592484	0.903327	390818	0.435409	320264	0.00362246	0.76707	0.739397	384332	0.346587	364076	0.131607	-0.0398447	0.0579243	0.0576203	0.132407	0.097465	0.074483
GTP-binding proteins [BR:osa04031]	LOC4346088	LOC_Os08g41340	ras-related protein RABA5c	-0.0505197	0.0887235	291250	9.85e-05	249084	8.45e-08	-0.311065	0.364902	390818	0.435409	320264	0.00362246	-0.260545	0.276179	384332	0.346587	364076	0.131607	-0.0398447	0.0579243	0.0576203	0.132407	0.097465	0.074483
GTP-binding proteins [BR:osa04031]	LOC4344016	LOC_Os07g44040	ras-related protein RABA5a	0.290378	0.078054	291250	9.85e-05	249084	8.45e-08	0.742127	0.674326	390818	0.435409	320264	0.00362246	0.451749	0.596272	384332	0.346587	364076	0.131607	-0.0398447	0.0579243	0.0576203	0.132407	0.097465	0.074483
GTP-binding proteins [BR:osa04031]	LOC4347642	LOC_Os09g35860	ras-related protein RABA3	-0.063363	0.15792	291250	9.85e-05	249084	8.45e-08	0.895727	-0.888781	390818	0.435409	320264	0.00362246	0.95909	-1.0467	384332	0.346587	364076	0.131607	-0.0398447	0.0579243	0.0576203	0.132407	0.097465	0.074483
GTP-binding proteins [BR:osa04031]	LOC4337555	LOC_Os05g01480	ras-related protein RABA2a	0.137988	0.193851	291250	9.85e-05	249084	8.45e-08	-0.059845	0.0935598	390818	0.435409	320264	0.00362246	-0.197833	-0.100291	384332	0.346587	364076	0.131607	-0.0398447	0.0579243	0.0576203	0.132407	0.097465	0.074483
GTP-binding proteins [BR:osa04031]	LOC4334746	LOC_Os03g62600	ras-related protein RABA2a	-0.0638942	0.0817203	291250	9.85e-05	249084	8.45e-08	0.64887	0.0243631	390818	0.435409	320264	0.00362246	0.712764	-0.0573572	384332	0.346587	364076	0.131607	-0.0398447	0.0579243	0.0576203	0.132407	0.097465	0.074483
GTP-binding proteins [BR:osa04031]	LOC4346744	LOC_Os09g15790	ras-related protein RABA1f	0.120427	0.00704993	291250	9.85e-05	249084	8.45e-08	3.19565	-0.748629	390818	0.435409	320264	0.00362246	3.07523	-0.755679	384332	0.346587	364076	0.131607	-0.0398447	0.0579243	0.0576203	0.132407	0.097465	0.074483
GTP-binding proteins [BR:osa04031]	LOC4339623	LOC_Os05g48980	ras-related protein RABA1f	-0.151027	0.0550819	291250	9.85e-05	249084	8.45e-08	-0.508782	0.218799	390818	0.435409	320264	0.00362246	-0.357754	0.163718	384332	0.346587	364076	0.131607	-0.0398447	0.0579243	0.0576203	0.132407	0.097465	0.074483
GTP-binding proteins [BR:osa04031]	LOC4326321	LOC_Os01g47730	ras-related protein RABA1f	0.278858	0.36517	291250	9.85e-05	249084	8.45e-08	1.87813	0.260074	390818	0.435409	320264	0.00362246	1.59928	-0.105096	384332	0.346587	364076	0.131607	-0.0398447	0.0579243	0.0576203	0.132407	0.097465	0.074483
GTP-binding proteins [BR:osa04031]	LOC4339322	LOC_Os05g44050	ras-related protein Rab7	-0.176051	0.0643465	291250	9.85e-05	249084	8.45e-08	0.736566	0.0301931	390818	0.435409	320264	0.00362246	0.912618	-0.0341534	384332	0.346587	364076	0.131607	-0.0398447	0.0579243	0.0576203	0.132407	0.097465	0.074483
GTP-binding proteins [BR:osa04031]	LOC4325946	LOC_Os01g51700	ras-related protein Rab7	0.00567444	-0.0289806	291250	9.85e-05	249084	8.45e-08	-0.570241	0.663594	390818	0.435409	320264	0.00362246	-0.575916	0.692575	384332	0.346587	364076	0.131607	-0.0398447	0.0579243	0.0576203	0.132407	0.097465	0.074483
GTP-binding proteins [BR:osa04031]	LOC4327180	LOC_Os01g12730	ras-related protein Rab7	-0.0647207	0.123685	291250	9.85e-05	249084	8.45e-08	-2.1916	0.423699	390818	0.435409	320264	0.00362246	-2.12688	0.300013	384332	0.346587	364076	0.131607	-0.0398447	0.0579243	0.0576203	0.132407	0.097465	0.074483
GTP-binding proteins [BR:osa04031]	LOC4324856	LOC_Os01g62950	ras-related protein Rab2BV	0.000832924	0.218872	291250	9.85e-05	249084	8.45e-08	-0.0161549	-0.749625	390818	0.435409	320264	0.00362246	-0.0169878	-0.968497	384332	0.346587	364076	0.131607	-0.0398447	0.0579243	0.0576203	0.132407	0.097465	0.074483
GTP-binding proteins [BR:osa04031]	LOC4329809	LOC_Os02g37420	ras-related protein Rab-2-B	-0.0462926	0.0474064	291250	9.85e-05	249084	8.45e-08	0.248116	-0.0228746	390818	0.435409	320264	0.00362246	0.294409	-0.0702811	384332	0.346587	364076	0.131607	-0.0398447	0.0579243	0.0576203	0.132407	0.097465	0.074483
GTP-binding proteins [BR:osa04031]	LOC4348493	LOC_Os10g23100	ras-related protein Rab11D	-0.116523	0.106201	291250	9.85e-05	249084	8.45e-08	-0.00385253	0.180153	390818	0.435409	320264	0.00362246	0.112671	0.0739519	384332	0.346587	364076	0.131607	-0.0398447	0.0579243	0.0576203	0.132407	0.097465	0.074483
GTP-binding proteins [BR:osa04031]	LOC4334619	LOC_Os03g60870	ras-related protein Rab11C	0.0933803	0.104866	291250	9.85e-05	249084	8.45e-08	-0.647038	-0.158873	390818	0.435409	320264	0.00362246	-0.740418	-0.263739	384332	0.346587	364076	0.131607	-0.0398447	0.0579243	0.0576203	0.132407	0.097465	0.074483
GTP-binding proteins [BR:osa04031]	LOC4329132	LOC_Os02g20850	rac-like GTP-binding protein 7	-0.0452725	0.133642	291250	9.85e-05	249084	8.45e-08	2.30075	0.416561	390818	0.435409	320264	0.00362246	2.34603	0.282919	384332	0.346587	364076	0.131607	-0.0398447	0.0579243	0.0576203	0.132407	0.097465	0.074483
GTP-binding proteins [BR:osa04031]	LOC4328116	LOC_Os02g02840	rac-like GTP-binding protein 6	-0.054323	-0.026665	291250	9.85e-05	249084	8.45e-08	0.55738	0.349066	390818	0.435409	320264	0.00362246	0.611703	0.375731	384332	0.346587	364076	0.131607	-0.0398447	0.0579243	0.0576203	0.132407	0.097465	0.074483
GTP-binding proteins [BR:osa04031]	LOC4331272	LOC_Os02g58730	rac-like GTP-binding protein 5	-0.0099362	0.0646674	291250	9.85e-05	249084	8.45e-08	0.273593	0.332583	390818	0.435409	320264	0.00362246	0.283529	0.267915	384332	0.346587	364076	0.131607	-0.0398447	0.0579243	0.0576203	0.132407	0.097465	0.074483
GTP-binding proteins [BR:osa04031]	LOC4340590	LOC_Os06g12790	rac-like GTP-binding protein 4	-0.261047	-0.0893341	291250	9.85e-05	249084	8.45e-08	0.593061	-0.548646	390818	0.435409	320264	0.00362246	0.854108	-0.459312	384332	0.346587	364076	0.131607	-0.0398447	0.0579243	0.0576203	0.132407	0.097465	0.074483
GTP-binding proteins [BR:osa04031]	LOC4330693	LOC_Os02g50860	rac-like GTP-binding protein 3	0.244806	0.0421758	291250	9.85e-05	249084	8.45e-08	-0.955238	0.310356	390818	0.435409	320264	0.00362246	-1.20004	0.26818	384332	0.346587	364076	0.131607	-0.0398447	0.0579243	0.0576203	0.132407	0.097465	0.074483
GTP-binding proteins [BR:osa04031]	LOC4339304	LOC_Os05g43820	rac-like GTP-binding protein 2	-0.06499	0.550928	291250	9.85e-05	249084	8.45e-08	-1.33486	0.442765	390818	0.435409	320264	0.00362246	-1.26987	-0.108162	384332	0.346587	364076	0.131607	-0.0398447	0.0579243	0.0576203	0.132407	0.097465	0.074483
GTP-binding proteins [BR:osa04031]	LOC4325879	LOC_Os01g12900	rac-like GTP-binding protein 1	-0.125445	-0.00235159	291250	9.85e-05	249084	8.45e-08	-0.194409	0.265185	390818	0.435409	320264	0.00362246	-0.0689644	0.267537	384332	0.346587	364076	0.131607	-0.0398447	0.0579243	0.0576203	0.132407	0.097465	0.074483
GTP-binding proteins [BR:osa04031]	LOC4334534	LOC_Os03g59590	mitochondrial Rho GTPase 1	0.224245	0.00796195	291250	9.85e-05	249084	8.45e-08	-0.00396294	0.517495	390818	0.435409	320264	0.00362246	-0.228208	0.509533	384332	0.346587	364076	0.131607	-0.0398447	0.0579243	0.0576203	0.132407	0.097465	0.074483
GTP-binding proteins [BR:osa04031]	LOC4347178	LOC_Os09g26999	keratin-associated protein 5-5	0.0466529	-0.102433	291250	9.85e-05	249084	8.45e-08	-0.183117	0.990432	390818	0.435409	320264	0.00362246	-0.22977	1.09287	384332	0.346587	364076	0.131607	-0.0398447	0.0579243	0.0576203	0.132407	0.097465	0.074483
GTP-binding proteins [BR:osa04031]	LOC4333680	LOC_Os03g46650	guanine nucleotide-binding protein subunit beta-like	0.0120285	-0.012115	291250	9.85e-05	249084	8.45e-08	0.44301	0.632317	390818	0.435409	320264	0.00362246	0.430981	0.644432	384332	0.346587	364076	0.131607	-0.0398447	0.0579243	0.0576203	0.132407	0.097465	0.074483
GTP-binding proteins [BR:osa04031]	LOC4338448	LOC_Os05g26890	guanine nucleotide-binding protein alpha-1 subunit	-0.104326	-0.176342	291250	9.85e-05	249084	8.45e-08	-1.54143	0.446968	390818	0.435409	320264	0.00362246	-1.4371	0.62331	384332	0.346587	364076	0.131607	-0.0398447	0.0579243	0.0576203	0.132407	0.097465	0.074483
GTP-binding proteins [BR:osa04031]	LOC4325347	LOC_Os01g08450	GTP-binding protein YPTM2	-0.0403836	0.045671	291250	9.85e-05	249084	8.45e-08	0.169244	0.490128	390818	0.435409	320264	0.00362246	0.209628	0.444457	384332	0.346587	364076	0.131607	-0.0398447	0.0579243	0.0576203	0.132407	0.097465	0.074483
GTP-binding proteins [BR:osa04031]	LOC4330181	LOC_Os02g43690	GTP-binding protein YPTM2	-0.111187	0.0594653	291250	9.85e-05	249084	8.45e-08	0.683233	0.481838	390818	0.435409	320264	0.00362246	0.79442	0.422373	384332	0.346587	364076	0.131607	-0.0398447	0.0579243	0.0576203	0.132407	0.097465	0.074483
GTP-binding proteins [BR:osa04031]	LOC4326797	LOC_Os01g23620	GTP-binding protein SAR1A	-0.0628548	0.0246296	291250	9.85e-05	249084	8.45e-08	-0.695227	0.240573	390818	0.435409	320264	0.00362246	-0.632373	0.215944	384332	0.346587	364076	0.131607	-0.0398447	0.0579243	0.0576203	0.132407	0.097465	0.074483
GTP-binding proteins [BR:osa04031]	LOC4327708	LOC_Os01g15010	GTP-binding protein SAR1A	-0.176491	0.100824	291250	9.85e-05	249084	8.45e-08	-0.819649	-0.37508	390818	0.435409	320264	0.00362246	-0.643158	-0.475904	384332	0.346587	364076	0.131607	-0.0398447	0.0579243	0.0576203	0.132407	0.097465	0.074483
GTP-binding proteins [BR:osa04031]	LOC4352510	LOC_Os12g37360	GTP-binding protein SAR1A	-0.14578	0.105013	291250	9.85e-05	249084	8.45e-08	-0.935097	-0.218089	390818	0.435409	320264	0.00362246	-0.789317	-0.323102	384332	0.346587	364076	0.131607	-0.0398447	0.0579243	0.0576203	0.132407	0.097465	0.074483
GTP-binding proteins [BR:osa04031]	LOC4339683	LOC_Os05g49890	GTP-binding nuclear protein Ran-2-like	-0.108293	-0.00372479	291250	9.85e-05	249084	8.45e-08	0.227577	-0.195341	390818	0.435409	320264	0.00362246	0.33587	-0.191616	384332	0.346587	364076	0.131607	-0.0398447	0.0579243	0.0576203	0.132407	0.097465	0.074483
GTP-binding proteins [BR:osa04031]	LOC4325312	#N/A	GTP-binding nuclear protein Ran-1-like	0.122416	0.0501687	291250	9.85e-05	249084	8.45e-08	0.215699	0.559044	390818	0.435409	320264	0.00362246	0.0932831	0.508875	384332	0.346587	364076	0.131607	-0.0398447	0.0579243	0.0576203	0.132407	0.097465	0.074483
GTP-binding proteins [BR:osa04031]	LOC4333026	LOC_Os03g27450	ADP-ribosylation factor-related protein 1	0.0244557	-0.0261163	291250	9.85e-05	249084	8.45e-08	1.4852	0.614873	390818	0.435409	320264	0.00362246	1.46074	0.64099	384332	0.346587	364076	0.131607	-0.0398447	0.0579243	0.0576203	0.132407	0.097465	0.074483
GTP-binding proteins [BR:osa04031]	LOC4343932	LOC_Os07g42820	ADP-ribosylation factor-related protein 1	-0.026704	0.0546046	291250	9.85e-05	249084	8.45e-08	-0.613784	-0.973852	390818	0.435409	320264	0.00362246	-0.58708	-1.02846	384332	0.346587	364076	0.131607	-0.0398447	0.0579243	0.0576203	0.132407	0.097465	0.074483
GTP-binding proteins [BR:osa04031]	LOC4330631	LOC_Os02g49980	ADP-ribosylation factor-like protein 8c	0.0909513	0.0971141	291250	9.85e-05	249084	8.45e-08	-0.741723	0.166155	390818	0.435409	320264	0.00362246	-0.832675	0.0690406	384332	0.346587	364076	0.131607	-0.0398447	0.0579243	0.0576203	0.132407	0.097465	0.074483
GTP-binding proteins [BR:osa04031]	LOC4331969	LOC_Os03g10370	ADP-ribosylation factor-like protein 8a	-0.152619	-0.103004	291250	9.85e-05	249084	8.45e-08	-2.00982	-0.0169017	390818	0.435409	320264	0.00362246	-1.8572	0.0861021	384332	0.346587	364076	0.131607	-0.0398447	0.0579243	0.0576203	0.132407	0.097465	0.074483
GTP-binding proteins [BR:osa04031]	LOC4350802	LOC_Os11g37640	ADP-ribosylation factor-like protein 5	-0.0398848	0.081879	291250	9.85e-05	249084	8.45e-08	1.72637	-0.179868	390818	0.435409	320264	0.00362246	1.76626	-0.261747	384332	0.346587	364076	0.131607	-0.0398447	0.0579243	0.0576203	0.132407	0.097465	0.074483
GTP-binding proteins [BR:osa04031]	LOC4329193	LOC_Os02g22140	ADP-ribosylation factor-like protein 2	0.137179	-0.127393	291250	9.85e-05	249084	8.45e-08	0.502561	0.415215	390818	0.435409	320264	0.00362246	0.365382	0.542608	384332	0.346587	364076	0.131607	-0.0398447	0.0579243	0.0576203	0.132407	0.097465	0.074483
GTP-binding proteins [BR:osa04031]	LOC4345072	LOC_Os08g15040	ADP-ribosylation factor 3	0.0809916	0.0383609	291250	9.85e-05	249084	8.45e-08	0.955465	0.27241	390818	0.435409	320264	0.00362246	0.874473	0.234049	384332	0.346587	364076	0.131607	-0.0398447	0.0579243	0.0576203	0.132407	0.097465	0.074483
GTP-binding proteins [BR:osa04031]	LOC4339157	LOC_Os05g41060	ADP-ribosylation factor 2-like	-0.0847855	0.131107	291250	9.85e-05	249084	8.45e-08	0.107816	-0.0311042	390818	0.435409	320264	0.00362246	0.192602	-0.162211	384332	0.346587	364076	0.131607	-0.0398447	0.0579243	0.0576203	0.132407	0.097465	0.074483
GTP-binding proteins [BR:osa04031]	LOC4326208	LOC_Os01g16030	ADP-ribosylation factor 2-like	-0.328376	0.0113023	291250	9.85e-05	249084	8.45e-08	0.37337	-0.272907	390818	0.435409	320264	0.00362246	0.701746	-0.284209	384332	0.346587	364076	0.131607	-0.0398447	0.0579243	0.0576203	0.132407	0.097465	0.074483
GTP-binding proteins [BR:osa04031]	LOC4327591	LOC_Os01g59790	ADP-ribosylation factor 1-like	-0.0725424	0.126636	291250	9.85e-05	249084	8.45e-08	-0.469064	0.215655	390818	0.435409	320264	0.00362246	-0.396521	0.0890188	384332	0.346587	364076	0.131607	-0.0398447	0.0579243	0.0576203	0.132407	0.097465	0.074483
GTP-binding proteins [BR:osa04031]	LOC4334545	LOC_Os03g59740	ADP-ribosylation factor 1-like	-0.0065716	0.0879174	291250	9.85e-05	249084	8.45e-08	0.488691	0.0112852	390818	0.435409	320264	0.00362246	0.495263	-0.0766322	384332	0.346587	364076	0.131607	-0.0398447	0.0579243	0.0576203	0.132407	0.097465	0.074483
GTP-binding proteins [BR:osa04031]	LOC4342746	LOC_Os07g12200	ADP-ribosylation factor 1	-0.0210736	0.0299375	291250	9.85e-05	249084	8.45e-08	0.254096	0.0805524	390818	0.435409	320264	0.00362246	0.27517	0.0506149	384332	0.346587	364076	0.131607	-0.0398447	0.0579243	0.0576203	0.132407	0.097465	0.074483
GTP-binding proteins [BR:osa04031]	LOC4342745	LOC_Os07g12170	ADP-ribosylation factor 1	0.0246145	0.0676357	291250	9.85e-05	249084	8.45e-08	0.551276	0.00311553	390818	0.435409	320264	0.00362246	0.526662	-0.0645202	384332	0.346587	364076	0.131607	-0.0398447	0.0579243	0.0576203	0.132407	0.097465	0.074483
GTP-binding proteins [BR:osa04031]	LOC4328177	LOC_Os02g03610	ADP-ribosylation factor	-0.223932	0.0386684	291250	9.85e-05	249084	8.45e-08	-0.809714	0.25811	390818	0.435409	320264	0.00362246	-0.585782	0.219442	384332	0.346587	364076	0.131607	-0.0398447	0.0579243	0.0576203	0.132407	0.097465	0.074483
GTP-binding proteins [BR:osa04031]	LOC4330422	LOC_Os02g47110	ADP-ribosylation factor	-0.097892	0.0505178	291250	9.85e-05	249084	8.45e-08	-1.80337	0.913212	390818	0.435409	320264	0.00362246	-1.70548	0.862694	384332	0.346587	364076	0.131607	-0.0398447	0.0579243	0.0576203	0.132407	0.097465	0.074483
GTP-binding proteins [BR:osa04031]	LOC4349518	LOC_Os10g42940	ADP-ribosylation factor	0.0388385	0.185426	291250	9.85e-05	249084	8.45e-08	0.407193	-0.140905	390818	0.435409	320264	0.00362246	0.368354	-0.32633	384332	0.346587	364076	0.131607	-0.0398447	0.0579243	0.0576203	0.132407	0.097465	0.074483
Cofactor metabolism	LOC4338019	LOC_Os05g09650	ubiquinone biosynthesis protein COQ4 homolog, mitochondrial	0.366273	0.150676	12506	0.0517291	22351	0.427094	1.45128	1.04648	22398	0.429801	19591	0.278016	1.08501	0.895804	23544	0.496517	19239	0.260958	0.172523	0.00160746	0.0211037	0.127911	-0.15142	0.126304
Cofactor metabolism	LOC4337378	LOC_Os04g57790	ubiquinone biosynthesis protein COQ4 homolog, mitochondrial	0.141519	-0.0677648	12506	0.0517291	22351	0.427094	-1.88454	0.153988	22398	0.429801	19591	0.278016	-2.02606	0.221753	23544	0.496517	19239	0.260958	0.172523	0.00160746	0.0211037	0.127911	-0.15142	0.126304
Cofactor metabolism	LOC4347680	LOC_Os09g36270	pantothenate kinase 2-like	0.134975	0.0120146	12506	0.0517291	22351	0.427094	-0.244625	0.183888	22398	0.429801	19591	0.278016	-0.379601	0.171873	23544	0.496517	19239	0.260958	0.172523	0.00160746	0.0211037	0.127911	-0.15142	0.126304
Cofactor metabolism	LOC4324708	LOC_Os01g56560	coenzyme Q-binding protein COQ10 homolog, mitochondrial	0.0473258	-0.0884964	12506	0.0517291	22351	0.427094	0.7623	-0.872712	22398	0.429801	19591	0.278016	0.714974	-0.784216	23544	0.496517	19239	0.260958	0.172523	0.00160746	0.0211037	0.127911	-0.15142	0.126304
Amino acid metabolism	LOC4342451	LOC_Os07g06660	uncharacterized protein YwkD	-0.105871	-0.299157	10873	0.0308865	23069	0.468745	-1.26913	-0.217009	8990	0.016008	21155	0.359699	-1.16326	0.082148	11391	0.0365732	18850	0.242754	-0.116262	-0.039373	-0.935643	0.126856	-0.81938	0.166229
Amino acid metabolism	LOC4327437	LOC_Os01g61580	selT-like protein	-0.0101836	0.0795014	10873	0.0308865	23069	0.468745	-1.90819	0.686101	8990	0.016008	21155	0.359699	-1.89801	0.606599	11391	0.0365732	18850	0.242754	-0.116262	-0.039373	-0.935643	0.126856	-0.81938	0.166229
Amino acid metabolism	LOC4339054	LOC_Os05g39110	selT-like protein	-0.225883	-0.154211	10873	0.0308865	23069	0.468745	-0.349929	0.061642	8990	0.016008	21155	0.359699	-0.124046	0.215853	11391	0.0365732	18850	0.242754	-0.116262	-0.039373	-0.935643	0.126856	-0.81938	0.166229
Amino acid metabolism	LOC4337823	LOC_Os05g05740	pyridoxal phosphate homeostasis protein	-0.123112	0.216375	10873	0.0308865	23069	0.468745	-0.21532	-0.0233102	8990	0.016008	21155	0.359699	-0.0922078	-0.239685	11391	0.0365732	18850	0.242754	-0.116262	-0.039373	-0.935643	0.126856	-0.81938	0.166229
Propanoate metabolism [PATH:osa00640]	LOC4330016	LOC_Os02g40830	succinate--CoA ligase [ADP-forming] subunit beta, mitochondrial-like	-0.0146306	-0.000659799	153152	0.493738	140768	0.233383	0.0211859	0.238097	148778	0.39466	122802	0.0391347	0.0358165	0.238757	149270	0.40559	116738	0.0174539	0.0593141	-0.0384795	0.0566301	0.121901	-0.00268396	0.160381
Propanoate metabolism [PATH:osa00640]	LOC4343710	LOC_Os07g38970	succinate--CoA ligase [ADP-forming] subunit alpha, mitochondrial-like	0.0380481	0.0757071	153152	0.493738	140768	0.233383	0.444107	0.099672	148778	0.39466	122802	0.0391347	0.406059	0.0239649	149270	0.40559	116738	0.0174539	0.0593141	-0.0384795	0.0566301	0.121901	-0.00268396	0.160381
Propanoate metabolism [PATH:osa00640]	LOC9268115	LOC_Os06g46372	probable 3-hydroxyisobutyrate dehydrogenase, mitochondrial	-0.0791397	0.0972991	153152	0.493738	140768	0.233383	-1.47327	-0.596041	148778	0.39466	122802	0.0391347	-1.39413	-0.69334	149270	0.40559	116738	0.0174539	0.0593141	-0.0384795	0.0566301	0.121901	-0.00268396	0.160381
Propanoate metabolism [PATH:osa00640]	LOC4339846	LOC_Os06g01390	peroxisomal acyl-coenzyme A oxidase 1	0.145617	0.00104346	153152	0.493738	140768	0.233383	0.0109823	0.0177758	148778	0.39466	122802	0.0391347	-0.134634	0.0167323	149270	0.40559	116738	0.0174539	0.0593141	-0.0384795	0.0566301	0.121901	-0.00268396	0.160381
Propanoate metabolism [PATH:osa00640]	LOC4342610	LOC_Os07g09060	methylmalonate-semialdehyde dehydrogenase [acylating], mitochondrial	0.0100649	0.0725445	153152	0.493738	140768	0.233383	0.350742	-0.035952	148778	0.39466	122802	0.0391347	0.340677	-0.108496	149270	0.40559	116738	0.0174539	0.0593141	-0.0384795	0.0566301	0.121901	-0.00268396	0.160381
Propanoate metabolism [PATH:osa00640]	LOC4346967	LOC_Os09g23070	malonyl-CoA decarboxylase, mitochondrial	-0.200181	-0.029806	153152	0.493738	140768	0.233383	0.97389	-1.33061	148778	0.39466	122802	0.0391347	1.17407	-1.3008	149270	0.40559	116738	0.0174539	0.0593141	-0.0384795	0.0566301	0.121901	-0.00268396	0.160381
Propanoate metabolism [PATH:osa00640]	LOC4339856	LOC_Os06g01590	L-lactate dehydrogenase B	1.32308	0.32826	153152	0.493738	140768	0.233383	2.69395	0.552714	148778	0.39466	122802	0.0391347	1.37087	0.224454	149270	0.40559	116738	0.0174539	0.0593141	-0.0384795	0.0566301	0.121901	-0.00268396	0.160381
Propanoate metabolism [PATH:osa00640]	LOC4328012	LOC_Os02g01510	L-lactate dehydrogenase A	0.229878	-0.0414928	153152	0.493738	140768	0.233383	-0.323711	0.325234	148778	0.39466	122802	0.0391347	-0.55359	0.366727	149270	0.40559	116738	0.0174539	0.0593141	-0.0384795	0.0566301	0.121901	-0.00268396	0.160381
Propanoate metabolism [PATH:osa00640]	LOC4327289	LOC_Os01g21160	lipoamide acyltransferase component of branched-chain alpha-keto acid dehydrogenase complex, mitochondrial	-0.248601	-0.358957	153152	0.493738	140768	0.233383	1.45613	0.0221184	148778	0.39466	122802	0.0391347	1.70473	0.381076	149270	0.40559	116738	0.0174539	0.0593141	-0.0384795	0.0566301	0.121901	-0.00268396	0.160381
Propanoate metabolism [PATH:osa00640]	LOC4337881	LOC_Os05g06750	dihydrolipoyl dehydrogenase, mitochondrial	0.0452348	0.0383544	153152	0.493738	140768	0.233383	0.142591	0.119219	148778	0.39466	122802	0.0391347	0.0973567	0.0808643	149270	0.40559	116738	0.0174539	0.0593141	-0.0384795	0.0566301	0.121901	-0.00268396	0.160381
Propanoate metabolism [PATH:osa00640]	LOC4326980	LOC_Os01g22520	dihydrolipoyl dehydrogenase 1, mitochondrial	-0.0194916	-0.0339288	153152	0.493738	140768	0.233383	-0.233034	0.0327378	148778	0.39466	122802	0.0391347	-0.213542	0.0666666	149270	0.40559	116738	0.0174539	0.0593141	-0.0384795	0.0566301	0.121901	-0.00268396	0.160381
Propanoate metabolism [PATH:osa00640]	LOC4337862	LOC_Os05g06460	dihydrolipoyl dehydrogenase 1, chloroplastic	0.171758	-0.0813321	153152	0.493738	140768	0.233383	0.498518	-0.00291575	148778	0.39466	122802	0.0391347	0.32676	0.0784164	149270	0.40559	116738	0.0174539	0.0593141	-0.0384795	0.0566301	0.121901	-0.00268396	0.160381
Propanoate metabolism [PATH:osa00640]	LOC4326849	LOC_Os01g23610	dihydrolipoyl dehydrogenase 1, chloroplastic	0.158011	0.0551755	153152	0.493738	140768	0.233383	0.838344	-0.0755074	148778	0.39466	122802	0.0391347	0.680333	-0.130683	149270	0.40559	116738	0.0174539	0.0593141	-0.0384795	0.0566301	0.121901	-0.00268396	0.160381
Propanoate metabolism [PATH:osa00640]	LOC4324062	LOC_Os01g06600	acyl-coenzyme A oxidase 4, peroxisomal	-0.0445205	0.053931	153152	0.493738	140768	0.233383	-2.09279	0.448779	148778	0.39466	122802	0.0391347	-2.04827	0.394848	149270	0.40559	116738	0.0174539	0.0593141	-0.0384795	0.0566301	0.121901	-0.00268396	0.160381
Propanoate metabolism [PATH:osa00640]	LOC4340976	LOC_Os06g23820	acyl-coenzyme A oxidase 4, peroxisomal	-0.0534452	-0.179561	153152	0.493738	140768	0.233383	-0.798486	1.47118	148778	0.39466	122802	0.0391347	-0.745041	1.65074	149270	0.40559	116738	0.0174539	0.0593141	-0.0384795	0.0566301	0.121901	-0.00268396	0.160381
Propanoate metabolism [PATH:osa00640]	LOC4340986	LOC_Os06g24704	acyl-coenzyme A oxidase 3, peroxisomal	0.119089	-0.120446	153152	0.493738	140768	0.233383	0.838682	0.35436	148778	0.39466	122802	0.0391347	0.719593	0.474806	149270	0.40559	116738	0.0174539	0.0593141	-0.0384795	0.0566301	0.121901	-0.00268396	0.160381
Propanoate metabolism [PATH:osa00640]	LOC4350881	LOC_Os11g39220	acyl-coenzyme A oxidase 2, peroxisomal	-0.548749	-0.0904735	153152	0.493738	140768	0.233383	-0.327793	0.0910727	148778	0.39466	122802	0.0391347	0.220956	0.181546	149270	0.40559	116738	0.0174539	0.0593141	-0.0384795	0.0566301	0.121901	-0.00268396	0.160381
Propanoate metabolism [PATH:osa00640]	LOC4335745	LOC_Os04g33190	acetyl-coenzyme A synthetase, chloroplastic/glyoxysomal	-0.244253	-0.118445	153152	0.493738	140768	0.233383	-0.217089	-0.0482813	148778	0.39466	122802	0.0391347	0.0271641	0.0701638	149270	0.40559	116738	0.0174539	0.0593141	-0.0384795	0.0566301	0.121901	-0.00268396	0.160381
Propanoate metabolism [PATH:osa00640]	LOC4329518	LOC_Os02g32490	acetyl-coenzyme A synthetase, chloroplastic/glyoxysomal	-0.0616351	0.07822	153152	0.493738	140768	0.233383	0.133982	0.13416	148778	0.39466	122802	0.0391347	0.195617	0.05594	149270	0.40559	116738	0.0174539	0.0593141	-0.0384795	0.0566301	0.121901	-0.00268396	0.160381
Propanoate metabolism [PATH:osa00640]	LOC4338322	LOC_Os05g22940	acetyl-CoA carboxylase 2-like	0.204351	-0.10364	153152	0.493738	140768	0.233383	-0.432587	0.0105102	148778	0.39466	122802	0.0391347	-0.636938	0.114151	149270	0.40559	116738	0.0174539	0.0593141	-0.0384795	0.0566301	0.121901	-0.00268396	0.160381
Propanoate metabolism [PATH:osa00640]	LOC4348450	LOC_Os10g21910	acetyl-CoA carboxylase 1-like	0.0278154	-0.11044	153152	0.493738	140768	0.233383	-0.0936314	0.0889864	148778	0.39466	122802	0.0391347	-0.121447	0.199427	149270	0.40559	116738	0.0174539	0.0593141	-0.0384795	0.0566301	0.121901	-0.00268396	0.160381
Propanoate metabolism [PATH:osa00640]	LOC4324637	LOC_Os01g54860	3-hydroxyisobutyryl-CoA hydrolase-like protein 5	0.181721	-0.102975	153152	0.493738	140768	0.233383	0.237598	0.0793479	148778	0.39466	122802	0.0391347	0.0558771	0.182323	149270	0.40559	116738	0.0174539	0.0593141	-0.0384795	0.0566301	0.121901	-0.00268396	0.160381
Propanoate metabolism [PATH:osa00640]	LOC4341424	LOC_Os06g39344	3-hydroxyisobutyryl-CoA hydrolase-like protein 3, mitochondrial	-0.0388205	-0.0969815	153152	0.493738	140768	0.233383	0.604671	0.254361	148778	0.39466	122802	0.0391347	0.643492	0.351342	149270	0.40559	116738	0.0174539	0.0593141	-0.0384795	0.0566301	0.121901	-0.00268396	0.160381
Propanoate metabolism [PATH:osa00640]	LOC4349332	LOC_Os10g40540	3-hydroxyisobutyryl-CoA hydrolase-like protein 2, mitochondrial	0.323013	0.102819	153152	0.493738	140768	0.233383	0.459723	0.210056	148778	0.39466	122802	0.0391347	0.136711	0.107237	149270	0.40559	116738	0.0174539	0.0593141	-0.0384795	0.0566301	0.121901	-0.00268396	0.160381
Propanoate metabolism [PATH:osa00640]	LOC4351929	LOC_Os12g16350	3-hydroxyisobutyryl-CoA hydrolase 1	0.0862795	-0.113762	153152	0.493738	140768	0.233383	0.305897	0.414939	148778	0.39466	122802	0.0391347	0.219618	0.528701	149270	0.40559	116738	0.0174539	0.0593141	-0.0384795	0.0566301	0.121901	-0.00268396	0.160381
Propanoate metabolism [PATH:osa00640]	LOC4342508	LOC_Os07g07470	2-oxoisovalerate dehydrogenase subunit beta 1, mitochondrial	0.0316689	-0.320919	153152	0.493738	140768	0.233383	-2.54622	0.293404	148778	0.39466	122802	0.0391347	-2.57789	0.614324	149270	0.40559	116738	0.0174539	0.0593141	-0.0384795	0.0566301	0.121901	-0.00268396	0.160381
Endocytosis [PATH:osa04144]	LOC4335713	LOC_Os04g32690	WASH complex subunit 5	0.369553	-0.161362	673498	0.0342766	642399	0.0042666	-0.64876	-0.418325	728195	0.345045	665404	0.0210834	-1.01831	-0.256963	739524	0.458555	689399	0.0795978	0.00579322	-0.00160889	0.120937	0.121133	0.115143	0.122742
Endocytosis [PATH:osa04144]	LOC4340043	LOC_Os06g04520	WASH complex subunit 4	-0.0356539	0.0105252	673498	0.0342766	642399	0.0042666	3.01588	2.0451	728195	0.345045	665404	0.0210834	3.05153	2.03457	739524	0.458555	689399	0.0795978	0.00579322	-0.00160889	0.120937	0.121133	0.115143	0.122742
Endocytosis [PATH:osa04144]	LOC4348999	LOC_Os10g35250	vacuolar-sorting protein BRO1	0.0829821	-0.113953	673498	0.0342766	642399	0.0042666	-0.406742	-0.219288	728195	0.345045	665404	0.0210834	-0.489724	-0.105335	739524	0.458555	689399	0.0795978	0.00579322	-0.00160889	0.120937	0.121133	0.115143	0.122742
Endocytosis [PATH:osa04144]	LOC4330097	LOC_Os02g42580	vacuolar-sorting protein BRO1	-0.170383	0.283664	673498	0.0342766	642399	0.0042666	-0.429204	2.19777	728195	0.345045	665404	0.0210834	-0.258821	1.91411	739524	0.458555	689399	0.0795978	0.00579322	-0.00160889	0.120937	0.121133	0.115143	0.122742
Endocytosis [PATH:osa04144]	LOC4331873	LOC_Os03g08770	vacuolar protein-sorting-associated protein 37 homolog 1	-0.0649425	-0.0411462	673498	0.0342766	642399	0.0042666	-2.06606	-0.174636	728195	0.345045	665404	0.0210834	-2.00112	-0.13349	739524	0.458555	689399	0.0795978	0.00579322	-0.00160889	0.120937	0.121133	0.115143	0.122742
Endocytosis [PATH:osa04144]	LOC4333290	LOC_Os03g37580	vacuolar protein-sorting-associated protein 37 homolog 1	-0.0793218	-0.100838	673498	0.0342766	642399	0.0042666	-0.274924	-0.074611	728195	0.345045	665404	0.0210834	-0.195602	0.0262269	739524	0.458555	689399	0.0795978	0.00579322	-0.00160889	0.120937	0.121133	0.115143	0.122742
Endocytosis [PATH:osa04144]	LOC4337536	LOC_Os05g01250	vacuolar protein sorting-associated protein 60.2	0.0861766	0.105031	673498	0.0342766	642399	0.0042666	0.680523	0.177868	728195	0.345045	665404	0.0210834	0.594347	0.0728365	739524	0.458555	689399	0.0795978	0.00579322	-0.00160889	0.120937	0.121133	0.115143	0.122742
Endocytosis [PATH:osa04144]	LOC9266052	LOC_Os01g01350	vacuolar protein sorting-associated protein 60.1	0.111204	-0.242926	673498	0.0342766	642399	0.0042666	0.907997	1.79145	728195	0.345045	665404	0.0210834	0.796793	2.03437	739524	0.458555	689399	0.0795978	0.00579322	-0.00160889	0.120937	0.121133	0.115143	0.122742
Endocytosis [PATH:osa04144]	LOC4329228	LOC_Os02g24134	vacuolar protein sorting-associated protein 45 homolog	0.196514	-0.146316	673498	0.0342766	642399	0.0042666	-0.363548	-0.577712	728195	0.345045	665404	0.0210834	-0.560062	-0.431396	739524	0.458555	689399	0.0795978	0.00579322	-0.00160889	0.120937	0.121133	0.115143	0.122742
Endocytosis [PATH:osa04144]	LOC4327592	LOC_Os01g59800	vacuolar protein sorting-associated protein 36	0.0577161	-0.0638727	673498	0.0342766	642399	0.0042666	1.3122	-0.480555	728195	0.345045	665404	0.0210834	1.25448	-0.416682	739524	0.458555	689399	0.0795978	0.00579322	-0.00160889	0.120937	0.121133	0.115143	0.122742
Endocytosis [PATH:osa04144]	LOC4334459	LOC_Os03g58700	vacuolar protein sorting-associated protein 35B	0.12313	0.0504449	673498	0.0342766	642399	0.0042666	0.0721876	0.0355123	728195	0.345045	665404	0.0210834	-0.0509426	-0.0149326	739524	0.458555	689399	0.0795978	0.00579322	-0.00160889	0.120937	0.121133	0.115143	0.122742
Endocytosis [PATH:osa04144]	LOC4351360	LOC_Os12g02830	vacuolar protein sorting-associated protein 32 homolog 2	-0.109135	-0.273457	673498	0.0342766	642399	0.0042666	3.15414	-0.417611	728195	0.345045	665404	0.0210834	3.26328	-0.144154	739524	0.458555	689399	0.0795978	0.00579322	-0.00160889	0.120937	0.121133	0.115143	0.122742
Endocytosis [PATH:osa04144]	LOC4341494	LOC_Os06g40620	vacuolar protein sorting-associated protein 32 homolog 2	0.0540691	0.0232	673498	0.0342766	642399	0.0042666	0.224467	0.20694	728195	0.345045	665404	0.0210834	0.170398	0.18374	739524	0.458555	689399	0.0795978	0.00579322	-0.00160889	0.120937	0.121133	0.115143	0.122742
Endocytosis [PATH:osa04144]	LOC4346566	LOC_Os09g09480	vacuolar protein sorting-associated protein 32 homolog 2	-0.0645552	0.0214431	673498	0.0342766	642399	0.0042666	0.173497	0.0234158	728195	0.345045	665404	0.0210834	0.238052	0.00197269	739524	0.458555	689399	0.0795978	0.00579322	-0.00160889	0.120937	0.121133	0.115143	0.122742
Endocytosis [PATH:osa04144]	LOC4328954	LOC_Os02g16550	vacuolar protein sorting-associated protein 29	-0.0922245	-0.0445305	673498	0.0342766	642399	0.0042666	-0.226749	0.0273695	728195	0.345045	665404	0.0210834	-0.134525	0.0719	739524	0.458555	689399	0.0795978	0.00579322	-0.00160889	0.120937	0.121133	0.115143	0.122742
Endocytosis [PATH:osa04144]	LOC4327840	LOC_Os01g57260	vacuolar protein sorting-associated protein 28 homolog 1	-0.0100735	0.0608348	673498	0.0342766	642399	0.0042666	0.622835	0.626557	728195	0.345045	665404	0.0210834	0.632908	0.565723	739524	0.458555	689399	0.0795978	0.00579322	-0.00160889	0.120937	0.121133	0.115143	0.122742
Endocytosis [PATH:osa04144]	LOC4350961	LOC_Os11g41130	vacuolar protein sorting-associated protein 26A	-0.0380122	-0.0473745	673498	0.0342766	642399	0.0042666	0.808199	0.297066	728195	0.345045	665404	0.0210834	0.846211	0.344441	739524	0.458555	689399	0.0795978	0.00579322	-0.00160889	0.120937	0.121133	0.115143	0.122742
Endocytosis [PATH:osa04144]	LOC4352271	LOC_Os12g31640	vacuolar protein sorting-associated protein 26A	-0.0532948	0.103825	673498	0.0342766	642399	0.0042666	1.19277	0.762324	728195	0.345045	665404	0.0210834	1.24606	0.658498	739524	0.458555	689399	0.0795978	0.00579322	-0.00160889	0.120937	0.121133	0.115143	0.122742
Endocytosis [PATH:osa04144]	LOC4327163	LOC_Os01g46932	vacuolar protein sorting-associated protein 25	-0.100789	-0.0887838	673498	0.0342766	642399	0.0042666	-0.120845	1.11902	728195	0.345045	665404	0.0210834	-0.020056	1.20781	739524	0.458555	689399	0.0795978	0.00579322	-0.00160889	0.120937	0.121133	0.115143	0.122742
Endocytosis [PATH:osa04144]	LOC4331337	LOC_Os03g01810	vacuolar protein sorting-associated protein 24 homolog 1	-0.0680084	0.0110423	673498	0.0342766	642399	0.0042666	0.248866	-0.337695	728195	0.345045	665404	0.0210834	0.316874	-0.348737	739524	0.458555	689399	0.0795978	0.00579322	-0.00160889	0.120937	0.121133	0.115143	0.122742
Endocytosis [PATH:osa04144]	LOC4343227	LOC_Os07g29630	vacuolar protein sorting-associated protein 24 homolog 1	-0.00621878	0.112902	673498	0.0342766	642399	0.0042666	4.993	-0.246719	728195	0.345045	665404	0.0210834	4.99922	-0.359622	739524	0.458555	689399	0.0795978	0.00579322	-0.00160889	0.120937	0.121133	0.115143	0.122742
Endocytosis [PATH:osa04144]	LOC9269587	LOC_Os09g36020	vacuolar protein sorting-associated protein 22 homolog 1	0.195933	-0.0459832	673498	0.0342766	642399	0.0042666	2.03652	-0.00704487	728195	0.345045	665404	0.0210834	1.84059	0.0389383	739524	0.458555	689399	0.0795978	0.00579322	-0.00160889	0.120937	0.121133	0.115143	0.122742
Endocytosis [PATH:osa04144]	LOC107276137	#N/A	vacuolar protein sorting-associated protein 22 homolog 1	0.150105	0.184675	673498	0.0342766	642399	0.0042666	2.68832	-0.436084	728195	0.345045	665404	0.0210834	2.53822	-0.620759	739524	0.458555	689399	0.0795978	0.00579322	-0.00160889	0.120937	0.121133	0.115143	0.122742
Endocytosis [PATH:osa04144]	LOC4329866	LOC_Os02g38300	vacuolar protein sorting-associated protein 20 homolog 2	-0.210239	0.11154	673498	0.0342766	642399	0.0042666	-1.95823	1.14661	728195	0.345045	665404	0.0210834	-1.74799	1.03507	739524	0.458555	689399	0.0795978	0.00579322	-0.00160889	0.120937	0.121133	0.115143	0.122742
Endocytosis [PATH:osa04144]	LOC4348891	LOC_Os10g33660	vacuolar protein sorting-associated protein 2 homolog 3	0.00963026	-0.0256656	673498	0.0342766	642399	0.0042666	0.471556	-0.248205	728195	0.345045	665404	0.0210834	0.461925	-0.222539	739524	0.458555	689399	0.0795978	0.00579322	-0.00160889	0.120937	0.121133	0.115143	0.122742
Endocytosis [PATH:osa04144]	LOC4333538	LOC_Os03g43860	vacuolar protein sorting-associated protein 2 homolog 2	0.24283	-0.0763444	673498	0.0342766	642399	0.0042666	-0.586095	0.588559	728195	0.345045	665404	0.0210834	-0.828925	0.664904	739524	0.458555	689399	0.0795978	0.00579322	-0.00160889	0.120937	0.121133	0.115143	0.122742
Endocytosis [PATH:osa04144]	LOC4342791	LOC_Os07g13270	vacuolar protein sorting-associated protein 2 homolog 1	0.017256	0.0510047	673498	0.0342766	642399	0.0042666	-1.3782	-0.151886	728195	0.345045	665404	0.0210834	-1.39546	-0.202891	739524	0.458555	689399	0.0795978	0.00579322	-0.00160889	0.120937	0.121133	0.115143	0.122742
Endocytosis [PATH:osa04144]	LOC4351205	LOC_Os11g47710	vacuolar protein sorting-associated protein 2 homolog 1	0.247978	0.0427015	673498	0.0342766	642399	0.0042666	1.64265	0.135658	728195	0.345045	665404	0.0210834	1.39467	0.0929567	739524	0.458555	689399	0.0795978	0.00579322	-0.00160889	0.120937	0.121133	0.115143	0.122742
Endocytosis [PATH:osa04144]	LOC4327915	LOC_Os01g18280	uncharacterized LOC4327915	-0.0807862	-0.126698	673498	0.0342766	642399	0.0042666	0.886593	0.067287	728195	0.345045	665404	0.0210834	0.967379	0.193985	739524	0.458555	689399	0.0795978	0.00579322	-0.00160889	0.120937	0.121133	0.115143	0.122742
Endocytosis [PATH:osa04144]	LOC4351875	LOC_Os12g14070	stromal 70 kDa heat shock-related protein, chloroplastic	-0.0251963	-0.127391	673498	0.0342766	642399	0.0042666	0.525906	-0.162551	728195	0.345045	665404	0.0210834	0.551103	-0.0351605	739524	0.458555	689399	0.0795978	0.00579322	-0.00160889	0.120937	0.121133	0.115143	0.122742
Endocytosis [PATH:osa04144]	LOC4338354	LOC_Os05g23740	stromal 70 kDa heat shock-related protein, chloroplastic	-0.12742	-0.123833	673498	0.0342766	642399	0.0042666	0.131916	0.0561924	728195	0.345045	665404	0.0210834	0.259336	0.180026	739524	0.458555	689399	0.0795978	0.00579322	-0.00160889	0.120937	0.121133	0.115143	0.122742
Endocytosis [PATH:osa04144]	LOC4324745	LOC_Os01g64280	sorting nexin 1	0.0738295	-0.0408773	673498	0.0342766	642399	0.0042666	0.345633	0.741704	728195	0.345045	665404	0.0210834	0.271804	0.782582	739524	0.458555	689399	0.0795978	0.00579322	-0.00160889	0.120937	0.121133	0.115143	0.122742
Endocytosis [PATH:osa04144]	LOC4341266	LOC_Os06g35814	ras-related protein RIC2-like	0.00582012	0.0738464	673498	0.0342766	642399	0.0042666	0.0928334	0.0804706	728195	0.345045	665404	0.0210834	0.0870132	0.00662417	739524	0.458555	689399	0.0795978	0.00579322	-0.00160889	0.120937	0.121133	0.115143	0.122742
Endocytosis [PATH:osa04144]	LOC4339324	LOC_Os05g44070	ras-related protein RIC2-like	-0.213155	0.12439	673498	0.0342766	642399	0.0042666	-0.188044	-0.234115	728195	0.345045	665404	0.0210834	0.0251118	-0.358506	739524	0.458555	689399	0.0795978	0.00579322	-0.00160889	0.120937	0.121133	0.115143	0.122742
Endocytosis [PATH:osa04144]	LOC4324623	LOC_Os01g54590	ras-related protein RIC2-like	-0.278404	-0.0496128	673498	0.0342766	642399	0.0042666	-0.306261	-0.3422	728195	0.345045	665404	0.0210834	-0.0278566	-0.292587	739524	0.458555	689399	0.0795978	0.00579322	-0.00160889	0.120937	0.121133	0.115143	0.122742
Endocytosis [PATH:osa04144]	LOC4338288	LOC_Os05g20050	ras-related protein RGP2-like	-0.186931	0.0174691	673498	0.0342766	642399	0.0042666	0.305221	0.0457941	728195	0.345045	665404	0.0210834	0.492153	0.028325	739524	0.458555	689399	0.0795978	0.00579322	-0.00160889	0.120937	0.121133	0.115143	0.122742
Endocytosis [PATH:osa04144]	LOC4346614	LOC_Os09g10940	ras-related protein RGP1-like	0.317519	0.198158	673498	0.0342766	642399	0.0042666	-0.0578116	-0.64946	728195	0.345045	665404	0.0210834	-0.37533	-0.847617	739524	0.458555	689399	0.0795978	0.00579322	-0.00160889	0.120937	0.121133	0.115143	0.122742
Endocytosis [PATH:osa04144]	LOC4352862	LOC_Os12g43550	ras-related protein RABF2a	-0.138778	0.026179	673498	0.0342766	642399	0.0042666	-0.159529	0.107433	728195	0.345045	665404	0.0210834	-0.0207514	0.0812537	739524	0.458555	689399	0.0795978	0.00579322	-0.00160889	0.120937	0.121133	0.115143	0.122742
Endocytosis [PATH:osa04144]	LOC4342644	LOC_Os07g09680	ras-related protein RABE1d	-0.151719	-0.10352	673498	0.0342766	642399	0.0042666	-0.145305	-0.0441822	728195	0.345045	665404	0.0210834	0.00641346	0.0593375	739524	0.458555	689399	0.0795978	0.00579322	-0.00160889	0.120937	0.121133	0.115143	0.122742
Endocytosis [PATH:osa04144]	LOC4339021	LOC_Os05g38630	ras-related protein RABE1c	0.0111663	0.0611653	673498	0.0342766	642399	0.0042666	0.805818	0.284735	728195	0.345045	665404	0.0210834	0.794651	0.223569	739524	0.458555	689399	0.0795978	0.00579322	-0.00160889	0.120937	0.121133	0.115143	0.122742
Endocytosis [PATH:osa04144]	LOC4334590	LOC_Os03g60530	ras-related protein RABE1c	0.00548462	0.132623	673498	0.0342766	642399	0.0042666	-0.445119	0.152634	728195	0.345045	665404	0.0210834	-0.450604	0.0200108	739524	0.458555	689399	0.0795978	0.00579322	-0.00160889	0.120937	0.121133	0.115143	0.122742
Endocytosis [PATH:osa04144]	LOC4342802	LOC_Os07g13530	ras-related protein RABE1c	0.015069	-0.00219885	673498	0.0342766	642399	0.0042666	-0.920214	0.687836	728195	0.345045	665404	0.0210834	-0.935283	0.690035	739524	0.458555	689399	0.0795978	0.00579322	-0.00160889	0.120937	0.121133	0.115143	0.122742
Endocytosis [PATH:osa04144]	LOC4346088	LOC_Os08g41340	ras-related protein RABA5c	-0.0505197	0.0887235	673498	0.0342766	642399	0.0042666	-0.311065	0.364902	728195	0.345045	665404	0.0210834	-0.260545	0.276179	739524	0.458555	689399	0.0795978	0.00579322	-0.00160889	0.120937	0.121133	0.115143	0.122742
Endocytosis [PATH:osa04144]	LOC4344016	LOC_Os07g44040	ras-related protein RABA5a	0.290378	0.078054	673498	0.0342766	642399	0.0042666	0.742127	0.674326	728195	0.345045	665404	0.0210834	0.451749	0.596272	739524	0.458555	689399	0.0795978	0.00579322	-0.00160889	0.120937	0.121133	0.115143	0.122742
Endocytosis [PATH:osa04144]	LOC4347642	LOC_Os09g35860	ras-related protein RABA3	-0.063363	0.15792	673498	0.0342766	642399	0.0042666	0.895727	-0.888781	728195	0.345045	665404	0.0210834	0.95909	-1.0467	739524	0.458555	689399	0.0795978	0.00579322	-0.00160889	0.120937	0.121133	0.115143	0.122742
Endocytosis [PATH:osa04144]	LOC4337555	LOC_Os05g01480	ras-related protein RABA2a	0.137988	0.193851	673498	0.0342766	642399	0.0042666	-0.059845	0.0935598	728195	0.345045	665404	0.0210834	-0.197833	-0.100291	739524	0.458555	689399	0.0795978	0.00579322	-0.00160889	0.120937	0.121133	0.115143	0.122742
Endocytosis [PATH:osa04144]	LOC4334746	LOC_Os03g62600	ras-related protein RABA2a	-0.0638942	0.0817203	673498	0.0342766	642399	0.0042666	0.64887	0.0243631	728195	0.345045	665404	0.0210834	0.712764	-0.0573572	739524	0.458555	689399	0.0795978	0.00579322	-0.00160889	0.120937	0.121133	0.115143	0.122742
Endocytosis [PATH:osa04144]	LOC4346744	LOC_Os09g15790	ras-related protein RABA1f	0.120427	0.00704993	673498	0.0342766	642399	0.0042666	3.19565	-0.748629	728195	0.345045	665404	0.0210834	3.07523	-0.755679	739524	0.458555	689399	0.0795978	0.00579322	-0.00160889	0.120937	0.121133	0.115143	0.122742
Endocytosis [PATH:osa04144]	LOC4339623	LOC_Os05g48980	ras-related protein RABA1f	-0.151027	0.0550819	673498	0.0342766	642399	0.0042666	-0.508782	0.218799	728195	0.345045	665404	0.0210834	-0.357754	0.163718	739524	0.458555	689399	0.0795978	0.00579322	-0.00160889	0.120937	0.121133	0.115143	0.122742
Endocytosis [PATH:osa04144]	LOC4339322	LOC_Os05g44050	ras-related protein Rab7	-0.176051	0.0643465	673498	0.0342766	642399	0.0042666	0.736566	0.0301931	728195	0.345045	665404	0.0210834	0.912618	-0.0341534	739524	0.458555	689399	0.0795978	0.00579322	-0.00160889	0.120937	0.121133	0.115143	0.122742
Endocytosis [PATH:osa04144]	LOC4325946	LOC_Os01g51700	ras-related protein Rab7	0.00567444	-0.0289806	673498	0.0342766	642399	0.0042666	-0.570241	0.663594	728195	0.345045	665404	0.0210834	-0.575916	0.692575	739524	0.458555	689399	0.0795978	0.00579322	-0.00160889	0.120937	0.121133	0.115143	0.122742
Endocytosis [PATH:osa04144]	LOC4327180	LOC_Os01g12730	ras-related protein Rab7	-0.0647207	0.123685	673498	0.0342766	642399	0.0042666	-2.1916	0.423699	728195	0.345045	665404	0.0210834	-2.12688	0.300013	739524	0.458555	689399	0.0795978	0.00579322	-0.00160889	0.120937	0.121133	0.115143	0.122742
Endocytosis [PATH:osa04144]	LOC4324856	LOC_Os01g62950	ras-related protein Rab2BV	0.000832924	0.218872	673498	0.0342766	642399	0.0042666	-0.0161549	-0.749625	728195	0.345045	665404	0.0210834	-0.0169878	-0.968497	739524	0.458555	689399	0.0795978	0.00579322	-0.00160889	0.120937	0.121133	0.115143	0.122742
Endocytosis [PATH:osa04144]	LOC4348493	LOC_Os10g23100	ras-related protein Rab11D	-0.116523	0.106201	673498	0.0342766	642399	0.0042666	-0.00385253	0.180153	728195	0.345045	665404	0.0210834	0.112671	0.0739519	739524	0.458555	689399	0.0795978	0.00579322	-0.00160889	0.120937	0.121133	0.115143	0.122742
Endocytosis [PATH:osa04144]	LOC4334619	LOC_Os03g60870	ras-related protein Rab11C	0.0933803	0.104866	673498	0.0342766	642399	0.0042666	-0.647038	-0.158873	728195	0.345045	665404	0.0210834	-0.740418	-0.263739	739524	0.458555	689399	0.0795978	0.00579322	-0.00160889	0.120937	0.121133	0.115143	0.122742
Endocytosis [PATH:osa04144]	LOC4325480	LOC_Os01g04814	protein SUPPRESSOR OF K(+) TRANSPORT GROWTH DEFECT 1	0.120232	0.0967002	673498	0.0342766	642399	0.0042666	1.01031	0.254771	728195	0.345045	665404	0.0210834	0.890077	0.158071	739524	0.458555	689399	0.0795978	0.00579322	-0.00160889	0.120937	0.121133	0.115143	0.122742
Endocytosis [PATH:osa04144]	LOC4340850	LOC_Os06g20390	protein HOMOLOG OF MAMMALIAN LYST-INTERACTING PROTEIN 5	-0.0342628	-0.017829	673498	0.0342766	642399	0.0042666	-0.150748	-0.586177	728195	0.345045	665404	0.0210834	-0.116485	-0.568348	739524	0.458555	689399	0.0795978	0.00579322	-0.00160889	0.120937	0.121133	0.115143	0.122742
Endocytosis [PATH:osa04144]	LOC4331267	LOC_Os02g58640	protein ELC-like	0.0183153	-0.0928354	673498	0.0342766	642399	0.0042666	-0.133767	0.481404	728195	0.345045	665404	0.0210834	-0.152082	0.574239	739524	0.458555	689399	0.0795978	0.00579322	-0.00160889	0.120937	0.121133	0.115143	0.122742
Endocytosis [PATH:osa04144]	LOC4342079	LOC_Os06g50330	protein EARLY-RESPONSIVE TO DEHYDRATION 7, chloroplastic	-0.0878484	-0.0675287	673498	0.0342766	642399	0.0042666	-0.545422	0.324996	728195	0.345045	665404	0.0210834	-0.457574	0.392525	739524	0.458555	689399	0.0795978	0.00579322	-0.00160889	0.120937	0.121133	0.115143	0.122742
Endocytosis [PATH:osa04144]	LOC4332215	LOC_Os03g13840	protein EARLY-RESPONSIVE TO DEHYDRATION 7, chloroplastic	-0.236543	-0.0775694	673498	0.0342766	642399	0.0042666	0.79802	-0.491938	728195	0.345045	665404	0.0210834	1.03456	-0.414368	739524	0.458555	689399	0.0795978	0.00579322	-0.00160889	0.120937	0.121133	0.115143	0.122742
Endocytosis [PATH:osa04144]	LOC4339012	LOC_Os05g38530	probable mediator of RNA polymerase II transcription subunit 37c	-0.472369	0.410221	673498	0.0342766	642399	0.0042666	-0.29146	0.148467	728195	0.345045	665404	0.0210834	0.180909	-0.261753	739524	0.458555	689399	0.0795978	0.00579322	-0.00160889	0.120937	0.121133	0.115143	0.122742
Endocytosis [PATH:osa04144]	LOC4327388	LOC_Os01g62290	probable mediator of RNA polymerase II transcription subunit 37c	-0.127105	0.152326	673498	0.0342766	642399	0.0042666	-0.195935	0.297734	728195	0.345045	665404	0.0210834	-0.0688305	0.145409	739524	0.458555	689399	0.0795978	0.00579322	-0.00160889	0.120937	0.121133	0.115143	0.122742
Endocytosis [PATH:osa04144]	LOC4334823	LOC_Os03g63710	probable ADP-ribosylation factor GTPase-activating protein AGD9	-0.145657	0.0319855	673498	0.0342766	642399	0.0042666	-0.276522	-0.0421113	728195	0.345045	665404	0.0210834	-0.130865	-0.0740968	739524	0.458555	689399	0.0795978	0.00579322	-0.00160889	0.120937	0.121133	0.115143	0.122742
Endocytosis [PATH:osa04144]	LOC4349482	LOC_Os10g42420	probable ADP-ribosylation factor GTPase-activating protein AGD8	-0.141641	-0.0975853	673498	0.0342766	642399	0.0042666	-0.190746	0.155629	728195	0.345045	665404	0.0210834	-0.0491047	0.253214	739524	0.458555	689399	0.0795978	0.00579322	-0.00160889	0.120937	0.121133	0.115143	0.122742
Endocytosis [PATH:osa04144]	LOC4332427	LOC_Os03g17020	probable ADP-ribosylation factor GTPase-activating protein AGD6	-0.0777434	0.067389	673498	0.0342766	642399	0.0042666	-0.0808809	0.179182	728195	0.345045	665404	0.0210834	-0.0031375	0.111793	739524	0.458555	689399	0.0795978	0.00579322	-0.00160889	0.120937	0.121133	0.115143	0.122742
Endocytosis [PATH:osa04144]	LOC4325738	LOC_Os01g72230	probable ADP-ribosylation factor GTPase-activating protein AGD11	0.0816061	0.00978066	673498	0.0342766	642399	0.0042666	-0.242437	-0.185161	728195	0.345045	665404	0.0210834	-0.324043	-0.194942	739524	0.458555	689399	0.0795978	0.00579322	-0.00160889	0.120937	0.121133	0.115143	0.122742
Endocytosis [PATH:osa04144]	LOC9272440	LOC_Os01g20860	phospholipase D zeta 1	0.0647758	-0.0267459	673498	0.0342766	642399	0.0042666	0.259163	1.15724	728195	0.345045	665404	0.0210834	0.194387	1.18399	739524	0.458555	689399	0.0795978	0.00579322	-0.00160889	0.120937	0.121133	0.115143	0.122742
Endocytosis [PATH:osa04144]	LOC4349161	#N/A	phospholipase D gamma 1	0.333002	-0.0825218	673498	0.0342766	642399	0.0042666	-0.773359	0.179828	728195	0.345045	665404	0.0210834	-1.10636	0.26235	739524	0.458555	689399	0.0795978	0.00579322	-0.00160889	0.120937	0.121133	0.115143	0.122742
Endocytosis [PATH:osa04144]	LOC4347745	LOC_Os09g37100	phospholipase D delta	-0.288559	-0.123429	673498	0.0342766	642399	0.0042666	-0.417563	0.493411	728195	0.345045	665404	0.0210834	-0.129004	0.61684	739524	0.458555	689399	0.0795978	0.00579322	-0.00160889	0.120937	0.121133	0.115143	0.122742
Endocytosis [PATH:osa04144]	LOC4341467	LOC_Os06g40170	phospholipase D alpha 2-like	-0.104802	-0.358085	673498	0.0342766	642399	0.0042666	-0.222327	-0.129549	728195	0.345045	665404	0.0210834	-0.117525	0.228536	739524	0.458555	689399	0.0795978	0.00579322	-0.00160889	0.120937	0.121133	0.115143	0.122742
Endocytosis [PATH:osa04144]	LOC4341468	LOC_Os06g40180	phospholipase D alpha 2-like	-0.140633	-0.320006	673498	0.0342766	642399	0.0042666	-0.741431	-0.728653	728195	0.345045	665404	0.0210834	-0.600798	-0.408647	739524	0.458555	689399	0.0795978	0.00579322	-0.00160889	0.120937	0.121133	0.115143	0.122742
Endocytosis [PATH:osa04144]	LOC4341469	LOC_Os06g40190	phospholipase D alpha 2-like	-0.153573	-0.0264846	673498	0.0342766	642399	0.0042666	0.0913543	-0.194783	728195	0.345045	665404	0.0210834	0.244928	-0.168298	739524	0.458555	689399	0.0795978	0.00579322	-0.00160889	0.120937	0.121133	0.115143	0.122742
Endocytosis [PATH:osa04144]	LOC4327647	LOC_Os01g07760	phospholipase D alpha 1-like	0.122757	0.144758	673498	0.0342766	642399	0.0042666	0.108167	0.0726136	728195	0.345045	665404	0.0210834	-0.0145903	-0.0721445	739524	0.458555	689399	0.0795978	0.00579322	-0.00160889	0.120937	0.121133	0.115143	0.122742
Endocytosis [PATH:osa04144]	LOC4331188	LOC_Os02g57660	phosphatidylinositol 4-phosphate 5-kinase 9	0.0613935	-0.0526665	673498	0.0342766	642399	0.0042666	0.590815	0.423967	728195	0.345045	665404	0.0210834	0.529422	0.476633	739524	0.458555	689399	0.0795978	0.00579322	-0.00160889	0.120937	0.121133	0.115143	0.122742
Endocytosis [PATH:osa04144]	LOC4344166	LOC_Os07g46490	phosphatidylinositol 4-phosphate 5-kinase 6	-0.0388901	0.0151154	673498	0.0342766	642399	0.0042666	0.144871	0.0305814	728195	0.345045	665404	0.0210834	0.183761	0.015466	739524	0.458555	689399	0.0795978	0.00579322	-0.00160889	0.120937	0.121133	0.115143	0.122742
Endocytosis [PATH:osa04144]	LOC4333833	LOC_Os03g49510	phosphatidylinositol 4-phosphate 5-kinase 1-like	0.213697	0.209874	673498	0.0342766	642399	0.0042666	-0.227471	-0.284228	728195	0.345045	665404	0.0210834	-0.441168	-0.494103	739524	0.458555	689399	0.0795978	0.00579322	-0.00160889	0.120937	0.121133	0.115143	0.122742
Endocytosis [PATH:osa04144]	LOC4333853	LOC_Os03g49800	phosphatidylinositol 4-phosphate 5-kinase 1	0.0795662	-0.0338632	673498	0.0342766	642399	0.0042666	-0.23379	0.35663	728195	0.345045	665404	0.0210834	-0.313356	0.390494	739524	0.458555	689399	0.0795978	0.00579322	-0.00160889	0.120937	0.121133	0.115143	0.122742
Endocytosis [PATH:osa04144]	LOC4348183	LOC_Os10g08840	maspardin	0.0731437	0.0439033	673498	0.0342766	642399	0.0042666	0.159584	0.068147	728195	0.345045	665404	0.0210834	0.0864402	0.0242436	739524	0.458555	689399	0.0795978	0.00579322	-0.00160889	0.120937	0.121133	0.115143	0.122742
Endocytosis [PATH:osa04144]	LOC4351208	LOC_Os11g47760	heat shock cognate 70 kDa protein 2	0.0782372	0.132248	673498	0.0342766	642399	0.0042666	0.0244713	-0.040048	728195	0.345045	665404	0.0210834	-0.0537658	-0.172296	739524	0.458555	689399	0.0795978	0.00579322	-0.00160889	0.120937	0.121133	0.115143	0.122742
Endocytosis [PATH:osa04144]	LOC4332413	LOC_Os03g16860	heat shock cognate 70 kDa protein 2	0.0350976	0.0593804	673498	0.0342766	642399	0.0042666	-0.152096	0.0906003	728195	0.345045	665404	0.0210834	-0.187194	0.03122	739524	0.458555	689399	0.0795978	0.00579322	-0.00160889	0.120937	0.121133	0.115143	0.122742
Endocytosis [PATH:osa04144]	LOC4334598	LOC_Os03g60620	heat shock cognate 70 kDa protein 2	-0.196873	-0.0460321	673498	0.0342766	642399	0.0042666	-0.837596	-0.0828318	728195	0.345045	665404	0.0210834	-0.640724	-0.0367997	739524	0.458555	689399	0.0795978	0.00579322	-0.00160889	0.120937	0.121133	0.115143	0.122742
Endocytosis [PATH:osa04144]	LOC4332420	LOC_Os03g16920	heat shock cognate 70 kDa protein	-0.393718	0.0929741	673498	0.0342766	642399	0.0042666	-0.240857	-0.158732	728195	0.345045	665404	0.0210834	0.152861	-0.251706	739524	0.458555	689399	0.0795978	0.00579322	-0.00160889	0.120937	0.121133	0.115143	0.122742
Endocytosis [PATH:osa04144]	LOC9271426	LOC_Os11g08470	heat shock cognate 70 kDa protein	0.327257	-1.57314	673498	0.0342766	642399	0.0042666	-1.85989	-0.0310044	728195	0.345045	665404	0.0210834	-2.18714	1.54214	739524	0.458555	689399	0.0795978	0.00579322	-0.00160889	0.120937	0.121133	0.115143	0.122742
Endocytosis [PATH:osa04144]	LOC4343018	LOC_Os07g23200	F-actin-capping protein subunit alpha	-0.254307	-0.0898271	673498	0.0342766	642399	0.0042666	-0.299954	0.405145	728195	0.345045	665404	0.0210834	-0.0456472	0.494972	739524	0.458555	689399	0.0795978	0.00579322	-0.00160889	0.120937	0.121133	0.115143	0.122742
Endocytosis [PATH:osa04144]	LOC4341638	LOC_Os06g43590	ESCRT-related protein CHMP1-like	-0.0657643	0.125642	673498	0.0342766	642399	0.0042666	-0.164236	0.186001	728195	0.345045	665404	0.0210834	-0.0984712	0.0603584	739524	0.458555	689399	0.0795978	0.00579322	-0.00160889	0.120937	0.121133	0.115143	0.122742
Endocytosis [PATH:osa04144]	LOC4341894	LOC_Os06g47330	EH domain-containing protein 1	0.152904	0.0755544	673498	0.0342766	642399	0.0042666	0.0331666	-0.467373	728195	0.345045	665404	0.0210834	-0.119737	-0.542927	739524	0.458555	689399	0.0795978	0.00579322	-0.00160889	0.120937	0.121133	0.115143	0.122742
Endocytosis [PATH:osa04144]	LOC4340644	LOC_Os06g13820	dynamin-2B	0.0391	-0.0626395	673498	0.0342766	642399	0.0042666	0.0208665	0.441771	728195	0.345045	665404	0.0210834	-0.0182334	0.50441	739524	0.458555	689399	0.0795978	0.00579322	-0.00160889	0.120937	0.121133	0.115143	0.122742
Endocytosis [PATH:osa04144]	LOC4330669	LOC_Os02g50550	dynamin-2A	-0.0743343	-0.022766	673498	0.0342766	642399	0.0042666	-0.093201	-0.123518	728195	0.345045	665404	0.0210834	-0.0188668	-0.100752	739524	0.458555	689399	0.0795978	0.00579322	-0.00160889	0.120937	0.121133	0.115143	0.122742
Endocytosis [PATH:osa04144]	LOC9268417	LOC_Os02g56270	clathrin interactor EPSIN 2	0.107442	-0.0620693	673498	0.0342766	642399	0.0042666	0.537683	-0.0840767	728195	0.345045	665404	0.0210834	0.430241	-0.0220074	739524	0.458555	689399	0.0795978	0.00579322	-0.00160889	0.120937	0.121133	0.115143	0.122742
Endocytosis [PATH:osa04144]	LOC4336871	LOC_Os04g51120	clathrin interactor EPSIN 1	0.03585	0.0354274	673498	0.0342766	642399	0.0042666	-0.0747545	0.0611085	728195	0.345045	665404	0.0210834	-0.110604	0.0256811	739524	0.458555	689399	0.0795978	0.00579322	-0.00160889	0.120937	0.121133	0.115143	0.122742
Endocytosis [PATH:osa04144]	LOC4351255	LOC_Os12g01390	clathrin heavy chain 2-like	0.178915	-0.0394461	673498	0.0342766	642399	0.0042666	0.0250088	0.0343897	728195	0.345045	665404	0.0210834	-0.153907	0.0738358	739524	0.458555	689399	0.0795978	0.00579322	-0.00160889	0.120937	0.121133	0.115143	0.122742
Endocytosis [PATH:osa04144]	LOC4349546	LOC_Os11g01380	clathrin heavy chain 1-like	0.118287	-0.0434149	673498	0.0342766	642399	0.0042666	0.130765	0.00235184	728195	0.345045	665404	0.0210834	0.0124778	0.0457667	739524	0.458555	689399	0.0795978	0.00579322	-0.00160889	0.120937	0.121133	0.115143	0.122742
Endocytosis [PATH:osa04144]	LOC4332241	LOC_Os03g14260	brefeldin A-inhibited guanine nucleotide-exchange protein 2	0.205097	-0.0495223	673498	0.0342766	642399	0.0042666	0.297243	-0.0119508	728195	0.345045	665404	0.0210834	0.0921462	0.0375715	739524	0.458555	689399	0.0795978	0.00579322	-0.00160889	0.120937	0.121133	0.115143	0.122742
Endocytosis [PATH:osa04144]	LOC4328595	LOC_Os02g10040	brefeldin A-inhibited guanine nucleotide-exchange protein 1	0.274193	-0.107488	673498	0.0342766	642399	0.0042666	-0.187588	-1.05346	728195	0.345045	665404	0.0210834	-0.461781	-0.945971	739524	0.458555	689399	0.0795978	0.00579322	-0.00160889	0.120937	0.121133	0.115143	0.122742
Endocytosis [PATH:osa04144]	LOC4341555	LOC_Os06g41780	brefeldin A-inhibited guanine nucleotide-exchange protein 1	0.256839	-0.0859641	673498	0.0342766	642399	0.0042666	0.675712	1.14081	728195	0.345045	665404	0.0210834	0.418873	1.22677	739524	0.458555	689399	0.0795978	0.00579322	-0.00160889	0.120937	0.121133	0.115143	0.122742
Endocytosis [PATH:osa04144]	LOC4329190	LOC_Os02g22090	ARF guanine-nucleotide exchange factor GNOM	0.193201	0.097279	673498	0.0342766	642399	0.0042666	0.0450433	-0.214959	728195	0.345045	665404	0.0210834	-0.148158	-0.312238	739524	0.458555	689399	0.0795978	0.00579322	-0.00160889	0.120937	0.121133	0.115143	0.122742
Endocytosis [PATH:osa04144]	LOC9271296	LOC_Os03g46325	ARF guanine-nucleotide exchange factor GNOM	0.167254	-0.0330211	673498	0.0342766	642399	0.0042666	0.123791	0.259261	728195	0.345045	665404	0.0210834	-0.0434633	0.292282	739524	0.458555	689399	0.0795978	0.00579322	-0.00160889	0.120937	0.121133	0.115143	0.122742
Endocytosis [PATH:osa04144]	LOC4351755	LOC_Os12g10560	AP-2 complex subunit sigma	-0.0369893	0.0118635	673498	0.0342766	642399	0.0042666	0.461036	0.0558575	728195	0.345045	665404	0.0210834	0.498026	0.043994	739524	0.458555	689399	0.0795978	0.00579322	-0.00160889	0.120937	0.121133	0.115143	0.122742
Endocytosis [PATH:osa04144]	LOC4330379	LOC_Os02g46510	AP-2 complex subunit mu	0.0118388	0.0913603	673498	0.0342766	642399	0.0042666	0.348999	0.155615	728195	0.345045	665404	0.0210834	0.33716	0.0642546	739524	0.458555	689399	0.0795978	0.00579322	-0.00160889	0.120937	0.121133	0.115143	0.122742
Endocytosis [PATH:osa04144]	LOC4331370	LOC_Os03g02150	AP-2 complex subunit alpha-2	0.222396	-0.0769183	673498	0.0342766	642399	0.0042666	-0.34075	0.15518	728195	0.345045	665404	0.0210834	-0.563146	0.232098	739524	0.458555	689399	0.0795978	0.00579322	-0.00160889	0.120937	0.121133	0.115143	0.122742
Endocytosis [PATH:osa04144]	LOC4326798	LOC_Os01g23640	AMSH-like ubiquitin thioesterase 3	-0.0112659	-0.126717	673498	0.0342766	642399	0.0042666	0.470088	-0.427368	728195	0.345045	665404	0.0210834	0.481354	-0.300651	739524	0.458555	689399	0.0795978	0.00579322	-0.00160889	0.120937	0.121133	0.115143	0.122742
Endocytosis [PATH:osa04144]	LOC4324542	LOC_Os01g31470	AMSH-like ubiquitin thioesterase 3	0.143154	-0.0260186	673498	0.0342766	642399	0.0042666	-0.975214	0.632601	728195	0.345045	665404	0.0210834	-1.11837	0.65862	739524	0.458555	689399	0.0795978	0.00579322	-0.00160889	0.120937	0.121133	0.115143	0.122742
Endocytosis [PATH:osa04144]	LOC4343612	LOC_Os07g37650	ADP-ribosylation factor GTPase-activating protein AGD5	0.0954323	0.0248577	673498	0.0342766	642399	0.0042666	-0.0474198	0.0840453	728195	0.345045	665404	0.0210834	-0.142852	0.0591875	739524	0.458555	689399	0.0795978	0.00579322	-0.00160889	0.120937	0.121133	0.115143	0.122742
Endocytosis [PATH:osa04144]	LOC4346168	LOC_Os08g42530	ADP-ribosylation factor GTPase-activating protein AGD3	0.29173	0.161154	673498	0.0342766	642399	0.0042666	-0.0358082	0.68617	728195	0.345045	665404	0.0210834	-0.327538	0.525015	739524	0.458555	689399	0.0795978	0.00579322	-0.00160889	0.120937	0.121133	0.115143	0.122742
Endocytosis [PATH:osa04144]	LOC4347541	LOC_Os09g33600	ADP-ribosylation factor GTPase-activating protein AGD3	0.0811504	-0.113647	673498	0.0342766	642399	0.0042666	-0.122132	0.0345479	728195	0.345045	665404	0.0210834	-0.203282	0.148194	739524	0.458555	689399	0.0795978	0.00579322	-0.00160889	0.120937	0.121133	0.115143	0.122742
Endocytosis [PATH:osa04144]	LOC4330061	LOC_Os02g42134	ADP-ribosylation factor GTPase-activating protein AGD2	0.127524	-0.0879036	673498	0.0342766	642399	0.0042666	-3.60241	0.374864	728195	0.345045	665404	0.0210834	-3.72993	0.462767	739524	0.458555	689399	0.0795978	0.00579322	-0.00160889	0.120937	0.121133	0.115143	0.122742
Endocytosis [PATH:osa04144]	LOC4328629	LOC_Os02g10480	ADP-ribosylation factor GTPase-activating protein AGD12	-0.176686	-0.0112945	673498	0.0342766	642399	0.0042666	0.521025	0.0467078	728195	0.345045	665404	0.0210834	0.697711	0.0580023	739524	0.458555	689399	0.0795978	0.00579322	-0.00160889	0.120937	0.121133	0.115143	0.122742
Endocytosis [PATH:osa04144]	LOC4330565	LOC_Os02g49070	ADP-ribosylation factor GTPase-activating protein AGD12	-0.0114331	0.0874609	673498	0.0342766	642399	0.0042666	5.02529	0.795511	728195	0.345045	665404	0.0210834	5.03672	0.70805	739524	0.458555	689399	0.0795978	0.00579322	-0.00160889	0.120937	0.121133	0.115143	0.122742
Endocytosis [PATH:osa04144]	LOC9271389	LOC_Os06g40704	ADP-ribosylation factor GTPase-activating protein AGD12	-0.0164205	-0.0999549	673498	0.0342766	642399	0.0042666	-0.276406	-0.522519	728195	0.345045	665404	0.0210834	-0.259986	-0.422565	739524	0.458555	689399	0.0795978	0.00579322	-0.00160889	0.120937	0.121133	0.115143	0.122742
Endocytosis [PATH:osa04144]	LOC4339157	LOC_Os05g41060	ADP-ribosylation factor 2-like	-0.0847855	0.131107	673498	0.0342766	642399	0.0042666	0.107816	-0.0311042	728195	0.345045	665404	0.0210834	0.192602	-0.162211	739524	0.458555	689399	0.0795978	0.00579322	-0.00160889	0.120937	0.121133	0.115143	0.122742
Endocytosis [PATH:osa04144]	LOC4326208	LOC_Os01g16030	ADP-ribosylation factor 2-like	-0.328376	0.0113023	673498	0.0342766	642399	0.0042666	0.37337	-0.272907	728195	0.345045	665404	0.0210834	0.701746	-0.284209	739524	0.458555	689399	0.0795978	0.00579322	-0.00160889	0.120937	0.121133	0.115143	0.122742
Endocytosis [PATH:osa04144]	LOC4327591	LOC_Os01g59790	ADP-ribosylation factor 1-like	-0.0725424	0.126636	673498	0.0342766	642399	0.0042666	-0.469064	0.215655	728195	0.345045	665404	0.0210834	-0.396521	0.0890188	739524	0.458555	689399	0.0795978	0.00579322	-0.00160889	0.120937	0.121133	0.115143	0.122742
Endocytosis [PATH:osa04144]	LOC4334545	LOC_Os03g59740	ADP-ribosylation factor 1-like	-0.0065716	0.0879174	673498	0.0342766	642399	0.0042666	0.488691	0.0112852	728195	0.345045	665404	0.0210834	0.495263	-0.0766322	739524	0.458555	689399	0.0795978	0.00579322	-0.00160889	0.120937	0.121133	0.115143	0.122742
Endocytosis [PATH:osa04144]	LOC4342746	LOC_Os07g12200	ADP-ribosylation factor 1	-0.0210736	0.0299375	673498	0.0342766	642399	0.0042666	0.254096	0.0805524	728195	0.345045	665404	0.0210834	0.27517	0.0506149	739524	0.458555	689399	0.0795978	0.00579322	-0.00160889	0.120937	0.121133	0.115143	0.122742
Endocytosis [PATH:osa04144]	LOC4342745	LOC_Os07g12170	ADP-ribosylation factor 1	0.0246145	0.0676357	673498	0.0342766	642399	0.0042666	0.551276	0.00311553	728195	0.345045	665404	0.0210834	0.526662	-0.0645202	739524	0.458555	689399	0.0795978	0.00579322	-0.00160889	0.120937	0.121133	0.115143	0.122742
Endocytosis [PATH:osa04144]	LOC4328177	LOC_Os02g03610	ADP-ribosylation factor	-0.223932	0.0386684	673498	0.0342766	642399	0.0042666	-0.809714	0.25811	728195	0.345045	665404	0.0210834	-0.585782	0.219442	739524	0.458555	689399	0.0795978	0.00579322	-0.00160889	0.120937	0.121133	0.115143	0.122742
Endocytosis [PATH:osa04144]	LOC4330422	LOC_Os02g47110	ADP-ribosylation factor	-0.097892	0.0505178	673498	0.0342766	642399	0.0042666	-1.80337	0.913212	728195	0.345045	665404	0.0210834	-1.70548	0.862694	739524	0.458555	689399	0.0795978	0.00579322	-0.00160889	0.120937	0.121133	0.115143	0.122742
Endocytosis [PATH:osa04144]	LOC4349518	LOC_Os10g42940	ADP-ribosylation factor	0.0388385	0.185426	673498	0.0342766	642399	0.0042666	0.407193	-0.140905	728195	0.345045	665404	0.0210834	0.368354	-0.32633	739524	0.458555	689399	0.0795978	0.00579322	-0.00160889	0.120937	0.121133	0.115143	0.122742
Endocytosis [PATH:osa04144]	LOC4329867	LOC_Os02g38340	actin-related protein 3-like	0.0937576	0.101284	673498	0.0342766	642399	0.0042666	-0.00403432	0.200219	728195	0.345045	665404	0.0210834	-0.0977919	0.0989346	739524	0.458555	689399	0.0795978	0.00579322	-0.00160889	0.120937	0.121133	0.115143	0.122742
Endocytosis [PATH:osa04144]	LOC4344577	LOC_Os08g03440	actin-related protein 3	0.273828	-0.0702753	673498	0.0342766	642399	0.0042666	-0.859886	0.455411	728195	0.345045	665404	0.0210834	-1.13371	0.525687	739524	0.458555	689399	0.0795978	0.00579322	-0.00160889	0.120937	0.121133	0.115143	0.122742
Endocytosis [PATH:osa04144]	LOC4345402	LOC_Os08g28190	actin-related protein 2-like	-0.0264267	0.055535	673498	0.0342766	642399	0.0042666	1.52447	0.357637	728195	0.345045	665404	0.0210834	1.5509	0.302102	739524	0.458555	689399	0.0795978	0.00579322	-0.00160889	0.120937	0.121133	0.115143	0.122742
Endocytosis [PATH:osa04144]	LOC4350726	LOC_Os11g35360	actin-related protein 2/3 complex subunit 5A	0.0103096	0.0314271	673498	0.0342766	642399	0.0042666	-1.87747	0.182859	728195	0.345045	665404	0.0210834	-1.88778	0.151431	739524	0.458555	689399	0.0795978	0.00579322	-0.00160889	0.120937	0.121133	0.115143	0.122742
Endocytosis [PATH:osa04144]	LOC4334780	LOC_Os03g63090	actin-related protein 2/3 complex subunit 4	-0.082778	0.00329926	673498	0.0342766	642399	0.0042666	-2.13325	0.410494	728195	0.345045	665404	0.0210834	-2.05048	0.407194	739524	0.458555	689399	0.0795978	0.00579322	-0.00160889	0.120937	0.121133	0.115143	0.122742
Endocytosis [PATH:osa04144]	LOC4328824	LOC_Os02g14000	actin-related protein 2/3 complex subunit 3	-0.024468	0.133773	673498	0.0342766	642399	0.0042666	3.08961	-0.609231	728195	0.345045	665404	0.0210834	3.11408	-0.743003	739524	0.458555	689399	0.0795978	0.00579322	-0.00160889	0.120937	0.121133	0.115143	0.122742
Endocytosis [PATH:osa04144]	LOC4324174	LOC_Os01g46580	actin-related protein 2/3 complex subunit 2A	0.177479	-0.0235581	673498	0.0342766	642399	0.0042666	-0.398088	0.225155	728195	0.345045	665404	0.0210834	-0.575566	0.248713	739524	0.458555	689399	0.0795978	0.00579322	-0.00160889	0.120937	0.121133	0.115143	0.122742
Endocytosis [PATH:osa04144]	LOC4331146	LOC_Os02g57220	actin-related protein 2/3 complex subunit 1B	0.0246888	-0.217048	673498	0.0342766	642399	0.0042666	0.359816	0.286377	728195	0.345045	665404	0.0210834	0.335128	0.503425	739524	0.458555	689399	0.0795978	0.00579322	-0.00160889	0.120937	0.121133	0.115143	0.122742
Fatty acid degradation [PATH:osa00071]	LOC4344267	LOC_Os07g47820	probable acyl-CoA dehydrogenase IBR3	0.0552996	-0.0201561	196846	0.0195357	237080	0.411989	0.436122	-0.559313	226672	0.242388	208646	0.0638189	0.380822	-0.539157	238274	0.433372	208592	0.0635049	-0.0315867	-0.0128099	-0.0696894	0.119316	-0.0381027	0.132126
Fatty acid degradation [PATH:osa00071]	LOC4334764	LOC_Os03g62850	probable acyl-activating enzyme 16, chloroplastic	0.0974252	-0.237624	196846	0.0195357	237080	0.411989	1.17475	-1.05488	226672	0.242388	208646	0.0638189	1.07732	-0.817252	238274	0.433372	208592	0.0635049	-0.0315867	-0.0128099	-0.0696894	0.119316	-0.0381027	0.132126
Fatty acid degradation [PATH:osa00071]	LOC4328997	LOC_Os02g17390	peroxisomal fatty acid beta-oxidation multifunctional protein-like	0.183385	0.122591	196846	0.0195357	237080	0.411989	-0.223589	-0.154662	226672	0.242388	208646	0.0638189	-0.406974	-0.277253	238274	0.433372	208592	0.0635049	-0.0315867	-0.0128099	-0.0696894	0.119316	-0.0381027	0.132126
Fatty acid degradation [PATH:osa00071]	LOC4339846	LOC_Os06g01390	peroxisomal acyl-coenzyme A oxidase 1	0.145617	0.00104346	196846	0.0195357	237080	0.411989	0.0109823	0.0177758	226672	0.242388	208646	0.0638189	-0.134634	0.0167323	238274	0.433372	208592	0.0635049	-0.0315867	-0.0128099	-0.0696894	0.119316	-0.0381027	0.132126
Fatty acid degradation [PATH:osa00071]	LOC4351610	LOC_Os12g07110	long chain acyl-CoA synthetase 9, chloroplastic	-0.14945	-0.235032	196846	0.0195357	237080	0.411989	-0.0966669	-0.0439309	226672	0.242388	208646	0.0638189	0.0527827	0.191101	238274	0.433372	208592	0.0635049	-0.0315867	-0.0128099	-0.0696894	0.119316	-0.0381027	0.132126
Fatty acid degradation [PATH:osa00071]	LOC4349889	LOC_Os11g06880	long chain acyl-CoA synthetase 9, chloroplastic	0.0655734	0.00930108	196846	0.0195357	237080	0.411989	-1.31423	-0.26938	226672	0.242388	208646	0.0638189	-1.3798	-0.278682	238274	0.433372	208592	0.0635049	-0.0315867	-0.0128099	-0.0696894	0.119316	-0.0381027	0.132126
Fatty acid degradation [PATH:osa00071]	LOC4338395	LOC_Os05g25310	long chain acyl-CoA synthetase 8	0.172885	0.0147587	196846	0.0195357	237080	0.411989	-0.0621036	0.256876	226672	0.242388	208646	0.0638189	-0.234988	0.242117	238274	0.433372	208592	0.0635049	-0.0315867	-0.0128099	-0.0696894	0.119316	-0.0381027	0.132126
Fatty acid degradation [PATH:osa00071]	LOC4351483	LOC_Os12g04990	long chain acyl-CoA synthetase 6, peroxisomal	0.117767	-0.111885	196846	0.0195357	237080	0.411989	1.11923	-0.360762	226672	0.242388	208646	0.0638189	1.00146	-0.248878	238274	0.433372	208592	0.0635049	-0.0315867	-0.0128099	-0.0696894	0.119316	-0.0381027	0.132126
Fatty acid degradation [PATH:osa00071]	LOC4349764	LOC_Os11g04980	long chain acyl-CoA synthetase 6, peroxisomal	0.0610378	-0.0360282	196846	0.0195357	237080	0.411989	0.529778	-0.0413523	226672	0.242388	208646	0.0638189	0.468741	-0.00532404	238274	0.433372	208592	0.0635049	-0.0315867	-0.0128099	-0.0696894	0.119316	-0.0381027	0.132126
Fatty acid degradation [PATH:osa00071]	LOC4340187	LOC_Os06g06350	long chain acyl-CoA synthetase 4	0.252166	-0.0343664	196846	0.0195357	237080	0.411989	-1.02361	1.46625	226672	0.242388	208646	0.0638189	-1.27577	1.50061	238274	0.433372	208592	0.0635049	-0.0315867	-0.0128099	-0.0696894	0.119316	-0.0381027	0.132126
Fatty acid degradation [PATH:osa00071]	LOC4324180	LOC_Os01g46750	long chain acyl-CoA synthetase 4	-0.112419	-0.0303114	196846	0.0195357	237080	0.411989	0.644192	0.0398105	226672	0.242388	208646	0.0638189	0.756611	0.0701219	238274	0.433372	208592	0.0635049	-0.0315867	-0.0128099	-0.0696894	0.119316	-0.0381027	0.132126
Fatty acid degradation [PATH:osa00071]	LOC4324393	LOC_Os01g48910	long chain acyl-CoA synthetase 4	-0.0374691	-0.0210321	196846	0.0195357	237080	0.411989	-0.814121	0.0912377	226672	0.242388	208646	0.0638189	-0.776652	0.11227	238274	0.433372	208592	0.0635049	-0.0315867	-0.0128099	-0.0696894	0.119316	-0.0381027	0.132126
Fatty acid degradation [PATH:osa00071]	LOC4350728	LOC_Os11g35400	long chain acyl-CoA synthetase 2	-0.0544252	0.0360344	196846	0.0195357	237080	0.411989	-0.698199	-0.0403708	226672	0.242388	208646	0.0638189	-0.643774	-0.0764052	238274	0.433372	208592	0.0635049	-0.0315867	-0.0128099	-0.0696894	0.119316	-0.0381027	0.132126
Fatty acid degradation [PATH:osa00071]	LOC4326503	LOC_Os01g24680	glyoxysomal fatty acid beta-oxidation multifunctional protein MFP-a	-0.0918433	-0.00801257	196846	0.0195357	237080	0.411989	-0.095503	0.216326	226672	0.242388	208646	0.0638189	-0.0036597	0.224338	238274	0.433372	208592	0.0635049	-0.0315867	-0.0128099	-0.0696894	0.119316	-0.0381027	0.132126
Fatty acid degradation [PATH:osa00071]	LOC4338541	LOC_Os05g29880	glyoxysomal fatty acid beta-oxidation multifunctional protein MFP-a	-0.226902	-0.169904	196846	0.0195357	237080	0.411989	-0.0883886	-0.180505	226672	0.242388	208646	0.0638189	0.138514	-0.0106011	238274	0.433372	208592	0.0635049	-0.0315867	-0.0128099	-0.0696894	0.119316	-0.0381027	0.132126
Fatty acid degradation [PATH:osa00071]	LOC4339402	LOC_Os05g45300	enoyl-CoA delta isomerase 3	-0.260814	-0.19286	196846	0.0195357	237080	0.411989	-1.73206	0.0402391	226672	0.242388	208646	0.0638189	-1.47125	0.233099	238274	0.433372	208592	0.0635049	-0.0315867	-0.0128099	-0.0696894	0.119316	-0.0381027	0.132126
Fatty acid degradation [PATH:osa00071]	LOC4324825	LOC_Os01g63540	cytochrome P450 86A1	-0.288341	0.0656423	196846	0.0195357	237080	0.411989	0.754629	0.0727121	226672	0.242388	208646	0.0638189	1.04297	0.00706976	238274	0.433372	208592	0.0635049	-0.0315867	-0.0128099	-0.0696894	0.119316	-0.0381027	0.132126
Fatty acid degradation [PATH:osa00071]	LOC4347172	LOC_Os09g26880	aldehyde dehydrogenase family 7 member A1	-0.142296	0.124023	196846	0.0195357	237080	0.411989	0.458105	0.175747	226672	0.242388	208646	0.0638189	0.600401	0.0517232	238274	0.433372	208592	0.0635049	-0.0315867	-0.0128099	-0.0696894	0.119316	-0.0381027	0.132126
Fatty acid degradation [PATH:osa00071]	LOC4349966	LOC_Os11g08300	aldehyde dehydrogenase family 3 member H1	-0.1597	0.0320684	196846	0.0195357	237080	0.411989	0.486314	0.179698	226672	0.242388	208646	0.0638189	0.646014	0.14763	238274	0.433372	208592	0.0635049	-0.0315867	-0.0128099	-0.0696894	0.119316	-0.0381027	0.132126
Fatty acid degradation [PATH:osa00071]	LOC4336538	LOC_Os04g45720	aldehyde dehydrogenase family 3 member F1	-0.312985	-0.155809	196846	0.0195357	237080	0.411989	-0.276271	0.283417	226672	0.242388	208646	0.0638189	0.036714	0.439226	238274	0.433372	208592	0.0635049	-0.0315867	-0.0128099	-0.0696894	0.119316	-0.0381027	0.132126
Fatty acid degradation [PATH:osa00071]	LOC4330146	LOC_Os02g43194	aldehyde dehydrogenase family 3 member F1	-0.229882	-0.0155467	196846	0.0195357	237080	0.411989	0.722396	0.216463	226672	0.242388	208646	0.0638189	0.952278	0.23201	238274	0.433372	208592	0.0635049	-0.0315867	-0.0128099	-0.0696894	0.119316	-0.0381027	0.132126
Fatty acid degradation [PATH:osa00071]	LOC4330149	LOC_Os02g43280	aldehyde dehydrogenase family 3 member F1	-0.134363	0.0235022	196846	0.0195357	237080	0.411989	0.0230753	0.0144664	226672	0.242388	208646	0.0638189	0.157438	-0.00903579	238274	0.433372	208592	0.0635049	-0.0315867	-0.0128099	-0.0696894	0.119316	-0.0381027	0.132126
Fatty acid degradation [PATH:osa00071]	LOC4340725	LOC_Os06g15990	aldehyde dehydrogenase family 2 member B7, mitochondrial	-0.352146	-0.0678747	196846	0.0195357	237080	0.411989	-0.479639	0.211593	226672	0.242388	208646	0.0638189	-0.127493	0.279468	238274	0.433372	208592	0.0635049	-0.0315867	-0.0128099	-0.0696894	0.119316	-0.0381027	0.132126
Fatty acid degradation [PATH:osa00071]	LOC4330612	#N/A	aldehyde dehydrogenase family 2 member B7, mitochondrial	0.595752	0.318336	196846	0.0195357	237080	0.411989	0.901766	0.352908	226672	0.242388	208646	0.0638189	0.306014	0.0345717	238274	0.433372	208592	0.0635049	-0.0315867	-0.0128099	-0.0696894	0.119316	-0.0381027	0.132126
Fatty acid degradation [PATH:osa00071]	LOC4331893	LOC_Os03g08999	alcohol dehydrogenase-like 7	0.230864	0.211118	196846	0.0195357	237080	0.411989	-0.732332	-0.435173	226672	0.242388	208646	0.0638189	-0.963196	-0.646292	238274	0.433372	208592	0.0635049	-0.0315867	-0.0128099	-0.0696894	0.119316	-0.0381027	0.132126
Fatty acid degradation [PATH:osa00071]	LOC4330090	LOC_Os02g42520	alcohol dehydrogenase-like 6	-0.127863	-0.0232185	196846	0.0195357	237080	0.411989	2.22443	0.671657	226672	0.242388	208646	0.0638189	2.3523	0.694875	238274	0.433372	208592	0.0635049	-0.0315867	-0.0128099	-0.0696894	0.119316	-0.0381027	0.132126
Fatty acid degradation [PATH:osa00071]	LOC4348152	LOC_Os10g07229	alcohol dehydrogenase-like 4	-0.407531	-0.0794981	196846	0.0195357	237080	0.411989	-0.645146	0.200478	226672	0.242388	208646	0.0638189	-0.237615	0.279976	238274	0.433372	208592	0.0635049	-0.0315867	-0.0128099	-0.0696894	0.119316	-0.0381027	0.132126
Fatty acid degradation [PATH:osa00071]	LOC4331894	LOC_Os03g09020	alcohol dehydrogenase-like 2	-0.365157	-0.0717461	196846	0.0195357	237080	0.411989	0.202378	-0.0583358	226672	0.242388	208646	0.0638189	0.567536	0.0134103	238274	0.433372	208592	0.0635049	-0.0315867	-0.0128099	-0.0696894	0.119316	-0.0381027	0.132126
Fatty acid degradation [PATH:osa00071]	LOC4343942	LOC_Os07g42924	alcohol dehydrogenase-like 2	-0.620072	-0.0800325	196846	0.0195357	237080	0.411989	0.0200677	-0.0316041	226672	0.242388	208646	0.0638189	0.64014	0.0484285	238274	0.433372	208592	0.0635049	-0.0315867	-0.0128099	-0.0696894	0.119316	-0.0381027	0.132126
Fatty acid degradation [PATH:osa00071]	LOC4331130	LOC_Os02g57040	alcohol dehydrogenase class-3-like	-0.0529602	-0.108113	196846	0.0195357	237080	0.411989	0.0196248	0.571977	226672	0.242388	208646	0.0638189	0.072585	0.68009	238274	0.433372	208592	0.0635049	-0.0315867	-0.0128099	-0.0696894	0.119316	-0.0381027	0.132126
Fatty acid degradation [PATH:osa00071]	LOC4350055	LOC_Os11g10520	alcohol dehydrogenase 2	0.0563363	0.134686	196846	0.0195357	237080	0.411989	0.0888138	-0.705775	226672	0.242388	208646	0.0638189	0.0324775	-0.840461	238274	0.433372	208592	0.0635049	-0.0315867	-0.0128099	-0.0696894	0.119316	-0.0381027	0.132126
Fatty acid degradation [PATH:osa00071]	LOC4350054	LOC_Os11g10510	alcohol dehydrogenase 2	0.877478	0.30384	196846	0.0195357	237080	0.411989	0.0394646	0.668186	226672	0.242388	208646	0.0638189	-0.838013	0.364346	238274	0.433372	208592	0.0635049	-0.0315867	-0.0128099	-0.0696894	0.119316	-0.0381027	0.132126
Fatty acid degradation [PATH:osa00071]	LOC4350053	LOC_Os11g10480	alcohol dehydrogenase 1	0.444444	0.246634	196846	0.0195357	237080	0.411989	0.882277	0.210206	226672	0.242388	208646	0.0638189	0.437833	-0.0364275	238274	0.433372	208592	0.0635049	-0.0315867	-0.0128099	-0.0696894	0.119316	-0.0381027	0.132126
Fatty acid degradation [PATH:osa00071]	LOC4324062	LOC_Os01g06600	acyl-coenzyme A oxidase 4, peroxisomal	-0.0445205	0.053931	196846	0.0195357	237080	0.411989	-2.09279	0.448779	226672	0.242388	208646	0.0638189	-2.04827	0.394848	238274	0.433372	208592	0.0635049	-0.0315867	-0.0128099	-0.0696894	0.119316	-0.0381027	0.132126
Fatty acid degradation [PATH:osa00071]	LOC4340976	LOC_Os06g23820	acyl-coenzyme A oxidase 4, peroxisomal	-0.0534452	-0.179561	196846	0.0195357	237080	0.411989	-0.798486	1.47118	226672	0.242388	208646	0.0638189	-0.745041	1.65074	238274	0.433372	208592	0.0635049	-0.0315867	-0.0128099	-0.0696894	0.119316	-0.0381027	0.132126
Fatty acid degradation [PATH:osa00071]	LOC4340986	LOC_Os06g24704	acyl-coenzyme A oxidase 3, peroxisomal	0.119089	-0.120446	196846	0.0195357	237080	0.411989	0.838682	0.35436	226672	0.242388	208646	0.0638189	0.719593	0.474806	238274	0.433372	208592	0.0635049	-0.0315867	-0.0128099	-0.0696894	0.119316	-0.0381027	0.132126
Fatty acid degradation [PATH:osa00071]	LOC4350881	LOC_Os11g39220	acyl-coenzyme A oxidase 2, peroxisomal	-0.548749	-0.0904735	196846	0.0195357	237080	0.411989	-0.327793	0.0910727	226672	0.242388	208646	0.0638189	0.220956	0.181546	238274	0.433372	208592	0.0635049	-0.0315867	-0.0128099	-0.0696894	0.119316	-0.0381027	0.132126
Fatty acid degradation [PATH:osa00071]	LOC4326136	LOC_Os01g02020	acetyl-CoA acetyltransferase, cytosolic 1	0.0669212	-0.0527252	196846	0.0195357	237080	0.411989	-2.48134	0.262042	226672	0.242388	208646	0.0638189	-2.54827	0.314767	238274	0.433372	208592	0.0635049	-0.0315867	-0.0128099	-0.0696894	0.119316	-0.0381027	0.132126
Fatty acid degradation [PATH:osa00071]	LOC4346520	LOC_Os09g07830	acetyl-CoA acetyltransferase, cytosolic 1	0.106049	-0.00482075	196846	0.0195357	237080	0.411989	-0.249751	0.316128	226672	0.242388	208646	0.0638189	-0.3558	0.320949	238274	0.433372	208592	0.0635049	-0.0315867	-0.0128099	-0.0696894	0.119316	-0.0381027	0.132126
Fatty acid degradation [PATH:osa00071]	LOC4331150	LOC_Os02g57260	3-ketoacyl-CoA thiolase 2, peroxisomal	0.0274885	0.0590943	196846	0.0195357	237080	0.411989	0.524063	0.03873	226672	0.242388	208646	0.0638189	0.496574	-0.0203643	238274	0.433372	208592	0.0635049	-0.0315867	-0.0128099	-0.0696894	0.119316	-0.0381027	0.132126
Fatty acid degradation [PATH:osa00071]	LOC4348804	LOC_Os10g31950	3-ketoacyl-CoA thiolase 2, peroxisomal	-0.197299	-0.134733	196846	0.0195357	237080	0.411989	-0.726395	-0.112308	226672	0.242388	208646	0.0638189	-0.529096	0.0224246	238274	0.433372	208592	0.0635049	-0.0315867	-0.0128099	-0.0696894	0.119316	-0.0381027	0.132126
Ribosome biogenesis [BR:osa03009]	LOC4346346	LOC_Os08g45040	zinc finger protein 593	0.119383	0.0733367	816703	1.98e-23	1236155	0.0379566	-3.16003	0.205131	1246211	0.0570545	1153626	0.00036964	-3.27941	0.131794	1310681	0.370565	1.17198e+06	0.00126859	0.144239	-0.0127979	0.144638	0.114778	0.000398509	0.127576
Ribosome biogenesis [BR:osa03009]	LOC4334021	LOC_Os03g52470	WD repeat-containing protein PCN	0.219169	0.0715143	816703	1.98e-23	1236155	0.0379566	-0.0204196	-0.00260766	1246211	0.0570545	1153626	0.00036964	-0.239588	-0.074122	1310681	0.370565	1.17198e+06	0.00126859	0.144239	-0.0127979	0.144638	0.114778	0.000398509	0.127576
Ribosome biogenesis [BR:osa03009]	LOC4352760	LOC_Os12g41620	WD repeat-containing protein 75	0.177161	-0.140119	816703	1.98e-23	1236155	0.0379566	-2.39917	-0.390661	1246211	0.0570545	1153626	0.00036964	-2.57633	-0.250542	1310681	0.370565	1.17198e+06	0.00126859	0.144239	-0.0127979	0.144638	0.114778	0.000398509	0.127576
Ribosome biogenesis [BR:osa03009]	LOC4343330	LOC_Os07g32350	WD repeat-containing protein 74	0.2896	-0.229731	816703	1.98e-23	1236155	0.0379566	-0.925212	-0.61677	1246211	0.0570545	1153626	0.00036964	-1.21481	-0.387039	1310681	0.370565	1.17198e+06	0.00126859	0.144239	-0.0127979	0.144638	0.114778	0.000398509	0.127576
Ribosome biogenesis [BR:osa03009]	LOC4326248	LOC_Os01g46060	WD repeat-containing protein 43	0.309281	0.00980193	816703	1.98e-23	1236155	0.0379566	0.458852	0.0139051	1246211	0.0570545	1153626	0.00036964	0.149571	0.00410319	1310681	0.370565	1.17198e+06	0.00126859	0.144239	-0.0127979	0.144638	0.114778	0.000398509	0.127576
Ribosome biogenesis [BR:osa03009]	LOC4332567	LOC_Os03g18840	WD repeat-containing protein 43	0.263916	0.0161125	816703	1.98e-23	1236155	0.0379566	0.614931	1.10626	1246211	0.0570545	1153626	0.00036964	0.351015	1.09014	1310681	0.370565	1.17198e+06	0.00126859	0.144239	-0.0127979	0.144638	0.114778	0.000398509	0.127576
Ribosome biogenesis [BR:osa03009]	LOC4331644	LOC_Os03g05720	WD repeat-containing protein 3	0.393996	0.0932964	816703	1.98e-23	1236155	0.0379566	0.957495	0.496753	1246211	0.0570545	1153626	0.00036964	0.563499	0.403457	1310681	0.370565	1.17198e+06	0.00126859	0.144239	-0.0127979	0.144638	0.114778	0.000398509	0.127576
Ribosome biogenesis [BR:osa03009]	LOC4327260	LOC_Os01g69970	uncharacterized WD repeat-containing protein C17D11.16	0.308995	0.0730222	816703	1.98e-23	1236155	0.0379566	0.779298	0.409424	1246211	0.0570545	1153626	0.00036964	0.470303	0.336402	1310681	0.370565	1.17198e+06	0.00126859	0.144239	-0.0127979	0.144638	0.114778	0.000398509	0.127576
Ribosome biogenesis [BR:osa03009]	LOC4326542	LOC_Os01g53890	uncharacterized tRNA/rRNA methyltransferase MRA_3618	-0.113732	-0.289824	816703	1.98e-23	1236155	0.0379566	2.09534	-0.0776101	1246211	0.0570545	1153626	0.00036964	2.20907	0.212214	1310681	0.370565	1.17198e+06	0.00126859	0.144239	-0.0127979	0.144638	0.114778	0.000398509	0.127576
Ribosome biogenesis [BR:osa03009]	LOC4351115	LOC_Os11g45250	uncharacterized protein C05D11.9	0.375221	-0.131748	816703	1.98e-23	1236155	0.0379566	2.96224	-1.16563	1246211	0.0570545	1153626	0.00036964	2.58702	-1.03388	1310681	0.370565	1.17198e+06	0.00126859	0.144239	-0.0127979	0.144638	0.114778	0.000398509	0.127576
Ribosome biogenesis [BR:osa03009]	LOC4336577	LOC_Os04g46310	uncharacterized protein At3g06530	0.3866	-0.0842591	816703	1.98e-23	1236155	0.0379566	0.41168	-0.0981678	1246211	0.0570545	1153626	0.00036964	0.0250797	-0.0139087	1310681	0.370565	1.17198e+06	0.00126859	0.144239	-0.0127979	0.144638	0.114778	0.000398509	0.127576
Ribosome biogenesis [BR:osa03009]	LOC9271052	LOC_Os12g01060	uncharacterized LOC9271052	0.255599	-0.186696	816703	1.98e-23	1236155	0.0379566	0.460758	0.293407	1246211	0.0570545	1153626	0.00036964	0.205159	0.480103	1310681	0.370565	1.17198e+06	0.00126859	0.144239	-0.0127979	0.144638	0.114778	0.000398509	0.127576
Ribosome biogenesis [BR:osa03009]	LOC4352882	LOC_Os12g43830	uncharacterized LOC4352882	0.229497	-0.0468513	816703	1.98e-23	1236155	0.0379566	-0.0357192	1.02751	1246211	0.0570545	1153626	0.00036964	-0.265216	1.07436	1310681	0.370565	1.17198e+06	0.00126859	0.144239	-0.0127979	0.144638	0.114778	0.000398509	0.127576
Ribosome biogenesis [BR:osa03009]	LOC4352036	LOC_Os12g20410	uncharacterized LOC4352036	0.00168594	0.0765957	816703	1.98e-23	1236155	0.0379566	-0.243509	-0.623528	1246211	0.0570545	1153626	0.00036964	-0.245195	-0.700123	1310681	0.370565	1.17198e+06	0.00126859	0.144239	-0.0127979	0.144638	0.114778	0.000398509	0.127576
Ribosome biogenesis [BR:osa03009]	LOC4349529	LOC_Os11g01074	uncharacterized LOC4349529	0.197233	-0.168204	816703	1.98e-23	1236155	0.0379566	-1.53458	0.652413	1246211	0.0570545	1153626	0.00036964	-1.73182	0.820617	1310681	0.370565	1.17198e+06	0.00126859	0.144239	-0.0127979	0.144638	0.114778	0.000398509	0.127576
Ribosome biogenesis [BR:osa03009]	LOC4339079	LOC_Os05g39530	uncharacterized LOC4339079	-0.0204256	0.0731002	816703	1.98e-23	1236155	0.0379566	-0.647565	1.36848	1246211	0.0570545	1153626	0.00036964	-0.62714	1.29538	1310681	0.370565	1.17198e+06	0.00126859	0.144239	-0.0127979	0.144638	0.114778	0.000398509	0.127576
Ribosome biogenesis [BR:osa03009]	LOC4338564	LOC_Os05g30420	uncharacterized LOC4338564	0.0636392	0.130397	816703	1.98e-23	1236155	0.0379566	1.77574	0.337542	1246211	0.0570545	1153626	0.00036964	1.7121	0.207145	1310681	0.370565	1.17198e+06	0.00126859	0.144239	-0.0127979	0.144638	0.114778	0.000398509	0.127576
Ribosome biogenesis [BR:osa03009]	LOC4337062	LOC_Os04g53380	uncharacterized LOC4337062	0.4731	-0.089924	816703	1.98e-23	1236155	0.0379566	1.77318	0.525626	1246211	0.0570545	1153626	0.00036964	1.30008	0.61555	1310681	0.370565	1.17198e+06	0.00126859	0.144239	-0.0127979	0.144638	0.114778	0.000398509	0.127576
Ribosome biogenesis [BR:osa03009]	LOC4336098	LOC_Os04g39220	uncharacterized LOC4336098	0.358167	-0.238149	816703	1.98e-23	1236155	0.0379566	-0.677285	-0.0321887	1246211	0.0570545	1153626	0.00036964	-1.03545	0.20596	1310681	0.370565	1.17198e+06	0.00126859	0.144239	-0.0127979	0.144638	0.114778	0.000398509	0.127576
Ribosome biogenesis [BR:osa03009]	LOC4329457	LOC_Os02g30790	uncharacterized LOC4329457	-0.126663	0.0695225	816703	1.98e-23	1236155	0.0379566	0.673675	1.1127	1246211	0.0570545	1153626	0.00036964	0.800338	1.04317	1310681	0.370565	1.17198e+06	0.00126859	0.144239	-0.0127979	0.144638	0.114778	0.000398509	0.127576
Ribosome biogenesis [BR:osa03009]	LOC4324202	LOC_Os01g40110	UBP1-associated proteins 1C	0.0124491	0.0852462	816703	1.98e-23	1236155	0.0379566	1.03534	0.670874	1246211	0.0570545	1153626	0.00036964	1.0229	0.585628	1310681	0.370565	1.17198e+06	0.00126859	0.144239	-0.0127979	0.144638	0.114778	0.000398509	0.127576
Ribosome biogenesis [BR:osa03009]	LOC4336742	LOC_Os04g48770	ubiquitin recognition factor in ER-associated degradation protein 1	0.121058	-0.0362952	816703	1.98e-23	1236155	0.0379566	0.05283	0.936319	1246211	0.0570545	1153626	0.00036964	-0.068228	0.972614	1310681	0.370565	1.17198e+06	0.00126859	0.144239	-0.0127979	0.144638	0.114778	0.000398509	0.127576
Ribosome biogenesis [BR:osa03009]	LOC4328514	LOC_Os02g08480	ubiquitin fusion degradation protein 1 homolog	-0.0353794	0.0105867	816703	1.98e-23	1236155	0.0379566	1.00148	0.334427	1246211	0.0570545	1153626	0.00036964	1.03686	0.32384	1310681	0.370565	1.17198e+06	0.00126859	0.144239	-0.0127979	0.144638	0.114778	0.000398509	0.127576
Ribosome biogenesis [BR:osa03009]	LOC4337505	LOC_Os04g59494	transportin-1-like	0.104491	-0.00847138	816703	1.98e-23	1236155	0.0379566	-0.955929	-0.0932581	1246211	0.0570545	1153626	0.00036964	-1.06042	-0.0847867	1310681	0.370565	1.17198e+06	0.00126859	0.144239	-0.0127979	0.144638	0.114778	0.000398509	0.127576
Ribosome biogenesis [BR:osa03009]	LOC4336833	LOC_Os04g50660	transducin beta-like protein 3	0.230904	0.0161053	816703	1.98e-23	1236155	0.0379566	-1.72792	0.31006	1246211	0.0570545	1153626	0.00036964	-1.95882	0.293954	1310681	0.370565	1.17198e+06	0.00126859	0.144239	-0.0127979	0.144638	0.114778	0.000398509	0.127576
Ribosome biogenesis [BR:osa03009]	LOC4347571	LOC_Os09g33970	transcription factor 25	0.108785	0.133549	816703	1.98e-23	1236155	0.0379566	0.344826	-0.653215	1246211	0.0570545	1153626	0.00036964	0.236042	-0.786764	1310681	0.370565	1.17198e+06	0.00126859	0.144239	-0.0127979	0.144638	0.114778	0.000398509	0.127576
Ribosome biogenesis [BR:osa03009]	LOC4351875	LOC_Os12g14070	stromal 70 kDa heat shock-related protein, chloroplastic	-0.0251963	-0.127391	816703	1.98e-23	1236155	0.0379566	0.525906	-0.162551	1246211	0.0570545	1153626	0.00036964	0.551103	-0.0351605	1310681	0.370565	1.17198e+06	0.00126859	0.144239	-0.0127979	0.144638	0.114778	0.000398509	0.127576
Ribosome biogenesis [BR:osa03009]	LOC4338354	LOC_Os05g23740	stromal 70 kDa heat shock-related protein, chloroplastic	-0.12742	-0.123833	816703	1.98e-23	1236155	0.0379566	0.131916	0.0561924	1246211	0.0570545	1153626	0.00036964	0.259336	0.180026	1310681	0.370565	1.17198e+06	0.00126859	0.144239	-0.0127979	0.144638	0.114778	0.000398509	0.127576
Ribosome biogenesis [BR:osa03009]	LOC4326297	LOC_Os01g01510	something about silencing protein 10	0.165061	-0.030433	816703	1.98e-23	1236155	0.0379566	-0.550367	0.057087	1246211	0.0570545	1153626	0.00036964	-0.715429	0.0875199	1310681	0.370565	1.17198e+06	0.00126859	0.144239	-0.0127979	0.144638	0.114778	0.000398509	0.127576
Ribosome biogenesis [BR:osa03009]	LOC107279412	LOC_Os01g40250	small subunit processome component 20 homolog	0.498767	0.00517409	816703	1.98e-23	1236155	0.0379566	0.78387	0.265616	1246211	0.0570545	1153626	0.00036964	0.285103	0.260442	1310681	0.370565	1.17198e+06	0.00126859	0.144239	-0.0127979	0.144638	0.114778	0.000398509	0.127576
Ribosome biogenesis [BR:osa03009]	LOC9269093	LOC_Os12g08740	small RNA degrading nuclease 5	0.137549	-0.113282	816703	1.98e-23	1236155	0.0379566	1.18451	0.664654	1246211	0.0570545	1153626	0.00036964	1.04696	0.777935	1310681	0.370565	1.17198e+06	0.00126859	0.144239	-0.0127979	0.144638	0.114778	0.000398509	0.127576
Ribosome biogenesis [BR:osa03009]	LOC4337228	LOC_Os04g55700	small RNA degrading nuclease 1	0.294214	-0.324694	816703	1.98e-23	1236155	0.0379566	-1.51759	0.430131	1246211	0.0570545	1153626	0.00036964	-1.8118	0.754825	1310681	0.370565	1.17198e+06	0.00126859	0.144239	-0.0127979	0.144638	0.114778	0.000398509	0.127576
Ribosome biogenesis [BR:osa03009]	LOC4335637	LOC_Os04g31270	small ribosomal subunit biogenesis GTPase RsgA 1, mitochondrial	-0.0251978	-0.0232958	816703	1.98e-23	1236155	0.0379566	-0.397302	-0.644442	1246211	0.0570545	1153626	0.00036964	-0.372105	-0.621147	1310681	0.370565	1.17198e+06	0.00126859	0.144239	-0.0127979	0.144638	0.114778	0.000398509	0.127576
Ribosome biogenesis [BR:osa03009]	LOC4324901	LOC_Os01g66520	serine/threonine-protein kinase rio2	0.204166	-0.166564	816703	1.98e-23	1236155	0.0379566	-0.15805	-0.148909	1246211	0.0570545	1153626	0.00036964	-0.362216	0.0176548	1310681	0.370565	1.17198e+06	0.00126859	0.144239	-0.0127979	0.144638	0.114778	0.000398509	0.127576
Ribosome biogenesis [BR:osa03009]	LOC4342459	LOC_Os07g06820	serine/threonine-protein kinase RIO1	0.0967091	-0.136033	816703	1.98e-23	1236155	0.0379566	1.0244	0.108194	1246211	0.0570545	1153626	0.00036964	0.927691	0.244227	1310681	0.370565	1.17198e+06	0.00126859	0.144239	-0.0127979	0.144638	0.114778	0.000398509	0.127576
Ribosome biogenesis [BR:osa03009]	LOC4330930	LOC_Os02g54110	RRP12-like protein	0.169065	0.0940352	816703	1.98e-23	1236155	0.0379566	-0.155447	0.792294	1246211	0.0570545	1153626	0.00036964	-0.324512	0.698259	1310681	0.370565	1.17198e+06	0.00126859	0.144239	-0.0127979	0.144638	0.114778	0.000398509	0.127576
Ribosome biogenesis [BR:osa03009]	LOC4329331	LOC_Os02g26850	rRNA-processing protein UTP23 homolog	0.166584	-0.317099	816703	1.98e-23	1236155	0.0379566	4.30232	-1.05159	1246211	0.0570545	1153626	0.00036964	4.13574	-0.734492	1310681	0.370565	1.17198e+06	0.00126859	0.144239	-0.0127979	0.144638	0.114778	0.000398509	0.127576
Ribosome biogenesis [BR:osa03009]	LOC4342673	LOC_Os07g10350	rRNA biogenesis protein RRP5	0.229796	0.0212021	816703	1.98e-23	1236155	0.0379566	0.266802	0.22552	1246211	0.0570545	1153626	0.00036964	0.0370061	0.204318	1310681	0.370565	1.17198e+06	0.00126859	0.144239	-0.0127979	0.144638	0.114778	0.000398509	0.127576
Ribosome biogenesis [BR:osa03009]	LOC4331393	LOC_Os03g02420	RNA-binding protein pno1	0.260458	0.0509252	816703	1.98e-23	1236155	0.0379566	-0.826586	0.892335	1246211	0.0570545	1153626	0.00036964	-1.08704	0.841409	1310681	0.370565	1.17198e+06	0.00126859	0.144239	-0.0127979	0.144638	0.114778	0.000398509	0.127576
Ribosome biogenesis [BR:osa03009]	LOC4328064	LOC_Os02g02360	RNA-binding protein NOB1	0.0157347	-0.0592738	816703	1.98e-23	1236155	0.0379566	-0.518323	-0.37741	1246211	0.0570545	1153626	0.00036964	-0.534057	-0.318136	1310681	0.370565	1.17198e+06	0.00126859	0.144239	-0.0127979	0.144638	0.114778	0.000398509	0.127576
Ribosome biogenesis [BR:osa03009]	LOC4334825	LOC_Os03g63730	RNA-binding protein 34	0.101344	0.114331	816703	1.98e-23	1236155	0.0379566	0.537807	-0.622778	1246211	0.0570545	1153626	0.00036964	0.436463	-0.737108	1310681	0.370565	1.17198e+06	0.00126859	0.144239	-0.0127979	0.144638	0.114778	0.000398509	0.127576
Ribosome biogenesis [BR:osa03009]	LOC4334625	LOC_Os03g60930	RNA-binding protein 28	0.425471	0.215137	816703	1.98e-23	1236155	0.0379566	0.388292	-1.34399	1246211	0.0570545	1153626	0.00036964	-0.0371787	-1.55913	1310681	0.370565	1.17198e+06	0.00126859	0.144239	-0.0127979	0.144638	0.114778	0.000398509	0.127576
Ribosome biogenesis [BR:osa03009]	LOC4334461	LOC_Os03g58720	RNA-binding protein 28	0.301579	0.229262	816703	1.98e-23	1236155	0.0379566	0.138436	-0.235029	1246211	0.0570545	1153626	0.00036964	-0.163142	-0.464291	1310681	0.370565	1.17198e+06	0.00126859	0.144239	-0.0127979	0.144638	0.114778	0.000398509	0.127576
Ribosome biogenesis [BR:osa03009]	LOC4345430	#N/A	RNA exonuclease 4	0.147055	-0.369706	816703	1.98e-23	1236155	0.0379566	0.574003	0.392157	1246211	0.0570545	1153626	0.00036964	0.426948	0.761863	1310681	0.370565	1.17198e+06	0.00126859	0.144239	-0.0127979	0.144638	0.114778	0.000398509	0.127576
Ribosome biogenesis [BR:osa03009]	LOC4351627	LOC_Os12g07300	RNA cytidine acetyltransferase 1	0.290892	0.00709285	816703	1.98e-23	1236155	0.0379566	-0.398757	0.664836	1246211	0.0570545	1153626	0.00036964	-0.689649	0.657743	1310681	0.370565	1.17198e+06	0.00126859	0.144239	-0.0127979	0.144638	0.114778	0.000398509	0.127576
Ribosome biogenesis [BR:osa03009]	LOC4323989	LOC_Os01g33030	ribosome production factor 2 homolog	0.227707	0.00452054	816703	1.98e-23	1236155	0.0379566	-0.548833	0.453253	1246211	0.0570545	1153626	0.00036964	-0.77654	0.448732	1310681	0.370565	1.17198e+06	0.00126859	0.144239	-0.0127979	0.144638	0.114778	0.000398509	0.127576
Ribosome biogenesis [BR:osa03009]	LOC4340048	LOC_Os06g04600	ribosome production factor 1	-0.0469163	0.0463438	816703	1.98e-23	1236155	0.0379566	0.0849002	-0.00709819	1246211	0.0570545	1153626	0.00036964	0.131816	-0.053442	1310681	0.370565	1.17198e+06	0.00126859	0.144239	-0.0127979	0.144638	0.114778	0.000398509	0.127576
Ribosome biogenesis [BR:osa03009]	LOC4344458	LOC_Os08g01620	ribosome maturation protein SBDS	0.105149	-0.0952574	816703	1.98e-23	1236155	0.0379566	1.3319	0.372816	1246211	0.0570545	1153626	0.00036964	1.22675	0.468073	1310681	0.370565	1.17198e+06	0.00126859	0.144239	-0.0127979	0.144638	0.114778	0.000398509	0.127576
Ribosome biogenesis [BR:osa03009]	LOC4337459	LOC_Os04g58830	ribosome biogenesis regulatory protein homolog	0.0353209	-0.0451587	816703	1.98e-23	1236155	0.0379566	0.115172	0.858639	1246211	0.0570545	1153626	0.00036964	0.0798507	0.903797	1310681	0.370565	1.17198e+06	0.00126859	0.144239	-0.0127979	0.144638	0.114778	0.000398509	0.127576
Ribosome biogenesis [BR:osa03009]	LOC4343819	LOC_Os07g40930	ribosome biogenesis protein WDR12 homolog	0.00566927	0.394306	816703	1.98e-23	1236155	0.0379566	0.244618	1.21665	1246211	0.0570545	1153626	0.00036964	0.238949	0.822341	1310681	0.370565	1.17198e+06	0.00126859	0.144239	-0.0127979	0.144638	0.114778	0.000398509	0.127576
Ribosome biogenesis [BR:osa03009]	LOC4331931	LOC_Os03g09920	ribosome biogenesis protein TSR3 homolog	0.230194	-0.157376	816703	1.98e-23	1236155	0.0379566	0.767523	-0.341886	1246211	0.0570545	1153626	0.00036964	0.537329	-0.18451	1310681	0.370565	1.17198e+06	0.00126859	0.144239	-0.0127979	0.144638	0.114778	0.000398509	0.127576
Ribosome biogenesis [BR:osa03009]	LOC4344253	LOC_Os07g47580	ribosome biogenesis protein NSA2 homolog	0.128246	-0.022944	816703	1.98e-23	1236155	0.0379566	1.793	0.0595578	1246211	0.0570545	1153626	0.00036964	1.66475	0.0825017	1310681	0.370565	1.17198e+06	0.00126859	0.144239	-0.0127979	0.144638	0.114778	0.000398509	0.127576
Ribosome biogenesis [BR:osa03009]	LOC4337783	LOC_Os05g05220	ribosome biogenesis protein NOP53	0.117801	0.0444718	816703	1.98e-23	1236155	0.0379566	1.32408	-0.241659	1246211	0.0570545	1153626	0.00036964	1.20628	-0.28613	1310681	0.370565	1.17198e+06	0.00126859	0.144239	-0.0127979	0.144638	0.114778	0.000398509	0.127576
Ribosome biogenesis [BR:osa03009]	LOC4329832	LOC_Os02g37870	ribosome biogenesis protein BRX1 homolog 2	0.122584	-0.0239341	816703	1.98e-23	1236155	0.0379566	-0.268577	-0.788838	1246211	0.0570545	1153626	0.00036964	-0.391161	-0.764903	1310681	0.370565	1.17198e+06	0.00126859	0.144239	-0.0127979	0.144638	0.114778	0.000398509	0.127576
Ribosome biogenesis [BR:osa03009]	LOC4343071	LOC_Os07g25440	ribosome biogenesis protein BOP1 homolog	0.309096	-0.0224051	816703	1.98e-23	1236155	0.0379566	1.49956	0.284484	1246211	0.0570545	1153626	0.00036964	1.19047	0.306889	1310681	0.370565	1.17198e+06	0.00126859	0.144239	-0.0127979	0.144638	0.114778	0.000398509	0.127576
Ribosome biogenesis [BR:osa03009]	LOC4332742	LOC_Os03g21530	ribosome biogenesis protein bms1	0.292916	-0.0230271	816703	1.98e-23	1236155	0.0379566	-0.922592	0.0265439	1246211	0.0570545	1153626	0.00036964	-1.21551	0.0495711	1310681	0.370565	1.17198e+06	0.00126859	0.144239	-0.0127979	0.144638	0.114778	0.000398509	0.127576
Ribosome biogenesis [BR:osa03009]	LOC4329847	LOC_Os02g38060	ribosomal RNA-processing protein 8	0.591789	0.240421	816703	1.98e-23	1236155	0.0379566	-2.99555	-0.499661	1246211	0.0570545	1153626	0.00036964	-3.58734	-0.740082	1310681	0.370565	1.17198e+06	0.00126859	0.144239	-0.0127979	0.144638	0.114778	0.000398509	0.127576
Ribosome biogenesis [BR:osa03009]	LOC4332857	LOC_Os03g23020	ribosomal RNA-processing protein 17	-0.0174779	0.156786	816703	1.98e-23	1236155	0.0379566	-0.375909	0.550815	1246211	0.0570545	1153626	0.00036964	-0.358431	0.394028	1310681	0.370565	1.17198e+06	0.00126859	0.144239	-0.0127979	0.144638	0.114778	0.000398509	0.127576
Ribosome biogenesis [BR:osa03009]	LOC4325385	LOC_Os01g72780	ribosomal RNA-processing protein 12	0.22087	-0.0181459	816703	1.98e-23	1236155	0.0379566	0.854478	-0.0812158	1246211	0.0570545	1153626	0.00036964	0.633607	-0.0630699	1310681	0.370565	1.17198e+06	0.00126859	0.144239	-0.0127979	0.144638	0.114778	0.000398509	0.127576
Ribosome biogenesis [BR:osa03009]	LOC4329057	LOC_Os02g18830	ribosomal RNA small subunit methyltransferase nep-1	0.06084	0.0970332	816703	1.98e-23	1236155	0.0379566	0.708566	-0.164513	1246211	0.0570545	1153626	0.00036964	0.647726	-0.261546	1310681	0.370565	1.17198e+06	0.00126859	0.144239	-0.0127979	0.144638	0.114778	0.000398509	0.127576
Ribosome biogenesis [BR:osa03009]	LOC4348215	LOC_Os10g10434	ribosomal RNA small subunit methyltransferase	0.178636	0.0567519	816703	1.98e-23	1236155	0.0379566	-1.04757	-0.0299915	1246211	0.0570545	1153626	0.00036964	-1.2262	-0.0867434	1310681	0.370565	1.17198e+06	0.00126859	0.144239	-0.0127979	0.144638	0.114778	0.000398509	0.127576
Ribosome biogenesis [BR:osa03009]	LOC4347627	LOC_Os09g35670	ribosomal RNA processing protein 36 homolog	-0.00845171	0.228553	816703	1.98e-23	1236155	0.0379566	0.993937	1.02139	1246211	0.0570545	1153626	0.00036964	1.00239	0.79284	1310681	0.370565	1.17198e+06	0.00126859	0.144239	-0.0127979	0.144638	0.114778	0.000398509	0.127576
Ribosome biogenesis [BR:osa03009]	LOC4337268	LOC_Os04g56350	ribosomal RNA processing protein 1 homolog	0.0315276	0.00532081	816703	1.98e-23	1236155	0.0379566	0.364597	-0.303921	1246211	0.0570545	1153626	0.00036964	0.333069	-0.309242	1310681	0.370565	1.17198e+06	0.00126859	0.144239	-0.0127979	0.144638	0.114778	0.000398509	0.127576
Ribosome biogenesis [BR:osa03009]	LOC4339582	LOC_Os05g48422	ribosomal L1 domain-containing protein 1	0.209142	-0.0676972	816703	1.98e-23	1236155	0.0379566	-0.38478	0.401871	1246211	0.0570545	1153626	0.00036964	-0.593922	0.469568	1310681	0.370565	1.17198e+06	0.00126859	0.144239	-0.0127979	0.144638	0.114778	0.000398509	0.127576
Ribosome biogenesis [BR:osa03009]	LOC4351650	LOC_Os12g07680	ribonuclease P protein subunit p30	-0.130393	-0.302368	816703	1.98e-23	1236155	0.0379566	2.5013	0.70159	1246211	0.0570545	1153626	0.00036964	2.6317	1.00396	1310681	0.370565	1.17198e+06	0.00126859	0.144239	-0.0127979	0.144638	0.114778	0.000398509	0.127576
Ribosome biogenesis [BR:osa03009]	LOC9269193	LOC_Os04g34940	ribonuclease P protein subunit p25	0.0897714	-0.240553	816703	1.98e-23	1236155	0.0379566	0.581208	0.0736556	1246211	0.0570545	1153626	0.00036964	0.491437	0.314209	1310681	0.370565	1.17198e+06	0.00126859	0.144239	-0.0127979	0.144638	0.114778	0.000398509	0.127576
Ribosome biogenesis [BR:osa03009]	LOC4323936	LOC_Os01g34200	putative uncharacterized protein DDB_G0270496	0.134774	0.233498	816703	1.98e-23	1236155	0.0379566	1.5219	0.535252	1246211	0.0570545	1153626	0.00036964	1.38713	0.301754	1310681	0.370565	1.17198e+06	0.00126859	0.144239	-0.0127979	0.144638	0.114778	0.000398509	0.127576
Ribosome biogenesis [BR:osa03009]	LOC4339641	LOC_Os05g49230	putative rRNA methyltransferase	0.224665	-0.0180722	816703	1.98e-23	1236155	0.0379566	0.503321	0.107112	1246211	0.0570545	1153626	0.00036964	0.278656	0.125184	1310681	0.370565	1.17198e+06	0.00126859	0.144239	-0.0127979	0.144638	0.114778	0.000398509	0.127576
Ribosome biogenesis [BR:osa03009]	LOC4328006	LOC_Os02g01440	putative nitric oxide synthase	0.0131696	-0.316784	816703	1.98e-23	1236155	0.0379566	-0.212943	0.279652	1246211	0.0570545	1153626	0.00036964	-0.226112	0.596436	1310681	0.370565	1.17198e+06	0.00126859	0.144239	-0.0127979	0.144638	0.114778	0.000398509	0.127576
Ribosome biogenesis [BR:osa03009]	LOC4350782	LOC_Os11g37080	putative H/ACA ribonucleoprotein complex subunit 1-like protein 1	0.0623927	-0.00792774	816703	1.98e-23	1236155	0.0379566	0.384795	0.0328046	1246211	0.0570545	1153626	0.00036964	0.322402	0.0407323	1310681	0.370565	1.17198e+06	0.00126859	0.144239	-0.0127979	0.144638	0.114778	0.000398509	0.127576
Ribosome biogenesis [BR:osa03009]	LOC4343287	LOC_Os07g31280	putative casein kinase II subunit beta-4	-0.0183788	0.0526924	816703	1.98e-23	1236155	0.0379566	-0.47512	0.274058	1246211	0.0570545	1153626	0.00036964	-0.456741	0.221366	1310681	0.370565	1.17198e+06	0.00126859	0.144239	-0.0127979	0.144638	0.114778	0.000398509	0.127576
Ribosome biogenesis [BR:osa03009]	LOC4349414	LOC_Os10g41520	putative casein kinase II subunit beta-4	0.15838	0.0275513	816703	1.98e-23	1236155	0.0379566	0.694809	-0.0583935	1246211	0.0570545	1153626	0.00036964	0.536429	-0.0859448	1310681	0.370565	1.17198e+06	0.00126859	0.144239	-0.0127979	0.144638	0.114778	0.000398509	0.127576
Ribosome biogenesis [BR:osa03009]	LOC4334667	LOC_Os03g61560	pumilio homolog 24	0.179796	0.0492195	816703	1.98e-23	1236155	0.0379566	-0.509957	-0.196544	1246211	0.0570545	1153626	0.00036964	-0.689753	-0.245763	1310681	0.370565	1.17198e+06	0.00126859	0.144239	-0.0127979	0.144638	0.114778	0.000398509	0.127576
Ribosome biogenesis [BR:osa03009]	LOC4348523	LOC_Os10g25110	pumilio homolog 23	0.132909	0.072693	816703	1.98e-23	1236155	0.0379566	0.486919	0.549132	1246211	0.0570545	1153626	0.00036964	0.35401	0.476439	1310681	0.370565	1.17198e+06	0.00126859	0.144239	-0.0127979	0.144638	0.114778	0.000398509	0.127576
Ribosome biogenesis [BR:osa03009]	LOC4342750	LOC_Os07g12320	protein SLOW WALKER 1	-0.101663	-0.228596	816703	1.98e-23	1236155	0.0379566	-3.17246	0.0327488	1246211	0.0570545	1153626	0.00036964	-3.07079	0.261345	1310681	0.370565	1.17198e+06	0.00126859	0.144239	-0.0127979	0.144638	0.114778	0.000398509	0.127576
Ribosome biogenesis [BR:osa03009]	LOC4337094	LOC_Os04g53770	protein SDA1 homolog	0.19845	-0.00965466	816703	1.98e-23	1236155	0.0379566	0.936584	0.681354	1246211	0.0570545	1153626	0.00036964	0.738134	0.691008	1310681	0.370565	1.17198e+06	0.00126859	0.144239	-0.0127979	0.144638	0.114778	0.000398509	0.127576
Ribosome biogenesis [BR:osa03009]	LOC4342993	LOC_Os07g22534	protein ROOT INITIATION DEFECTIVE 3	0.255216	-0.141871	816703	1.98e-23	1236155	0.0379566	3.00217	0.104251	1246211	0.0570545	1153626	0.00036964	2.74695	0.246123	1310681	0.370565	1.17198e+06	0.00126859	0.144239	-0.0127979	0.144638	0.114778	0.000398509	0.127576
Ribosome biogenesis [BR:osa03009]	LOC4342894	LOC_Os07g16950	protein MAK16 homolog A	0.167062	0.0167895	816703	1.98e-23	1236155	0.0379566	0.443225	0.203978	1246211	0.0570545	1153626	0.00036964	0.276162	0.187188	1310681	0.370565	1.17198e+06	0.00126859	0.144239	-0.0127979	0.144638	0.114778	0.000398509	0.127576
Ribosome biogenesis [BR:osa03009]	LOC4332942	LOC_Os03g25620	protein LTV1 homolog	0.165493	-0.0540783	816703	1.98e-23	1236155	0.0379566	0.617892	-0.48549	1246211	0.0570545	1153626	0.00036964	0.452399	-0.431412	1310681	0.370565	1.17198e+06	0.00126859	0.144239	-0.0127979	0.144638	0.114778	0.000398509	0.127576
Ribosome biogenesis [BR:osa03009]	LOC4339160	LOC_Os05g41090	protein KRI1 homolog	0.091439	-0.0938612	816703	1.98e-23	1236155	0.0379566	0.965971	-0.244502	1246211	0.0570545	1153626	0.00036964	0.874532	-0.15064	1310681	0.370565	1.17198e+06	0.00126859	0.144239	-0.0127979	0.144638	0.114778	0.000398509	0.127576
Ribosome biogenesis [BR:osa03009]	LOC4334849	#N/A	protein EXPORTIN 1A	0.192535	-0.135918	816703	1.98e-23	1236155	0.0379566	0.467359	0.257509	1246211	0.0570545	1153626	0.00036964	0.274824	0.393427	1310681	0.370565	1.17198e+06	0.00126859	0.144239	-0.0127979	0.144638	0.114778	0.000398509	0.127576
Ribosome biogenesis [BR:osa03009]	LOC4334821	LOC_Os03g63690	protein BCCIP homolog	-0.317845	-0.0048722	816703	1.98e-23	1236155	0.0379566	1.09196	0.0846348	1246211	0.0570545	1153626	0.00036964	1.40981	0.089507	1310681	0.370565	1.17198e+06	0.00126859	0.144239	-0.0127979	0.144638	0.114778	0.000398509	0.127576
Ribosome biogenesis [BR:osa03009]	LOC4332566	LOC_Os03g18830	programmed cell death protein 2	0.124308	0.106338	816703	1.98e-23	1236155	0.0379566	-2.22281	0.734458	1246211	0.0570545	1153626	0.00036964	-2.34712	0.62812	1310681	0.370565	1.17198e+06	0.00126859	0.144239	-0.0127979	0.144638	0.114778	0.000398509	0.127576
Ribosome biogenesis [BR:osa03009]	LOC4325333	LOC_Os01g08770	probable U3 small nucleolar RNA-associated protein 7	0.305027	0.111521	816703	1.98e-23	1236155	0.0379566	-0.394918	-0.55603	1246211	0.0570545	1153626	0.00036964	-0.699945	-0.667551	1310681	0.370565	1.17198e+06	0.00126859	0.144239	-0.0127979	0.144638	0.114778	0.000398509	0.127576
Ribosome biogenesis [BR:osa03009]	LOC4343215	LOC_Os07g29320	probable rRNA-processing protein EBP2 homolog	0.170591	0.135462	816703	1.98e-23	1236155	0.0379566	0.0597398	-0.466864	1246211	0.0570545	1153626	0.00036964	-0.110852	-0.602326	1310681	0.370565	1.17198e+06	0.00126859	0.144239	-0.0127979	0.144638	0.114778	0.000398509	0.127576
Ribosome biogenesis [BR:osa03009]	LOC4336958	LOC_Os04g52200	probable RNA-binding protein 19	0.204686	-0.0146255	816703	1.98e-23	1236155	0.0379566	0.703859	-0.103427	1246211	0.0570545	1153626	0.00036964	0.499173	-0.0888018	1310681	0.370565	1.17198e+06	0.00126859	0.144239	-0.0127979	0.144638	0.114778	0.000398509	0.127576
Ribosome biogenesis [BR:osa03009]	LOC4334688	LOC_Os03g61790	probable RNA 3'-terminal phosphate cyclase-like protein	0.348567	-0.0182187	816703	1.98e-23	1236155	0.0379566	0.578718	0.719743	1246211	0.0570545	1153626	0.00036964	0.230151	0.737962	1310681	0.370565	1.17198e+06	0.00126859	0.144239	-0.0127979	0.144638	0.114778	0.000398509	0.127576
Ribosome biogenesis [BR:osa03009]	LOC4340049	LOC_Os06g04610	probable ribosome-binding factor A, chloroplastic	0.0348983	-0.0464459	816703	1.98e-23	1236155	0.0379566	1.04775	-0.426588	1246211	0.0570545	1153626	0.00036964	1.01285	-0.380142	1310681	0.370565	1.17198e+06	0.00126859	0.144239	-0.0127979	0.144638	0.114778	0.000398509	0.127576
Ribosome biogenesis [BR:osa03009]	LOC4347368	LOC_Os09g30100	probable ribosomal RNA small subunit methyltransferase B	-0.112818	-0.121265	816703	1.98e-23	1236155	0.0379566	-0.251474	0.159934	1246211	0.0570545	1153626	0.00036964	-0.138656	0.281199	1310681	0.370565	1.17198e+06	0.00126859	0.144239	-0.0127979	0.144638	0.114778	0.000398509	0.127576
Ribosome biogenesis [BR:osa03009]	LOC4341433	LOC_Os06g39600	probable protein phosphatase 2C 57	0.0350082	-0.0416289	816703	1.98e-23	1236155	0.0379566	1.71882	-0.55941	1246211	0.0570545	1153626	0.00036964	1.68381	-0.517781	1310681	0.370565	1.17198e+06	0.00126859	0.144239	-0.0127979	0.144638	0.114778	0.000398509	0.127576
Ribosome biogenesis [BR:osa03009]	LOC4340303	LOC_Os06g08140	probable protein phosphatase 2C 54	-0.00207083	-0.0872987	816703	1.98e-23	1236155	0.0379566	-0.263592	0.072274	1246211	0.0570545	1153626	0.00036964	-0.261521	0.159573	1310681	0.370565	1.17198e+06	0.00126859	0.144239	-0.0127979	0.144638	0.114778	0.000398509	0.127576
Ribosome biogenesis [BR:osa03009]	LOC4337723	LOC_Os05g04360	probable protein phosphatase 2C 47	0.0948478	0.0717581	816703	1.98e-23	1236155	0.0379566	0.369446	0.025714	1246211	0.0570545	1153626	0.00036964	0.274599	-0.0460441	1310681	0.370565	1.17198e+06	0.00126859	0.144239	-0.0127979	0.144638	0.114778	0.000398509	0.127576
Ribosome biogenesis [BR:osa03009]	LOC9268727	LOC_Os10g39540	probable protein phosphatase 2C 47	0.150169	0.135116	816703	1.98e-23	1236155	0.0379566	-1.02611	-0.774483	1246211	0.0570545	1153626	0.00036964	-1.17628	-0.909599	1310681	0.370565	1.17198e+06	0.00126859	0.144239	-0.0127979	0.144638	0.114778	0.000398509	0.127576
Ribosome biogenesis [BR:osa03009]	LOC4326717	LOC_Os01g19130	probable protein phosphatase 2C 2	0.126488	-0.0881958	816703	1.98e-23	1236155	0.0379566	-1.2068	0.300367	1246211	0.0570545	1153626	0.00036964	-1.33329	0.388563	1310681	0.370565	1.17198e+06	0.00126859	0.144239	-0.0127979	0.144638	0.114778	0.000398509	0.127576
Ribosome biogenesis [BR:osa03009]	LOC4332645	LOC_Os03g19960	probable pre-mRNA-splicing factor ATP-dependent RNA helicase DEAH3	0.203712	0.0297046	816703	1.98e-23	1236155	0.0379566	-1.47586	0.45214	1246211	0.0570545	1153626	0.00036964	-1.67957	0.422435	1310681	0.370565	1.17198e+06	0.00126859	0.144239	-0.0127979	0.144638	0.114778	0.000398509	0.127576
Ribosome biogenesis [BR:osa03009]	LOC4332840	LOC_Os03g22730	probable nucleolar protein 5-2	0.187999	0.0466035	816703	1.98e-23	1236155	0.0379566	1.79647	0.183551	1246211	0.0570545	1153626	0.00036964	1.60847	0.136948	1310681	0.370565	1.17198e+06	0.00126859	0.144239	-0.0127979	0.144638	0.114778	0.000398509	0.127576
Ribosome biogenesis [BR:osa03009]	LOC4332841	LOC_Os03g22740	probable nucleolar protein 5-2	0.193732	-0.0786242	816703	1.98e-23	1236155	0.0379566	0.277808	0.0948511	1246211	0.0570545	1153626	0.00036964	0.0840761	0.173475	1310681	0.370565	1.17198e+06	0.00126859	0.144239	-0.0127979	0.144638	0.114778	0.000398509	0.127576
Ribosome biogenesis [BR:osa03009]	LOC4350687	LOC_Os11g34230	probable nucleolar protein 5-1	0.140919	0.0526624	816703	1.98e-23	1236155	0.0379566	-0.402929	0.487703	1246211	0.0570545	1153626	0.00036964	-0.543847	0.435041	1310681	0.370565	1.17198e+06	0.00126859	0.144239	-0.0127979	0.144638	0.114778	0.000398509	0.127576
Ribosome biogenesis [BR:osa03009]	LOC4339012	LOC_Os05g38530	probable mediator of RNA polymerase II transcription subunit 37c	-0.472369	0.410221	816703	1.98e-23	1236155	0.0379566	-0.29146	0.148467	1246211	0.0570545	1153626	0.00036964	0.180909	-0.261753	1310681	0.370565	1.17198e+06	0.00126859	0.144239	-0.0127979	0.144638	0.114778	0.000398509	0.127576
Ribosome biogenesis [BR:osa03009]	LOC4327388	LOC_Os01g62290	probable mediator of RNA polymerase II transcription subunit 37c	-0.127105	0.152326	816703	1.98e-23	1236155	0.0379566	-0.195935	0.297734	1246211	0.0570545	1153626	0.00036964	-0.0688305	0.145409	1310681	0.370565	1.17198e+06	0.00126859	0.144239	-0.0127979	0.144638	0.114778	0.000398509	0.127576
Ribosome biogenesis [BR:osa03009]	LOC9266224	LOC_Os05g08360	probable mediator of RNA polymerase II transcription subunit 36b	0.0961467	0.0251258	816703	1.98e-23	1236155	0.0379566	-0.0350352	0.421016	1246211	0.0570545	1153626	0.00036964	-0.131182	0.39589	1310681	0.370565	1.17198e+06	0.00126859	0.144239	-0.0127979	0.144638	0.114778	0.000398509	0.127576
Ribosome biogenesis [BR:osa03009]	LOC4326401	LOC_Os01g74190	probable dual-specificity RNA methyltransferase RlmN	-0.41036	-0.324834	816703	1.98e-23	1236155	0.0379566	-0.172558	-1.082	1246211	0.0570545	1153626	0.00036964	0.237803	-0.757165	1310681	0.370565	1.17198e+06	0.00126859	0.144239	-0.0127979	0.144638	0.114778	0.000398509	0.127576
Ribosome biogenesis [BR:osa03009]	LOC4337167	LOC_Os04g54820	probable 20S rRNA accumulation protein 4	-0.0324402	0.252826	816703	1.98e-23	1236155	0.0379566	3.07833	0.457209	1246211	0.0570545	1153626	0.00036964	3.11077	0.204382	1310681	0.370565	1.17198e+06	0.00126859	0.144239	-0.0127979	0.144638	0.114778	0.000398509	0.127576
Ribosome biogenesis [BR:osa03009]	LOC4345991	LOC_Os08g39820	pre-rRNA-processing protein TSR2	0.341232	0.197282	816703	1.98e-23	1236155	0.0379566	-0.209579	0.154262	1246211	0.0570545	1153626	0.00036964	-0.550811	-0.0430201	1310681	0.370565	1.17198e+06	0.00126859	0.144239	-0.0127979	0.144638	0.114778	0.000398509	0.127576
Ribosome biogenesis [BR:osa03009]	LOC4350322	LOC_Os11g19250	pre-rRNA-processing protein TSR1 homolog	0.362301	0.0983909	816703	1.98e-23	1236155	0.0379566	0.606064	-0.515283	1246211	0.0570545	1153626	0.00036964	0.243763	-0.613674	1310681	0.370565	1.17198e+06	0.00126859	0.144239	-0.0127979	0.144638	0.114778	0.000398509	0.127576
Ribosome biogenesis [BR:osa03009]	LOC4344189	LOC_Os07g46760	pre-rRNA-processing protein ESF2	0.0520783	0.0726134	816703	1.98e-23	1236155	0.0379566	1.96212	0.128084	1246211	0.0570545	1153626	0.00036964	1.91004	0.0554711	1310681	0.370565	1.17198e+06	0.00126859	0.144239	-0.0127979	0.144638	0.114778	0.000398509	0.127576
Ribosome biogenesis [BR:osa03009]	LOC4325340	LOC_Os01g08850	polynucleotide 5'-hydroxyl-kinase NOL9	0.372685	0.0611813	816703	1.98e-23	1236155	0.0379566	1.64261	-0.620649	1246211	0.0570545	1153626	0.00036964	1.26993	-0.681831	1310681	0.370565	1.17198e+06	0.00126859	0.144239	-0.0127979	0.144638	0.114778	0.000398509	0.127576
Ribosome biogenesis [BR:osa03009]	LOC4331462	LOC_Os03g03390	PIN2/TERF1-interacting telomerase inhibitor 1	0.244727	0.0415491	816703	1.98e-23	1236155	0.0379566	-0.603507	-0.522341	1246211	0.0570545	1153626	0.00036964	-0.848234	-0.56389	1310681	0.370565	1.17198e+06	0.00126859	0.144239	-0.0127979	0.144638	0.114778	0.000398509	0.127576
Ribosome biogenesis [BR:osa03009]	LOC4348609	LOC_Os10g27220	phospholipid-transporting ATPase 3	0.0913031	-0.0118818	816703	1.98e-23	1236155	0.0379566	-0.283598	-0.318712	1246211	0.0570545	1153626	0.00036964	-0.374901	-0.306831	1310681	0.370565	1.17198e+06	0.00126859	0.144239	-0.0127979	0.144638	0.114778	0.000398509	0.127576
Ribosome biogenesis [BR:osa03009]	LOC4324268	LOC_Os01g17010	phospholipid-transporting ATPase 1	0.183086	0.0915794	816703	1.98e-23	1236155	0.0379566	0.181819	0.663166	1246211	0.0570545	1153626	0.00036964	-0.00126668	0.571587	1310681	0.370565	1.17198e+06	0.00126859	0.144239	-0.0127979	0.144638	0.114778	0.000398509	0.127576
Ribosome biogenesis [BR:osa03009]	LOC4332708	LOC_Os03g20949	phospholipid-transporting ATPase 1	0.371493	-0.151153	816703	1.98e-23	1236155	0.0379566	1.73034	1.87716	1246211	0.0570545	1153626	0.00036964	1.35885	2.02831	1310681	0.370565	1.17198e+06	0.00126859	0.144239	-0.0127979	0.144638	0.114778	0.000398509	0.127576
Ribosome biogenesis [BR:osa03009]	LOC4332752	LOC_Os03g21680	phospholipid-transporting ATPase 1	0.206119	-0.0121847	816703	1.98e-23	1236155	0.0379566	-1.11115	0.50219	1246211	0.0570545	1153626	0.00036964	-1.31726	0.514374	1310681	0.370565	1.17198e+06	0.00126859	0.144239	-0.0127979	0.144638	0.114778	0.000398509	0.127576
Ribosome biogenesis [BR:osa03009]	LOC4332803	LOC_Os03g22350	peter Pan-like protein	0.161763	-0.0308018	816703	1.98e-23	1236155	0.0379566	2.38549	0.723401	1246211	0.0570545	1153626	0.00036964	2.22372	0.754203	1310681	0.370565	1.17198e+06	0.00126859	0.144239	-0.0127979	0.144638	0.114778	0.000398509	0.127576
Ribosome biogenesis [BR:osa03009]	LOC4333814	LOC_Os03g49210	pescadillo homolog	0.298291	0.0631513	816703	1.98e-23	1236155	0.0379566	0.475317	0.24552	1246211	0.0570545	1153626	0.00036964	0.177026	0.182369	1310681	0.370565	1.17198e+06	0.00126859	0.144239	-0.0127979	0.144638	0.114778	0.000398509	0.127576
Ribosome biogenesis [BR:osa03009]	LOC4339341	LOC_Os05g44320	periodic tryptophan protein 2	0.325831	-0.0301065	816703	1.98e-23	1236155	0.0379566	-1.76274	0.661768	1246211	0.0570545	1153626	0.00036964	-2.08857	0.691874	1310681	0.370565	1.17198e+06	0.00126859	0.144239	-0.0127979	0.144638	0.114778	0.000398509	0.127576
Ribosome biogenesis [BR:osa03009]	LOC4335968	LOC_Os04g36890	peptidyl-prolyl cis-trans isomerase FKBP53	0.180277	-0.0303457	816703	1.98e-23	1236155	0.0379566	0.272337	0.545069	1246211	0.0570545	1153626	0.00036964	0.0920597	0.575414	1310681	0.370565	1.17198e+06	0.00126859	0.144239	-0.0127979	0.144638	0.114778	0.000398509	0.127576
Ribosome biogenesis [BR:osa03009]	LOC4352795	LOC_Os12g42150	p21-activated protein kinase-interacting protein 1-like	0.216405	0.00204077	816703	1.98e-23	1236155	0.0379566	0.848951	0.0272957	1246211	0.0570545	1153626	0.00036964	0.632546	0.0252549	1310681	0.370565	1.17198e+06	0.00126859	0.144239	-0.0127979	0.144638	0.114778	0.000398509	0.127576
Ribosome biogenesis [BR:osa03009]	LOC4337032	LOC_Os04g52960	nucleolin 2-like	0.143138	-0.0598972	816703	1.98e-23	1236155	0.0379566	-0.569264	-0.245353	1246211	0.0570545	1153626	0.00036964	-0.712402	-0.185455	1310681	0.370565	1.17198e+06	0.00126859	0.144239	-0.0127979	0.144638	0.114778	0.000398509	0.127576
Ribosome biogenesis [BR:osa03009]	LOC4344865	LOC_Os08g09350	nucleolin 1-like	0.15715	0.0297478	816703	1.98e-23	1236155	0.0379566	0.177384	0.323513	1246211	0.0570545	1153626	0.00036964	0.0202336	0.293765	1310681	0.370565	1.17198e+06	0.00126859	0.144239	-0.0127979	0.144638	0.114778	0.000398509	0.127576
Ribosome biogenesis [BR:osa03009]	LOC4351600	LOC_Os12g06910	nucleolar protein 6	0.297943	-0.00166241	816703	1.98e-23	1236155	0.0379566	-0.992025	-0.0925829	1246211	0.0570545	1153626	0.00036964	-1.28997	-0.0909205	1310681	0.370565	1.17198e+06	0.00126859	0.144239	-0.0127979	0.144638	0.114778	0.000398509	0.127576
Ribosome biogenesis [BR:osa03009]	LOC4332851	LOC_Os03g22880	nucleolar protein 56	0.102196	-0.0404238	816703	1.98e-23	1236155	0.0379566	0.238091	0.207836	1246211	0.0570545	1153626	0.00036964	0.135895	0.24826	1310681	0.370565	1.17198e+06	0.00126859	0.144239	-0.0127979	0.144638	0.114778	0.000398509	0.127576
Ribosome biogenesis [BR:osa03009]	LOC4333384	LOC_Os03g40110	nucleolar protein 14	0.465263	-0.0872857	816703	1.98e-23	1236155	0.0379566	0.404892	0.869308	1246211	0.0570545	1153626	0.00036964	-0.0603709	0.956593	1310681	0.370565	1.17198e+06	0.00126859	0.144239	-0.0127979	0.144638	0.114778	0.000398509	0.127576
Ribosome biogenesis [BR:osa03009]	LOC4344710	LOC_Os08g06230	nucleolar GTP-binding protein 1	-0.0629767	-0.275755	816703	1.98e-23	1236155	0.0379566	0.145939	0.59018	1246211	0.0570545	1153626	0.00036964	0.208916	0.865935	1310681	0.370565	1.17198e+06	0.00126859	0.144239	-0.0127979	0.144638	0.114778	0.000398509	0.127576
Ribosome biogenesis [BR:osa03009]	LOC4340389	LOC_Os06g09570	nucleolar GTP-binding protein 1	0.215617	-0.0281748	816703	1.98e-23	1236155	0.0379566	-0.515185	-0.427739	1246211	0.0570545	1153626	0.00036964	-0.730801	-0.399565	1310681	0.370565	1.17198e+06	0.00126859	0.144239	-0.0127979	0.144638	0.114778	0.000398509	0.127576
Ribosome biogenesis [BR:osa03009]	LOC4342225	LOC_Os07g01920	nucleolar GTP-binding protein 1	0.331587	0.0550717	816703	1.98e-23	1236155	0.0379566	-0.129765	0.577326	1246211	0.0570545	1153626	0.00036964	-0.461352	0.522255	1310681	0.370565	1.17198e+06	0.00126859	0.144239	-0.0127979	0.144638	0.114778	0.000398509	0.127576
Ribosome biogenesis [BR:osa03009]	LOC4341106	LOC_Os06g30320	nucleolar complex protein 3 homolog	0.187902	0.101707	816703	1.98e-23	1236155	0.0379566	1.5569	-0.369401	1246211	0.0570545	1153626	0.00036964	1.36899	-0.471108	1310681	0.370565	1.17198e+06	0.00126859	0.144239	-0.0127979	0.144638	0.114778	0.000398509	0.127576
Ribosome biogenesis [BR:osa03009]	LOC4351580	LOC_Os12g06610	nucleolar complex protein 2 homolog	0.213112	-0.0204067	816703	1.98e-23	1236155	0.0379566	0.898429	0.530208	1246211	0.0570545	1153626	0.00036964	0.685317	0.550615	1310681	0.370565	1.17198e+06	0.00126859	0.144239	-0.0127979	0.144638	0.114778	0.000398509	0.127576
Ribosome biogenesis [BR:osa03009]	LOC4349000	LOC_Os10g35280	nucleolar complex protein 2 homolog	0.161322	-0.0507587	816703	1.98e-23	1236155	0.0379566	0.138683	0.559623	1246211	0.0570545	1153626	0.00036964	-0.022639	0.610382	1310681	0.370565	1.17198e+06	0.00126859	0.144239	-0.0127979	0.144638	0.114778	0.000398509	0.127576
Ribosome biogenesis [BR:osa03009]	LOC4332852	LOC_Os03g22890	nuclear/nucleolar GTPase 2-like	0.205748	0.143825	816703	1.98e-23	1236155	0.0379566	-0.112569	-0.674521	1246211	0.0570545	1153626	0.00036964	-0.318317	-0.818345	1310681	0.370565	1.17198e+06	0.00126859	0.144239	-0.0127979	0.144638	0.114778	0.000398509	0.127576
Ribosome biogenesis [BR:osa03009]	LOC4352539	LOC_Os12g37720	nuclear export mediator factor NEMF	0.194648	-0.0558157	816703	1.98e-23	1236155	0.0379566	0.601294	0.204811	1246211	0.0570545	1153626	0.00036964	0.406646	0.260627	1310681	0.370565	1.17198e+06	0.00126859	0.144239	-0.0127979	0.144638	0.114778	0.000398509	0.127576
Ribosome biogenesis [BR:osa03009]	LOC4325451	LOC_Os01g27990	NPL4-like protein	-0.0444797	-0.0760492	816703	1.98e-23	1236155	0.0379566	0.188389	0.379841	1246211	0.0570545	1153626	0.00036964	0.232869	0.45589	1310681	0.370565	1.17198e+06	0.00126859	0.144239	-0.0127979	0.144638	0.114778	0.000398509	0.127576
Ribosome biogenesis [BR:osa03009]	LOC4350837	LOC_Os11g38170	notchless protein homolog	0.0598834	0.0895996	816703	1.98e-23	1236155	0.0379566	-0.0555629	0.738292	1246211	0.0570545	1153626	0.00036964	-0.115446	0.648693	1310681	0.370565	1.17198e+06	0.00126859	0.144239	-0.0127979	0.144638	0.114778	0.000398509	0.127576
Ribosome biogenesis [BR:osa03009]	LOC4347950	LOC_Os10g01540	notchless protein homolog	0.51616	-0.142345	816703	1.98e-23	1236155	0.0379566	-0.528941	-0.539368	1246211	0.0570545	1153626	0.00036964	-1.0451	-0.397023	1310681	0.370565	1.17198e+06	0.00126859	0.144239	-0.0127979	0.144638	0.114778	0.000398509	0.127576
Ribosome biogenesis [BR:osa03009]	LOC4332209	LOC_Os03g13800	NHP2-like protein 1	0.190338	0.0723124	816703	1.98e-23	1236155	0.0379566	1.13383	0.323233	1246211	0.0570545	1153626	0.00036964	0.943496	0.250921	1310681	0.370565	1.17198e+06	0.00126859	0.144239	-0.0127979	0.144638	0.114778	0.000398509	0.127576
Ribosome biogenesis [BR:osa03009]	LOC4349548	LOC_Os11g01420	mRNA turnover protein 4 homolog	0.297982	0.173938	816703	1.98e-23	1236155	0.0379566	0.00863978	1.01793	1246211	0.0570545	1153626	0.00036964	-0.289343	0.843995	1310681	0.370565	1.17198e+06	0.00126859	0.144239	-0.0127979	0.144638	0.114778	0.000398509	0.127576
Ribosome biogenesis [BR:osa03009]	LOC9270809	LOC_Os12g01430	mRNA turnover protein 4 homolog	0.383601	0.186539	816703	1.98e-23	1236155	0.0379566	-0.655707	-0.10888	1246211	0.0570545	1153626	0.00036964	-1.03931	-0.295419	1310681	0.370565	1.17198e+06	0.00126859	0.144239	-0.0127979	0.144638	0.114778	0.000398509	0.127576
Ribosome biogenesis [BR:osa03009]	LOC4345558	LOC_Os08g31810	MKI67 FHA domain-interacting nucleolar phosphoprotein	0.236003	0.153422	816703	1.98e-23	1236155	0.0379566	1.26506	0.156091	1246211	0.0570545	1153626	0.00036964	1.02906	0.00266901	1310681	0.370565	1.17198e+06	0.00126859	0.144239	-0.0127979	0.144638	0.114778	0.000398509	0.127576
Ribosome biogenesis [BR:osa03009]	LOC4350155	LOC_Os11g13420	mini-ribonuclease 3	-0.00134477	-0.155195	816703	1.98e-23	1236155	0.0379566	0.645818	-0.765089	1246211	0.0570545	1153626	0.00036964	0.647163	-0.609894	1310681	0.370565	1.17198e+06	0.00126859	0.144239	-0.0127979	0.144638	0.114778	0.000398509	0.127576
Ribosome biogenesis [BR:osa03009]	LOC4348797	LOC_Os10g31856	midasin	0.56986	-0.199994	816703	1.98e-23	1236155	0.0379566	0.306898	-0.429103	1246211	0.0570545	1153626	0.00036964	-0.262961	-0.229108	1310681	0.370565	1.17198e+06	0.00126859	0.144239	-0.0127979	0.144638	0.114778	0.000398509	0.127576
Ribosome biogenesis [BR:osa03009]	LOC4331181	LOC_Os02g57590	mediator of RNA polymerase II transcription subunit 36a	0.0864631	0.0610662	816703	1.98e-23	1236155	0.0379566	0.026563	0.0562229	1246211	0.0570545	1153626	0.00036964	-0.0599001	-0.00484331	1310681	0.370565	1.17198e+06	0.00126859	0.144239	-0.0127979	0.144638	0.114778	0.000398509	0.127576
Ribosome biogenesis [BR:osa03009]	LOC4333963	LOC_Os03g51550	lariat debranching enzyme-like	0.080724	-0.241317	816703	1.98e-23	1236155	0.0379566	0.569304	0.225936	1246211	0.0570545	1153626	0.00036964	0.48858	0.467253	1310681	0.370565	1.17198e+06	0.00126859	0.144239	-0.0127979	0.144638	0.114778	0.000398509	0.127576
Ribosome biogenesis [BR:osa03009]	LOC4348775	LOC_Os10g31520	KRR1 small subunit processome component homolog	0.171397	0.0937269	816703	1.98e-23	1236155	0.0379566	1.13906	-0.00613653	1246211	0.0570545	1153626	0.00036964	0.967668	-0.0998634	1310681	0.370565	1.17198e+06	0.00126859	0.144239	-0.0127979	0.144638	0.114778	0.000398509	0.127576
Ribosome biogenesis [BR:osa03009]	LOC4340740	LOC_Os06g16280	importin-9	0.283616	-0.105423	816703	1.98e-23	1236155	0.0379566	1.45688	1.29336	1246211	0.0570545	1153626	0.00036964	1.17327	1.39878	1310681	0.370565	1.17198e+06	0.00126859	0.144239	-0.0127979	0.144638	0.114778	0.000398509	0.127576
Ribosome biogenesis [BR:osa03009]	LOC4343696	LOC_Os07g38760	importin-5	0.276661	0.0650036	816703	1.98e-23	1236155	0.0379566	-0.0446837	0.215093	1246211	0.0570545	1153626	0.00036964	-0.321344	0.15009	1310681	0.370565	1.17198e+06	0.00126859	0.144239	-0.0127979	0.144638	0.114778	0.000398509	0.127576
Ribosome biogenesis [BR:osa03009]	LOC4333825	LOC_Os03g49420	importin-5	0.182676	-0.129633	816703	1.98e-23	1236155	0.0379566	-0.969248	0.369382	1246211	0.0570545	1153626	0.00036964	-1.15192	0.499015	1310681	0.370565	1.17198e+06	0.00126859	0.144239	-0.0127979	0.144638	0.114778	0.000398509	0.127576
Ribosome biogenesis [BR:osa03009]	LOC9269497	LOC_Os03g15540	importin-4	0.311093	-0.00656973	816703	1.98e-23	1236155	0.0379566	0.148305	0.730132	1246211	0.0570545	1153626	0.00036964	-0.162788	0.736701	1310681	0.370565	1.17198e+06	0.00126859	0.144239	-0.0127979	0.144638	0.114778	0.000398509	0.127576
Ribosome biogenesis [BR:osa03009]	LOC4352566	LOC_Os12g38110	importin subunit beta-1	0.118542	0.0620856	816703	1.98e-23	1236155	0.0379566	-0.0466536	-0.26108	1246211	0.0570545	1153626	0.00036964	-0.165196	-0.323165	1310681	0.370565	1.17198e+06	0.00126859	0.144239	-0.0127979	0.144638	0.114778	0.000398509	0.127576
Ribosome biogenesis [BR:osa03009]	LOC4338508	LOC_Os05g28510	importin subunit beta-1	0.212934	0.06192	816703	1.98e-23	1236155	0.0379566	-0.00319417	-0.0166669	1246211	0.0570545	1153626	0.00036964	-0.216129	-0.0785869	1310681	0.370565	1.17198e+06	0.00126859	0.144239	-0.0127979	0.144638	0.114778	0.000398509	0.127576
Ribosome biogenesis [BR:osa03009]	LOC4332526	LOC_Os03g18350	importin subunit beta-1	-0.0470626	0.062119	816703	1.98e-23	1236155	0.0379566	0.121852	-0.299065	1246211	0.0570545	1153626	0.00036964	0.168914	-0.361184	1310681	0.370565	1.17198e+06	0.00126859	0.144239	-0.0127979	0.144638	0.114778	0.000398509	0.127576
Ribosome biogenesis [BR:osa03009]	LOC4329353	LOC_Os02g27470	importin beta-like SAD2	0.172966	-0.0921573	816703	1.98e-23	1236155	0.0379566	-0.483096	0.442291	1246211	0.0570545	1153626	0.00036964	-0.656062	0.534449	1310681	0.370565	1.17198e+06	0.00126859	0.144239	-0.0127979	0.144638	0.114778	0.000398509	0.127576
Ribosome biogenesis [BR:osa03009]	LOC4335508	LOC_Os04g26841	importin beta-like SAD2	0.29466	0.0880823	816703	1.98e-23	1236155	0.0379566	-0.248384	0.618631	1246211	0.0570545	1153626	0.00036964	-0.543045	0.530549	1310681	0.370565	1.17198e+06	0.00126859	0.144239	-0.0127979	0.144638	0.114778	0.000398509	0.127576
Ribosome biogenesis [BR:osa03009]	LOC4351208	LOC_Os11g47760	heat shock cognate 70 kDa protein 2	0.0782372	0.132248	816703	1.98e-23	1236155	0.0379566	0.0244713	-0.040048	1246211	0.0570545	1153626	0.00036964	-0.0537658	-0.172296	1310681	0.370565	1.17198e+06	0.00126859	0.144239	-0.0127979	0.144638	0.114778	0.000398509	0.127576
Ribosome biogenesis [BR:osa03009]	LOC4332413	LOC_Os03g16860	heat shock cognate 70 kDa protein 2	0.0350976	0.0593804	816703	1.98e-23	1236155	0.0379566	-0.152096	0.0906003	1246211	0.0570545	1153626	0.00036964	-0.187194	0.03122	1310681	0.370565	1.17198e+06	0.00126859	0.144239	-0.0127979	0.144638	0.114778	0.000398509	0.127576
Ribosome biogenesis [BR:osa03009]	LOC4334598	LOC_Os03g60620	heat shock cognate 70 kDa protein 2	-0.196873	-0.0460321	816703	1.98e-23	1236155	0.0379566	-0.837596	-0.0828318	1246211	0.0570545	1153626	0.00036964	-0.640724	-0.0367997	1310681	0.370565	1.17198e+06	0.00126859	0.144239	-0.0127979	0.144638	0.114778	0.000398509	0.127576
Ribosome biogenesis [BR:osa03009]	LOC4332420	LOC_Os03g16920	heat shock cognate 70 kDa protein	-0.393718	0.0929741	816703	1.98e-23	1236155	0.0379566	-0.240857	-0.158732	1246211	0.0570545	1153626	0.00036964	0.152861	-0.251706	1310681	0.370565	1.17198e+06	0.00126859	0.144239	-0.0127979	0.144638	0.114778	0.000398509	0.127576
Ribosome biogenesis [BR:osa03009]	LOC9271426	LOC_Os11g08470	heat shock cognate 70 kDa protein	0.327257	-1.57314	816703	1.98e-23	1236155	0.0379566	-1.85989	-0.0310044	1246211	0.0570545	1153626	0.00036964	-2.18714	1.54214	1310681	0.370565	1.17198e+06	0.00126859	0.144239	-0.0127979	0.144638	0.114778	0.000398509	0.127576
Ribosome biogenesis [BR:osa03009]	LOC4344029	LOC_Os07g44190	H/ACA ribonucleoprotein complex subunit 4	0.098976	-0.0669902	816703	1.98e-23	1236155	0.0379566	0.584603	-0.171777	1246211	0.0570545	1153626	0.00036964	0.485627	-0.104787	1310681	0.370565	1.17198e+06	0.00126859	0.144239	-0.0127979	0.144638	0.114778	0.000398509	0.127576
Ribosome biogenesis [BR:osa03009]	LOC4332935	LOC_Os03g25450	H/ACA ribonucleoprotein complex subunit 4	0.15637	-0.000499017	816703	1.98e-23	1236155	0.0379566	0.570642	-0.195274	1246211	0.0570545	1153626	0.00036964	0.414272	-0.194775	1310681	0.370565	1.17198e+06	0.00126859	0.144239	-0.0127979	0.144638	0.114778	0.000398509	0.127576
Ribosome biogenesis [BR:osa03009]	LOC9269830	LOC_Os02g40514	H/ACA ribonucleoprotein complex subunit 3-like protein	-0.159422	-0.0840424	816703	1.98e-23	1236155	0.0379566	-3.04001	0.281229	1246211	0.0570545	1153626	0.00036964	-2.88059	0.365272	1310681	0.370565	1.17198e+06	0.00126859	0.144239	-0.0127979	0.144638	0.114778	0.000398509	0.127576
Ribosome biogenesis [BR:osa03009]	LOC4330603	LOC_Os02g49610	H/ACA ribonucleoprotein complex subunit 2-like protein	0.164115	0.231458	816703	1.98e-23	1236155	0.0379566	1.29928	-0.775087	1246211	0.0570545	1153626	0.00036964	1.13516	-1.00654	1310681	0.370565	1.17198e+06	0.00126859	0.144239	-0.0127979	0.144638	0.114778	0.000398509	0.127576
Ribosome biogenesis [BR:osa03009]	LOC4340741	LOC_Os06g16290	H/ACA ribonucleoprotein complex subunit 2-like protein	0.0951536	0.077656	816703	1.98e-23	1236155	0.0379566	-1.41073	0.442576	1246211	0.0570545	1153626	0.00036964	-1.50589	0.36492	1310681	0.370565	1.17198e+06	0.00126859	0.144239	-0.0127979	0.144638	0.114778	0.000398509	0.127576
Ribosome biogenesis [BR:osa03009]	LOC4339246	LOC_Os05g42300	H/ACA ribonucleoprotein complex non-core subunit NAF1	0.0513691	-0.186049	816703	1.98e-23	1236155	0.0379566	0.726656	-1.63106	1246211	0.0570545	1153626	0.00036964	0.675287	-1.44501	1310681	0.370565	1.17198e+06	0.00126859	0.144239	-0.0127979	0.144638	0.114778	0.000398509	0.127576
Ribosome biogenesis [BR:osa03009]	LOC4325442	LOC_Os01g27730	guanine nucleotide-binding protein-like NSN1	0.165256	0.093896	816703	1.98e-23	1236155	0.0379566	0.202071	0.190715	1246211	0.0570545	1153626	0.00036964	0.0368151	0.0968187	1310681	0.370565	1.17198e+06	0.00126859	0.144239	-0.0127979	0.144638	0.114778	0.000398509	0.127576
Ribosome biogenesis [BR:osa03009]	LOC4344938	LOC_Os08g10649	GTP-binding protein ERG	0.263144	0.139535	816703	1.98e-23	1236155	0.0379566	1.60504	0.350662	1246211	0.0570545	1153626	0.00036964	1.34189	0.211127	1310681	0.370565	1.17198e+06	0.00126859	0.144239	-0.0127979	0.144638	0.114778	0.000398509	0.127576
Ribosome biogenesis [BR:osa03009]	LOC4339683	LOC_Os05g49890	GTP-binding nuclear protein Ran-2-like	-0.108293	-0.00372479	816703	1.98e-23	1236155	0.0379566	0.227577	-0.195341	1246211	0.0570545	1153626	0.00036964	0.33587	-0.191616	1310681	0.370565	1.17198e+06	0.00126859	0.144239	-0.0127979	0.144638	0.114778	0.000398509	0.127576
Ribosome biogenesis [BR:osa03009]	LOC4325312	#N/A	GTP-binding nuclear protein Ran-1-like	0.122416	0.0501687	816703	1.98e-23	1236155	0.0379566	0.215699	0.559044	1246211	0.0570545	1153626	0.00036964	0.0932831	0.508875	1310681	0.370565	1.17198e+06	0.00126859	0.144239	-0.0127979	0.144638	0.114778	0.000398509	0.127576
Ribosome biogenesis [BR:osa03009]	LOC4352809	LOC_Os12g42370	GTPase LSG1-2	0.0717097	0.165631	816703	1.98e-23	1236155	0.0379566	-0.252045	0.219047	1246211	0.0570545	1153626	0.00036964	-0.323755	0.0534167	1310681	0.370565	1.17198e+06	0.00126859	0.144239	-0.0127979	0.144638	0.114778	0.000398509	0.127576
Ribosome biogenesis [BR:osa03009]	LOC4333574	LOC_Os03g44530	GTPase LSG1-2	0.105693	-0.0424171	816703	1.98e-23	1236155	0.0379566	-1.30855	-0.695167	1246211	0.0570545	1153626	0.00036964	-1.41424	-0.65275	1310681	0.370565	1.17198e+06	0.00126859	0.144239	-0.0127979	0.144638	0.114778	0.000398509	0.127576
Ribosome biogenesis [BR:osa03009]	LOC4350828	LOC_Os11g38020	GTPase HflX	-0.141944	-0.133329	816703	1.98e-23	1236155	0.0379566	0.48796	0.335369	1246211	0.0570545	1153626	0.00036964	0.629904	0.468698	1310681	0.370565	1.17198e+06	0.00126859	0.144239	-0.0127979	0.144638	0.114778	0.000398509	0.127576
Ribosome biogenesis [BR:osa03009]	LOC9271571	LOC_Os05g49220	GTPase ERA-like, chloroplastic	-0.166684	-0.312868	816703	1.98e-23	1236155	0.0379566	0.669562	-0.905368	1246211	0.0570545	1153626	0.00036964	0.836246	-0.5925	1310681	0.370565	1.17198e+06	0.00126859	0.144239	-0.0127979	0.144638	0.114778	0.000398509	0.127576
Ribosome biogenesis [BR:osa03009]	LOC4349700	LOC_Os11g03990	glutamate-rich WD repeat-containing protein 1	0.292582	-0.02692	816703	1.98e-23	1236155	0.0379566	0.702535	0.0818755	1246211	0.0570545	1153626	0.00036964	0.409953	0.108795	1310681	0.370565	1.17198e+06	0.00126859	0.144239	-0.0127979	0.144638	0.114778	0.000398509	0.127576
Ribosome biogenesis [BR:osa03009]	LOC4351421	LOC_Os12g03822	glutamate-rich WD repeat-containing protein 1	0.201489	0.149599	816703	1.98e-23	1236155	0.0379566	0.297809	0.397262	1246211	0.0570545	1153626	0.00036964	0.09632	0.247663	1310681	0.370565	1.17198e+06	0.00126859	0.144239	-0.0127979	0.144638	0.114778	0.000398509	0.127576
Ribosome biogenesis [BR:osa03009]	LOC4344055	LOC_Os07g44620	eukaryotic translation initiation factor 6-2	0.123004	-0.0351683	816703	1.98e-23	1236155	0.0379566	0.193621	0.391237	1246211	0.0570545	1153626	0.00036964	0.0706172	0.426405	1310681	0.370565	1.17198e+06	0.00126859	0.144239	-0.0127979	0.144638	0.114778	0.000398509	0.127576
Ribosome biogenesis [BR:osa03009]	LOC4330604	LOC_Os02g49620	eukaryotic translation initiation factor 5B	0.0675296	0.00121267	816703	1.98e-23	1236155	0.0379566	-0.620805	0.20222	1246211	0.0570545	1153626	0.00036964	-0.688334	0.201008	1310681	0.370565	1.17198e+06	0.00126859	0.144239	-0.0127979	0.144638	0.114778	0.000398509	0.127576
Ribosome biogenesis [BR:osa03009]	LOC4328129	LOC_Os02g02990	eukaryotic translation initiation factor 3 subunit J	0.0681397	0.0116982	816703	1.98e-23	1236155	0.0379566	0.485278	0.233972	1246211	0.0570545	1153626	0.00036964	0.417138	0.222273	1310681	0.370565	1.17198e+06	0.00126859	0.144239	-0.0127979	0.144638	0.114778	0.000398509	0.127576
Ribosome biogenesis [BR:osa03009]	LOC4333273	LOC_Os03g36930	eukaryotic initiation factor 4A-III homolog B-like	0.0510471	-0.0149152	816703	1.98e-23	1236155	0.0379566	0.614731	-0.357341	1246211	0.0570545	1153626	0.00036964	0.563684	-0.342426	1310681	0.370565	1.17198e+06	0.00126859	0.144239	-0.0127979	0.144638	0.114778	0.000398509	0.127576
Ribosome biogenesis [BR:osa03009]	LOC4326580	LOC_Os01g45190	eukaryotic initiation factor 4A-III homolog A-like	0.0139081	-0.029066	816703	1.98e-23	1236155	0.0379566	-1.42512	0.0186824	1246211	0.0570545	1153626	0.00036964	-1.43903	0.0477484	1310681	0.370565	1.17198e+06	0.00126859	0.144239	-0.0127979	0.144638	0.114778	0.000398509	0.127576
Ribosome biogenesis [BR:osa03009]	LOC4333588	LOC_Os03g44780	elongation factor-like GTPase 1	0.198574	0.0229405	816703	1.98e-23	1236155	0.0379566	-0.213439	-0.137909	1246211	0.0570545	1153626	0.00036964	-0.412013	-0.160849	1310681	0.370565	1.17198e+06	0.00126859	0.144239	-0.0127979	0.144638	0.114778	0.000398509	0.127576
Ribosome biogenesis [BR:osa03009]	LOC4327816	LOC_Os01g74610	E3 ubiquitin-protein ligase listerin	0.317715	-0.0259322	816703	1.98e-23	1236155	0.0379566	-0.588962	-0.401689	1246211	0.0570545	1153626	0.00036964	-0.906677	-0.375757	1310681	0.370565	1.17198e+06	0.00126859	0.144239	-0.0127979	0.144638	0.114778	0.000398509	0.127576
Ribosome biogenesis [BR:osa03009]	LOC4326553	LOC_Os01g45370	dual-specificity RNA methyltransferase RlmN	-0.0392545	-0.174564	816703	1.98e-23	1236155	0.0379566	-0.891014	-0.737214	1246211	0.0570545	1153626	0.00036964	-0.85176	-0.56265	1310681	0.370565	1.17198e+06	0.00126859	0.144239	-0.0127979	0.144638	0.114778	0.000398509	0.127576
Ribosome biogenesis [BR:osa03009]	LOC4352284	LOC_Os12g31840	DNAJ protein JJJ1 homolog	0.143278	-0.0345039	816703	1.98e-23	1236155	0.0379566	-3.58313	1.05456	1246211	0.0570545	1153626	0.00036964	-3.72641	1.08906	1310681	0.370565	1.17198e+06	0.00126859	0.144239	-0.0127979	0.144638	0.114778	0.000398509	0.127576
Ribosome biogenesis [BR:osa03009]	LOC9268439	LOC_Os12g18140	DExH-box ATP-dependent RNA helicase DExH9	0.177797	-0.128785	816703	1.98e-23	1236155	0.0379566	0.193086	-0.571233	1246211	0.0570545	1153626	0.00036964	0.0152892	-0.442448	1310681	0.370565	1.17198e+06	0.00126859	0.144239	-0.0127979	0.144638	0.114778	0.000398509	0.127576
Ribosome biogenesis [BR:osa03009]	LOC4349924	LOC_Os11g07500	DExH-box ATP-dependent RNA helicase DExH10	0.180975	-0.0875176	816703	1.98e-23	1236155	0.0379566	-0.119292	0.23761	1246211	0.0570545	1153626	0.00036964	-0.300267	0.325127	1310681	0.370565	1.17198e+06	0.00126859	0.144239	-0.0127979	0.144638	0.114778	0.000398509	0.127576
Ribosome biogenesis [BR:osa03009]	LOC9268788	LOC_Os05g32580	decapping nuclease DXO homolog, chloroplastic	0.0056424	-0.0390998	816703	1.98e-23	1236155	0.0379566	2.52906	0.731754	1246211	0.0570545	1153626	0.00036964	2.52341	0.770854	1310681	0.370565	1.17198e+06	0.00126859	0.144239	-0.0127979	0.144638	0.114778	0.000398509	0.127576
Ribosome biogenesis [BR:osa03009]	LOC4347610	LOC_Os09g34910	DEAD-box ATP-dependent RNA helicase 7-like	0.352633	-0.00615133	816703	1.98e-23	1236155	0.0379566	0.600326	-0.0948505	1246211	0.0570545	1153626	0.00036964	0.247693	-0.0886991	1310681	0.370565	1.17198e+06	0.00126859	0.144239	-0.0127979	0.144638	0.114778	0.000398509	0.127576
Ribosome biogenesis [BR:osa03009]	LOC4342981	LOC_Os07g20580	DEAD-box ATP-dependent RNA helicase 5-like	0.299628	0.061428	816703	1.98e-23	1236155	0.0379566	0.037011	-0.0523932	1246211	0.0570545	1153626	0.00036964	-0.262617	-0.113821	1310681	0.370565	1.17198e+06	0.00126859	0.144239	-0.0127979	0.144638	0.114778	0.000398509	0.127576
Ribosome biogenesis [BR:osa03009]	LOC4331339	LOC_Os03g01830	DEAD-box ATP-dependent RNA helicase 50-like	-0.134062	-0.154855	816703	1.98e-23	1236155	0.0379566	1.0125	-0.473985	1246211	0.0570545	1153626	0.00036964	1.14656	-0.31913	1310681	0.370565	1.17198e+06	0.00126859	0.144239	-0.0127979	0.144638	0.114778	0.000398509	0.127576
Ribosome biogenesis [BR:osa03009]	LOC4326190	LOC_Os01g36860	DEAD-box ATP-dependent RNA helicase 40-like	0.0611193	-0.0238119	816703	1.98e-23	1236155	0.0379566	-1.17939	-0.119572	1246211	0.0570545	1153626	0.00036964	-1.2405	-0.0957598	1310681	0.370565	1.17198e+06	0.00126859	0.144239	-0.0127979	0.144638	0.114778	0.000398509	0.127576
Ribosome biogenesis [BR:osa03009]	LOC4351155	LOC_Os11g46240	DEAD-box ATP-dependent RNA helicase 40	0.32374	-0.161979	816703	1.98e-23	1236155	0.0379566	-0.142067	0.513715	1246211	0.0570545	1153626	0.00036964	-0.465806	0.675694	1310681	0.370565	1.17198e+06	0.00126859	0.144239	-0.0127979	0.144638	0.114778	0.000398509	0.127576
Ribosome biogenesis [BR:osa03009]	LOC4344011	LOC_Os07g43980	DEAD-box ATP-dependent RNA helicase 36	0.184613	0.00720278	816703	1.98e-23	1236155	0.0379566	-0.190877	-0.738519	1246211	0.0570545	1153626	0.00036964	-0.375491	-0.745722	1310681	0.370565	1.17198e+06	0.00126859	0.144239	-0.0127979	0.144638	0.114778	0.000398509	0.127576
Ribosome biogenesis [BR:osa03009]	LOC4343385	LOC_Os07g33340	DEAD-box ATP-dependent RNA helicase 32-like	0.14721	-0.02671	816703	1.98e-23	1236155	0.0379566	-0.346182	0.640285	1246211	0.0570545	1153626	0.00036964	-0.493392	0.666995	1310681	0.370565	1.17198e+06	0.00126859	0.144239	-0.0127979	0.144638	0.114778	0.000398509	0.127576
Ribosome biogenesis [BR:osa03009]	LOC9271802	LOC_Os01g68320	DEAD-box ATP-dependent RNA helicase 30-like	0.0786343	-0.0587186	816703	1.98e-23	1236155	0.0379566	1.49193	0.506753	1246211	0.0570545	1153626	0.00036964	1.4133	0.565471	1310681	0.370565	1.17198e+06	0.00126859	0.144239	-0.0127979	0.144638	0.114778	0.000398509	0.127576
Ribosome biogenesis [BR:osa03009]	LOC4345577	LOC_Os08g32090	DEAD-box ATP-dependent RNA helicase 29-like	0.229164	0.0840445	816703	1.98e-23	1236155	0.0379566	0.540733	0.280612	1246211	0.0570545	1153626	0.00036964	0.311569	0.196568	1310681	0.370565	1.17198e+06	0.00126859	0.144239	-0.0127979	0.144638	0.114778	0.000398509	0.127576
Ribosome biogenesis [BR:osa03009]	LOC4352218	LOC_Os12g29660	DEAD-box ATP-dependent RNA helicase 28-like	0.258692	0.0772465	816703	1.98e-23	1236155	0.0379566	1.41677	-0.0986487	1246211	0.0570545	1153626	0.00036964	1.15807	-0.175895	1310681	0.370565	1.17198e+06	0.00126859	0.144239	-0.0127979	0.144638	0.114778	0.000398509	0.127576
Ribosome biogenesis [BR:osa03009]	LOC4334469	LOC_Os03g58810	DEAD-box ATP-dependent RNA helicase 27-like	0.235853	0.136544	816703	1.98e-23	1236155	0.0379566	-0.485809	-0.419863	1246211	0.0570545	1153626	0.00036964	-0.721662	-0.556406	1310681	0.370565	1.17198e+06	0.00126859	0.144239	-0.0127979	0.144638	0.114778	0.000398509	0.127576
Ribosome biogenesis [BR:osa03009]	LOC9268869	LOC_Os01g10050	DEAD-box ATP-dependent RNA helicase 20-like	0.108187	-0.0395249	816703	1.98e-23	1236155	0.0379566	-0.940999	0.0593053	1246211	0.0570545	1153626	0.00036964	-1.04919	0.0988301	1310681	0.370565	1.17198e+06	0.00126859	0.144239	-0.0127979	0.144638	0.114778	0.000398509	0.127576
Ribosome biogenesis [BR:osa03009]	LOC4324413	LOC_Os01g07080	DEAD-box ATP-dependent RNA helicase 18-like	-0.0243086	0.123336	816703	1.98e-23	1236155	0.0379566	-0.407992	0.418517	1246211	0.0570545	1153626	0.00036964	-0.383684	0.295181	1310681	0.370565	1.17198e+06	0.00126859	0.144239	-0.0127979	0.144638	0.114778	0.000398509	0.127576
Ribosome biogenesis [BR:osa03009]	LOC4337589	LOC_Os05g01990	DEAD-box ATP-dependent RNA helicase 17-like	0.156681	0.0129837	816703	1.98e-23	1236155	0.0379566	0.479683	-0.750294	1246211	0.0570545	1153626	0.00036964	0.323001	-0.763278	1310681	0.370565	1.17198e+06	0.00126859	0.144239	-0.0127979	0.144638	0.114778	0.000398509	0.127576
Ribosome biogenesis [BR:osa03009]	LOC4333983	LOC_Os03g51900	DEAD-box ATP-dependent RNA helicase 16-like	0.225715	-0.052173	816703	1.98e-23	1236155	0.0379566	0.945843	-0.0211765	1246211	0.0570545	1153626	0.00036964	0.720128	0.0309965	1310681	0.370565	1.17198e+06	0.00126859	0.144239	-0.0127979	0.144638	0.114778	0.000398509	0.127576
Ribosome biogenesis [BR:osa03009]	LOC4327645	LOC_Os01g07740	DEAD-box ATP-dependent RNA helicase 14-like	0.18614	-0.0180198	816703	1.98e-23	1236155	0.0379566	0.353949	0.125989	1246211	0.0570545	1153626	0.00036964	0.167809	0.144008	1310681	0.370565	1.17198e+06	0.00126859	0.144239	-0.0127979	0.144638	0.114778	0.000398509	0.127576
Ribosome biogenesis [BR:osa03009]	LOC4333678	LOC_Os03g46610	DEAD-box ATP-dependent RNA helicase 10-like	0.204783	0.0990231	816703	1.98e-23	1236155	0.0379566	-0.202627	-0.158289	1246211	0.0570545	1153626	0.00036964	-0.40741	-0.257312	1310681	0.370565	1.17198e+06	0.00126859	0.144239	-0.0127979	0.144638	0.114778	0.000398509	0.127576
Ribosome biogenesis [BR:osa03009]	LOC4326362	LOC_Os01g13730	DDB1- and CUL4-associated factor 13	0.150881	-0.103532	816703	1.98e-23	1236155	0.0379566	1.05015	0.08804	1246211	0.0570545	1153626	0.00036964	0.899274	0.191571	1310681	0.370565	1.17198e+06	0.00126859	0.144239	-0.0127979	0.144638	0.114778	0.000398509	0.127576
Ribosome biogenesis [BR:osa03009]	LOC4338877	LOC_Os05g35540	DAR GTPase 3, chloroplastic	-0.0763035	-0.124345	816703	1.98e-23	1236155	0.0379566	-0.0962367	0.151391	1246211	0.0570545	1153626	0.00036964	-0.0199332	0.275736	1310681	0.370565	1.17198e+06	0.00126859	0.144239	-0.0127979	0.144638	0.114778	0.000398509	0.127576
Ribosome biogenesis [BR:osa03009]	LOC4341920	LOC_Os06g47840	cytoplasmic 60S subunit biogenesis factor REI1 homolog 1	0.0343215	0.130635	816703	1.98e-23	1236155	0.0379566	-1.16508	-0.0912361	1246211	0.0570545	1153626	0.00036964	-1.1994	-0.221871	1310681	0.370565	1.17198e+06	0.00126859	0.144239	-0.0127979	0.144638	0.114778	0.000398509	0.127576
Ribosome biogenesis [BR:osa03009]	LOC4331645	LOC_Os03g05730	cell division cycle protein 48 homolog	0.0861224	0.012634	816703	1.98e-23	1236155	0.0379566	-0.029849	-0.00619654	1246211	0.0570545	1153626	0.00036964	-0.115971	-0.0188305	1310681	0.370565	1.17198e+06	0.00126859	0.144239	-0.0127979	0.144638	0.114778	0.000398509	0.127576
Ribosome biogenesis [BR:osa03009]	LOC4348731	LOC_Os10g30580	cell division control protein 48 homolog E	0.0433046	-0.013318	816703	1.98e-23	1236155	0.0379566	0.141305	-0.100394	1246211	0.0570545	1153626	0.00036964	0.0980007	-0.0870762	1310681	0.370565	1.17198e+06	0.00126859	0.144239	-0.0127979	0.144638	0.114778	0.000398509	0.127576
Ribosome biogenesis [BR:osa03009]	LOC4339880	LOC_Os06g01980	cell division control protein 48 homolog C	0.294565	0.063219	816703	1.98e-23	1236155	0.0379566	0.524549	1.07253	1246211	0.0570545	1153626	0.00036964	0.229983	1.00931	1310681	0.370565	1.17198e+06	0.00126859	0.144239	-0.0127979	0.144638	0.114778	0.000398509	0.127576
Ribosome biogenesis [BR:osa03009]	LOC4346414	LOC_Os09g02810	CCAAT/enhancer-binding protein zeta	0.164181	-0.039199	816703	1.98e-23	1236155	0.0379566	-2.01626	-0.0768152	1246211	0.0570545	1153626	0.00036964	-2.18044	-0.0376162	1310681	0.370565	1.17198e+06	0.00126859	0.144239	-0.0127979	0.144638	0.114778	0.000398509	0.127576
Ribosome biogenesis [BR:osa03009]	LOC4342248	LOC_Os07g02350	casein kinase II subunit alpha-2	0.0830306	-0.0315115	816703	1.98e-23	1236155	0.0379566	0.503309	0.288162	1246211	0.0570545	1153626	0.00036964	0.420278	0.319673	1310681	0.370565	1.17198e+06	0.00126859	0.144239	-0.0127979	0.144638	0.114778	0.000398509	0.127576
Ribosome biogenesis [BR:osa03009]	LOC4334206	LOC_Os03g55490	casein kinase II subunit alpha-2	0.239822	-0.0956002	816703	1.98e-23	1236155	0.0379566	-0.623463	-1.08929	1246211	0.0570545	1153626	0.00036964	-0.863285	-0.99369	1310681	0.370565	1.17198e+06	0.00126859	0.144239	-0.0127979	0.144638	0.114778	0.000398509	0.127576
Ribosome biogenesis [BR:osa03009]	LOC4332003	LOC_Os03g10940	casein kinase II subunit alpha-2	0.0773156	0.127239	816703	1.98e-23	1236155	0.0379566	1.51869	0.0350286	1246211	0.0570545	1153626	0.00036964	1.44137	-0.09221	1310681	0.370565	1.17198e+06	0.00126859	0.144239	-0.0127979	0.144638	0.114778	0.000398509	0.127576
Ribosome biogenesis [BR:osa03009]	LOC4346824	LOC_Os09g18320	bystin	0.214626	0.117748	816703	1.98e-23	1236155	0.0379566	-0.701039	-0.782044	1246211	0.0570545	1153626	0.00036964	-0.915665	-0.899792	1310681	0.370565	1.17198e+06	0.00126859	0.144239	-0.0127979	0.144638	0.114778	0.000398509	0.127576
Ribosome biogenesis [BR:osa03009]	LOC4330659	LOC_Os02g50370	ATP-dependent RNA helicase DEAH13	0.249533	-0.0344996	816703	1.98e-23	1236155	0.0379566	-0.625656	0.641588	1246211	0.0570545	1153626	0.00036964	-0.875189	0.676088	1310681	0.370565	1.17198e+06	0.00126859	0.144239	-0.0127979	0.144638	0.114778	0.000398509	0.127576
Ribosome biogenesis [BR:osa03009]	LOC4346343	LOC_Os08g45010	ABC transporter F family member 1	0.145271	0.100001	816703	1.98e-23	1236155	0.0379566	0.745803	0.0999453	1246211	0.0570545	1153626	0.00036964	0.600532	-5.60433e-05	1310681	0.370565	1.17198e+06	0.00126859	0.144239	-0.0127979	0.144638	0.114778	0.000398509	0.127576
Ribosome biogenesis [BR:osa03009]	LOC4347924	LOC_Os09g39910	ABC transporter F family member 1	-0.0148908	-0.0191181	816703	1.98e-23	1236155	0.0379566	-1.50375	0.790236	1246211	0.0570545	1153626	0.00036964	-1.48886	0.809354	1310681	0.370565	1.17198e+06	0.00126859	0.144239	-0.0127979	0.144638	0.114778	0.000398509	0.127576
Ribosome biogenesis [BR:osa03009]	LOC4350692	LOC_Os11g34350	ABC transporter E family member 2	0.201688	0.00643855	816703	1.98e-23	1236155	0.0379566	1.18768	0.336222	1246211	0.0570545	1153626	0.00036964	0.985988	0.329784	1310681	0.370565	1.17198e+06	0.00126859	0.144239	-0.0127979	0.144638	0.114778	0.000398509	0.127576
Ribosome biogenesis [BR:osa03009]	LOC4344241	LOC_Os07g47420	60S ribosome subunit biogenesis protein NIP7 homolog	0.104704	0.0787924	816703	1.98e-23	1236155	0.0379566	-1.84506	1.43719	1246211	0.0570545	1153626	0.00036964	-1.94976	1.3584	1310681	0.370565	1.17198e+06	0.00126859	0.144239	-0.0127979	0.144638	0.114778	0.000398509	0.127576
Ribosome biogenesis [BR:osa03009]	LOC4345279	LOC_Os08g23710	60S ribosomal protein L7a-1-like	-0.0347945	0.0149575	816703	1.98e-23	1236155	0.0379566	0.0371044	0.0112897	1246211	0.0570545	1153626	0.00036964	0.0718988	-0.00366775	1310681	0.370565	1.17198e+06	0.00126859	0.144239	-0.0127979	0.144638	0.114778	0.000398509	0.127576
Ribosome biogenesis [BR:osa03009]	LOC4347522	LOC_Os09g32976	60S ribosomal protein L7a-1-like	0.083916	0.0253222	816703	1.98e-23	1236155	0.0379566	0.128223	-0.0217543	1246211	0.0570545	1153626	0.00036964	0.0443069	-0.0470765	1310681	0.370565	1.17198e+06	0.00126859	0.144239	-0.0127979	0.144638	0.114778	0.000398509	0.127576
Ribosome biogenesis [BR:osa03009]	LOC4349477	LOC_Os10g42320	60S ribosomal export protein NMD3	0.0856468	-0.0245124	816703	1.98e-23	1236155	0.0379566	-0.205905	-0.0167152	1246211	0.0570545	1153626	0.00036964	-0.291552	0.00779719	1310681	0.370565	1.17198e+06	0.00126859	0.144239	-0.0127979	0.144638	0.114778	0.000398509	0.127576
Ribosome biogenesis [BR:osa03009]	LOC4324952	LOC_Os01g65220	5'-3' exoribonuclease 3	0.11994	-0.0260313	816703	1.98e-23	1236155	0.0379566	0.888809	0.735817	1246211	0.0570545	1153626	0.00036964	0.768868	0.761849	1310681	0.370565	1.17198e+06	0.00126859	0.144239	-0.0127979	0.144638	0.114778	0.000398509	0.127576
Ribosome biogenesis [BR:osa03009]	LOC4347787	LOC_Os09g37860	25S rRNA (cytosine-C(5))-methyltransferase nop2	0.109346	-0.0293905	816703	1.98e-23	1236155	0.0379566	0.382805	-0.168697	1246211	0.0570545	1153626	0.00036964	0.27346	-0.139306	1310681	0.370565	1.17198e+06	0.00126859	0.144239	-0.0127979	0.144638	0.114778	0.000398509	0.127576
Ribosome biogenesis [BR:osa03009]	LOC4330579	LOC_Os02g49270	25S rRNA (cytosine-C(5))-methyltransferase nop2	0.101226	0.0068912	816703	1.98e-23	1236155	0.0379566	-1.36789	0.595854	1246211	0.0570545	1153626	0.00036964	-1.46912	0.588962	1310681	0.370565	1.17198e+06	0.00126859	0.144239	-0.0127979	0.144638	0.114778	0.000398509	0.127576
Ribosome biogenesis [BR:osa03009]	LOC4331056	LOC_Os02g56020	18S rRNA (guanine-N(7))-methyltransferase RID2	0.299991	0.0945594	816703	1.98e-23	1236155	0.0379566	0.0614631	0.199579	1246211	0.0570545	1153626	0.00036964	-0.238527	0.105019	1310681	0.370565	1.17198e+06	0.00126859	0.144239	-0.0127979	0.144638	0.114778	0.000398509	0.127576
Ribosome biogenesis [BR:osa03009]	LOC4348007	LOC_Os10g03540	13 kDa ribonucleoprotein-associated protein	0.470088	-0.0846628	816703	1.98e-23	1236155	0.0379566	2.06737	1.28532	1246211	0.0570545	1153626	0.00036964	1.59729	1.36998	1310681	0.370565	1.17198e+06	0.00126859	0.144239	-0.0127979	0.144638	0.114778	0.000398509	0.127576
Fatty acid biosynthesis [PATH:osa00061]	LOC4335627	LOC_Os04g31070	stearoyl-[acyl-carrier-protein] 9-desaturase 5, chloroplastic-like	0.382415	0.227953	202964	0.101149	224378	0.39346	0.41964	0.478344	222708	0.363686	199708	0.0766735	0.0372254	0.250391	226260	0.427789	199722	0.0767613	-0.0523495	-0.0195834	-2.13285e-05	0.114086	0.0523282	0.133669
Fatty acid biosynthesis [PATH:osa00061]	LOC4327738	LOC_Os01g69080	stearoyl-[acyl-carrier-protein] 9-desaturase 2, chloroplastic-like	-0.224679	-0.166086	202964	0.101149	224378	0.39346	1.13485	0.0553462	222708	0.363686	199708	0.0766735	1.35952	0.221432	226260	0.427789	199722	0.0767613	-0.0523495	-0.0195834	-2.13285e-05	0.114086	0.0523282	0.133669
Fatty acid biosynthesis [PATH:osa00061]	LOC4324844	LOC_Os01g65830	stearoyl-[acyl-carrier-protein] 9-desaturase 1, chloroplastic-like	0.343149	0.404253	202964	0.101149	224378	0.39346	-0.291706	0.559859	222708	0.363686	199708	0.0766735	-0.634855	0.155606	226260	0.427789	199722	0.0767613	-0.0523495	-0.0195834	-2.13285e-05	0.114086	0.0523282	0.133669
Fatty acid biosynthesis [PATH:osa00061]	LOC4334764	LOC_Os03g62850	probable acyl-activating enzyme 16, chloroplastic	0.0974252	-0.237624	202964	0.101149	224378	0.39346	1.17475	-1.05488	222708	0.363686	199708	0.0766735	1.07732	-0.817252	226260	0.427789	199722	0.0767613	-0.0523495	-0.0195834	-2.13285e-05	0.114086	0.0523282	0.133669
Fatty acid biosynthesis [PATH:osa00061]	LOC4340093	LOC_Os06g05130	palmitoyl-acyl carrier protein thioesterase, chloroplastic	0.0646186	0.0677742	202964	0.101149	224378	0.39346	0.221019	0.400684	222708	0.363686	199708	0.0766735	0.1564	0.33291	226260	0.427789	199722	0.0767613	-0.0523495	-0.0195834	-2.13285e-05	0.114086	0.0523282	0.133669
Fatty acid biosynthesis [PATH:osa00061]	LOC4351056	LOC_Os11g43820	palmitoyl-acyl carrier protein thioesterase, chloroplastic	-0.0713029	0.132121	202964	0.101149	224378	0.39346	-0.486475	0.285684	222708	0.363686	199708	0.0766735	-0.415172	0.153563	226260	0.427789	199722	0.0767613	-0.0523495	-0.0195834	-2.13285e-05	0.114086	0.0523282	0.133669
Fatty acid biosynthesis [PATH:osa00061]	LOC4341431	LOC_Os06g39520	palmitoyl-acyl carrier protein thioesterase, chloroplastic	-0.138824	-0.0372492	202964	0.101149	224378	0.39346	0.450711	0.111357	222708	0.363686	199708	0.0766735	0.589535	0.148607	226260	0.427789	199722	0.0767613	-0.0523495	-0.0195834	-2.13285e-05	0.114086	0.0523282	0.133669
Fatty acid biosynthesis [PATH:osa00061]	LOC4347505	LOC_Os09g32760	oleoyl-acyl carrier protein thioesterase 1, chloroplastic	0.113452	-0.00283263	202964	0.101149	224378	0.39346	-0.2926	0.306837	222708	0.363686	199708	0.0766735	-0.406052	0.309669	226260	0.427789	199722	0.0767613	-0.0523495	-0.0195834	-2.13285e-05	0.114086	0.0523282	0.133669
Fatty acid biosynthesis [PATH:osa00061]	LOC4340334	LOC_Os06g08600	NADPH-dependent aldehyde reductase-like protein, chloroplastic	-0.542491	-0.118819	202964	0.101149	224378	0.39346	-0.382731	-0.480112	222708	0.363686	199708	0.0766735	0.159759	-0.361293	226260	0.427789	199722	0.0767613	-0.0523495	-0.0195834	-2.13285e-05	0.114086	0.0523282	0.133669
Fatty acid biosynthesis [PATH:osa00061]	LOC9270991	LOC_Os07g07450	NADPH-dependent aldehyde reductase-like protein, chloroplastic	-0.590485	-0.204258	202964	0.101149	224378	0.39346	-0.450037	-0.280096	222708	0.363686	199708	0.0766735	0.140448	-0.0758387	226260	0.427789	199722	0.0767613	-0.0523495	-0.0195834	-2.13285e-05	0.114086	0.0523282	0.133669
Fatty acid biosynthesis [PATH:osa00061]	LOC4332547	LOC_Os03g18590	malonyl CoA-acyl carrier protein transacylase	0.110505	0.061642	202964	0.101149	224378	0.39346	-0.0414907	-0.103066	222708	0.363686	199708	0.0766735	-0.151996	-0.164708	226260	0.427789	199722	0.0767613	-0.0523495	-0.0195834	-2.13285e-05	0.114086	0.0523282	0.133669
Fatty acid biosynthesis [PATH:osa00061]	LOC4327020	LOC_Os01g55590	malonate--CoA ligase	0.230251	0.0284831	202964	0.101149	224378	0.39346	0.69128	-0.0384599	222708	0.363686	199708	0.0766735	0.461029	-0.066943	226260	0.427789	199722	0.0767613	-0.0523495	-0.0195834	-2.13285e-05	0.114086	0.0523282	0.133669
Fatty acid biosynthesis [PATH:osa00061]	LOC4351610	LOC_Os12g07110	long chain acyl-CoA synthetase 9, chloroplastic	-0.14945	-0.235032	202964	0.101149	224378	0.39346	-0.0966669	-0.0439309	222708	0.363686	199708	0.0766735	0.0527827	0.191101	226260	0.427789	199722	0.0767613	-0.0523495	-0.0195834	-2.13285e-05	0.114086	0.0523282	0.133669
Fatty acid biosynthesis [PATH:osa00061]	LOC4349889	LOC_Os11g06880	long chain acyl-CoA synthetase 9, chloroplastic	0.0655734	0.00930108	202964	0.101149	224378	0.39346	-1.31423	-0.26938	222708	0.363686	199708	0.0766735	-1.3798	-0.278682	226260	0.427789	199722	0.0767613	-0.0523495	-0.0195834	-2.13285e-05	0.114086	0.0523282	0.133669
Fatty acid biosynthesis [PATH:osa00061]	LOC4338395	LOC_Os05g25310	long chain acyl-CoA synthetase 8	0.172885	0.0147587	202964	0.101149	224378	0.39346	-0.0621036	0.256876	222708	0.363686	199708	0.0766735	-0.234988	0.242117	226260	0.427789	199722	0.0767613	-0.0523495	-0.0195834	-2.13285e-05	0.114086	0.0523282	0.133669
Fatty acid biosynthesis [PATH:osa00061]	LOC4351483	LOC_Os12g04990	long chain acyl-CoA synthetase 6, peroxisomal	0.117767	-0.111885	202964	0.101149	224378	0.39346	1.11923	-0.360762	222708	0.363686	199708	0.0766735	1.00146	-0.248878	226260	0.427789	199722	0.0767613	-0.0523495	-0.0195834	-2.13285e-05	0.114086	0.0523282	0.133669
Fatty acid biosynthesis [PATH:osa00061]	LOC4349764	LOC_Os11g04980	long chain acyl-CoA synthetase 6, peroxisomal	0.0610378	-0.0360282	202964	0.101149	224378	0.39346	0.529778	-0.0413523	222708	0.363686	199708	0.0766735	0.468741	-0.00532404	226260	0.427789	199722	0.0767613	-0.0523495	-0.0195834	-2.13285e-05	0.114086	0.0523282	0.133669
Fatty acid biosynthesis [PATH:osa00061]	LOC4340187	LOC_Os06g06350	long chain acyl-CoA synthetase 4	0.252166	-0.0343664	202964	0.101149	224378	0.39346	-1.02361	1.46625	222708	0.363686	199708	0.0766735	-1.27577	1.50061	226260	0.427789	199722	0.0767613	-0.0523495	-0.0195834	-2.13285e-05	0.114086	0.0523282	0.133669
Fatty acid biosynthesis [PATH:osa00061]	LOC4324180	LOC_Os01g46750	long chain acyl-CoA synthetase 4	-0.112419	-0.0303114	202964	0.101149	224378	0.39346	0.644192	0.0398105	222708	0.363686	199708	0.0766735	0.756611	0.0701219	226260	0.427789	199722	0.0767613	-0.0523495	-0.0195834	-2.13285e-05	0.114086	0.0523282	0.133669
Fatty acid biosynthesis [PATH:osa00061]	LOC4324393	LOC_Os01g48910	long chain acyl-CoA synthetase 4	-0.0374691	-0.0210321	202964	0.101149	224378	0.39346	-0.814121	0.0912377	222708	0.363686	199708	0.0766735	-0.776652	0.11227	226260	0.427789	199722	0.0767613	-0.0523495	-0.0195834	-2.13285e-05	0.114086	0.0523282	0.133669
Fatty acid biosynthesis [PATH:osa00061]	LOC4350728	LOC_Os11g35400	long chain acyl-CoA synthetase 2	-0.0544252	0.0360344	202964	0.101149	224378	0.39346	-0.698199	-0.0403708	222708	0.363686	199708	0.0766735	-0.643774	-0.0764052	226260	0.427789	199722	0.0767613	-0.0523495	-0.0195834	-2.13285e-05	0.114086	0.0523282	0.133669
Fatty acid biosynthesis [PATH:osa00061]	LOC4351241	LOC_Os12g01150	enoyl-[acyl-carrier-protein] reductase, mitochondrial	0.124496	-0.239935	202964	0.101149	224378	0.39346	-0.188337	0.158821	222708	0.363686	199708	0.0766735	-0.312834	0.398755	226260	0.427789	199722	0.0767613	-0.0523495	-0.0195834	-2.13285e-05	0.114086	0.0523282	0.133669
Fatty acid biosynthesis [PATH:osa00061]	LOC9272332	LOC_Os11g01154	enoyl-[acyl-carrier-protein] reductase, mitochondrial	0.204115	-0.213769	202964	0.101149	224378	0.39346	0.167121	0.464492	222708	0.363686	199708	0.0766735	-0.0369939	0.678261	226260	0.427789	199722	0.0767613	-0.0523495	-0.0195834	-2.13285e-05	0.114086	0.0523282	0.133669
Fatty acid biosynthesis [PATH:osa00061]	LOC4346596	LOC_Os09g10600	enoyl-[acyl-carrier-protein] reductase [NADH] 2, chloroplastic-like	-0.0558944	-0.0656521	202964	0.101149	224378	0.39346	1.08374	0.20229	222708	0.363686	199708	0.0766735	1.13963	0.267943	226260	0.427789	199722	0.0767613	-0.0523495	-0.0195834	-2.13285e-05	0.114086	0.0523282	0.133669
Fatty acid biosynthesis [PATH:osa00061]	LOC4345286	LOC_Os08g23810	enoyl-[acyl-carrier-protein] reductase [NADH] 1, chloroplastic-like	0.05111	0.0354413	202964	0.101149	224378	0.39346	0.351236	0.214219	222708	0.363686	199708	0.0766735	0.300126	0.178778	226260	0.427789	199722	0.0767613	-0.0523495	-0.0195834	-2.13285e-05	0.114086	0.0523282	0.133669
Fatty acid biosynthesis [PATH:osa00061]	LOC4344897	LOC_Os08g10010	acyl-[acyl-carrier-protein] desaturase 7, chloroplastic-like	-0.34433	0.153457	202964	0.101149	224378	0.39346	-0.992032	-0.0918854	222708	0.363686	199708	0.0766735	-0.647702	-0.245343	226260	0.427789	199722	0.0767613	-0.0523495	-0.0195834	-2.13285e-05	0.114086	0.0523282	0.133669
Fatty acid biosynthesis [PATH:osa00061]	LOC4344895	LOC_Os08g09950	acyl-[acyl-carrier-protein] desaturase 6, chloroplastic-like	-1.44157	0.147371	202964	0.101149	224378	0.39346	-0.948848	0.461539	222708	0.363686	199708	0.0766735	0.492726	0.314167	226260	0.427789	199722	0.0767613	-0.0523495	-0.0195834	-2.13285e-05	0.114086	0.0523282	0.133669
Fatty acid biosynthesis [PATH:osa00061]	LOC4332854	LOC_Os03g22950	acyl carrier protein 2, mitochondrial	-0.00264526	0.0588897	202964	0.101149	224378	0.39346	0.384271	-0.146721	222708	0.363686	199708	0.0766735	0.386917	-0.205611	226260	0.427789	199722	0.0767613	-0.0523495	-0.0195834	-2.13285e-05	0.114086	0.0523282	0.133669
Fatty acid biosynthesis [PATH:osa00061]	LOC4338621	LOC_Os05g31290	acyl carrier protein 2, mitochondrial	-0.0274101	-0.0823197	202964	0.101149	224378	0.39346	-0.0501281	0.506201	222708	0.363686	199708	0.0766735	-0.022718	0.58852	226260	0.427789	199722	0.0767613	-0.0523495	-0.0195834	-2.13285e-05	0.114086	0.0523282	0.133669
Fatty acid biosynthesis [PATH:osa00061]	LOC4342743	LOC_Os07g12150	acyl carrier protein 1, mitochondrial	-0.173003	-0.0151958	202964	0.101149	224378	0.39346	0.682515	-0.0544277	222708	0.363686	199708	0.0766735	0.855518	-0.0392319	226260	0.427789	199722	0.0767613	-0.0523495	-0.0195834	-2.13285e-05	0.114086	0.0523282	0.133669
Fatty acid biosynthesis [PATH:osa00061]	LOC4338322	LOC_Os05g22940	acetyl-CoA carboxylase 2-like	0.204351	-0.10364	202964	0.101149	224378	0.39346	-0.432587	0.0105102	222708	0.363686	199708	0.0766735	-0.636938	0.114151	226260	0.427789	199722	0.0767613	-0.0523495	-0.0195834	-2.13285e-05	0.114086	0.0523282	0.133669
Fatty acid biosynthesis [PATH:osa00061]	LOC4348450	LOC_Os10g21910	acetyl-CoA carboxylase 1-like	0.0278154	-0.11044	202964	0.101149	224378	0.39346	-0.0936314	0.0889864	222708	0.363686	199708	0.0766735	-0.121447	0.199427	226260	0.427789	199722	0.0767613	-0.0523495	-0.0195834	-2.13285e-05	0.114086	0.0523282	0.133669
Fatty acid biosynthesis [PATH:osa00061]	LOC107280428	LOC_Os03g28420	3-oxoacyl-[acyl-carrier-protein] synthase II, chloroplastic-like	-0.0717246	0.00225168	202964	0.101149	224378	0.39346	0.696263	0.467447	222708	0.363686	199708	0.0766735	0.767987	0.465196	226260	0.427789	199722	0.0767613	-0.0523495	-0.0195834	-2.13285e-05	0.114086	0.0523282	0.133669
Fatty acid biosynthesis [PATH:osa00061]	LOC4335962	LOC_Os04g36800	3-oxoacyl-[acyl-carrier-protein] synthase I, chloroplastic	-0.435733	-0.164491	202964	0.101149	224378	0.39346	-1.71815	-0.449617	222708	0.363686	199708	0.0766735	-1.28241	-0.285126	226260	0.427789	199722	0.0767613	-0.0523495	-0.0195834	-2.13285e-05	0.114086	0.0523282	0.133669
Fatty acid biosynthesis [PATH:osa00061]	LOC4340392	LOC_Os06g09630	3-oxoacyl-[acyl-carrier-protein] synthase I, chloroplastic	0.0713531	0.103551	202964	0.101149	224378	0.39346	0.294689	-0.0259786	222708	0.363686	199708	0.0766735	0.223336	-0.129529	226260	0.427789	199722	0.0767613	-0.0523495	-0.0195834	-2.13285e-05	0.114086	0.0523282	0.133669
Fatty acid biosynthesis [PATH:osa00061]	LOC4337178	LOC_Os04g55060	3-oxoacyl-[acyl-carrier-protein] synthase 3 A, chloroplastic	-0.000465223	-0.0529432	202964	0.101149	224378	0.39346	0.249113	0.0865899	222708	0.363686	199708	0.0766735	0.249579	0.139533	226260	0.427789	199722	0.0767613	-0.0523495	-0.0195834	-2.13285e-05	0.114086	0.0523282	0.133669
Fatty acid biosynthesis [PATH:osa00061]	LOC4335609	LOC_Os04g30760	3-oxoacyl-[acyl-carrier-protein] reductase 4	0.0158442	0.1101	202964	0.101149	224378	0.39346	0.540806	-0.0386379	222708	0.363686	199708	0.0766735	0.524962	-0.148738	226260	0.427789	199722	0.0767613	-0.0523495	-0.0195834	-2.13285e-05	0.114086	0.0523282	0.133669
Fatty acid biosynthesis [PATH:osa00061]	LOC4338898	LOC_Os05g36000	3-hydroxyacyl-[acyl-carrier-protein] dehydratase FabZ	-0.165111	-0.0446318	202964	0.101149	224378	0.39346	-0.463279	1.0236	222708	0.363686	199708	0.0766735	-0.298168	1.06823	226260	0.427789	199722	0.0767613	-0.0523495	-0.0195834	-2.13285e-05	0.114086	0.0523282	0.133669
Fatty acid biosynthesis [PATH:osa00061]	LOC4344973	LOC_Os08g12840	3-hydroxyacyl-[acyl-carrier-protein] dehydratase FabZ	-0.112527	-0.0285943	202964	0.101149	224378	0.39346	0.00492123	0.232045	222708	0.363686	199708	0.0766735	0.117448	0.26064	226260	0.427789	199722	0.0767613	-0.0523495	-0.0195834	-2.13285e-05	0.114086	0.0523282	0.133669
Riboflavin metabolism [PATH:osa00740]	LOC4352436	LOC_Os12g35580	riboflavin synthase	-0.127963	0.0225603	61890.5	0.113927	69797.5	0.286854	0.528898	-0.617391	56131	0.047017	62770.5	0.128333	0.656861	-0.639951	56180.5	0.0474138	61096.5	0.101953	-0.016183	-0.0230201	0.50892	0.106517	0.525103	0.129537
Riboflavin metabolism [PATH:osa00740]	LOC4329349	#N/A	riboflavin biosynthesis protein PYRR, chloroplastic	0.0469365	-0.0926689	61890.5	0.113927	69797.5	0.286854	0.237544	0.408316	56131	0.047017	62770.5	0.128333	0.190607	0.500985	56180.5	0.0474138	61096.5	0.101953	-0.016183	-0.0230201	0.50892	0.106517	0.525103	0.129537
Riboflavin metabolism [PATH:osa00740]	LOC4331409	LOC_Os03g02600	riboflavin biosynthesis protein PYRD, chloroplastic	-0.199515	0.0163996	61890.5	0.113927	69797.5	0.286854	1.53375	0.183827	56131	0.047017	62770.5	0.128333	1.73326	0.167427	56180.5	0.0474138	61096.5	0.101953	-0.016183	-0.0230201	0.50892	0.106517	0.525103	0.129537
Riboflavin metabolism [PATH:osa00740]	LOC9266367	LOC_Os11g34720	purple acid phosphatase 4	0.105387	0.313269	61890.5	0.113927	69797.5	0.286854	0.501775	0.512003	56131	0.047017	62770.5	0.128333	0.396388	0.198734	56180.5	0.0474138	61096.5	0.101953	-0.016183	-0.0230201	0.50892	0.106517	0.525103	0.129537
Riboflavin metabolism [PATH:osa00740]	LOC4332195	LOC_Os03g13540	purple acid phosphatase 3	0.269148	-0.056399	61890.5	0.113927	69797.5	0.286854	0.209372	0.0932763	56131	0.047017	62770.5	0.128333	-0.0597765	0.149675	56180.5	0.0474138	61096.5	0.101953	-0.016183	-0.0230201	0.50892	0.106517	0.525103	0.129537
Riboflavin metabolism [PATH:osa00740]	LOC4329733	LOC_Os02g36340	probable bifunctional riboflavin biosynthesis protein RIBA 2, chloroplastic	-0.15539	-0.166734	61890.5	0.113927	69797.5	0.286854	1.03364	0.214137	56131	0.047017	62770.5	0.128333	1.18903	0.380872	56180.5	0.0474138	61096.5	0.101953	-0.016183	-0.0230201	0.50892	0.106517	0.525103	0.129537
Riboflavin metabolism [PATH:osa00740]	LOC9270160	LOC_Os08g37605	probable bifunctional riboflavin biosynthesis protein RIBA 1, chloroplastic	-0.0302584	-0.103643	61890.5	0.113927	69797.5	0.286854	1.10274	0.183086	56131	0.047017	62770.5	0.128333	1.133	0.286729	56180.5	0.0474138	61096.5	0.101953	-0.016183	-0.0230201	0.50892	0.106517	0.525103	0.129537
Riboflavin metabolism [PATH:osa00740]	LOC4347801	LOC_Os09g38040	nudix hydrolase 23, chloroplastic	-0.0691698	-0.11743	61890.5	0.113927	69797.5	0.286854	-0.93126	-0.191218	56131	0.047017	62770.5	0.128333	-0.86209	-0.0737879	56180.5	0.0474138	61096.5	0.101953	-0.016183	-0.0230201	0.50892	0.106517	0.525103	0.129537
Riboflavin metabolism [PATH:osa00740]	LOC4334460	LOC_Os03g58710	FAD synthetase, chloroplastic-like	-0.0311838	-0.0582795	61890.5	0.113927	69797.5	0.286854	-0.306052	-0.0344199	56131	0.047017	62770.5	0.128333	-0.274868	0.0238596	56180.5	0.0474138	61096.5	0.101953	-0.016183	-0.0230201	0.50892	0.106517	0.525103	0.129537
Riboflavin metabolism [PATH:osa00740]	LOC4327327	LOC_Os01g10020	ectonucleotide pyrophosphatase/phosphodiesterase family member 1	0.172063	0.0184533	61890.5	0.113927	69797.5	0.286854	-0.946197	0.178089	56131	0.047017	62770.5	0.128333	-1.11826	0.159636	56180.5	0.0474138	61096.5	0.101953	-0.016183	-0.0230201	0.50892	0.106517	0.525103	0.129537
Riboflavin metabolism [PATH:osa00740]	LOC4348834	LOC_Os10g32730	bifunctional riboflavin kinase/FMN phosphatase	0.0207969	0.0085709	61890.5	0.113927	69797.5	0.286854	1.25076	0.847023	56131	0.047017	62770.5	0.128333	1.22996	0.838452	56180.5	0.0474138	61096.5	0.101953	-0.016183	-0.0230201	0.50892	0.106517	0.525103	0.129537
Riboflavin metabolism [PATH:osa00740]	LOC4336286	LOC_Os04g42000	6,7-dimethyl-8-ribityllumazine synthase, chloroplastic	-0.044311	0.0839705	61890.5	0.113927	69797.5	0.286854	0.0826756	0.356395	56131	0.047017	62770.5	0.128333	0.126987	0.272424	56180.5	0.0474138	61096.5	0.101953	-0.016183	-0.0230201	0.50892	0.106517	0.525103	0.129537
Riboflavin metabolism [PATH:osa00740]	LOC4347902	LOC_Os09g39560	5-amino-6-(5-phospho-D-ribitylamino)uracil phosphatase, chloroplastic	-0.166919	-0.167329	61890.5	0.113927	69797.5	0.286854	2.31832	-0.748399	56131	0.047017	62770.5	0.128333	2.48524	-0.581069	56180.5	0.0474138	61096.5	0.101953	-0.016183	-0.0230201	0.50892	0.106517	0.525103	0.129537
Function unknown	LOC4348946	LOC_Os10g34470	uncharacterized protein YpgQ	0.173561	-0.0360172	87694.5	0.184631	90951.5	0.25265	0.437671	-0.00472989	95048	0.353915	97333.5	0.415978	0.264111	0.0312873	96505.5	0.39316	98402.5	0.445851	-0.0104407	0.00386528	-0.0375002	0.10617	-0.0270596	0.102305
Function unknown	LOC4325009	LOC_Os01g67560	uncharacterized membrane protein YuiD	0.249104	0.136404	87694.5	0.184631	90951.5	0.25265	1.07281	-0.241972	95048	0.353915	97333.5	0.415978	0.82371	-0.378376	96505.5	0.39316	98402.5	0.445851	-0.0104407	0.00386528	-0.0375002	0.10617	-0.0270596	0.102305
Function unknown	LOC4344570	LOC_Os08g03370	uncharacterized membrane protein YuiD	-0.137685	0.210531	87694.5	0.184631	90951.5	0.25265	-0.404292	-0.220653	95048	0.353915	97333.5	0.415978	-0.266607	-0.431185	96505.5	0.39316	98402.5	0.445851	-0.0104407	0.00386528	-0.0375002	0.10617	-0.0270596	0.102305
Function unknown	LOC4336218	LOC_Os04g40980	uncharacterized membrane protein YuiD	0.260944	0.40196	87694.5	0.184631	90951.5	0.25265	-0.949908	1.25459	95048	0.353915	97333.5	0.415978	-1.21085	0.852632	96505.5	0.39316	98402.5	0.445851	-0.0104407	0.00386528	-0.0375002	0.10617	-0.0270596	0.102305
Function unknown	LOC4339515	LOC_Os05g47530	uncharacterized membrane protein YuiD	-0.00561047	-0.0269269	87694.5	0.184631	90951.5	0.25265	-1.6613	0.633033	95048	0.353915	97333.5	0.415978	-1.65569	0.65996	96505.5	0.39316	98402.5	0.445851	-0.0104407	0.00386528	-0.0375002	0.10617	-0.0270596	0.102305
Function unknown	LOC9266408	LOC_Os06g09830	uncharacterized LOC9266408	0.280872	-0.11622	87694.5	0.184631	90951.5	0.25265	0.308932	0.804459	95048	0.353915	97333.5	0.415978	0.02806	0.920679	96505.5	0.39316	98402.5	0.445851	-0.0104407	0.00386528	-0.0375002	0.10617	-0.0270596	0.102305
Function unknown	LOC4345750	LOC_Os08g35480	uncharacterized LOC4345750	-0.077549	0.0692524	87694.5	0.184631	90951.5	0.25265	-0.5891	0.224327	95048	0.353915	97333.5	0.415978	-0.511551	0.155074	96505.5	0.39316	98402.5	0.445851	-0.0104407	0.00386528	-0.0375002	0.10617	-0.0270596	0.102305
Function unknown	LOC4341521	LOC_Os06g41020	uncharacterized LOC4341521	-0.114448	-0.209244	87694.5	0.184631	90951.5	0.25265	-0.0442487	1.12351	95048	0.353915	97333.5	0.415978	0.0701991	1.33275	96505.5	0.39316	98402.5	0.445851	-0.0104407	0.00386528	-0.0375002	0.10617	-0.0270596	0.102305
Function unknown	LOC4340398	LOC_Os06g09820	uncharacterized LOC4340398	0.126288	-0.0542585	87694.5	0.184631	90951.5	0.25265	0.898345	1.4385	95048	0.353915	97333.5	0.415978	0.772057	1.49276	96505.5	0.39316	98402.5	0.445851	-0.0104407	0.00386528	-0.0375002	0.10617	-0.0270596	0.102305
Function unknown	LOC4339458	LOC_Os05g46210	uncharacterized LOC4339458	-0.0332231	-0.20613	87694.5	0.184631	90951.5	0.25265	1.49811	-0.646623	95048	0.353915	97333.5	0.415978	1.53133	-0.440493	96505.5	0.39316	98402.5	0.445851	-0.0104407	0.00386528	-0.0375002	0.10617	-0.0270596	0.102305
Function unknown	LOC4332899	LOC_Os03g24844	uncharacterized LOC4332899	0.0487858	-0.317338	87694.5	0.184631	90951.5	0.25265	-0.155019	-0.973391	95048	0.353915	97333.5	0.415978	-0.203805	-0.656052	96505.5	0.39316	98402.5	0.445851	-0.0104407	0.00386528	-0.0375002	0.10617	-0.0270596	0.102305
Function unknown	LOC4330526	LOC_Os02g48590	uncharacterized LOC4330526	-0.206581	0.0673561	87694.5	0.184631	90951.5	0.25265	0.322715	0.0458978	95048	0.353915	97333.5	0.415978	0.529296	-0.0214583	96505.5	0.39316	98402.5	0.445851	-0.0104407	0.00386528	-0.0375002	0.10617	-0.0270596	0.102305
Function unknown	LOC4328608	LOC_Os02g10190	uncharacterized LOC4328608	-0.0418396	-0.00177974	87694.5	0.184631	90951.5	0.25265	-1.00114	-0.0695105	95048	0.353915	97333.5	0.415978	-0.959305	-0.0677308	96505.5	0.39316	98402.5	0.445851	-0.0104407	0.00386528	-0.0375002	0.10617	-0.0270596	0.102305
Function unknown	LOC4323861	LOC_Os01g39790	uncharacterized LOC4323861	-0.0759607	-0.000958258	87694.5	0.184631	90951.5	0.25265	0.624659	0.116073	95048	0.353915	97333.5	0.415978	0.700619	0.117031	96505.5	0.39316	98402.5	0.445851	-0.0104407	0.00386528	-0.0375002	0.10617	-0.0270596	0.102305
Function unknown	LOC4324939	LOC_Os01g65070	phospholipase ABHD3	-0.279385	0.0191257	87694.5	0.184631	90951.5	0.25265	0.891157	-0.334043	95048	0.353915	97333.5	0.415978	1.17054	-0.353168	96505.5	0.39316	98402.5	0.445851	-0.0104407	0.00386528	-0.0375002	0.10617	-0.0270596	0.102305
Function unknown	LOC4343132	LOC_Os07g26920	exonuclease mut-7 homolog	0.0263146	0.046569	87694.5	0.184631	90951.5	0.25265	-0.890642	-0.104413	95048	0.353915	97333.5	0.415978	-0.916956	-0.150982	96505.5	0.39316	98402.5	0.445851	-0.0104407	0.00386528	-0.0375002	0.10617	-0.0270596	0.102305
Function unknown	LOC4331275	LOC_Os02g58790	epimerase family protein SDR39U1 homolog, chloroplastic	-0.371079	0.0833847	87694.5	0.184631	90951.5	0.25265	-0.996254	-1.24016	95048	0.353915	97333.5	0.415978	-0.625175	-1.32355	96505.5	0.39316	98402.5	0.445851	-0.0104407	0.00386528	-0.0375002	0.10617	-0.0270596	0.102305
Messenger RNA biogenesis [BR:osa03019]	LOC4341840	LOC_Os06g46400	zinc finger CCCH domain-containing protein 45-like	0.210972	-0.114254	1380986	1.06e-22	1928480	0.129034	2.5125	0.829728	1.89988e+06	0.0570076	1828780	0.00348844	2.30152	0.943982	1960877	0.267041	1810934	0.00144865	0.119406	-0.02485	0.152958	0.106073	0.033552	0.130923
Messenger RNA biogenesis [BR:osa03019]	LOC4335690	LOC_Os04g32340	zinc finger CCCH domain-containing protein 27-like	0.133775	-0.0501772	1380986	1.06e-22	1928480	0.129034	1.10351	0.227681	1.89988e+06	0.0570076	1828780	0.00348844	0.969737	0.277858	1960877	0.267041	1810934	0.00144865	0.119406	-0.02485	0.152958	0.106073	0.033552	0.130923
Messenger RNA biogenesis [BR:osa03019]	LOC4332656	LOC_Os03g20180	YTH domain-containing family protein 2	0.0248342	-0.107757	1380986	1.06e-22	1928480	0.129034	-0.745642	-0.451534	1.89988e+06	0.0570076	1828780	0.00348844	-0.770477	-0.343778	1960877	0.267041	1810934	0.00144865	0.119406	-0.02485	0.152958	0.106073	0.033552	0.130923
Messenger RNA biogenesis [BR:osa03019]	LOC4334103	LOC_Os03g53670	YTH domain-containing family protein 2	0.229299	0.0461358	1380986	1.06e-22	1928480	0.129034	0.432123	-0.709655	1.89988e+06	0.0570076	1828780	0.00348844	0.202824	-0.75579	1960877	0.267041	1810934	0.00144865	0.119406	-0.02485	0.152958	0.106073	0.033552	0.130923
Messenger RNA biogenesis [BR:osa03019]	LOC4325283	LOC_Os01g48790	YTH domain-containing family protein 2	0.0312216	-0.0769641	1380986	1.06e-22	1928480	0.129034	0.754639	-0.228528	1.89988e+06	0.0570076	1828780	0.00348844	0.723417	-0.151564	1960877	0.267041	1810934	0.00144865	0.119406	-0.02485	0.152958	0.106073	0.033552	0.130923
Messenger RNA biogenesis [BR:osa03019]	LOC4351244	LOC_Os12g01190	uncharacterized LOC4351244	0.175684	-0.0859533	1380986	1.06e-22	1928480	0.129034	0.0264026	0.0311403	1.89988e+06	0.0570076	1828780	0.00348844	-0.149282	0.117094	1960877	0.267041	1810934	0.00144865	0.119406	-0.02485	0.152958	0.106073	0.033552	0.130923
Messenger RNA biogenesis [BR:osa03019]	LOC4349535	#N/A	uncharacterized LOC4349535	0.186073	-0.112654	1380986	1.06e-22	1928480	0.129034	-0.316062	0.261248	1.89988e+06	0.0570076	1828780	0.00348844	-0.502135	0.373902	1960877	0.267041	1810934	0.00144865	0.119406	-0.02485	0.152958	0.106073	0.033552	0.130923
Messenger RNA biogenesis [BR:osa03019]	LOC4344390	LOC_Os07g49320	uncharacterized LOC4344390	0.270993	-0.0402942	1380986	1.06e-22	1928480	0.129034	2.74631	-0.0569439	1.89988e+06	0.0570076	1828780	0.00348844	2.47531	-0.0166496	1960877	0.267041	1810934	0.00144865	0.119406	-0.02485	0.152958	0.106073	0.033552	0.130923
Messenger RNA biogenesis [BR:osa03019]	LOC4340053	LOC_Os06g04660	uncharacterized LOC4340053	0.0150968	-0.0248621	1380986	1.06e-22	1928480	0.129034	0.592823	1.55157	1.89988e+06	0.0570076	1828780	0.00348844	0.577727	1.57643	1960877	0.267041	1810934	0.00144865	0.119406	-0.02485	0.152958	0.106073	0.033552	0.130923
Messenger RNA biogenesis [BR:osa03019]	LOC4333285	LOC_Os03g37320	uncharacterized LOC4333285	0.643804	0.0860729	1380986	1.06e-22	1928480	0.129034	-0.397642	1.00112	1.89988e+06	0.0570076	1828780	0.00348844	-1.04145	0.915046	1960877	0.267041	1810934	0.00144865	0.119406	-0.02485	0.152958	0.106073	0.033552	0.130923
Messenger RNA biogenesis [BR:osa03019]	LOC4331200	LOC_Os02g57780	uncharacterized LOC4331200	0.110291	-0.1557	1380986	1.06e-22	1928480	0.129034	1.97326	1.29879	1.89988e+06	0.0570076	1828780	0.00348844	1.86297	1.45449	1960877	0.267041	1810934	0.00144865	0.119406	-0.02485	0.152958	0.106073	0.033552	0.130923
Messenger RNA biogenesis [BR:osa03019]	LOC4330343	LOC_Os02g45920	uncharacterized LOC4330343	0.180018	0.133566	1380986	1.06e-22	1928480	0.129034	0.507231	0.30852	1.89988e+06	0.0570076	1828780	0.00348844	0.327213	0.174954	1960877	0.267041	1810934	0.00144865	0.119406	-0.02485	0.152958	0.106073	0.033552	0.130923
Messenger RNA biogenesis [BR:osa03019]	LOC4327226	LOC_Os01g69990	uncharacterized LOC4327226	0.207175	-0.138663	1380986	1.06e-22	1928480	0.129034	-0.225146	-0.318954	1.89988e+06	0.0570076	1828780	0.00348844	-0.432321	-0.180291	1960877	0.267041	1810934	0.00144865	0.119406	-0.02485	0.152958	0.106073	0.033552	0.130923
Messenger RNA biogenesis [BR:osa03019]	LOC4325469	LOC_Os01g05130	uncharacterized LOC4325469	0.123254	-0.0445831	1380986	1.06e-22	1928480	0.129034	2.87473	-0.794187	1.89988e+06	0.0570076	1828780	0.00348844	2.75147	-0.749603	1960877	0.267041	1810934	0.00144865	0.119406	-0.02485	0.152958	0.106073	0.033552	0.130923
Messenger RNA biogenesis [BR:osa03019]	LOC4323885	LOC_Os01g49940	uncharacterized LOC4323885	0.240489	-0.12505	1380986	1.06e-22	1928480	0.129034	0.645099	0.241815	1.89988e+06	0.0570076	1828780	0.00348844	0.40461	0.366865	1960877	0.267041	1810934	0.00144865	0.119406	-0.02485	0.152958	0.106073	0.033552	0.130923
Messenger RNA biogenesis [BR:osa03019]	LOC107281123	LOC_Os05g33310	uncharacterized LOC107281123	0.0356877	-0.134517	1380986	1.06e-22	1928480	0.129034	-0.119378	0.0344226	1.89988e+06	0.0570076	1828780	0.00348844	-0.155066	0.16894	1960877	0.267041	1810934	0.00144865	0.119406	-0.02485	0.152958	0.106073	0.033552	0.130923
Messenger RNA biogenesis [BR:osa03019]	LOC4326641	LOC_Os01g42820	UBP1-associated protein 2C	0.185212	-0.0587904	1380986	1.06e-22	1928480	0.129034	-0.684464	-0.31386	1.89988e+06	0.0570076	1828780	0.00348844	-0.869676	-0.25507	1960877	0.267041	1810934	0.00144865	0.119406	-0.02485	0.152958	0.106073	0.033552	0.130923
Messenger RNA biogenesis [BR:osa03019]	LOC4337147	LOC_Os04g54440	UBP1-associated protein 2B	0.0812666	0.0147696	1380986	1.06e-22	1928480	0.129034	-0.567106	0.0551299	1.89988e+06	0.0570076	1828780	0.00348844	-0.648372	0.0403602	1960877	0.267041	1810934	0.00144865	0.119406	-0.02485	0.152958	0.106073	0.033552	0.130923
Messenger RNA biogenesis [BR:osa03019]	LOC4326212	LOC_Os01g16090	UBP1-associated protein 2A	0.0041046	0.0822711	1380986	1.06e-22	1928480	0.129034	-1.03964	-0.13502	1.89988e+06	0.0570076	1828780	0.00348844	-1.04374	-0.217291	1960877	0.267041	1810934	0.00144865	0.119406	-0.02485	0.152958	0.106073	0.033552	0.130923
Messenger RNA biogenesis [BR:osa03019]	LOC4323867	LOC_Os01g08280	tudor domain-containing protein 3	0.158436	-0.1556	1380986	1.06e-22	1928480	0.129034	-0.552985	-0.861021	1.89988e+06	0.0570076	1828780	0.00348844	-0.71142	-0.705422	1960877	0.267041	1810934	0.00144865	0.119406	-0.02485	0.152958	0.106073	0.033552	0.130923
Messenger RNA biogenesis [BR:osa03019]	LOC4350197	LOC_Os11g14220	tubulin alpha-2 chain-like	-0.0175384	0.0299826	1380986	1.06e-22	1928480	0.129034	-0.00621303	0.0879001	1.89988e+06	0.0570076	1828780	0.00348844	0.0113254	0.0579175	1960877	0.267041	1810934	0.00144865	0.119406	-0.02485	0.152958	0.106073	0.033552	0.130923
Messenger RNA biogenesis [BR:osa03019]	LOC4332083	LOC_Os03g11970	tubulin alpha-2 chain	-0.323113	-0.0498191	1380986	1.06e-22	1928480	0.129034	-0.130081	0.223233	1.89988e+06	0.0570076	1828780	0.00348844	0.193033	0.273052	1960877	0.267041	1810934	0.00144865	0.119406	-0.02485	0.152958	0.106073	0.033552	0.130923
Messenger RNA biogenesis [BR:osa03019]	LOC4343694	LOC_Os07g38730	tubulin alpha-1 chain-like	-0.123447	0.0670163	1380986	1.06e-22	1928480	0.129034	0.21939	0.0643648	1.89988e+06	0.0570076	1828780	0.00348844	0.342837	-0.0026515	1960877	0.267041	1810934	0.00144865	0.119406	-0.02485	0.152958	0.106073	0.033552	0.130923
Messenger RNA biogenesis [BR:osa03019]	LOC4333966	LOC_Os03g51600	tubulin alpha-1 chain	-0.245898	-0.0438354	1380986	1.06e-22	1928480	0.129034	0.00155972	-0.0688203	1.89988e+06	0.0570076	1828780	0.00348844	0.247458	-0.0249848	1960877	0.267041	1810934	0.00144865	0.119406	-0.02485	0.152958	0.106073	0.033552	0.130923
Messenger RNA biogenesis [BR:osa03019]	LOC4337505	LOC_Os04g59494	transportin-1-like	0.104491	-0.00847138	1380986	1.06e-22	1928480	0.129034	-0.955929	-0.0932581	1.89988e+06	0.0570076	1828780	0.00348844	-1.06042	-0.0847867	1960877	0.267041	1810934	0.00144865	0.119406	-0.02485	0.152958	0.106073	0.033552	0.130923
Messenger RNA biogenesis [BR:osa03019]	LOC4327323	LOC_Os01g09890	translation machinery-associated protein 22	0.00386698	0.0719038	1380986	1.06e-22	1928480	0.129034	0.0818216	0.0463077	1.89988e+06	0.0570076	1828780	0.00348844	0.0779547	-0.025596	1960877	0.267041	1810934	0.00144865	0.119406	-0.02485	0.152958	0.106073	0.033552	0.130923
Messenger RNA biogenesis [BR:osa03019]	LOC4343956	LOC_Os07g43060	transcription elongation factor SPT4 homolog 2	-0.0435262	0.0519199	1380986	1.06e-22	1928480	0.129034	-0.628561	-0.355222	1.89988e+06	0.0570076	1828780	0.00348844	-0.585035	-0.407142	1960877	0.267041	1810934	0.00144865	0.119406	-0.02485	0.152958	0.106073	0.033552	0.130923
Messenger RNA biogenesis [BR:osa03019]	LOC4327741	LOC_Os01g69110	transcription and mRNA export factor ENY2	-0.16773	-0.0251495	1380986	1.06e-22	1928480	0.129034	-1.23192	0.247439	1.89988e+06	0.0570076	1828780	0.00348844	-1.06419	0.272588	1960877	0.267041	1810934	0.00144865	0.119406	-0.02485	0.152958	0.106073	0.033552	0.130923
Messenger RNA biogenesis [BR:osa03019]	LOC4344717	LOC_Os08g06360	THO complex subunit 7B	0.0622023	0.066669	1380986	1.06e-22	1928480	0.129034	1.10652	-0.499079	1.89988e+06	0.0570076	1828780	0.00348844	1.04431	-0.565748	1960877	0.267041	1810934	0.00144865	0.119406	-0.02485	0.152958	0.106073	0.033552	0.130923
Messenger RNA biogenesis [BR:osa03019]	LOC4330841	LOC_Os02g52820	THO complex subunit 5A	0.0753082	-0.0286006	1380986	1.06e-22	1928480	0.129034	-2.53797	1.33208	1.89988e+06	0.0570076	1828780	0.00348844	-2.61328	1.36068	1960877	0.267041	1810934	0.00144865	0.119406	-0.02485	0.152958	0.106073	0.033552	0.130923
Messenger RNA biogenesis [BR:osa03019]	LOC4342793	LOC_Os07g13280	THO complex subunit 4D	0.0695956	-0.107909	1380986	1.06e-22	1928480	0.129034	-0.243482	-0.626538	1.89988e+06	0.0570076	1828780	0.00348844	-0.313077	-0.51863	1960877	0.267041	1810934	0.00144865	0.119406	-0.02485	0.152958	0.106073	0.033552	0.130923
Messenger RNA biogenesis [BR:osa03019]	LOC4340675	LOC_Os06g14470	THO complex subunit 4D	0.0724364	-0.0161659	1380986	1.06e-22	1928480	0.129034	-0.234562	-1.06501	1.89988e+06	0.0570076	1828780	0.00348844	-0.306998	-1.04884	1960877	0.267041	1810934	0.00144865	0.119406	-0.02485	0.152958	0.106073	0.033552	0.130923
Messenger RNA biogenesis [BR:osa03019]	LOC4345621	LOC_Os08g33120	THO complex subunit 4D	0.0673022	0.0137148	1380986	1.06e-22	1928480	0.129034	-0.597175	-0.408816	1.89988e+06	0.0570076	1828780	0.00348844	-0.664477	-0.422531	1960877	0.267041	1810934	0.00144865	0.119406	-0.02485	0.152958	0.106073	0.033552	0.130923
Messenger RNA biogenesis [BR:osa03019]	LOC4332426	LOC_Os03g17010	THO complex subunit 4A	0.201929	0.0728036	1380986	1.06e-22	1928480	0.129034	0.115138	0.093994	1.89988e+06	0.0570076	1828780	0.00348844	-0.0867911	0.0211904	1960877	0.267041	1810934	0.00144865	0.119406	-0.02485	0.152958	0.106073	0.033552	0.130923
Messenger RNA biogenesis [BR:osa03019]	LOC4349526	LOC_Os11g01020	THO complex subunit 4A	0.246661	0.135507	1380986	1.06e-22	1928480	0.129034	1.26469	-0.696413	1.89988e+06	0.0570076	1828780	0.00348844	1.01803	-0.83192	1960877	0.267041	1810934	0.00144865	0.119406	-0.02485	0.152958	0.106073	0.033552	0.130923
Messenger RNA biogenesis [BR:osa03019]	LOC4346657	LOC_Os09g12710	THO complex subunit 3	0.106017	0.125862	1380986	1.06e-22	1928480	0.129034	-0.193455	-0.0217515	1.89988e+06	0.0570076	1828780	0.00348844	-0.299472	-0.147613	1960877	0.267041	1810934	0.00144865	0.119406	-0.02485	0.152958	0.106073	0.033552	0.130923
Messenger RNA biogenesis [BR:osa03019]	LOC4324336	LOC_Os01g68810	THO complex subunit 2	0.232571	-0.138281	1380986	1.06e-22	1928480	0.129034	-0.367537	-0.240186	1.89988e+06	0.0570076	1828780	0.00348844	-0.600107	-0.101906	1960877	0.267041	1810934	0.00144865	0.119406	-0.02485	0.152958	0.106073	0.033552	0.130923
Messenger RNA biogenesis [BR:osa03019]	LOC4331353	LOC_Os03g01970	THO complex subunit 1	0.192182	-0.0366161	1380986	1.06e-22	1928480	0.129034	-1.60138	-1.58937	1.89988e+06	0.0570076	1828780	0.00348844	-1.79356	-1.55276	1960877	0.267041	1810934	0.00144865	0.119406	-0.02485	0.152958	0.106073	0.033552	0.130923
Messenger RNA biogenesis [BR:osa03019]	LOC4349298	LOC_Os10g40040	tetratricopeptide repeat protein SKI3	0.308134	-0.111396	1380986	1.06e-22	1928480	0.129034	1.23267	-0.213922	1.89988e+06	0.0570076	1828780	0.00348844	0.924536	-0.102526	1960877	0.267041	1810934	0.00144865	0.119406	-0.02485	0.152958	0.106073	0.033552	0.130923
Messenger RNA biogenesis [BR:osa03019]	LOC4339810	LOC_Os05g51650	sm-like protein LSM8	0.06764	0.0453646	1380986	1.06e-22	1928480	0.129034	-0.943421	-0.777854	1.89988e+06	0.0570076	1828780	0.00348844	-1.01106	-0.823218	1960877	0.267041	1810934	0.00144865	0.119406	-0.02485	0.152958	0.106073	0.033552	0.130923
Messenger RNA biogenesis [BR:osa03019]	LOC4344803	LOC_Os08g08040	sm-like protein LSM7	0.0976554	-0.0175839	1380986	1.06e-22	1928480	0.129034	0.141502	-0.113412	1.89988e+06	0.0570076	1828780	0.00348844	0.0438462	-0.0958277	1960877	0.267041	1810934	0.00144865	0.119406	-0.02485	0.152958	0.106073	0.033552	0.130923
Messenger RNA biogenesis [BR:osa03019]	LOC4338670	LOC_Os05g32310	sm-like protein LSM5	0.148888	-0.0471209	1380986	1.06e-22	1928480	0.129034	0.561814	-0.374404	1.89988e+06	0.0570076	1828780	0.00348844	0.412926	-0.327283	1960877	0.267041	1810934	0.00144865	0.119406	-0.02485	0.152958	0.106073	0.033552	0.130923
Messenger RNA biogenesis [BR:osa03019]	LOC4325074	LOC_Os01g64690	sm-like protein LSM3A	-0.251356	0.0413554	1380986	1.06e-22	1928480	0.129034	0.459675	-0.303814	1.89988e+06	0.0570076	1828780	0.00348844	0.711031	-0.34517	1960877	0.267041	1810934	0.00144865	0.119406	-0.02485	0.152958	0.106073	0.033552	0.130923
Messenger RNA biogenesis [BR:osa03019]	LOC4335963	LOC_Os04g36810	sm-like protein LSM1B	0.0701465	0.0748447	1380986	1.06e-22	1928480	0.129034	0.175219	0.122411	1.89988e+06	0.0570076	1828780	0.00348844	0.105072	0.0475665	1960877	0.267041	1810934	0.00144865	0.119406	-0.02485	0.152958	0.106073	0.033552	0.130923
Messenger RNA biogenesis [BR:osa03019]	LOC9270807	LOC_Os07g07220	small nuclear ribonucleoprotein-associated protein N	-0.00313312	-0.0172536	1380986	1.06e-22	1928480	0.129034	0.995365	-1.03445	1.89988e+06	0.0570076	1828780	0.00348844	0.998498	-1.0172	1960877	0.267041	1810934	0.00144865	0.119406	-0.02485	0.152958	0.106073	0.033552	0.130923
Messenger RNA biogenesis [BR:osa03019]	LOC4327991	LOC_Os02g01250	small nuclear ribonucleoprotein SmD3b	0.214521	-0.0408406	1380986	1.06e-22	1928480	0.129034	-0.910479	-0.113255	1.89988e+06	0.0570076	1828780	0.00348844	-1.125	-0.0724143	1960877	0.267041	1810934	0.00144865	0.119406	-0.02485	0.152958	0.106073	0.033552	0.130923
Messenger RNA biogenesis [BR:osa03019]	LOC4332206	LOC_Os03g13760	small nuclear ribonucleoprotein SmD3b	0.149584	0.151081	1380986	1.06e-22	1928480	0.129034	-0.248045	0.375466	1.89988e+06	0.0570076	1828780	0.00348844	-0.397629	0.224385	1960877	0.267041	1810934	0.00144865	0.119406	-0.02485	0.152958	0.106073	0.033552	0.130923
Messenger RNA biogenesis [BR:osa03019]	LOC4328158	LOC_Os02g03440	small nuclear ribonucleoprotein E	0.135637	0.150406	1380986	1.06e-22	1928480	0.129034	1.91192	-0.264977	1.89988e+06	0.0570076	1828780	0.00348844	1.77628	-0.415383	1960877	0.267041	1810934	0.00144865	0.119406	-0.02485	0.152958	0.106073	0.033552	0.130923
Messenger RNA biogenesis [BR:osa03019]	LOC4331747	LOC_Os03g07150	serine/threonine-protein phosphatase PP2A-4 catalytic subunit-like	0.0964764	0.0144011	1380986	1.06e-22	1928480	0.129034	-0.294904	0.513773	1.89988e+06	0.0570076	1828780	0.00348844	-0.39138	0.499372	1960877	0.267041	1810934	0.00144865	0.119406	-0.02485	0.152958	0.106073	0.033552	0.130923
Messenger RNA biogenesis [BR:osa03019]	LOC4348601	LOC_Os10g27050	serine/threonine-protein phosphatase PP2A-4 catalytic subunit-like	0.118832	-0.00748882	1380986	1.06e-22	1928480	0.129034	0.291465	0.299528	1.89988e+06	0.0570076	1828780	0.00348844	0.172633	0.307017	1960877	0.267041	1810934	0.00144865	0.119406	-0.02485	0.152958	0.106073	0.033552	0.130923
Messenger RNA biogenesis [BR:osa03019]	LOC4328734	LOC_Os02g12580	serine/threonine-protein phosphatase PP2A-3 catalytic subunit-like	0.0983427	0.0510018	1380986	1.06e-22	1928480	0.129034	-0.148994	0.342083	1.89988e+06	0.0570076	1828780	0.00348844	-0.247337	0.291082	1960877	0.267041	1810934	0.00144865	0.119406	-0.02485	0.152958	0.106073	0.033552	0.130923
Messenger RNA biogenesis [BR:osa03019]	LOC4334494	LOC_Os03g59060	serine/threonine-protein phosphatase PP2A-2 catalytic subunit-like	0.0114638	-0.0182978	1380986	1.06e-22	1928480	0.129034	0.837184	0.0871873	1.89988e+06	0.0570076	1828780	0.00348844	0.82572	0.105485	1960877	0.267041	1810934	0.00144865	0.119406	-0.02485	0.152958	0.106073	0.033552	0.130923
Messenger RNA biogenesis [BR:osa03019]	LOC4341364	LOC_Os06g37660	serine/threonine-protein phosphatase PP2A-1 catalytic subunit-like	0.14521	0.0420253	1380986	1.06e-22	1928480	0.129034	0.0160897	-0.304808	1.89988e+06	0.0570076	1828780	0.00348844	-0.12912	-0.346833	1960877	0.267041	1810934	0.00144865	0.119406	-0.02485	0.152958	0.106073	0.033552	0.130923
Messenger RNA biogenesis [BR:osa03019]	LOC4332369	LOC_Os03g16110	serine/threonine-protein phosphatase PP1-like	0.0953811	0.0285779	1380986	1.06e-22	1928480	0.129034	-0.178249	-0.0579803	1.89988e+06	0.0570076	1828780	0.00348844	-0.27363	-0.0865583	1960877	0.267041	1810934	0.00144865	0.119406	-0.02485	0.152958	0.106073	0.033552	0.130923
Messenger RNA biogenesis [BR:osa03019]	LOC4331166	LOC_Os02g57450	serine/threonine-protein phosphatase PP1	0.132044	0.0534618	1380986	1.06e-22	1928480	0.129034	-0.0501904	0.309972	1.89988e+06	0.0570076	1828780	0.00348844	-0.182234	0.25651	1960877	0.267041	1810934	0.00144865	0.119406	-0.02485	0.152958	0.106073	0.033552	0.130923
Messenger RNA biogenesis [BR:osa03019]	LOC4326473	LOC_Os01g24750	serine/threonine-protein phosphatase PP1	0.233126	-0.0437041	1380986	1.06e-22	1928480	0.129034	0.570876	0.923205	1.89988e+06	0.0570076	1828780	0.00348844	0.33775	0.966909	1960877	0.267041	1810934	0.00144865	0.119406	-0.02485	0.152958	0.106073	0.033552	0.130923
Messenger RNA biogenesis [BR:osa03019]	LOC4340228	LOC_Os06g06880	serine/threonine-protein phosphatase PP1	0.193417	-0.0113585	1380986	1.06e-22	1928480	0.129034	1.67068	0.277147	1.89988e+06	0.0570076	1828780	0.00348844	1.47727	0.288506	1960877	0.267041	1810934	0.00144865	0.119406	-0.02485	0.152958	0.106073	0.033552	0.130923
Messenger RNA biogenesis [BR:osa03019]	LOC4346507	LOC_Os09g07510	serine/threonine-protein phosphatase 2A 65 kDa regulatory subunit A beta isoform	0.117228	0.0402122	1380986	1.06e-22	1928480	0.129034	-0.196479	0.0417315	1.89988e+06	0.0570076	1828780	0.00348844	-0.313707	0.0015193	1960877	0.267041	1810934	0.00144865	0.119406	-0.02485	0.152958	0.106073	0.033552	0.130923
Messenger RNA biogenesis [BR:osa03019]	LOC4334045	LOC_Os03g52794	serine/threonine-protein kinase SMG1	0.395709	-0.194014	1380986	1.06e-22	1928480	0.129034	1.30543	0.907885	1.89988e+06	0.0570076	1828780	0.00348844	0.909719	1.1019	1960877	0.267041	1810934	0.00144865	0.119406	-0.02485	0.152958	0.106073	0.033552	0.130923
Messenger RNA biogenesis [BR:osa03019]	LOC4328580	LOC_Os02g09840	serine/threonine protein phosphatase 2A regulatory subunit B''beta	0.194634	0.0327504	1380986	1.06e-22	1928480	0.129034	-0.623929	-0.806243	1.89988e+06	0.0570076	1828780	0.00348844	-0.818563	-0.838993	1960877	0.267041	1810934	0.00144865	0.119406	-0.02485	0.152958	0.106073	0.033552	0.130923
Messenger RNA biogenesis [BR:osa03019]	LOC4334757	LOC_Os03g62730	serine/threonine protein phosphatase 2A 57 kDa regulatory subunit B' theta isoform	0.0205565	-0.0387477	1380986	1.06e-22	1928480	0.129034	0.37286	-0.757965	1.89988e+06	0.0570076	1828780	0.00348844	0.352304	-0.719218	1960877	0.267041	1810934	0.00144865	0.119406	-0.02485	0.152958	0.106073	0.033552	0.130923
Messenger RNA biogenesis [BR:osa03019]	LOC4336207	LOC_Os04g40860	serine/threonine protein phosphatase 2A 57 kDa regulatory subunit B' theta isoform	0.12493	-0.0424575	1380986	1.06e-22	1928480	0.129034	-0.202127	0.0490527	1.89988e+06	0.0570076	1828780	0.00348844	-0.327057	0.0915103	1960877	0.267041	1810934	0.00144865	0.119406	-0.02485	0.152958	0.106073	0.033552	0.130923
Messenger RNA biogenesis [BR:osa03019]	LOC4342912	LOC_Os07g17360	serine/threonine protein phosphatase 2A 57 kDa regulatory subunit B' theta isoform	0.00657755	0.0713724	1380986	1.06e-22	1928480	0.129034	0.620313	0.552569	1.89988e+06	0.0570076	1828780	0.00348844	0.613736	0.481197	1960877	0.267041	1810934	0.00144865	0.119406	-0.02485	0.152958	0.106073	0.033552	0.130923
Messenger RNA biogenesis [BR:osa03019]	LOC4344549	LOC_Os08g02860	serine/threonine protein phosphatase 2A 57 kDa regulatory subunit B' theta isoform	0.128804	0.0278162	1380986	1.06e-22	1928480	0.129034	-0.148211	0.386951	1.89988e+06	0.0570076	1828780	0.00348844	-0.277014	0.359135	1960877	0.267041	1810934	0.00144865	0.119406	-0.02485	0.152958	0.106073	0.033552	0.130923
Messenger RNA biogenesis [BR:osa03019]	LOC4337970	LOC_Os05g08560	serine/threonine protein phosphatase 2A 57 kDa regulatory subunit B' kappa isoform	0.00500648	0.0507926	1380986	1.06e-22	1928480	0.129034	-0.945582	0.251459	1.89988e+06	0.0570076	1828780	0.00348844	-0.950588	0.200667	1960877	0.267041	1810934	0.00144865	0.119406	-0.02485	0.152958	0.106073	0.033552	0.130923
Messenger RNA biogenesis [BR:osa03019]	LOC4339558	LOC_Os05g48150	serine/threonine protein phosphatase 2A 57 kDa regulatory subunit B' kappa isoform	0.0013627	-0.0186836	1380986	1.06e-22	1928480	0.129034	-1.10888	0.483619	1.89988e+06	0.0570076	1828780	0.00348844	-1.11024	0.502302	1960877	0.267041	1810934	0.00144865	0.119406	-0.02485	0.152958	0.106073	0.033552	0.130923
Messenger RNA biogenesis [BR:osa03019]	LOC4333730	LOC_Os03g47790	serine/threonine protein phosphatase 2A 57 kDa regulatory subunit B' beta isoform	0.147119	-0.130816	1380986	1.06e-22	1928480	0.129034	0.802162	0.2204	1.89988e+06	0.0570076	1828780	0.00348844	0.655043	0.351216	1960877	0.267041	1810934	0.00144865	0.119406	-0.02485	0.152958	0.106073	0.033552	0.130923
Messenger RNA biogenesis [BR:osa03019]	LOC4347742	LOC_Os09g37060	serine/threonine protein phosphatase 2A 57 kDa regulatory subunit B' alpha isoform	0.760491	0.419232	1380986	1.06e-22	1928480	0.129034	-0.913123	-0.181988	1.89988e+06	0.0570076	1828780	0.00348844	-1.67361	-0.60122	1960877	0.267041	1810934	0.00144865	0.119406	-0.02485	0.152958	0.106073	0.033552	0.130923
Messenger RNA biogenesis [BR:osa03019]	LOC9270873	LOC_Os01g41630	serine/threonine protein phosphatase 2A 55 kDa regulatory subunit B beta isoform-like	0.125839	0.0904117	1380986	1.06e-22	1928480	0.129034	-0.754266	-0.27607	1.89988e+06	0.0570076	1828780	0.00348844	-0.880104	-0.366482	1960877	0.267041	1810934	0.00144865	0.119406	-0.02485	0.152958	0.106073	0.033552	0.130923
Messenger RNA biogenesis [BR:osa03019]	LOC4341313	LOC_Os06g36770	serine/threonine protein phosphatase 2A 55 kDa regulatory subunit B alpha isoform-like	0.111683	-0.0263262	1380986	1.06e-22	1928480	0.129034	0.887873	-0.437456	1.89988e+06	0.0570076	1828780	0.00348844	0.77619	-0.41113	1960877	0.267041	1810934	0.00144865	0.119406	-0.02485	0.152958	0.106073	0.033552	0.130923
Messenger RNA biogenesis [BR:osa03019]	LOC4325394	LOC_Os01g72890	serine/arginine-rich splicing factor SR45	0.0172366	-0.0706879	1380986	1.06e-22	1928480	0.129034	-1.01292	0.195992	1.89988e+06	0.0570076	1828780	0.00348844	-1.03016	0.26668	1960877	0.267041	1810934	0.00144865	0.119406	-0.02485	0.152958	0.106073	0.033552	0.130923
Messenger RNA biogenesis [BR:osa03019]	LOC4337561	LOC_Os05g01540	serine/arginine-rich splicing factor SR45	-0.0144021	-0.213116	1380986	1.06e-22	1928480	0.129034	3.15909	-2.11387	1.89988e+06	0.0570076	1828780	0.00348844	3.17349	-1.90075	1960877	0.267041	1810934	0.00144865	0.119406	-0.02485	0.152958	0.106073	0.033552	0.130923
Messenger RNA biogenesis [BR:osa03019]	LOC4332383	LOC_Os03g16369	serine/arginine repetitive matrix protein 1	0.273089	0.00216777	1380986	1.06e-22	1928480	0.129034	-1.5055	0.575293	1.89988e+06	0.0570076	1828780	0.00348844	-1.77859	0.573125	1960877	0.267041	1810934	0.00144865	0.119406	-0.02485	0.152958	0.106073	0.033552	0.130923
Messenger RNA biogenesis [BR:osa03019]	LOC107278765	LOC_Os07g45160	SAC3 family protein B	0.145202	-0.156463	1380986	1.06e-22	1928480	0.129034	0.401074	-0.36194	1.89988e+06	0.0570076	1828780	0.00348844	0.255872	-0.205477	1960877	0.267041	1810934	0.00144865	0.119406	-0.02485	0.152958	0.106073	0.033552	0.130923
Messenger RNA biogenesis [BR:osa03019]	LOC9270017	LOC_Os05g38730	SAC3 family protein A	0.273074	-0.151919	1380986	1.06e-22	1928480	0.129034	0.0362453	0.459522	1.89988e+06	0.0570076	1828780	0.00348844	-0.236829	0.611442	1960877	0.267041	1810934	0.00144865	0.119406	-0.02485	0.152958	0.106073	0.033552	0.130923
Messenger RNA biogenesis [BR:osa03019]	LOC4327459	LOC_Os01g61930	SAC3 family protein A	0.132965	-0.189981	1380986	1.06e-22	1928480	0.129034	1.14909	0.823265	1.89988e+06	0.0570076	1828780	0.00348844	1.01613	1.01325	1960877	0.267041	1810934	0.00144865	0.119406	-0.02485	0.152958	0.106073	0.033552	0.130923
Messenger RNA biogenesis [BR:osa03019]	LOC4327993	LOC_Os02g01280	ruBisCO large subunit-binding protein subunit beta, chloroplastic	0.218201	0.0773633	1380986	1.06e-22	1928480	0.129034	0.0166373	0.0366841	1.89988e+06	0.0570076	1828780	0.00348844	-0.201564	-0.0406792	1960877	0.267041	1810934	0.00144865	0.119406	-0.02485	0.152958	0.106073	0.033552	0.130923
Messenger RNA biogenesis [BR:osa03019]	LOC4339910	LOC_Os06g02380	ruBisCO large subunit-binding protein subunit beta, chloroplastic	-0.150286	-0.239849	1380986	1.06e-22	1928480	0.129034	0.0842872	-0.233911	1.89988e+06	0.0570076	1828780	0.00348844	0.234573	0.00593796	1960877	0.267041	1810934	0.00144865	0.119406	-0.02485	0.152958	0.106073	0.033552	0.130923
Messenger RNA biogenesis [BR:osa03019]	LOC4337757	LOC_Os05g04850	RNA-binding protein Y14A-like	0.0766035	0.0946502	1380986	1.06e-22	1928480	0.129034	-0.320384	0.359206	1.89988e+06	0.0570076	1828780	0.00348844	-0.396987	0.264556	1960877	0.267041	1810934	0.00144865	0.119406	-0.02485	0.152958	0.106073	0.033552	0.130923
Messenger RNA biogenesis [BR:osa03019]	LOC4342307	LOC_Os07g03240	RNA-binding protein Musashi homolog Rbp6	0.068208	0.154761	1380986	1.06e-22	1928480	0.129034	-0.0814433	0.297179	1.89988e+06	0.0570076	1828780	0.00348844	-0.149651	0.142418	1960877	0.267041	1810934	0.00144865	0.119406	-0.02485	0.152958	0.106073	0.033552	0.130923
Messenger RNA biogenesis [BR:osa03019]	LOC4325826	LOC_Os01g71770	RNA-binding protein Musashi homolog 2	-0.12738	-0.0297077	1380986	1.06e-22	1928480	0.129034	1.2521	0.316797	1.89988e+06	0.0570076	1828780	0.00348844	1.37948	0.346504	1960877	0.267041	1810934	0.00144865	0.119406	-0.02485	0.152958	0.106073	0.033552	0.130923
Messenger RNA biogenesis [BR:osa03019]	LOC4340961	LOC_Os06g23460	RNA-binding KH domain-containing protein RCF3	0.0510738	0.0505449	1380986	1.06e-22	1928480	0.129034	1.5303	0.349041	1.89988e+06	0.0570076	1828780	0.00348844	1.47922	0.298496	1960877	0.267041	1810934	0.00144865	0.119406	-0.02485	0.152958	0.106073	0.033552	0.130923
Messenger RNA biogenesis [BR:osa03019]	LOC4327782	LOC_Os01g13470	RNA-binding KH domain-containing protein RCF3	0.15831	-0.00938586	1380986	1.06e-22	1928480	0.129034	0.633877	0.364041	1.89988e+06	0.0570076	1828780	0.00348844	0.475567	0.373427	1960877	0.267041	1810934	0.00144865	0.119406	-0.02485	0.152958	0.106073	0.033552	0.130923
Messenger RNA biogenesis [BR:osa03019]	LOC4349406	LOC_Os10g41440	RNA-binding KH domain-containing protein PEPPER	-0.00536605	0.041194	1380986	1.06e-22	1928480	0.129034	-0.537464	-0.0845268	1.89988e+06	0.0570076	1828780	0.00348844	-0.532098	-0.125721	1960877	0.267041	1810934	0.00144865	0.119406	-0.02485	0.152958	0.106073	0.033552	0.130923
Messenger RNA biogenesis [BR:osa03019]	LOC4351607	LOC_Os12g07050	RNA polymerase II subunit A C-terminal domain phosphatase SSU72	0.0878312	-0.0161837	1380986	1.06e-22	1928480	0.129034	0.18613	0.770446	1.89988e+06	0.0570076	1828780	0.00348844	0.0982986	0.78663	1960877	0.267041	1810934	0.00144865	0.119406	-0.02485	0.152958	0.106073	0.033552	0.130923
Messenger RNA biogenesis [BR:osa03019]	LOC4335928	LOC_Os04g35920	regulator of nonsense transcripts UPF3	0.0855722	-0.075177	1380986	1.06e-22	1928480	0.129034	-0.0770848	-0.148487	1.89988e+06	0.0570076	1828780	0.00348844	-0.162657	-0.0733098	1960877	0.267041	1810934	0.00144865	0.119406	-0.02485	0.152958	0.106073	0.033552	0.130923
Messenger RNA biogenesis [BR:osa03019]	LOC4330058	LOC_Os02g42040	regulator of nonsense transcripts UPF2	0.253925	-0.0265602	1380986	1.06e-22	1928480	0.129034	0.0645004	-0.0142993	1.89988e+06	0.0570076	1828780	0.00348844	-0.189425	0.0122609	1960877	0.267041	1810934	0.00144865	0.119406	-0.02485	0.152958	0.106073	0.033552	0.130923
Messenger RNA biogenesis [BR:osa03019]	LOC4343292	LOC_Os07g31340	regulator of nonsense transcripts 1 homolog	0.107845	-0.117572	1380986	1.06e-22	1928480	0.129034	0.21686	-0.168724	1.89988e+06	0.0570076	1828780	0.00348844	0.109015	-0.0511517	1960877	0.267041	1810934	0.00144865	0.119406	-0.02485	0.152958	0.106073	0.033552	0.130923
Messenger RNA biogenesis [BR:osa03019]	LOC4335600	LOC_Os04g30430	ras GTPase-activating protein-binding protein 2	0.149274	-0.0464656	1380986	1.06e-22	1928480	0.129034	0.409359	-0.0138235	1.89988e+06	0.0570076	1828780	0.00348844	0.260085	0.0326421	1960877	0.267041	1810934	0.00144865	0.119406	-0.02485	0.152958	0.106073	0.033552	0.130923
Messenger RNA biogenesis [BR:osa03019]	LOC4329411	LOC_Os02g29480	ras GTPase-activating protein-binding protein 1	-0.0108293	-0.0891381	1380986	1.06e-22	1928480	0.129034	0.846769	-0.0984751	1.89988e+06	0.0570076	1828780	0.00348844	0.857598	-0.00933704	1960877	0.267041	1810934	0.00144865	0.119406	-0.02485	0.152958	0.106073	0.033552	0.130923
Messenger RNA biogenesis [BR:osa03019]	LOC4339487	LOC_Os05g46560	RAN GTPase-activating protein 1	0.183742	0.0314739	1380986	1.06e-22	1928480	0.129034	0.752485	-0.0795348	1.89988e+06	0.0570076	1828780	0.00348844	0.568743	-0.111009	1960877	0.267041	1810934	0.00144865	0.119406	-0.02485	0.152958	0.106073	0.033552	0.130923
Messenger RNA biogenesis [BR:osa03019]	LOC4340446	LOC_Os06g10620	putative transcription elongation factor SPT5 homolog 1	0.1576	-0.113057	1380986	1.06e-22	1928480	0.129034	-0.730884	-0.263482	1.89988e+06	0.0570076	1828780	0.00348844	-0.888484	-0.150425	1960877	0.267041	1810934	0.00144865	0.119406	-0.02485	0.152958	0.106073	0.033552	0.130923
Messenger RNA biogenesis [BR:osa03019]	LOC4324917	LOC_Os01g66730	putative exosome complex component rrp40	0.115491	-0.186245	1380986	1.06e-22	1928480	0.129034	1.48241	2.88142	1.89988e+06	0.0570076	1828780	0.00348844	1.36692	3.06767	1960877	0.267041	1810934	0.00144865	0.119406	-0.02485	0.152958	0.106073	0.033552	0.130923
Messenger RNA biogenesis [BR:osa03019]	LOC4327851	LOC_Os01g47256	putative exosome complex component rrp40	0.495877	-0.0569713	1380986	1.06e-22	1928480	0.129034	-0.932627	1.01499	1.89988e+06	0.0570076	1828780	0.00348844	-1.4285	1.07196	1960877	0.267041	1810934	0.00144865	0.119406	-0.02485	0.152958	0.106073	0.033552	0.130923
Messenger RNA biogenesis [BR:osa03019]	LOC4334667	LOC_Os03g61560	pumilio homolog 24	0.179796	0.0492195	1380986	1.06e-22	1928480	0.129034	-0.509957	-0.196544	1.89988e+06	0.0570076	1828780	0.00348844	-0.689753	-0.245763	1960877	0.267041	1810934	0.00144865	0.119406	-0.02485	0.152958	0.106073	0.033552	0.130923
Messenger RNA biogenesis [BR:osa03019]	LOC4328228	LOC_Os02g04320	protein transport protein SEC13 homolog B	0.0902831	0.0403245	1380986	1.06e-22	1928480	0.129034	-0.121813	-0.138118	1.89988e+06	0.0570076	1828780	0.00348844	-0.212096	-0.178442	1960877	0.267041	1810934	0.00144865	0.119406	-0.02485	0.152958	0.106073	0.033552	0.130923
Messenger RNA biogenesis [BR:osa03019]	LOC4342827	LOC_Os07g14280	protein transport protein SEC13 homolog B	-0.0471315	0.0733891	1380986	1.06e-22	1928480	0.129034	-0.0650702	0.134971	1.89988e+06	0.0570076	1828780	0.00348844	-0.0179387	0.0615816	1960877	0.267041	1810934	0.00144865	0.119406	-0.02485	0.152958	0.106073	0.033552	0.130923
Messenger RNA biogenesis [BR:osa03019]	LOC4334673	LOC_Os03g61630	protein transport protein SEC13 homolog B	-0.0196363	0.0434017	1380986	1.06e-22	1928480	0.129034	-0.0953742	0.0470639	1.89988e+06	0.0570076	1828780	0.00348844	-0.0757378	0.0036622	1960877	0.267041	1810934	0.00144865	0.119406	-0.02485	0.152958	0.106073	0.033552	0.130923
Messenger RNA biogenesis [BR:osa03019]	LOC4343967	LOC_Os07g43316	protein starmaker	0.224666	0.0294188	1380986	1.06e-22	1928480	0.129034	0.725076	-0.431221	1.89988e+06	0.0570076	1828780	0.00348844	0.50041	-0.46064	1960877	0.267041	1810934	0.00144865	0.119406	-0.02485	0.152958	0.106073	0.033552	0.130923
Messenger RNA biogenesis [BR:osa03019]	LOC4345227	LOC_Os08g21350	protein SMG7	0.175861	-0.0379577	1380986	1.06e-22	1928480	0.129034	-0.548785	0.131884	1.89988e+06	0.0570076	1828780	0.00348844	-0.724647	0.169842	1960877	0.267041	1810934	0.00144865	0.119406	-0.02485	0.152958	0.106073	0.033552	0.130923
Messenger RNA biogenesis [BR:osa03019]	LOC4326622	LOC_Os01g43250	protein SEH1	0.169468	0.0842144	1380986	1.06e-22	1928480	0.129034	2.22767	0.695495	1.89988e+06	0.0570076	1828780	0.00348844	2.0582	0.611281	1960877	0.267041	1810934	0.00144865	0.119406	-0.02485	0.152958	0.106073	0.033552	0.130923
Messenger RNA biogenesis [BR:osa03019]	LOC4331677	LOC_Os03g06190	protein RRP6-like 2	-0.19705	-0.192306	1380986	1.06e-22	1928480	0.129034	1.24189	-0.489183	1.89988e+06	0.0570076	1828780	0.00348844	1.43894	-0.296877	1960877	0.267041	1810934	0.00144865	0.119406	-0.02485	0.152958	0.106073	0.033552	0.130923
Messenger RNA biogenesis [BR:osa03019]	LOC9270208	LOC_Os10g30100	protein RRP6-like 2	0.14183	0.0217461	1380986	1.06e-22	1928480	0.129034	0.724492	-0.0827898	1.89988e+06	0.0570076	1828780	0.00348844	0.582662	-0.104536	1960877	0.267041	1810934	0.00144865	0.119406	-0.02485	0.152958	0.106073	0.033552	0.130923
Messenger RNA biogenesis [BR:osa03019]	LOC4326570	LOC_Os01g44394	protein RAE1	0.354812	-0.00942317	1380986	1.06e-22	1928480	0.129034	1.00347	0.345402	1.89988e+06	0.0570076	1828780	0.00348844	0.648655	0.354825	1960877	0.267041	1810934	0.00144865	0.119406	-0.02485	0.152958	0.106073	0.033552	0.130923
Messenger RNA biogenesis [BR:osa03019]	LOC4344798	LOC_Os08g07960	protein RAE1	-0.00262428	0.049827	1380986	1.06e-22	1928480	0.129034	0.154993	0.504554	1.89988e+06	0.0570076	1828780	0.00348844	0.157617	0.454727	1960877	0.267041	1810934	0.00144865	0.119406	-0.02485	0.152958	0.106073	0.033552	0.130923
Messenger RNA biogenesis [BR:osa03019]	LOC4331593	LOC_Os03g05020	protein PIR	0.134912	-0.0500894	1380986	1.06e-22	1928480	0.129034	-0.629194	0.00448614	1.89988e+06	0.0570076	1828780	0.00348844	-0.764106	0.0545755	1960877	0.267041	1810934	0.00144865	0.119406	-0.02485	0.152958	0.106073	0.033552	0.130923
Messenger RNA biogenesis [BR:osa03019]	LOC9269039	LOC_Os04g56480	protein PELOTA 1	0.259013	-0.106873	1380986	1.06e-22	1928480	0.129034	0.0116311	0.340438	1.89988e+06	0.0570076	1828780	0.00348844	-0.247382	0.447312	1960877	0.267041	1810934	0.00144865	0.119406	-0.02485	0.152958	0.106073	0.033552	0.130923
Messenger RNA biogenesis [BR:osa03019]	LOC4329480	LOC_Os02g31220	protein PAT1 homolog 1	0.241014	0.00493936	1380986	1.06e-22	1928480	0.129034	0.0675561	0.145992	1.89988e+06	0.0570076	1828780	0.00348844	-0.173458	0.141053	1960877	0.267041	1810934	0.00144865	0.119406	-0.02485	0.152958	0.106073	0.033552	0.130923
Messenger RNA biogenesis [BR:osa03019]	LOC4325594	LOC_Os01g56300	protein PAT1 homolog 1	0.284209	0.0599582	1380986	1.06e-22	1928480	0.129034	0.405261	-0.717695	1.89988e+06	0.0570076	1828780	0.00348844	0.121052	-0.777653	1960877	0.267041	1810934	0.00144865	0.119406	-0.02485	0.152958	0.106073	0.033552	0.130923
Messenger RNA biogenesis [BR:osa03019]	LOC4329076	LOC_Os02g19220	protein PAT1 homolog	0.0449957	-0.0717934	1380986	1.06e-22	1928480	0.129034	1.06343	0.409545	1.89988e+06	0.0570076	1828780	0.00348844	1.01843	0.481339	1960877	0.267041	1810934	0.00144865	0.119406	-0.02485	0.152958	0.106073	0.033552	0.130923
Messenger RNA biogenesis [BR:osa03019]	LOC9270665	LOC_Os02g19330	protein PAT1 homolog	0.1636	-0.0947271	1380986	1.06e-22	1928480	0.129034	0.445447	0.603726	1.89988e+06	0.0570076	1828780	0.00348844	0.281847	0.698454	1960877	0.267041	1810934	0.00144865	0.119406	-0.02485	0.152958	0.106073	0.033552	0.130923
Messenger RNA biogenesis [BR:osa03019]	LOC4330906	LOC_Os02g53740	protein OPAQUE1	0.0455757	-0.338955	1380986	1.06e-22	1928480	0.129034	-0.2436	-0.343533	1.89988e+06	0.0570076	1828780	0.00348844	-0.289176	-0.00457805	1960877	0.267041	1810934	0.00144865	0.119406	-0.02485	0.152958	0.106073	0.033552	0.130923
Messenger RNA biogenesis [BR:osa03019]	LOC4348352	LOC_Os10g19860	protein OPAQUE1	0.237663	-0.187615	1380986	1.06e-22	1928480	0.129034	1.24413	0.603061	1.89988e+06	0.0570076	1828780	0.00348844	1.00647	0.790676	1960877	0.267041	1810934	0.00144865	0.119406	-0.02485	0.152958	0.106073	0.033552	0.130923
Messenger RNA biogenesis [BR:osa03019]	LOC4332457	LOC_Os03g17490	protein MODIFIER OF SNC1 11	0.102465	0.0124207	1380986	1.06e-22	1928480	0.129034	1.42709	-0.465233	1.89988e+06	0.0570076	1828780	0.00348844	1.32463	-0.477654	1960877	0.267041	1810934	0.00144865	0.119406	-0.02485	0.152958	0.106073	0.033552	0.130923
Messenger RNA biogenesis [BR:osa03019]	LOC4351998	LOC_Os12g18880	protein mago nashi homolog 2-like	-0.0705753	-0.030157	1380986	1.06e-22	1928480	0.129034	-0.643878	-0.240611	1.89988e+06	0.0570076	1828780	0.00348844	-0.573302	-0.210454	1960877	0.267041	1810934	0.00144865	0.119406	-0.02485	0.152958	0.106073	0.033552	0.130923
Messenger RNA biogenesis [BR:osa03019]	LOC4344462	LOC_Os08g01660	protein mago nashi homolog 1-like	-0.194973	-0.0168171	1380986	1.06e-22	1928480	0.129034	0.768127	-0.458161	1.89988e+06	0.0570076	1828780	0.00348844	0.963101	-0.441344	1960877	0.267041	1810934	0.00144865	0.119406	-0.02485	0.152958	0.106073	0.033552	0.130923
Messenger RNA biogenesis [BR:osa03019]	LOC4329863	LOC_Os02g38250	protein GLE1	0.144516	-0.183522	1380986	1.06e-22	1928480	0.129034	3.03739	1.45848	1.89988e+06	0.0570076	1828780	0.00348844	2.89288	1.64201	1960877	0.267041	1810934	0.00144865	0.119406	-0.02485	0.152958	0.106073	0.033552	0.130923
Messenger RNA biogenesis [BR:osa03019]	LOC4334849	#N/A	protein EXPORTIN 1A	0.192535	-0.135918	1380986	1.06e-22	1928480	0.129034	0.467359	0.257509	1.89988e+06	0.0570076	1828780	0.00348844	0.274824	0.393427	1960877	0.267041	1810934	0.00144865	0.119406	-0.02485	0.152958	0.106073	0.033552	0.130923
Messenger RNA biogenesis [BR:osa03019]	LOC4325173	LOC_Os01g16640	protein DELETION OF SUV3 SUPPRESSOR 1(I)	-0.0533237	0.142198	1380986	1.06e-22	1928480	0.129034	0.011292	0.406871	1.89988e+06	0.0570076	1828780	0.00348844	0.0646157	0.264673	1960877	0.267041	1810934	0.00144865	0.119406	-0.02485	0.152958	0.106073	0.033552	0.130923
Messenger RNA biogenesis [BR:osa03019]	LOC4327264	LOC_Os01g21440	protein DELETION OF SUV3 SUPPRESSOR 1(I)	0.0106096	-0.00194463	1380986	1.06e-22	1928480	0.129034	-0.503606	-0.168343	1.89988e+06	0.0570076	1828780	0.00348844	-0.514216	-0.166398	1960877	0.267041	1810934	0.00144865	0.119406	-0.02485	0.152958	0.106073	0.033552	0.130923
Messenger RNA biogenesis [BR:osa03019]	LOC4326141	LOC_Os01g02090	protein decapping 5	0.109654	-0.0980104	1380986	1.06e-22	1928480	0.129034	-0.409425	0.00279632	1.89988e+06	0.0570076	1828780	0.00348844	-0.519079	0.100807	1960877	0.267041	1810934	0.00144865	0.119406	-0.02485	0.152958	0.106073	0.033552	0.130923
Messenger RNA biogenesis [BR:osa03019]	LOC4341099	LOC_Os06g30060	protein decapping 5	0.166337	-0.0794857	1380986	1.06e-22	1928480	0.129034	0.224751	-0.292965	1.89988e+06	0.0570076	1828780	0.00348844	0.0584144	-0.21348	1960877	0.267041	1810934	0.00144865	0.119406	-0.02485	0.152958	0.106073	0.033552	0.130923
Messenger RNA biogenesis [BR:osa03019]	LOC4328733	LOC_Os02g12570	protein CLP1 homolog	0.0810058	-0.248766	1380986	1.06e-22	1928480	0.129034	1.7558	1.79975	1.89988e+06	0.0570076	1828780	0.00348844	1.67479	2.04852	1960877	0.267041	1810934	0.00144865	0.119406	-0.02485	0.152958	0.106073	0.033552	0.130923
Messenger RNA biogenesis [BR:osa03019]	LOC9269490	LOC_Os06g39640	protein argonaute PNH1-like	0.327556	-0.0928444	1380986	1.06e-22	1928480	0.129034	-0.609624	0.408862	1.89988e+06	0.0570076	1828780	0.00348844	-0.937181	0.501706	1960877	0.267041	1810934	0.00144865	0.119406	-0.02485	0.152958	0.106073	0.033552	0.130923
Messenger RNA biogenesis [BR:osa03019]	LOC4334449	LOC_Os03g58600	protein argonaute MEL1-like	0.311893	0.203738	1380986	1.06e-22	1928480	0.129034	1.38437	0.071316	1.89988e+06	0.0570076	1828780	0.00348844	1.07247	-0.132422	1960877	0.267041	1810934	0.00144865	0.119406	-0.02485	0.152958	0.106073	0.033552	0.130923
Messenger RNA biogenesis [BR:osa03019]	LOC4333232	LOC_Os03g33650	protein argonaute 7-like	0.116825	-0.218242	1380986	1.06e-22	1928480	0.129034	1.29928	1.71679	1.89988e+06	0.0570076	1828780	0.00348844	1.18245	1.93503	1960877	0.267041	1810934	0.00144865	0.119406	-0.02485	0.152958	0.106073	0.033552	0.130923
Messenger RNA biogenesis [BR:osa03019]	LOC4335025	LOC_Os04g06770	protein argonaute 4B-like	0.0995163	-0.101886	1380986	1.06e-22	1928480	0.129034	0.467175	0.211193	1.89988e+06	0.0570076	1828780	0.00348844	0.367659	0.313079	1960877	0.267041	1810934	0.00144865	0.119406	-0.02485	0.152958	0.106073	0.033552	0.130923
Messenger RNA biogenesis [BR:osa03019]	LOC4324438	LOC_Os01g16870	protein argonaute 4A-like	0.113084	-0.110621	1380986	1.06e-22	1928480	0.129034	0.166975	0.143025	1.89988e+06	0.0570076	1828780	0.00348844	0.0538905	0.253646	1960877	0.267041	1810934	0.00144865	0.119406	-0.02485	0.152958	0.106073	0.033552	0.130923
Messenger RNA biogenesis [BR:osa03019]	LOC4336991	LOC_Os04g52540	protein argonaute 2-like	0.089433	0.0940043	1380986	1.06e-22	1928480	0.129034	-1.06319	0.155557	1.89988e+06	0.0570076	1828780	0.00348844	-1.15262	0.061553	1960877	0.267041	1810934	0.00144865	0.119406	-0.02485	0.152958	0.106073	0.033552	0.130923
Messenger RNA biogenesis [BR:osa03019]	LOC4342138	LOC_Os06g51310	protein argonaute 1D-like	0.208352	-0.13189	1380986	1.06e-22	1928480	0.129034	-0.465479	0.383845	1.89988e+06	0.0570076	1828780	0.00348844	-0.673831	0.515736	1960877	0.267041	1810934	0.00144865	0.119406	-0.02485	0.152958	0.106073	0.033552	0.130923
Messenger RNA biogenesis [BR:osa03019]	LOC4331253	LOC_Os02g58490	protein argonaute 1C-like	0.126084	0.0260871	1380986	1.06e-22	1928480	0.129034	0.481508	0.0748495	1.89988e+06	0.0570076	1828780	0.00348844	0.355424	0.0487625	1960877	0.267041	1810934	0.00144865	0.119406	-0.02485	0.152958	0.106073	0.033552	0.130923
Messenger RNA biogenesis [BR:osa03019]	LOC9270411	LOC_Os04g47870	protein argonaute 1B-like	0.0922125	-0.129713	1380986	1.06e-22	1928480	0.129034	-0.193242	-0.172949	1.89988e+06	0.0570076	1828780	0.00348844	-0.285454	-0.0432363	1960877	0.267041	1810934	0.00144865	0.119406	-0.02485	0.152958	0.106073	0.033552	0.130923
Messenger RNA biogenesis [BR:osa03019]	LOC4330281	LOC_Os02g45070	protein argonaute 1A-like	0.195617	-0.0659379	1380986	1.06e-22	1928480	0.129034	0.23456	0.167441	1.89988e+06	0.0570076	1828780	0.00348844	0.0389431	0.233379	1960877	0.267041	1810934	0.00144865	0.119406	-0.02485	0.152958	0.106073	0.033552	0.130923
Messenger RNA biogenesis [BR:osa03019]	LOC4342886	LOC_Os07g16224	protein argonaute 16-like	0.188303	-0.141247	1380986	1.06e-22	1928480	0.129034	-0.220097	0.286743	1.89988e+06	0.0570076	1828780	0.00348844	-0.4084	0.427991	1960877	0.267041	1810934	0.00144865	0.119406	-0.02485	0.152958	0.106073	0.033552	0.130923
Messenger RNA biogenesis [BR:osa03019]	LOC4324436	LOC_Os01g16850	protein argonaute 15	-0.0917576	0.0129604	1380986	1.06e-22	1928480	0.129034	1.19672	0.723356	1.89988e+06	0.0570076	1828780	0.00348844	1.28847	0.710396	1960877	0.267041	1810934	0.00144865	0.119406	-0.02485	0.152958	0.106073	0.033552	0.130923
Messenger RNA biogenesis [BR:osa03019]	LOC4339488	LOC_Os05g46570	protein ANTHESIS POMOTING FACTOR 1	0.167683	-0.0188267	1380986	1.06e-22	1928480	0.129034	1.93979	0.634976	1.89988e+06	0.0570076	1828780	0.00348844	1.77211	0.653803	1960877	0.267041	1810934	0.00144865	0.119406	-0.02485	0.152958	0.106073	0.033552	0.130923
Messenger RNA biogenesis [BR:osa03019]	LOC4343770	LOC_Os07g40030	protein ANTHESIS POMOTING FACTOR 1	-0.0475826	0.100762	1380986	1.06e-22	1928480	0.129034	1.95817	0.822779	1.89988e+06	0.0570076	1828780	0.00348844	2.00575	0.722016	1960877	0.267041	1810934	0.00144865	0.119406	-0.02485	0.152958	0.106073	0.033552	0.130923
Messenger RNA biogenesis [BR:osa03019]	LOC4326227	LOC_Os01g15310	probable U6 snRNA-associated Sm-like protein LSm4	-0.0304073	0.0258301	1380986	1.06e-22	1928480	0.129034	3.16485	-0.196381	1.89988e+06	0.0570076	1828780	0.00348844	3.19526	-0.222211	1960877	0.267041	1810934	0.00144865	0.119406	-0.02485	0.152958	0.106073	0.033552	0.130923
Messenger RNA biogenesis [BR:osa03019]	LOC4333092	LOC_Os03g29740	probable small nuclear ribonucleoprotein G	0.406871	-0.000989382	1380986	1.06e-22	1928480	0.129034	0.215318	0.840313	1.89988e+06	0.0570076	1828780	0.00348844	-0.191553	0.841302	1960877	0.267041	1810934	0.00144865	0.119406	-0.02485	0.152958	0.106073	0.033552	0.130923
Messenger RNA biogenesis [BR:osa03019]	LOC4343870	LOC_Os07g41790	probable small nuclear ribonucleoprotein G	0.0841893	-0.00292729	1380986	1.06e-22	1928480	0.129034	0.418347	0.56701	1.89988e+06	0.0570076	1828780	0.00348844	0.334158	0.569937	1960877	0.267041	1810934	0.00144865	0.119406	-0.02485	0.152958	0.106073	0.033552	0.130923
Messenger RNA biogenesis [BR:osa03019]	LOC4328484	LOC_Os02g08090	probable small nuclear ribonucleoprotein F	0.157369	0.0724061	1380986	1.06e-22	1928480	0.129034	-1.56797	1.20642	1.89988e+06	0.0570076	1828780	0.00348844	-1.72534	1.13401	1960877	0.267041	1810934	0.00144865	0.119406	-0.02485	0.152958	0.106073	0.033552	0.130923
Messenger RNA biogenesis [BR:osa03019]	LOC4351052	LOC_Os11g43620	probable small nuclear ribonucleoprotein F	0.167434	0.136433	1380986	1.06e-22	1928480	0.129034	-0.917879	1.72944	1.89988e+06	0.0570076	1828780	0.00348844	-1.08531	1.59301	1960877	0.267041	1810934	0.00144865	0.119406	-0.02485	0.152958	0.106073	0.033552	0.130923
Messenger RNA biogenesis [BR:osa03019]	LOC4337821	LOC_Os05g05710	probable serine/threonine-protein phosphatase 2A regulatory subunit B'' subunit TON2	0.0671065	0.0177488	1380986	1.06e-22	1928480	0.129034	0.233105	0.357425	1.89988e+06	0.0570076	1828780	0.00348844	0.165999	0.339676	1960877	0.267041	1810934	0.00144865	0.119406	-0.02485	0.152958	0.106073	0.033552	0.130923
Messenger RNA biogenesis [BR:osa03019]	LOC4348893	LOC_Os10g33680	probable serine/threonine protein phosphatase 2A regulatory subunit B''delta	0.0781662	0.0170805	1380986	1.06e-22	1928480	0.129034	0.663289	0.134515	1.89988e+06	0.0570076	1828780	0.00348844	0.585123	0.117434	1960877	0.267041	1810934	0.00144865	0.119406	-0.02485	0.152958	0.106073	0.033552	0.130923
Messenger RNA biogenesis [BR:osa03019]	LOC4331698	LOC_Os03g06440	probable RNA helicase SDE3	0.217493	-0.104216	1380986	1.06e-22	1928480	0.129034	0.041179	-0.240617	1.89988e+06	0.0570076	1828780	0.00348844	-0.176314	-0.136401	1960877	0.267041	1810934	0.00144865	0.119406	-0.02485	0.152958	0.106073	0.033552	0.130923
Messenger RNA biogenesis [BR:osa03019]	LOC4342497	LOC_Os07g07310	probable polyribonucleotide nucleotidyltransferase 1, chloroplastic	-0.205483	-0.249987	1380986	1.06e-22	1928480	0.129034	-0.748907	0.10609	1.89988e+06	0.0570076	1828780	0.00348844	-0.543424	0.356077	1960877	0.267041	1810934	0.00144865	0.119406	-0.02485	0.152958	0.106073	0.033552	0.130923
Messenger RNA biogenesis [BR:osa03019]	LOC4330931	LOC_Os02g54120	probable NOT transcription complex subunit VIP2	0.22238	0.0275493	1380986	1.06e-22	1928480	0.129034	0.0569127	0.538498	1.89988e+06	0.0570076	1828780	0.00348844	-0.165467	0.510949	1960877	0.267041	1810934	0.00144865	0.119406	-0.02485	0.152958	0.106073	0.033552	0.130923
Messenger RNA biogenesis [BR:osa03019]	LOC4334027	LOC_Os03g52594	probable NOT transcription complex subunit VIP2	0.2384	-0.118544	1380986	1.06e-22	1928480	0.129034	-0.102773	0.394481	1.89988e+06	0.0570076	1828780	0.00348844	-0.341173	0.513024	1960877	0.267041	1810934	0.00144865	0.119406	-0.02485	0.152958	0.106073	0.033552	0.130923
Messenger RNA biogenesis [BR:osa03019]	LOC4330284	LOC_Os02g45110	probable N6-adenosine-methyltransferase MT-A70-like	0.0811748	-0.0710879	1380986	1.06e-22	1928480	0.129034	-0.983692	-0.417073	1.89988e+06	0.0570076	1828780	0.00348844	-1.06487	-0.345986	1960877	0.267041	1810934	0.00144865	0.119406	-0.02485	0.152958	0.106073	0.033552	0.130923
Messenger RNA biogenesis [BR:osa03019]	LOC9266269	LOC_Os04g18010	probable cleavage and polyadenylation specificity factor subunit 1	0.202409	-0.107893	1380986	1.06e-22	1928480	0.129034	1.21053	0.564684	1.89988e+06	0.0570076	1828780	0.00348844	1.00812	0.672577	1960877	0.267041	1810934	0.00144865	0.119406	-0.02485	0.152958	0.106073	0.033552	0.130923
Messenger RNA biogenesis [BR:osa03019]	LOC4347066	LOC_Os09g24990	probable CCR4-associated factor 1 homolog 7	-0.140076	-0.0187371	1380986	1.06e-22	1928480	0.129034	-0.925217	0.178414	1.89988e+06	0.0570076	1828780	0.00348844	-0.78514	0.197151	1960877	0.267041	1810934	0.00144865	0.119406	-0.02485	0.152958	0.106073	0.033552	0.130923
Messenger RNA biogenesis [BR:osa03019]	LOC4331006	LOC_Os02g55300	probable CCR4-associated factor 1 homolog 7	-0.0271143	-0.00892823	1380986	1.06e-22	1928480	0.129034	-0.44568	-0.00847556	1.89988e+06	0.0570076	1828780	0.00348844	-0.418565	0.000452669	1960877	0.267041	1810934	0.00144865	0.119406	-0.02485	0.152958	0.106073	0.033552	0.130923
Messenger RNA biogenesis [BR:osa03019]	LOC4345683	LOC_Os08g34170	probable CCR4-associated factor 1 homolog 7	-0.0611971	0.257666	1380986	1.06e-22	1928480	0.129034	-1.4647	0.437409	1.89988e+06	0.0570076	1828780	0.00348844	-1.4035	0.179742	1960877	0.267041	1810934	0.00144865	0.119406	-0.02485	0.152958	0.106073	0.033552	0.130923
Messenger RNA biogenesis [BR:osa03019]	LOC4337457	LOC_Os04g58810	probable CCR4-associated factor 1 homolog 11	0.823767	0.483938	1380986	1.06e-22	1928480	0.129034	0.842374	0.174205	1.89988e+06	0.0570076	1828780	0.00348844	0.0186073	-0.309733	1960877	0.267041	1810934	0.00144865	0.119406	-0.02485	0.152958	0.106073	0.033552	0.130923
Messenger RNA biogenesis [BR:osa03019]	LOC4344306	LOC_Os07g48360	probable ATP-dependent DNA helicase RecQ	0.10953	-0.109152	1380986	1.06e-22	1928480	0.129034	-0.162812	-0.0474897	1.89988e+06	0.0570076	1828780	0.00348844	-0.272342	0.0616626	1960877	0.267041	1810934	0.00144865	0.119406	-0.02485	0.152958	0.106073	0.033552	0.130923
Messenger RNA biogenesis [BR:osa03019]	LOC4344088	LOC_Os07g44970	pre-mRNA-splicing factor SYF1	0.117941	-0.0928591	1380986	1.06e-22	1928480	0.129034	0.101372	-0.992963	1.89988e+06	0.0570076	1828780	0.00348844	-0.0165689	-0.900104	1960877	0.267041	1810934	0.00144865	0.119406	-0.02485	0.152958	0.106073	0.033552	0.130923
Messenger RNA biogenesis [BR:osa03019]	LOC4337444	LOC_Os04g58640	pre-mRNA cleavage factor Im 25 kDa subunit 2	0.190891	-0.0202554	1380986	1.06e-22	1928480	0.129034	0.014329	-0.108929	1.89988e+06	0.0570076	1828780	0.00348844	-0.176562	-0.0886731	1960877	0.267041	1810934	0.00144865	0.119406	-0.02485	0.152958	0.106073	0.033552	0.130923
Messenger RNA biogenesis [BR:osa03019]	LOC4329995	LOC_Os02g40460	polyribonucleotide nucleotidyltransferase 2, mitochondrial-like	0.282855	0.0667205	1380986	1.06e-22	1928480	0.129034	0.347826	0.173021	1.89988e+06	0.0570076	1828780	0.00348844	0.0649714	0.106301	1960877	0.267041	1810934	0.00144865	0.119406	-0.02485	0.152958	0.106073	0.033552	0.130923
Messenger RNA biogenesis [BR:osa03019]	LOC4347878	LOC_Os09g39270	polyadenylation and cleavage factor homolog 4	0.212027	-0.106959	1380986	1.06e-22	1928480	0.129034	1.13683	-0.263402	1.89988e+06	0.0570076	1828780	0.00348844	0.924807	-0.156443	1960877	0.267041	1810934	0.00144865	0.119406	-0.02485	0.152958	0.106073	0.033552	0.130923
Messenger RNA biogenesis [BR:osa03019]	LOC4344833	LOC_Os08g08830	polyadenylation and cleavage factor homolog 4	0.287347	-0.0209932	1380986	1.06e-22	1928480	0.129034	0.855909	0.390466	1.89988e+06	0.0570076	1828780	0.00348844	0.568562	0.411459	1960877	0.267041	1810934	0.00144865	0.119406	-0.02485	0.152958	0.106073	0.033552	0.130923
Messenger RNA biogenesis [BR:osa03019]	LOC4345242	LOC_Os08g22354	polyadenylate-binding protein 2	0.0835815	-0.0374007	1380986	1.06e-22	1928480	0.129034	0.579647	0.15114	1.89988e+06	0.0570076	1828780	0.00348844	0.496065	0.188541	1960877	0.267041	1810934	0.00144865	0.119406	-0.02485	0.152958	0.106073	0.033552	0.130923
Messenger RNA biogenesis [BR:osa03019]	LOC4346409	LOC_Os09g02700	polyadenylate-binding protein 2	0.159924	-0.0261463	1380986	1.06e-22	1928480	0.129034	-0.235134	-0.16898	1.89988e+06	0.0570076	1828780	0.00348844	-0.395058	-0.142833	1960877	0.267041	1810934	0.00144865	0.119406	-0.02485	0.152958	0.106073	0.033552	0.130923
Messenger RNA biogenesis [BR:osa03019]	LOC4336331	LOC_Os04g42600	polyadenylate-binding protein 2	-0.0369312	-0.152075	1380986	1.06e-22	1928480	0.129034	0.0881365	-0.262458	1.89988e+06	0.0570076	1828780	0.00348844	0.125068	-0.110383	1960877	0.267041	1810934	0.00144865	0.119406	-0.02485	0.152958	0.106073	0.033552	0.130923
Messenger RNA biogenesis [BR:osa03019]	LOC4340509	LOC_Os06g11620	polyadenylate-binding protein 2	0.0822505	0.00566784	1380986	1.06e-22	1928480	0.129034	1.02544	-0.335446	1.89988e+06	0.0570076	1828780	0.00348844	0.943189	-0.341114	1960877	0.267041	1810934	0.00144865	0.119406	-0.02485	0.152958	0.106073	0.033552	0.130923
Messenger RNA biogenesis [BR:osa03019]	LOC4330785	LOC_Os02g52140	polyadenylate-binding protein 2	0.108107	-0.118563	1380986	1.06e-22	1928480	0.129034	-0.758264	0.159413	1.89988e+06	0.0570076	1828780	0.00348844	-0.866371	0.277977	1960877	0.267041	1810934	0.00144865	0.119406	-0.02485	0.152958	0.106073	0.033552	0.130923
Messenger RNA biogenesis [BR:osa03019]	LOC9268289	LOC_Os04g39260	poly(A)-specific ribonuclease PARN	-0.123387	-0.154542	1380986	1.06e-22	1928480	0.129034	1.65382	-0.554353	1.89988e+06	0.0570076	1828780	0.00348844	1.77721	-0.399811	1960877	0.267041	1810934	0.00144865	0.119406	-0.02485	0.152958	0.106073	0.033552	0.130923
Messenger RNA biogenesis [BR:osa03019]	LOC4349139	LOC_Os10g37630	plant UBX domain-containing protein 10	0.0472411	-0.102137	1380986	1.06e-22	1928480	0.129034	-3.01888	0.392996	1.89988e+06	0.0570076	1828780	0.00348844	-3.06612	0.495133	1960877	0.267041	1810934	0.00144865	0.119406	-0.02485	0.152958	0.106073	0.033552	0.130923
Messenger RNA biogenesis [BR:osa03019]	LOC4326337	LOC_Os01g38620	piRNA biogenesis protein EXD1	-0.0500131	0.0617961	1380986	1.06e-22	1928480	0.129034	-0.946328	0.227628	1.89988e+06	0.0570076	1828780	0.00348844	-0.896315	0.165832	1960877	0.267041	1810934	0.00144865	0.119406	-0.02485	0.152958	0.106073	0.033552	0.130923
Messenger RNA biogenesis [BR:osa03019]	LOC4333834	LOC_Os03g49520	pinin	0.0609103	-0.115099	1380986	1.06e-22	1928480	0.129034	1.25305	0.311263	1.89988e+06	0.0570076	1828780	0.00348844	1.19214	0.426362	1960877	0.267041	1810934	0.00144865	0.119406	-0.02485	0.152958	0.106073	0.033552	0.130923
Messenger RNA biogenesis [BR:osa03019]	LOC4332324	LOC_Os03g15560	partner of Y14 and mago	-0.0640535	-0.00611085	1380986	1.06e-22	1928480	0.129034	-0.572675	-0.481884	1.89988e+06	0.0570076	1828780	0.00348844	-0.508621	-0.475773	1960877	0.267041	1810934	0.00144865	0.119406	-0.02485	0.152958	0.106073	0.033552	0.130923
Messenger RNA biogenesis [BR:osa03019]	LOC4346063	LOC_Os08g40880	oligouridylate-binding protein 1B	0.049247	0.0327461	1380986	1.06e-22	1928480	0.129034	0.349746	-0.0376563	1.89988e+06	0.0570076	1828780	0.00348844	0.300499	-0.0704024	1960877	0.267041	1810934	0.00144865	0.119406	-0.02485	0.152958	0.106073	0.033552	0.130923
Messenger RNA biogenesis [BR:osa03019]	LOC4350940	LOC_Os11g40510	oligouridylate-binding protein 1B	-0.0647827	-0.0374343	1380986	1.06e-22	1928480	0.129034	0.175131	0.761017	1.89988e+06	0.0570076	1828780	0.00348844	0.239914	0.798452	1960877	0.267041	1810934	0.00144865	0.119406	-0.02485	0.152958	0.106073	0.033552	0.130923
Messenger RNA biogenesis [BR:osa03019]	LOC4343900	LOC_Os07g42380	oligouridylate-binding protein 1	0.0518384	0.116244	1380986	1.06e-22	1928480	0.129034	0.330484	0.409628	1.89988e+06	0.0570076	1828780	0.00348844	0.278645	0.293384	1960877	0.267041	1810934	0.00144865	0.119406	-0.02485	0.152958	0.106073	0.033552	0.130923
Messenger RNA biogenesis [BR:osa03019]	LOC4330687	LOC_Os02g50790	nuclear-pore anchor	0.13971	-0.117867	1380986	1.06e-22	1928480	0.129034	-0.000840983	-0.129423	1.89988e+06	0.0570076	1828780	0.00348844	-0.140551	-0.0115558	1960877	0.267041	1810934	0.00144865	0.119406	-0.02485	0.152958	0.106073	0.033552	0.130923
Messenger RNA biogenesis [BR:osa03019]	LOC4351598	LOC_Os12g06890	nuclear pore complex protein NUP98A	0.13198	-0.169986	1380986	1.06e-22	1928480	0.129034	0.895609	-0.123846	1.89988e+06	0.0570076	1828780	0.00348844	0.763629	0.0461399	1960877	0.267041	1810934	0.00144865	0.119406	-0.02485	0.152958	0.106073	0.033552	0.130923
Messenger RNA biogenesis [BR:osa03019]	LOC4351597	LOC_Os12g06870	nuclear pore complex protein NUP98A	0.020567	-0.276133	1380986	1.06e-22	1928480	0.129034	0.106131	0.157435	1.89988e+06	0.0570076	1828780	0.00348844	0.0855636	0.433568	1960877	0.267041	1810934	0.00144865	0.119406	-0.02485	0.152958	0.106073	0.033552	0.130923
Messenger RNA biogenesis [BR:osa03019]	LOC4325429	LOC_Os01g28690	nuclear pore complex protein NUP98A	0.133044	-0.383773	1380986	1.06e-22	1928480	0.129034	0.98811	-0.749318	1.89988e+06	0.0570076	1828780	0.00348844	0.855066	-0.365544	1960877	0.267041	1810934	0.00144865	0.119406	-0.02485	0.152958	0.106073	0.033552	0.130923
Messenger RNA biogenesis [BR:osa03019]	LOC4331780	LOC_Os03g07580	nuclear pore complex protein NUP96	0.361873	0.0461122	1380986	1.06e-22	1928480	0.129034	-0.201299	0.0500491	1.89988e+06	0.0570076	1828780	0.00348844	-0.563172	0.00393693	1960877	0.267041	1810934	0.00144865	0.119406	-0.02485	0.152958	0.106073	0.033552	0.130923
Messenger RNA biogenesis [BR:osa03019]	LOC4332834	LOC_Os03g22690	nuclear pore complex protein NUP93A	0.306737	-0.0211692	1380986	1.06e-22	1928480	0.129034	1.15208	-0.16487	1.89988e+06	0.0570076	1828780	0.00348844	0.845346	-0.143701	1960877	0.267041	1810934	0.00144865	0.119406	-0.02485	0.152958	0.106073	0.033552	0.130923
Messenger RNA biogenesis [BR:osa03019]	LOC4336930	LOC_Os04g51900	nuclear pore complex protein NUP88	0.292089	-0.00514322	1380986	1.06e-22	1928480	0.129034	1.257	1.21851	1.89988e+06	0.0570076	1828780	0.00348844	0.964916	1.22365	1960877	0.267041	1810934	0.00144865	0.119406	-0.02485	0.152958	0.106073	0.033552	0.130923
Messenger RNA biogenesis [BR:osa03019]	LOC4326176	LOC_Os01g54240	nuclear pore complex protein NUP85	0.347365	-0.00353842	1380986	1.06e-22	1928480	0.129034	-1.27957	0.415934	1.89988e+06	0.0570076	1828780	0.00348844	-1.62694	0.419473	1960877	0.267041	1810934	0.00144865	0.119406	-0.02485	0.152958	0.106073	0.033552	0.130923
Messenger RNA biogenesis [BR:osa03019]	LOC4324750	LOC_Os01g63780	nuclear pore complex protein NUP62	0.115613	-0.152758	1380986	1.06e-22	1928480	0.129034	0.0684074	0.0159509	1.89988e+06	0.0570076	1828780	0.00348844	-0.0472054	0.168709	1960877	0.267041	1810934	0.00144865	0.119406	-0.02485	0.152958	0.106073	0.033552	0.130923
Messenger RNA biogenesis [BR:osa03019]	LOC4347240	LOC_Os09g28019	nuclear pore complex protein NUP58	0.192678	0.0876835	1380986	1.06e-22	1928480	0.129034	0.353408	0.263674	1.89988e+06	0.0570076	1828780	0.00348844	0.16073	0.175991	1960877	0.267041	1810934	0.00144865	0.119406	-0.02485	0.152958	0.106073	0.033552	0.130923
Messenger RNA biogenesis [BR:osa03019]	LOC4342961	LOC_Os07g19494	nuclear pore complex protein NUP54	0.0486351	0.0072975	1380986	1.06e-22	1928480	0.129034	3.12463	-0.430377	1.89988e+06	0.0570076	1828780	0.00348844	3.076	-0.437674	1960877	0.267041	1810934	0.00144865	0.119406	-0.02485	0.152958	0.106073	0.033552	0.130923
Messenger RNA biogenesis [BR:osa03019]	LOC4327063	LOC_Os01g10350	nuclear pore complex protein NUP35	0.0472026	-0.100944	1380986	1.06e-22	1928480	0.129034	-1.18377	0.335841	1.89988e+06	0.0570076	1828780	0.00348844	-1.23097	0.436785	1960877	0.267041	1810934	0.00144865	0.119406	-0.02485	0.152958	0.106073	0.033552	0.130923
Messenger RNA biogenesis [BR:osa03019]	LOC4344328	LOC_Os07g48602	nuclear pore complex protein NUP214	0.181323	-0.177983	1380986	1.06e-22	1928480	0.129034	-0.0114992	-0.0892585	1.89988e+06	0.0570076	1828780	0.00348844	-0.192822	0.0887244	1960877	0.267041	1810934	0.00144865	0.119406	-0.02485	0.152958	0.106073	0.033552	0.130923
Messenger RNA biogenesis [BR:osa03019]	LOC4328655	LOC_Os02g10790	nuclear pore complex protein NUP205	0.369412	-0.0474959	1380986	1.06e-22	1928480	0.129034	0.0773202	0.010341	1.89988e+06	0.0570076	1828780	0.00348844	-0.292091	0.0578369	1960877	0.267041	1810934	0.00144865	0.119406	-0.02485	0.152958	0.106073	0.033552	0.130923
Messenger RNA biogenesis [BR:osa03019]	LOC9266752	LOC_Os02g04970	nuclear pore complex protein NUP160	0.0974932	-0.213773	1380986	1.06e-22	1928480	0.129034	0.200779	0.216255	1.89988e+06	0.0570076	1828780	0.00348844	0.103286	0.430027	1960877	0.267041	1810934	0.00144865	0.119406	-0.02485	0.152958	0.106073	0.033552	0.130923
Messenger RNA biogenesis [BR:osa03019]	LOC4340842	LOC_Os06g20090	nuclear pore complex protein NUP155	0.23494	-0.171369	1380986	1.06e-22	1928480	0.129034	-0.648875	-0.07071	1.89988e+06	0.0570076	1828780	0.00348844	-0.883815	0.100659	1960877	0.267041	1810934	0.00144865	0.119406	-0.02485	0.152958	0.106073	0.033552	0.130923
Messenger RNA biogenesis [BR:osa03019]	LOC4332118	LOC_Os03g12450	nuclear pore complex protein NUP133	0.290603	-0.0176367	1380986	1.06e-22	1928480	0.129034	0.103047	-0.240122	1.89988e+06	0.0570076	1828780	0.00348844	-0.187556	-0.222485	1960877	0.267041	1810934	0.00144865	0.119406	-0.02485	0.152958	0.106073	0.033552	0.130923
Messenger RNA biogenesis [BR:osa03019]	LOC4351012	LOC_Os11g42420	nuclear pore complex protein NUP107	0.206655	0.0142323	1380986	1.06e-22	1928480	0.129034	0.681813	0.492592	1.89988e+06	0.0570076	1828780	0.00348844	0.475158	0.47836	1960877	0.267041	1810934	0.00144865	0.119406	-0.02485	0.152958	0.106073	0.033552	0.130923
Messenger RNA biogenesis [BR:osa03019]	LOC4347873	#N/A	nuclear pore complex protein GP210	0.500785	-0.120937	1380986	1.06e-22	1928480	0.129034	-0.212408	-0.286144	1.89988e+06	0.0570076	1828780	0.00348844	-0.713194	-0.165206	1960877	0.267041	1810934	0.00144865	0.119406	-0.02485	0.152958	0.106073	0.033552	0.130923
Messenger RNA biogenesis [BR:osa03019]	LOC9268632	LOC_Os06g36360	nuclear poly(A) polymerase 4	0.0873697	-0.0121657	1380986	1.06e-22	1928480	0.129034	-0.115411	0.560491	1.89988e+06	0.0570076	1828780	0.00348844	-0.202781	0.572656	1960877	0.267041	1810934	0.00144865	0.119406	-0.02485	0.152958	0.106073	0.033552	0.130923
Messenger RNA biogenesis [BR:osa03019]	LOC4328790	LOC_Os02g13400	nuclear poly(A) polymerase 4	-0.0215655	-0.0757429	1380986	1.06e-22	1928480	0.129034	0.37328	0.416454	1.89988e+06	0.0570076	1828780	0.00348844	0.394846	0.492197	1960877	0.267041	1810934	0.00144865	0.119406	-0.02485	0.152958	0.106073	0.033552	0.130923
Messenger RNA biogenesis [BR:osa03019]	LOC4340886	LOC_Os06g21470	nuclear poly(A) polymerase 1	0.0918278	-0.104125	1380986	1.06e-22	1928480	0.129034	0.73202	-0.172174	1.89988e+06	0.0570076	1828780	0.00348844	0.640192	-0.0680493	1960877	0.267041	1810934	0.00144865	0.119406	-0.02485	0.152958	0.106073	0.033552	0.130923
Messenger RNA biogenesis [BR:osa03019]	LOC4345136	LOC_Os08g16880	nuclear nucleic acid-binding protein C1D	0.114198	0.0897156	1380986	1.06e-22	1928480	0.129034	0.665292	-1.5651	1.89988e+06	0.0570076	1828780	0.00348844	0.551093	-1.65482	1960877	0.267041	1810934	0.00144865	0.119406	-0.02485	0.152958	0.106073	0.033552	0.130923
Messenger RNA biogenesis [BR:osa03019]	LOC4329963	LOC_Os02g39890	nuclear cap-binding protein subunit 2-like	0.0548614	0.0587437	1380986	1.06e-22	1928480	0.129034	-0.189165	-0.185388	1.89988e+06	0.0570076	1828780	0.00348844	-0.244026	-0.244132	1960877	0.267041	1810934	0.00144865	0.119406	-0.02485	0.152958	0.106073	0.033552	0.130923
Messenger RNA biogenesis [BR:osa03019]	LOC4332822	LOC_Os03g22570	nuclear cap-binding protein subunit 1-like	0.184478	-0.00998826	1380986	1.06e-22	1928480	0.129034	-0.164038	0.432336	1.89988e+06	0.0570076	1828780	0.00348844	-0.348516	0.442325	1960877	0.267041	1810934	0.00144865	0.119406	-0.02485	0.152958	0.106073	0.033552	0.130923
Messenger RNA biogenesis [BR:osa03019]	LOC4325901	LOC_Os01g48210	non-canonical poly(A) RNA polymerase PAPD5	0.0269389	0.0838929	1380986	1.06e-22	1928480	0.129034	1.95698	-0.00981816	1.89988e+06	0.0570076	1828780	0.00348844	1.93004	-0.0937111	1960877	0.267041	1810934	0.00144865	0.119406	-0.02485	0.152958	0.106073	0.033552	0.130923
Messenger RNA biogenesis [BR:osa03019]	LOC4329608	#N/A	myosin-8	0.43718	-0.0862028	1380986	1.06e-22	1928480	0.129034	-0.146745	0.238042	1.89988e+06	0.0570076	1828780	0.00348844	-0.583924	0.324245	1960877	0.267041	1810934	0.00144865	0.119406	-0.02485	0.152958	0.106073	0.033552	0.130923
Messenger RNA biogenesis [BR:osa03019]	LOC4331144	LOC_Os02g57190	myosin-6	0.10881	-0.177829	1380986	1.06e-22	1928480	0.129034	-0.304327	-0.153868	1.89988e+06	0.0570076	1828780	0.00348844	-0.413137	0.0239609	1960877	0.267041	1810934	0.00144865	0.119406	-0.02485	0.152958	0.106073	0.033552	0.130923
Messenger RNA biogenesis [BR:osa03019]	LOC4325942	LOC_Os01g51630	myosin-17	0.185801	-0.112963	1380986	1.06e-22	1928480	0.129034	-0.931662	0.0117939	1.89988e+06	0.0570076	1828780	0.00348844	-1.11746	0.124757	1960877	0.267041	1810934	0.00144865	0.119406	-0.02485	0.152958	0.106073	0.033552	0.130923
Messenger RNA biogenesis [BR:osa03019]	LOC9271693	LOC_Os03g48140	myosin-17	0.154031	-0.130913	1380986	1.06e-22	1928480	0.129034	-1.05629	0.114314	1.89988e+06	0.0570076	1828780	0.00348844	-1.21032	0.245227	1960877	0.267041	1810934	0.00144865	0.119406	-0.02485	0.152958	0.106073	0.033552	0.130923
Messenger RNA biogenesis [BR:osa03019]	LOC4334102	LOC_Os03g53660	myosin-12	-0.0204533	-0.0396815	1380986	1.06e-22	1928480	0.129034	-1.45211	0.790281	1.89988e+06	0.0570076	1828780	0.00348844	-1.43166	0.829962	1960877	0.267041	1810934	0.00144865	0.119406	-0.02485	0.152958	0.106073	0.033552	0.130923
Messenger RNA biogenesis [BR:osa03019]	LOC4343605	LOC_Os07g37560	myosin-1	0.0945576	-0.0490418	1380986	1.06e-22	1928480	0.129034	0.58275	-0.158801	1.89988e+06	0.0570076	1828780	0.00348844	0.488192	-0.109759	1960877	0.267041	1810934	0.00144865	0.119406	-0.02485	0.152958	0.106073	0.033552	0.130923
Messenger RNA biogenesis [BR:osa03019]	LOC4342837	LOC_Os07g14580	mRNA-decapping enzyme-like protein	0.0892858	-0.00334958	1380986	1.06e-22	1928480	0.129034	-0.148927	0.0504309	1.89988e+06	0.0570076	1828780	0.00348844	-0.238213	0.0537805	1960877	0.267041	1810934	0.00144865	0.119406	-0.02485	0.152958	0.106073	0.033552	0.130923
Messenger RNA biogenesis [BR:osa03019]	LOC4351547	LOC_Os12g06020	mRNA-decapping enzyme-like protein	0.13888	-0.035223	1380986	1.06e-22	1928480	0.129034	-0.19795	1.09666	1.89988e+06	0.0570076	1828780	0.00348844	-0.336829	1.13188	1960877	0.267041	1810934	0.00144865	0.119406	-0.02485	0.152958	0.106073	0.033552	0.130923
Messenger RNA biogenesis [BR:osa03019]	LOC4349816	LOC_Os11g05650	mRNA-decapping enzyme-like protein	0.189556	0.0125143	1380986	1.06e-22	1928480	0.129034	-1.10839	-0.623535	1.89988e+06	0.0570076	1828780	0.00348844	-1.29795	-0.636049	1960877	0.267041	1810934	0.00144865	0.119406	-0.02485	0.152958	0.106073	0.033552	0.130923
Messenger RNA biogenesis [BR:osa03019]	LOC4331069	LOC_Os02g56210	mRNA-decapping enzyme subunit 2	-0.0255951	0.120484	1380986	1.06e-22	1928480	0.129034	0.368375	0.359651	1.89988e+06	0.0570076	1828780	0.00348844	0.39397	0.239167	1960877	0.267041	1810934	0.00144865	0.119406	-0.02485	0.152958	0.106073	0.033552	0.130923
Messenger RNA biogenesis [BR:osa03019]	LOC4351709	LOC_Os12g09120	mRNA-capping enzyme	0.200169	-0.0102412	1380986	1.06e-22	1928480	0.129034	-0.767234	0.192631	1.89988e+06	0.0570076	1828780	0.00348844	-0.967403	0.202872	1960877	0.267041	1810934	0.00144865	0.119406	-0.02485	0.152958	0.106073	0.033552	0.130923
Messenger RNA biogenesis [BR:osa03019]	LOC4350086	LOC_Os11g11070	mRNA-capping enzyme	0.0472904	-0.0531971	1380986	1.06e-22	1928480	0.129034	1.27991	-0.0816927	1.89988e+06	0.0570076	1828780	0.00348844	1.23262	-0.0284956	1960877	0.267041	1810934	0.00144865	0.119406	-0.02485	0.152958	0.106073	0.033552	0.130923
Messenger RNA biogenesis [BR:osa03019]	LOC4344818	LOC_Os08g08200	mRNA cap guanine-N7 methyltransferase 1-like	0.0599653	-0.061755	1380986	1.06e-22	1928480	0.129034	1.44026	0.285872	1.89988e+06	0.0570076	1828780	0.00348844	1.3803	0.347627	1960877	0.267041	1810934	0.00144865	0.119406	-0.02485	0.152958	0.106073	0.033552	0.130923
Messenger RNA biogenesis [BR:osa03019]	LOC4348759	LOC_Os10g31030	methyltransferase-like protein 1	0.249878	-0.142246	1380986	1.06e-22	1928480	0.129034	-1.55915	-0.0931765	1.89988e+06	0.0570076	1828780	0.00348844	-1.80903	0.0490694	1960877	0.267041	1810934	0.00144865	0.119406	-0.02485	0.152958	0.106073	0.033552	0.130923
Messenger RNA biogenesis [BR:osa03019]	LOC4324378	LOC_Os01g16180	methyltransferase-like protein 1	0.252223	-0.0686772	1380986	1.06e-22	1928480	0.129034	-0.710793	0.0480447	1.89988e+06	0.0570076	1828780	0.00348844	-0.963016	0.116722	1960877	0.267041	1810934	0.00144865	0.119406	-0.02485	0.152958	0.106073	0.033552	0.130923
Messenger RNA biogenesis [BR:osa03019]	LOC4327290	LOC_Os01g21180	malignant T-cell-amplified sequence 1 homolog	0.140178	0.0110138	1380986	1.06e-22	1928480	0.129034	0.575193	0.940429	1.89988e+06	0.0570076	1828780	0.00348844	0.435015	0.929415	1960877	0.267041	1810934	0.00144865	0.119406	-0.02485	0.152958	0.106073	0.033552	0.130923
Messenger RNA biogenesis [BR:osa03019]	LOC4334857	LOC_Os03g64190	la-related protein 1C	0.0942064	0.0191179	1380986	1.06e-22	1928480	0.129034	1.06039	-0.808706	1.89988e+06	0.0570076	1828780	0.00348844	0.966183	-0.827824	1960877	0.267041	1810934	0.00144865	0.119406	-0.02485	0.152958	0.106073	0.033552	0.130923
Messenger RNA biogenesis [BR:osa03019]	LOC4331669	LOC_Os03g06070	la-related protein 1C	0.0907307	0.031949	1380986	1.06e-22	1928480	0.129034	-0.0472988	0.437034	1.89988e+06	0.0570076	1828780	0.00348844	-0.138029	0.405084	1960877	0.267041	1810934	0.00144865	0.119406	-0.02485	0.152958	0.106073	0.033552	0.130923
Messenger RNA biogenesis [BR:osa03019]	LOC4347728	LOC_Os09g36920	la-related protein 1B	0.133217	-0.0737896	1380986	1.06e-22	1928480	0.129034	1.0356	-0.517212	1.89988e+06	0.0570076	1828780	0.00348844	0.902384	-0.443423	1960877	0.267041	1810934	0.00144865	0.119406	-0.02485	0.152958	0.106073	0.033552	0.130923
Messenger RNA biogenesis [BR:osa03019]	LOC4324370	LOC_Os01g16110	la-related protein 1A	0.22806	-0.0346197	1380986	1.06e-22	1928480	0.129034	0.912615	-0.00313778	1.89988e+06	0.0570076	1828780	0.00348844	0.684554	0.031482	1960877	0.267041	1810934	0.00144865	0.119406	-0.02485	0.152958	0.106073	0.033552	0.130923
Messenger RNA biogenesis [BR:osa03019]	LOC4348996	LOC_Os10g35220	KH domain-containing protein HEN4	0.2197	0.0527088	1380986	1.06e-22	1928480	0.129034	1.13862	0.905661	1.89988e+06	0.0570076	1828780	0.00348844	0.918923	0.852952	1960877	0.267041	1810934	0.00144865	0.119406	-0.02485	0.152958	0.106073	0.033552	0.130923
Messenger RNA biogenesis [BR:osa03019]	LOC4347471	LOC_Os09g32300	KH domain-containing protein HEN4	0.223067	-0.0193496	1380986	1.06e-22	1928480	0.129034	2.00277	0.0304941	1.89988e+06	0.0570076	1828780	0.00348844	1.77971	0.0498437	1960877	0.267041	1810934	0.00144865	0.119406	-0.02485	0.152958	0.106073	0.033552	0.130923
Messenger RNA biogenesis [BR:osa03019]	LOC4344900	LOC_Os08g10030	KH domain-containing protein At4g18375	0.21288	-0.126877	1380986	1.06e-22	1928480	0.129034	0.131436	-0.269363	1.89988e+06	0.0570076	1828780	0.00348844	-0.0814442	-0.142486	1960877	0.267041	1810934	0.00144865	0.119406	-0.02485	0.152958	0.106073	0.033552	0.130923
Messenger RNA biogenesis [BR:osa03019]	LOC4332959	LOC_Os03g25970	KH domain-containing protein At4g18375	0.19901	-0.0418776	1380986	1.06e-22	1928480	0.129034	-2.2972	-0.221395	1.89988e+06	0.0570076	1828780	0.00348844	-2.49621	-0.179517	1960877	0.267041	1810934	0.00144865	0.119406	-0.02485	0.152958	0.106073	0.033552	0.130923
Messenger RNA biogenesis [BR:osa03019]	LOC4328127	LOC_Os02g02960	histone deacetylase complex subunit SAP18	0.112218	0.026543	1380986	1.06e-22	1928480	0.129034	-0.0595551	-0.374492	1.89988e+06	0.0570076	1828780	0.00348844	-0.171773	-0.401035	1960877	0.267041	1810934	0.00144865	0.119406	-0.02485	0.152958	0.106073	0.033552	0.130923
Messenger RNA biogenesis [BR:osa03019]	LOC4342472	LOC_Os07g06980	histone deacetylase 15	0.269695	0.0156152	1380986	1.06e-22	1928480	0.129034	0.375268	-0.235716	1.89988e+06	0.0570076	1828780	0.00348844	0.105573	-0.251332	1960877	0.267041	1810934	0.00144865	0.119406	-0.02485	0.152958	0.106073	0.033552	0.130923
Messenger RNA biogenesis [BR:osa03019]	LOC4345910	LOC_Os08g38410	heterogeneous nuclear ribonucleoprotein A0	0.237011	-0.03864	1380986	1.06e-22	1928480	0.129034	0.282499	-0.0222206	1.89988e+06	0.0570076	1828780	0.00348844	0.045488	0.0164195	1960877	0.267041	1810934	0.00144865	0.119406	-0.02485	0.152958	0.106073	0.033552	0.130923
Messenger RNA biogenesis [BR:osa03019]	LOC4345254	LOC_Os08g23120	heterogeneous nuclear ribonucleoprotein 1	0.271841	0.0628134	1380986	1.06e-22	1928480	0.129034	-0.634242	0.285759	1.89988e+06	0.0570076	1828780	0.00348844	-0.906082	0.222945	1960877	0.267041	1810934	0.00144865	0.119406	-0.02485	0.152958	0.106073	0.033552	0.130923
Messenger RNA biogenesis [BR:osa03019]	LOC4341330	LOC_Os06g37000	heterogeneous nuclear ribonucleoprotein 1	-0.0399819	-0.0557736	1380986	1.06e-22	1928480	0.129034	-0.118693	0.261371	1.89988e+06	0.0570076	1828780	0.00348844	-0.0787113	0.317145	1960877	0.267041	1810934	0.00144865	0.119406	-0.02485	0.152958	0.106073	0.033552	0.130923
Messenger RNA biogenesis [BR:osa03019]	LOC4350986	LOC_Os11g41890	heterogeneous nuclear ribonucleoprotein 1	0.121529	0.0726317	1380986	1.06e-22	1928480	0.129034	0.335498	0.590775	1.89988e+06	0.0570076	1828780	0.00348844	0.213968	0.518144	1960877	0.267041	1810934	0.00144865	0.119406	-0.02485	0.152958	0.106073	0.033552	0.130923
Messenger RNA biogenesis [BR:osa03019]	LOC4348867	LOC_Os10g33230	heterogeneous nuclear ribonucleoprotein 1	0.0891756	-0.0114189	1380986	1.06e-22	1928480	0.129034	-0.203352	0.171739	1.89988e+06	0.0570076	1828780	0.00348844	-0.292528	0.183158	1960877	0.267041	1810934	0.00144865	0.119406	-0.02485	0.152958	0.106073	0.033552	0.130923
Messenger RNA biogenesis [BR:osa03019]	LOC4343740	LOC_Os07g39560	heterogeneous nuclear ribonucleoprotein 1	0.0668271	0.0326364	1380986	1.06e-22	1928480	0.129034	-0.0229433	0.262544	1.89988e+06	0.0570076	1828780	0.00348844	-0.0897705	0.229908	1960877	0.267041	1810934	0.00144865	0.119406	-0.02485	0.152958	0.106073	0.033552	0.130923
Messenger RNA biogenesis [BR:osa03019]	LOC4330888	LOC_Os02g53420	heat shock 70 kDa protein, mitochondrial	0.23366	0.0426527	1380986	1.06e-22	1928480	0.129034	0.18569	0.170327	1.89988e+06	0.0570076	1828780	0.00348844	-0.0479702	0.127675	1960877	0.267041	1810934	0.00144865	0.119406	-0.02485	0.152958	0.106073	0.033552	0.130923
Messenger RNA biogenesis [BR:osa03019]	LOC4331379	LOC_Os03g02260	heat shock 70 kDa protein, mitochondrial	0.169621	0.178694	1380986	1.06e-22	1928480	0.129034	-0.204387	0.181513	1.89988e+06	0.0570076	1828780	0.00348844	-0.374007	0.00281934	1960877	0.267041	1810934	0.00144865	0.119406	-0.02485	0.152958	0.106073	0.033552	0.130923
Messenger RNA biogenesis [BR:osa03019]	LOC9270165	LOC_Os09g31486	heat shock 70 kDa protein, mitochondrial	0.137938	0.0697387	1380986	1.06e-22	1928480	0.129034	0.680503	0.0783042	1.89988e+06	0.0570076	1828780	0.00348844	0.542564	0.00856555	1960877	0.267041	1810934	0.00144865	0.119406	-0.02485	0.152958	0.106073	0.033552	0.130923
Messenger RNA biogenesis [BR:osa03019]	LOC4337409	LOC_Os04g58140	HBS1-like protein	0.11352	0.038279	1380986	1.06e-22	1928480	0.129034	-0.412427	0.701539	1.89988e+06	0.0570076	1828780	0.00348844	-0.525948	0.66326	1960877	0.267041	1810934	0.00144865	0.119406	-0.02485	0.152958	0.106073	0.033552	0.130923
Messenger RNA biogenesis [BR:osa03019]	LOC4339539	LOC_Os05g47890	guanine nucleotide-binding protein subunit beta-like protein B	0.159707	-0.0023541	1380986	1.06e-22	1928480	0.129034	0.0109669	0.191884	1.89988e+06	0.0570076	1828780	0.00348844	-0.14874	0.194238	1960877	0.267041	1810934	0.00144865	0.119406	-0.02485	0.152958	0.106073	0.033552	0.130923
Messenger RNA biogenesis [BR:osa03019]	LOC4324115	LOC_Os01g49290	guanine nucleotide-binding protein subunit beta-like protein A	0.0298246	-0.0463919	1380986	1.06e-22	1928480	0.129034	-0.114948	-0.240733	1.89988e+06	0.0570076	1828780	0.00348844	-0.144772	-0.194341	1960877	0.267041	1810934	0.00144865	0.119406	-0.02485	0.152958	0.106073	0.033552	0.130923
Messenger RNA biogenesis [BR:osa03019]	LOC4339683	LOC_Os05g49890	GTP-binding nuclear protein Ran-2-like	-0.108293	-0.00372479	1380986	1.06e-22	1928480	0.129034	0.227577	-0.195341	1.89988e+06	0.0570076	1828780	0.00348844	0.33587	-0.191616	1960877	0.267041	1810934	0.00144865	0.119406	-0.02485	0.152958	0.106073	0.033552	0.130923
Messenger RNA biogenesis [BR:osa03019]	LOC4325312	#N/A	GTP-binding nuclear protein Ran-1-like	0.122416	0.0501687	1380986	1.06e-22	1928480	0.129034	0.215699	0.559044	1.89988e+06	0.0570076	1828780	0.00348844	0.0932831	0.508875	1960877	0.267041	1810934	0.00144865	0.119406	-0.02485	0.152958	0.106073	0.033552	0.130923
Messenger RNA biogenesis [BR:osa03019]	LOC4352279	LOC_Os12g31800	glycine-rich RNA-binding protein blt801	0.1246	0.104864	1380986	1.06e-22	1928480	0.129034	0.262782	-0.30044	1.89988e+06	0.0570076	1828780	0.00348844	0.138181	-0.405305	1960877	0.267041	1810934	0.00144865	0.119406	-0.02485	0.152958	0.106073	0.033552	0.130923
Messenger RNA biogenesis [BR:osa03019]	LOC4328758	LOC_Os02g12850	glycine-rich RNA-binding protein 3, mitochondrial	0.153252	-0.0480427	1380986	1.06e-22	1928480	0.129034	-0.0282451	0.273778	1.89988e+06	0.0570076	1828780	0.00348844	-0.181498	0.321821	1960877	0.267041	1810934	0.00144865	0.119406	-0.02485	0.152958	0.106073	0.033552	0.130923
Messenger RNA biogenesis [BR:osa03019]	LOC4348309	LOC_Os10g17454	glycine-rich RNA-binding protein 10	0.199682	0.0252104	1380986	1.06e-22	1928480	0.129034	0.651843	-0.0723113	1.89988e+06	0.0570076	1828780	0.00348844	0.452161	-0.0975217	1960877	0.267041	1810934	0.00144865	0.119406	-0.02485	0.152958	0.106073	0.033552	0.130923
Messenger RNA biogenesis [BR:osa03019]	LOC4333598	LOC_Os03g44900	general negative regulator of transcription subunit 3	0.123921	0.0519538	1380986	1.06e-22	1928480	0.129034	1.00705	0.465344	1.89988e+06	0.0570076	1828780	0.00348844	0.883131	0.41339	1960877	0.267041	1810934	0.00144865	0.119406	-0.02485	0.152958	0.106073	0.033552	0.130923
Messenger RNA biogenesis [BR:osa03019]	LOC4325772	LOC_Os01g72220	flowering time control protein FY	0.181856	-0.0729838	1380986	1.06e-22	1928480	0.129034	-0.87752	0.0762405	1.89988e+06	0.0570076	1828780	0.00348844	-1.05938	0.149224	1960877	0.267041	1810934	0.00144865	0.119406	-0.02485	0.152958	0.106073	0.033552	0.130923
Messenger RNA biogenesis [BR:osa03019]	LOC4352707	LOC_Os12g40560	flowering locus K homology domain-like	0.119634	-0.0106243	1380986	1.06e-22	1928480	0.129034	0.825366	-0.736061	1.89988e+06	0.0570076	1828780	0.00348844	0.705732	-0.725437	1960877	0.267041	1810934	0.00144865	0.119406	-0.02485	0.152958	0.106073	0.033552	0.130923
Messenger RNA biogenesis [BR:osa03019]	LOC4333505	LOC_Os03g42900	flowering locus K homology domain	0.223699	0.0319187	1380986	1.06e-22	1928480	0.129034	-0.53987	0.793514	1.89988e+06	0.0570076	1828780	0.00348844	-0.763569	0.761596	1960877	0.267041	1810934	0.00144865	0.119406	-0.02485	0.152958	0.106073	0.033552	0.130923
Messenger RNA biogenesis [BR:osa03019]	LOC4341029	LOC_Os06g27970	FKBP12-interacting protein of 37 kDa	0.138401	0.012774	1380986	1.06e-22	1928480	0.129034	2.07495	0.311844	1.89988e+06	0.0570076	1828780	0.00348844	1.93654	0.29907	1960877	0.267041	1810934	0.00144865	0.119406	-0.02485	0.152958	0.106073	0.033552	0.130923
Messenger RNA biogenesis [BR:osa03019]	LOC4328770	LOC_Os02g13130	far upstream element-binding protein 1	0.199934	-0.106675	1380986	1.06e-22	1928480	0.129034	-0.04491	-0.216167	1.89988e+06	0.0570076	1828780	0.00348844	-0.244844	-0.109492	1960877	0.267041	1810934	0.00144865	0.119406	-0.02485	0.152958	0.106073	0.033552	0.130923
Messenger RNA biogenesis [BR:osa03019]	LOC9266838	LOC_Os08g01930	far upstream element-binding protein 1	0.231701	0.0231939	1380986	1.06e-22	1928480	0.129034	-0.0868759	-0.209039	1.89988e+06	0.0570076	1828780	0.00348844	-0.318576	-0.232233	1960877	0.267041	1810934	0.00144865	0.119406	-0.02485	0.152958	0.106073	0.033552	0.130923
Messenger RNA biogenesis [BR:osa03019]	LOC4333453	LOC_Os03g42050	exportin-7-A	0.146671	-0.0552811	1380986	1.06e-22	1928480	0.129034	-0.662792	1.96159	1.89988e+06	0.0570076	1828780	0.00348844	-0.809464	2.01687	1960877	0.267041	1810934	0.00144865	0.119406	-0.02485	0.152958	0.106073	0.033552	0.130923
Messenger RNA biogenesis [BR:osa03019]	LOC4334824	LOC_Os03g63720	exosome complex exonuclease RRP46 homolog	0.148662	-0.0781084	1380986	1.06e-22	1928480	0.129034	-0.475977	0.670468	1.89988e+06	0.0570076	1828780	0.00348844	-0.624639	0.748576	1960877	0.267041	1810934	0.00144865	0.119406	-0.02485	0.152958	0.106073	0.033552	0.130923
Messenger RNA biogenesis [BR:osa03019]	LOC4331494	LOC_Os03g03710	exosome complex exonuclease RRP44 homolog A	0.166896	-0.196651	1380986	1.06e-22	1928480	0.129034	0.275333	0.0471764	1.89988e+06	0.0570076	1828780	0.00348844	0.108437	0.243827	1960877	0.267041	1810934	0.00144865	0.119406	-0.02485	0.152958	0.106073	0.033552	0.130923
Messenger RNA biogenesis [BR:osa03019]	LOC4329627	LOC_Os02g34570	exosome complex component RRP45A	0.219864	0.0612015	1380986	1.06e-22	1928480	0.129034	-1.01658	0.205873	1.89988e+06	0.0570076	1828780	0.00348844	-1.23644	0.144672	1960877	0.267041	1810934	0.00144865	0.119406	-0.02485	0.152958	0.106073	0.033552	0.130923
Messenger RNA biogenesis [BR:osa03019]	LOC4350355	LOC_Os11g20689	exosome complex component RRP43	0.282895	0.0106907	1380986	1.06e-22	1928480	0.129034	0.28984	-0.658627	1.89988e+06	0.0570076	1828780	0.00348844	0.00694485	-0.669318	1960877	0.267041	1810934	0.00144865	0.119406	-0.02485	0.152958	0.106073	0.033552	0.130923
Messenger RNA biogenesis [BR:osa03019]	LOC4352037	LOC_Os12g21500	exosome complex component RRP42	0.287701	-0.0759202	1380986	1.06e-22	1928480	0.129034	0.530649	0.18113	1.89988e+06	0.0570076	1828780	0.00348844	0.242949	0.257051	1960877	0.267041	1810934	0.00144865	0.119406	-0.02485	0.152958	0.106073	0.033552	0.130923
Messenger RNA biogenesis [BR:osa03019]	LOC4346519	LOC_Os09g07820	exosome complex component RRP41 homolog	0.233866	-0.07999	1380986	1.06e-22	1928480	0.129034	-0.568945	1.53434	1.89988e+06	0.0570076	1828780	0.00348844	-0.802811	1.61433	1960877	0.267041	1810934	0.00144865	0.119406	-0.02485	0.152958	0.106073	0.033552	0.130923
Messenger RNA biogenesis [BR:osa03019]	LOC4336421	LOC_Os04g43922	exosome complex component RRP4 homolog	0.265415	-0.161573	1380986	1.06e-22	1928480	0.129034	-2.04588	0.0546321	1.89988e+06	0.0570076	1828780	0.00348844	-2.31129	0.216205	1960877	0.267041	1810934	0.00144865	0.119406	-0.02485	0.152958	0.106073	0.033552	0.130923
Messenger RNA biogenesis [BR:osa03019]	LOC4348852	LOC_Os10g32970	eukaryotic translation initiation factor-like	0.08277	0.0607813	1380986	1.06e-22	1928480	0.129034	-0.949298	0.649473	1.89988e+06	0.0570076	1828780	0.00348844	-1.03207	0.588691	1960877	0.267041	1810934	0.00144865	0.119406	-0.02485	0.152958	0.106073	0.033552	0.130923
Messenger RNA biogenesis [BR:osa03019]	LOC4329958	LOC_Os02g39840	eukaryotic translation initiation factor-like	0.0463229	-0.120332	1380986	1.06e-22	1928480	0.129034	-0.873412	-0.06585	1.89988e+06	0.0570076	1828780	0.00348844	-0.919735	0.054482	1960877	0.267041	1810934	0.00144865	0.119406	-0.02485	0.152958	0.106073	0.033552	0.130923
Messenger RNA biogenesis [BR:osa03019]	LOC4336300	LOC_Os04g42140	eukaryotic translation initiation factor-like	0.149612	0.00968961	1380986	1.06e-22	1928480	0.129034	0.102677	0.0923208	1.89988e+06	0.0570076	1828780	0.00348844	-0.0469352	0.0826312	1960877	0.267041	1810934	0.00144865	0.119406	-0.02485	0.152958	0.106073	0.033552	0.130923
Messenger RNA biogenesis [BR:osa03019]	LOC4332327	LOC_Os03g15590	eukaryotic translation initiation factor NCBP-like	0.0606841	0.114504	1380986	1.06e-22	1928480	0.129034	0.220145	0.0573377	1.89988e+06	0.0570076	1828780	0.00348844	0.159461	-0.057166	1960877	0.267041	1810934	0.00144865	0.119406	-0.02485	0.152958	0.106073	0.033552	0.130923
Messenger RNA biogenesis [BR:osa03019]	LOC4343565	LOC_Os07g36940	eukaryotic translation initiation factor 4G-like	0.101182	-0.184632	1380986	1.06e-22	1928480	0.129034	0.507495	-0.0793141	1.89988e+06	0.0570076	1828780	0.00348844	0.406313	0.105318	1960877	0.267041	1810934	0.00144865	0.119406	-0.02485	0.152958	0.106073	0.033552	0.130923
Messenger RNA biogenesis [BR:osa03019]	LOC4323837	LOC_Os01g73880	eukaryotic translation initiation factor 4E-1-like	-0.064511	-0.0324703	1380986	1.06e-22	1928480	0.129034	-1.08083	-0.256839	1.89988e+06	0.0570076	1828780	0.00348844	-1.01632	-0.224369	1960877	0.267041	1810934	0.00144865	0.119406	-0.02485	0.152958	0.106073	0.033552	0.130923
Messenger RNA biogenesis [BR:osa03019]	LOC4349446	LOC_Os10g41960	eukaryotic translation initiation factor 3 subunit B	0.0835032	-0.0304277	1380986	1.06e-22	1928480	0.129034	0.0508579	-0.048423	1.89988e+06	0.0570076	1828780	0.00348844	-0.0326454	-0.0179953	1960877	0.267041	1810934	0.00144865	0.119406	-0.02485	0.152958	0.106073	0.033552	0.130923
Messenger RNA biogenesis [BR:osa03019]	LOC4329922	LOC_Os02g39350	eukaryotic translation initiation factor 2A	0.0601708	-0.0743905	1380986	1.06e-22	1928480	0.129034	0.0853215	-0.0168231	1.89988e+06	0.0570076	1828780	0.00348844	0.0251507	0.0575673	1960877	0.267041	1810934	0.00144865	0.119406	-0.02485	0.152958	0.106073	0.033552	0.130923
Messenger RNA biogenesis [BR:osa03019]	LOC4333840	LOC_Os03g49580	eukaryotic peptide chain release factor subunit 1-3	0.0937377	0.0893381	1380986	1.06e-22	1928480	0.129034	-2.74884	0.145003	1.89988e+06	0.0570076	1828780	0.00348844	-2.84258	0.0556646	1960877	0.267041	1810934	0.00144865	0.119406	-0.02485	0.152958	0.106073	0.033552	0.130923
Messenger RNA biogenesis [BR:osa03019]	LOC4343757	LOC_Os07g39870	eukaryotic peptide chain release factor subunit 1-3	0.153201	0.177748	1380986	1.06e-22	1928480	0.129034	0.676682	0.0833581	1.89988e+06	0.0570076	1828780	0.00348844	0.523481	-0.0943904	1960877	0.267041	1810934	0.00144865	0.119406	-0.02485	0.152958	0.106073	0.033552	0.130923
Messenger RNA biogenesis [BR:osa03019]	LOC4335338	LOC_Os04g20220	eukaryotic peptide chain release factor GTP-binding subunit ERF3A	0.0898995	0.11603	1380986	1.06e-22	1928480	0.129034	0.472347	0.344739	1.89988e+06	0.0570076	1828780	0.00348844	0.382447	0.22871	1960877	0.267041	1810934	0.00144865	0.119406	-0.02485	0.152958	0.106073	0.033552	0.130923
Messenger RNA biogenesis [BR:osa03019]	LOC4333273	LOC_Os03g36930	eukaryotic initiation factor 4A-III homolog B-like	0.0510471	-0.0149152	1380986	1.06e-22	1928480	0.129034	0.614731	-0.357341	1.89988e+06	0.0570076	1828780	0.00348844	0.563684	-0.342426	1960877	0.267041	1810934	0.00144865	0.119406	-0.02485	0.152958	0.106073	0.033552	0.130923
Messenger RNA biogenesis [BR:osa03019]	LOC4326580	LOC_Os01g45190	eukaryotic initiation factor 4A-III homolog A-like	0.0139081	-0.029066	1380986	1.06e-22	1928480	0.129034	-1.42512	0.0186824	1.89988e+06	0.0570076	1828780	0.00348844	-1.43903	0.0477484	1960877	0.267041	1810934	0.00144865	0.119406	-0.02485	0.152958	0.106073	0.033552	0.130923
Messenger RNA biogenesis [BR:osa03019]	LOC4328286	LOC_Os02g05330	eukaryotic initiation factor 4A-3-like	0.000705773	0.0876753	1380986	1.06e-22	1928480	0.129034	0.51722	-0.0166249	1.89988e+06	0.0570076	1828780	0.00348844	0.516514	-0.1043	1960877	0.267041	1810934	0.00144865	0.119406	-0.02485	0.152958	0.106073	0.033552	0.130923
Messenger RNA biogenesis [BR:osa03019]	LOC4341966	LOC_Os06g48750	eukaryotic initiation factor 4A-1-like	0.17747	0.0334063	1380986	1.06e-22	1928480	0.129034	0.358545	-0.0264821	1.89988e+06	0.0570076	1828780	0.00348844	0.181075	-0.0598884	1960877	0.267041	1810934	0.00144865	0.119406	-0.02485	0.152958	0.106073	0.033552	0.130923
Messenger RNA biogenesis [BR:osa03019]	LOC4348176	LOC_Os10g08550	enolase-like	0.200762	0.156566	1380986	1.06e-22	1928480	0.129034	0.381182	0.207767	1.89988e+06	0.0570076	1828780	0.00348844	0.18042	0.0512013	1960877	0.267041	1810934	0.00144865	0.119406	-0.02485	0.152958	0.106073	0.033552	0.130923
Messenger RNA biogenesis [BR:osa03019]	LOC4332253	LOC_Os03g14450	enolase-like	-0.0393847	0.10761	1380986	1.06e-22	1928480	0.129034	0.265652	0.0553612	1.89988e+06	0.0570076	1828780	0.00348844	0.305037	-0.052249	1960877	0.267041	1810934	0.00144865	0.119406	-0.02485	0.152958	0.106073	0.033552	0.130923
Messenger RNA biogenesis [BR:osa03019]	LOC4346906	LOC_Os09g20820	enolase 1, chloroplastic	-0.108109	-0.0286867	1380986	1.06e-22	1928480	0.129034	-0.577037	-0.454635	1.89988e+06	0.0570076	1828780	0.00348844	-0.468928	-0.425949	1960877	0.267041	1810934	0.00144865	0.119406	-0.02485	0.152958	0.106073	0.033552	0.130923
Messenger RNA biogenesis [BR:osa03019]	LOC4330568	LOC_Os02g49090	enhancer of mRNA-decapping protein 4	0.342022	-0.131056	1380986	1.06e-22	1928480	0.129034	0.158726	-0.135095	1.89988e+06	0.0570076	1828780	0.00348844	-0.183296	-0.00403859	1960877	0.267041	1810934	0.00144865	0.119406	-0.02485	0.152958	0.106073	0.033552	0.130923
Messenger RNA biogenesis [BR:osa03019]	LOC4340825	LOC_Os06g19660	enhancer of mRNA-decapping protein 4	0.061837	-0.130778	1380986	1.06e-22	1928480	0.129034	0.658848	-0.0430792	1.89988e+06	0.0570076	1828780	0.00348844	0.597011	0.0876985	1960877	0.267041	1810934	0.00144865	0.119406	-0.02485	0.152958	0.106073	0.033552	0.130923
Messenger RNA biogenesis [BR:osa03019]	LOC4346949	LOC_Os09g21760	enhanced ethylene response protein 5	-0.0913777	-0.20093	1380986	1.06e-22	1928480	0.129034	-1.63569	0.142966	1.89988e+06	0.0570076	1828780	0.00348844	-1.54432	0.343897	1960877	0.267041	1810934	0.00144865	0.119406	-0.02485	0.152958	0.106073	0.033552	0.130923
Messenger RNA biogenesis [BR:osa03019]	LOC4341354	LOC_Os06g37440	elongation factor 1-gamma 3-like	0.0870638	-0.00943058	1380986	1.06e-22	1928480	0.129034	-0.155935	0.277439	1.89988e+06	0.0570076	1828780	0.00348844	-0.242999	0.28687	1960877	0.267041	1810934	0.00144865	0.119406	-0.02485	0.152958	0.106073	0.033552	0.130923
Messenger RNA biogenesis [BR:osa03019]	LOC4328752	LOC_Os02g12794	elongation factor 1-gamma 2-like	0.0754087	0.0375448	1380986	1.06e-22	1928480	0.129034	-0.168547	0.115614	1.89988e+06	0.0570076	1828780	0.00348844	-0.243956	0.0780695	1960877	0.267041	1810934	0.00144865	0.119406	-0.02485	0.152958	0.106073	0.033552	0.130923
Messenger RNA biogenesis [BR:osa03019]	LOC4328753	LOC_Os02g12800	elongation factor 1-gamma 1-like	0.0442597	0.0822965	1380986	1.06e-22	1928480	0.129034	-0.132926	-0.0599465	1.89988e+06	0.0570076	1828780	0.00348844	-0.177186	-0.142243	1960877	0.267041	1810934	0.00144865	0.119406	-0.02485	0.152958	0.106073	0.033552	0.130923
Messenger RNA biogenesis [BR:osa03019]	LOC4331810	LOC_Os03g08010	elongation factor 1-alpha-like	0.0705539	0.00332361	1380986	1.06e-22	1928480	0.129034	0.140596	0.0884915	1.89988e+06	0.0570076	1828780	0.00348844	0.0700425	0.0851679	1960877	0.267041	1810934	0.00144865	0.119406	-0.02485	0.152958	0.106073	0.033552	0.130923
Messenger RNA biogenesis [BR:osa03019]	LOC4331811	LOC_Os03g08020	elongation factor 1-alpha-like	0.077105	0.00369182	1380986	1.06e-22	1928480	0.129034	-0.00575241	0.00313201	1.89988e+06	0.0570076	1828780	0.00348844	-0.0828574	-0.00055981	1960877	0.267041	1810934	0.00144865	0.119406	-0.02485	0.152958	0.106073	0.033552	0.130923
Messenger RNA biogenesis [BR:osa03019]	LOC4331812	LOC_Os03g08050	elongation factor 1-alpha-like	0.103355	0.0532976	1380986	1.06e-22	1928480	0.129034	0.0111963	0.0668108	1.89988e+06	0.0570076	1828780	0.00348844	-0.0921587	0.0135132	1960877	0.267041	1810934	0.00144865	0.119406	-0.02485	0.152958	0.106073	0.033552	0.130923
Messenger RNA biogenesis [BR:osa03019]	LOC4331813	#N/A	elongation factor 1-alpha-like	0.0945207	0.0675655	1380986	1.06e-22	1928480	0.129034	0.150007	0.0119625	1.89988e+06	0.0570076	1828780	0.00348844	0.0554861	-0.055603	1960877	0.267041	1810934	0.00144865	0.119406	-0.02485	0.152958	0.106073	0.033552	0.130923
Messenger RNA biogenesis [BR:osa03019]	LOC4348994	LOC_Os10g35190	E3 ubiquitin-protein ligase Hakai	-0.150136	-0.0460583	1380986	1.06e-22	1928480	0.129034	0.990688	-1.14648	1.89988e+06	0.0570076	1828780	0.00348844	1.14082	-1.10042	1960877	0.267041	1810934	0.00144865	0.119406	-0.02485	0.152958	0.106073	0.033552	0.130923
Messenger RNA biogenesis [BR:osa03019]	LOC4338726	LOC_Os05g33240	DNA-directed RNA polymerase II subunit RPB7	-0.0828612	0.141208	1380986	1.06e-22	1928480	0.129034	-0.106711	0.591272	1.89988e+06	0.0570076	1828780	0.00348844	-0.0238501	0.450064	1960877	0.267041	1810934	0.00144865	0.119406	-0.02485	0.152958	0.106073	0.033552	0.130923
Messenger RNA biogenesis [BR:osa03019]	LOC4330762	LOC_Os02g51780	DIS3-like exonuclease 2	0.128484	0.000784396	1380986	1.06e-22	1928480	0.129034	0.361451	-0.474429	1.89988e+06	0.0570076	1828780	0.00348844	0.232967	-0.475213	1960877	0.267041	1810934	0.00144865	0.119406	-0.02485	0.152958	0.106073	0.033552	0.130923
Messenger RNA biogenesis [BR:osa03019]	LOC9268439	LOC_Os12g18140	DExH-box ATP-dependent RNA helicase DExH9	0.177797	-0.128785	1380986	1.06e-22	1928480	0.129034	0.193086	-0.571233	1.89988e+06	0.0570076	1828780	0.00348844	0.0152892	-0.442448	1960877	0.267041	1810934	0.00144865	0.119406	-0.02485	0.152958	0.106073	0.033552	0.130923
Messenger RNA biogenesis [BR:osa03019]	LOC4325502	LOC_Os01g56190	DExH-box ATP-dependent RNA helicase DExH6	0.177488	-0.0711561	1380986	1.06e-22	1928480	0.129034	0.21659	-0.515081	1.89988e+06	0.0570076	1828780	0.00348844	0.0391019	-0.443924	1960877	0.267041	1810934	0.00144865	0.119406	-0.02485	0.152958	0.106073	0.033552	0.130923
Messenger RNA biogenesis [BR:osa03019]	LOC4326075	LOC_Os01g02884	DExH-box ATP-dependent RNA helicase DExH3	0.0469817	-0.138246	1380986	1.06e-22	1928480	0.129034	-0.453541	0.616549	1.89988e+06	0.0570076	1828780	0.00348844	-0.500523	0.754795	1960877	0.267041	1810934	0.00144865	0.119406	-0.02485	0.152958	0.106073	0.033552	0.130923
Messenger RNA biogenesis [BR:osa03019]	LOC4328375	LOC_Os02g06500	DExH-box ATP-dependent RNA helicase DExH11	0.419763	-0.0430365	1380986	1.06e-22	1928480	0.129034	0.229246	-0.000702857	1.89988e+06	0.0570076	1828780	0.00348844	-0.190517	0.0423337	1960877	0.267041	1810934	0.00144865	0.119406	-0.02485	0.152958	0.106073	0.033552	0.130923
Messenger RNA biogenesis [BR:osa03019]	LOC4349924	LOC_Os11g07500	DExH-box ATP-dependent RNA helicase DExH10	0.180975	-0.0875176	1380986	1.06e-22	1928480	0.129034	-0.119292	0.23761	1.89988e+06	0.0570076	1828780	0.00348844	-0.300267	0.325127	1960877	0.267041	1810934	0.00144865	0.119406	-0.02485	0.152958	0.106073	0.033552	0.130923
Messenger RNA biogenesis [BR:osa03019]	LOC4347363	LOC_Os09g29980	death-inducer obliterator 1	0.0428188	-0.127595	1380986	1.06e-22	1928480	0.129034	0.745822	-0.111895	1.89988e+06	0.0570076	1828780	0.00348844	0.703003	0.0157005	1960877	0.267041	1810934	0.00144865	0.119406	-0.02485	0.152958	0.106073	0.033552	0.130923
Messenger RNA biogenesis [BR:osa03019]	LOC4330120	LOC_Os02g42860	DEAD-box ATP-dependent RNA helicase 8-like	0.120117	-0.0113465	1380986	1.06e-22	1928480	0.129034	1.30719	-0.289462	1.89988e+06	0.0570076	1828780	0.00348844	1.18707	-0.278116	1960877	0.267041	1810934	0.00144865	0.119406	-0.02485	0.152958	0.106073	0.033552	0.130923
Messenger RNA biogenesis [BR:osa03019]	LOC4336501	LOC_Os04g45040	DEAD-box ATP-dependent RNA helicase 6-like	0.14375	-0.107106	1380986	1.06e-22	1928480	0.129034	1.06179	0.190739	1.89988e+06	0.0570076	1828780	0.00348844	0.918043	0.297845	1960877	0.267041	1810934	0.00144865	0.119406	-0.02485	0.152958	0.106073	0.033552	0.130923
Messenger RNA biogenesis [BR:osa03019]	LOC4326192	LOC_Os01g36890	DEAD-box ATP-dependent RNA helicase 56-like	0.0732273	-0.142794	1380986	1.06e-22	1928480	0.129034	0.054047	-0.191462	1.89988e+06	0.0570076	1828780	0.00348844	-0.0191803	-0.0486679	1960877	0.267041	1810934	0.00144865	0.119406	-0.02485	0.152958	0.106073	0.033552	0.130923
Messenger RNA biogenesis [BR:osa03019]	LOC4350856	LOC_Os11g38670	DEAD-box ATP-dependent RNA helicase 52C	0.0205368	-0.040382	1380986	1.06e-22	1928480	0.129034	0.231647	0.0312575	1.89988e+06	0.0570076	1828780	0.00348844	0.211111	0.0716396	1960877	0.267041	1810934	0.00144865	0.119406	-0.02485	0.152958	0.106073	0.033552	0.130923
Messenger RNA biogenesis [BR:osa03019]	LOC4342669	LOC_Os07g10250	DEAD-box ATP-dependent RNA helicase 52B-like	0.074169	-0.047962	1380986	1.06e-22	1928480	0.129034	0.333556	0.0154389	1.89988e+06	0.0570076	1828780	0.00348844	0.259387	0.0634009	1960877	0.267041	1810934	0.00144865	0.119406	-0.02485	0.152958	0.106073	0.033552	0.130923
Messenger RNA biogenesis [BR:osa03019]	LOC4331680	LOC_Os03g06220	DEAD-box ATP-dependent RNA helicase 38-like	0.145112	0.0842367	1380986	1.06e-22	1928480	0.129034	0.369182	0.587071	1.89988e+06	0.0570076	1828780	0.00348844	0.224069	0.502834	1960877	0.267041	1810934	0.00144865	0.119406	-0.02485	0.152958	0.106073	0.033552	0.130923
Messenger RNA biogenesis [BR:osa03019]	LOC4334493	LOC_Os03g59050	DEAD-box ATP-dependent RNA helicase 37-like	0.059305	0.0368311	1380986	1.06e-22	1928480	0.129034	-1.34065	0.0520316	1.89988e+06	0.0570076	1828780	0.00348844	-1.39996	0.0152004	1960877	0.267041	1810934	0.00144865	0.119406	-0.02485	0.152958	0.106073	0.033552	0.130923
Messenger RNA biogenesis [BR:osa03019]	LOC4326193	LOC_Os01g36920	DEAD-box ATP-dependent RNA helicase 15-like	0.1032	-0.112527	1380986	1.06e-22	1928480	0.129034	0.152698	0.224375	1.89988e+06	0.0570076	1828780	0.00348844	0.0494976	0.336902	1960877	0.267041	1810934	0.00144865	0.119406	-0.02485	0.152958	0.106073	0.033552	0.130923
Messenger RNA biogenesis [BR:osa03019]	LOC4349053	LOC_Os10g35990	DEAD-box ATP-dependent RNA helicase 12-like	0.087986	-0.006933	1380986	1.06e-22	1928480	0.129034	0.614589	0.187258	1.89988e+06	0.0570076	1828780	0.00348844	0.526603	0.194191	1960877	0.267041	1810934	0.00144865	0.119406	-0.02485	0.152958	0.106073	0.033552	0.130923
Messenger RNA biogenesis [BR:osa03019]	LOC4332356	LOC_Os03g15950	cytosolic enolase 3	-0.0116419	-0.0202582	1380986	1.06e-22	1928480	0.129034	0.453747	-0.250465	1.89988e+06	0.0570076	1828780	0.00348844	0.465389	-0.230207	1960877	0.267041	1810934	0.00144865	0.119406	-0.02485	0.152958	0.106073	0.033552	0.130923
Messenger RNA biogenesis [BR:osa03019]	LOC4338689	LOC_Os05g32600	cyclin-dependent kinase D-1-like	0.229991	0.091565	1380986	1.06e-22	1928480	0.129034	1.02353	-0.324527	1.89988e+06	0.0570076	1828780	0.00348844	0.793539	-0.416092	1960877	0.267041	1810934	0.00144865	0.119406	-0.02485	0.152958	0.106073	0.033552	0.130923
Messenger RNA biogenesis [BR:osa03019]	LOC4352587	LOC_Os12g38380	cleavage stimulation factor subunit 77	0.125655	0.14527	1380986	1.06e-22	1928480	0.129034	0.145945	0.582816	1.89988e+06	0.0570076	1828780	0.00348844	0.0202906	0.437546	1960877	0.267041	1810934	0.00144865	0.119406	-0.02485	0.152958	0.106073	0.033552	0.130923
Messenger RNA biogenesis [BR:osa03019]	LOC4334149	LOC_Os03g54770	cleavage stimulation factor subunit 50	0.118893	-0.248709	1380986	1.06e-22	1928480	0.129034	0.997669	-0.161737	1.89988e+06	0.0570076	1828780	0.00348844	0.878776	0.0869718	1960877	0.267041	1810934	0.00144865	0.119406	-0.02485	0.152958	0.106073	0.033552	0.130923
Messenger RNA biogenesis [BR:osa03019]	LOC4345901	LOC_Os08g38240	cleavage and polyadenylation specificity factor subunit 6	0.121043	-0.0791857	1380986	1.06e-22	1928480	0.129034	-0.0616952	-0.0803487	1.89988e+06	0.0570076	1828780	0.00348844	-0.182738	-0.00116304	1960877	0.267041	1810934	0.00144865	0.119406	-0.02485	0.152958	0.106073	0.033552	0.130923
Messenger RNA biogenesis [BR:osa03019]	LOC4334816	LOC_Os03g63590	cleavage and polyadenylation specificity factor subunit 3-I	0.0594516	-0.0488434	1380986	1.06e-22	1928480	0.129034	1.23696	-0.191862	1.89988e+06	0.0570076	1828780	0.00348844	1.17751	-0.143019	1960877	0.267041	1810934	0.00144865	0.119406	-0.02485	0.152958	0.106073	0.033552	0.130923
Messenger RNA biogenesis [BR:osa03019]	LOC4347905	LOC_Os09g39590	cleavage and polyadenylation specificity factor subunit 2-like	0.17752	-0.188981	1380986	1.06e-22	1928480	0.129034	-0.159748	-0.113092	1.89988e+06	0.0570076	1828780	0.00348844	-0.337268	0.0758885	1960877	0.267041	1810934	0.00144865	0.119406	-0.02485	0.152958	0.106073	0.033552	0.130923
Messenger RNA biogenesis [BR:osa03019]	LOC4339466	LOC_Os05g46290	chaperonin CPN60-like 2, mitochondrial	0.215344	0.0863973	1380986	1.06e-22	1928480	0.129034	0.470148	-0.116244	1.89988e+06	0.0570076	1828780	0.00348844	0.254804	-0.202641	1960877	0.267041	1810934	0.00144865	0.119406	-0.02485	0.152958	0.106073	0.033552	0.130923
Messenger RNA biogenesis [BR:osa03019]	LOC4348824	LOC_Os10g32550	chaperonin CPN60-2, mitochondrial	0.234577	-0.0834286	1380986	1.06e-22	1928480	0.129034	0.287108	-0.149843	1.89988e+06	0.0570076	1828780	0.00348844	0.0525309	-0.0664148	1960877	0.267041	1810934	0.00144865	0.119406	-0.02485	0.152958	0.106073	0.033552	0.130923
Messenger RNA biogenesis [BR:osa03019]	LOC4331590	LOC_Os03g04970	chaperonin CPN60-1, mitochondrial	0.203527	0.0285143	1380986	1.06e-22	1928480	0.129034	0.456665	-0.150236	1.89988e+06	0.0570076	1828780	0.00348844	0.253137	-0.17875	1960877	0.267041	1810934	0.00144865	0.119406	-0.02485	0.152958	0.106073	0.033552	0.130923
Messenger RNA biogenesis [BR:osa03019]	LOC107275738	#N/A	chaperonin 60 subunit beta 4, chloroplastic	-0.0648489	-0.0966758	1380986	1.06e-22	1928480	0.129034	-2.55221	0.452728	1.89988e+06	0.0570076	1828780	0.00348844	-2.48736	0.549404	1960877	0.267041	1810934	0.00144865	0.119406	-0.02485	0.152958	0.106073	0.033552	0.130923
Messenger RNA biogenesis [BR:osa03019]	LOC4331645	LOC_Os03g05730	cell division cycle protein 48 homolog	0.0861224	0.012634	1380986	1.06e-22	1928480	0.129034	-0.029849	-0.00619654	1.89988e+06	0.0570076	1828780	0.00348844	-0.115971	-0.0188305	1960877	0.267041	1810934	0.00144865	0.119406	-0.02485	0.152958	0.106073	0.033552	0.130923
Messenger RNA biogenesis [BR:osa03019]	LOC4348731	LOC_Os10g30580	cell division control protein 48 homolog E	0.0433046	-0.013318	1380986	1.06e-22	1928480	0.129034	0.141305	-0.100394	1.89988e+06	0.0570076	1828780	0.00348844	0.0980007	-0.0870762	1960877	0.267041	1810934	0.00144865	0.119406	-0.02485	0.152958	0.106073	0.033552	0.130923
Messenger RNA biogenesis [BR:osa03019]	LOC4336974	LOC_Os04g52340	CCR4-NOT transcription complex subunit 9	0.113108	-0.16788	1380986	1.06e-22	1928480	0.129034	0.800076	0.94106	1.89988e+06	0.0570076	1828780	0.00348844	0.686967	1.10894	1960877	0.267041	1810934	0.00144865	0.119406	-0.02485	0.152958	0.106073	0.033552	0.130923
Messenger RNA biogenesis [BR:osa03019]	LOC4343622	LOC_Os07g37790	CCR4-NOT transcription complex subunit 9	0.0382717	-0.00176977	1380986	1.06e-22	1928480	0.129034	0.411185	1.42799	1.89988e+06	0.0570076	1828780	0.00348844	0.372913	1.42976	1960877	0.267041	1810934	0.00144865	0.119406	-0.02485	0.152958	0.106073	0.033552	0.130923
Messenger RNA biogenesis [BR:osa03019]	LOC9272009	LOC_Os03g57130	CCR4-NOT transcription complex subunit 9	0.206345	-0.0775759	1380986	1.06e-22	1928480	0.129034	-2.14315	-0.110143	1.89988e+06	0.0570076	1828780	0.00348844	-2.3495	-0.0325674	1960877	0.267041	1810934	0.00144865	0.119406	-0.02485	0.152958	0.106073	0.033552	0.130923
Messenger RNA biogenesis [BR:osa03019]	LOC4346428	LOC_Os09g03600	CCR4-NOT transcription complex subunit 10	0.0837698	0.061946	1380986	1.06e-22	1928480	0.129034	0.159081	-0.0800698	1.89988e+06	0.0570076	1828780	0.00348844	0.0753111	-0.142016	1960877	0.267041	1810934	0.00144865	0.119406	-0.02485	0.152958	0.106073	0.033552	0.130923
Messenger RNA biogenesis [BR:osa03019]	LOC9272729	LOC_Os10g40780	CCR4-NOT transcription complex subunit 1	0.306596	-0.201324	1380986	1.06e-22	1928480	0.129034	0.52072	-0.530231	1.89988e+06	0.0570076	1828780	0.00348844	0.214124	-0.328907	1960877	0.267041	1810934	0.00144865	0.119406	-0.02485	0.152958	0.106073	0.033552	0.130923
Messenger RNA biogenesis [BR:osa03019]	LOC4338672	LOC_Os05g32330	carbon catabolite repressor protein 4 homolog 4	-0.0144745	-0.211698	1380986	1.06e-22	1928480	0.129034	-1.24465	1.71221	1.89988e+06	0.0570076	1828780	0.00348844	-1.23018	1.92391	1960877	0.267041	1810934	0.00144865	0.119406	-0.02485	0.152958	0.106073	0.033552	0.130923
Messenger RNA biogenesis [BR:osa03019]	LOC4331740	LOC_Os03g07080	carbon catabolite repressor protein 4 homolog 1	0.180759	0.0278607	1380986	1.06e-22	1928480	0.129034	0.876953	-0.09691	1.89988e+06	0.0570076	1828780	0.00348844	0.696194	-0.124771	1960877	0.267041	1810934	0.00144865	0.119406	-0.02485	0.152958	0.106073	0.033552	0.130923
Messenger RNA biogenesis [BR:osa03019]	LOC4348610	LOC_Os10g27230	carbon catabolite repressor protein 4 homolog 1	0.0854648	-0.00663155	1380986	1.06e-22	1928480	0.129034	-0.0926224	0.0590346	1.89988e+06	0.0570076	1828780	0.00348844	-0.178087	0.0656662	1960877	0.267041	1810934	0.00144865	0.119406	-0.02485	0.152958	0.106073	0.033552	0.130923
Messenger RNA biogenesis [BR:osa03019]	LOC4336384	LOC_Os04g43300	BRCA1-associated RING domain protein 1	-0.11182	-0.275176	1380986	1.06e-22	1928480	0.129034	0.315558	0.884868	1.89988e+06	0.0570076	1828780	0.00348844	0.427378	1.16004	1960877	0.267041	1810934	0.00144865	0.119406	-0.02485	0.152958	0.106073	0.033552	0.130923
Messenger RNA biogenesis [BR:osa03019]	LOC4339369	LOC_Os05g44922	ATP-dependent 6-phosphofructokinase 6	0.332947	0.242525	1380986	1.06e-22	1928480	0.129034	0.0407487	0.760998	1.89988e+06	0.0570076	1828780	0.00348844	-0.292198	0.518473	1960877	0.267041	1810934	0.00144865	0.119406	-0.02485	0.152958	0.106073	0.033552	0.130923
Messenger RNA biogenesis [BR:osa03019]	LOC4327301	LOC_Os01g09570	ATP-dependent 6-phosphofructokinase 6	0.0498592	0.00826853	1380986	1.06e-22	1928480	0.129034	-0.750653	-0.212315	1.89988e+06	0.0570076	1828780	0.00348844	-0.800512	-0.220583	1960877	0.267041	1810934	0.00144865	0.119406	-0.02485	0.152958	0.106073	0.033552	0.130923
Messenger RNA biogenesis [BR:osa03019]	LOC4327196	LOC_Os01g53680	ATP-dependent 6-phosphofructokinase 6	-0.152313	-0.0422024	1380986	1.06e-22	1928480	0.129034	-0.36472	-0.517978	1.89988e+06	0.0570076	1828780	0.00348844	-0.212407	-0.475776	1960877	0.267041	1810934	0.00144865	0.119406	-0.02485	0.152958	0.106073	0.033552	0.130923
Messenger RNA biogenesis [BR:osa03019]	LOC4347060	LOC_Os09g24910	ATP-dependent 6-phosphofructokinase 5, chloroplastic	0.294152	-0.0116407	1380986	1.06e-22	1928480	0.129034	2.26349	0.303635	1.89988e+06	0.0570076	1828780	0.00348844	1.96934	0.315276	1960877	0.267041	1810934	0.00144865	0.119406	-0.02485	0.152958	0.106073	0.033552	0.130923
Messenger RNA biogenesis [BR:osa03019]	LOC4340153	LOC_Os06g05860	ATP-dependent 6-phosphofructokinase 3	0.244785	0.194469	1380986	1.06e-22	1928480	0.129034	-0.184795	-0.0626114	1.89988e+06	0.0570076	1828780	0.00348844	-0.42958	-0.257081	1960877	0.267041	1810934	0.00144865	0.119406	-0.02485	0.152958	0.106073	0.033552	0.130923
Messenger RNA biogenesis [BR:osa03019]	LOC4336113	LOC_Os04g39420	ATP-dependent 6-phosphofructokinase 2-like	0.16324	-0.0719274	1380986	1.06e-22	1928480	0.129034	-0.0624249	-0.135571	1.89988e+06	0.0570076	1828780	0.00348844	-0.225664	-0.0636441	1960877	0.267041	1810934	0.00144865	0.119406	-0.02485	0.152958	0.106073	0.033552	0.130923
Messenger RNA biogenesis [BR:osa03019]	LOC4332988	LOC_Os03g26630	apoptotic chromatin condensation inducer in the nucleus	0.0639527	-0.0886268	1380986	1.06e-22	1928480	0.129034	-0.120014	-0.377431	1.89988e+06	0.0570076	1828780	0.00348844	-0.183967	-0.288805	1960877	0.267041	1810934	0.00144865	0.119406	-0.02485	0.152958	0.106073	0.033552	0.130923
Messenger RNA biogenesis [BR:osa03019]	LOC4349688	LOC_Os11g03794	aladin	0.144892	0.046193	1380986	1.06e-22	1928480	0.129034	0.104555	0.619268	1.89988e+06	0.0570076	1828780	0.00348844	-0.0403368	0.573075	1960877	0.267041	1810934	0.00144865	0.119406	-0.02485	0.152958	0.106073	0.033552	0.130923
Messenger RNA biogenesis [BR:osa03019]	LOC4351405	LOC_Os12g03540	aladin	0.168837	0.148342	1380986	1.06e-22	1928480	0.129034	1.3938	0.635808	1.89988e+06	0.0570076	1828780	0.00348844	1.22497	0.487466	1960877	0.267041	1810934	0.00144865	0.119406	-0.02485	0.152958	0.106073	0.033552	0.130923
Messenger RNA biogenesis [BR:osa03019]	LOC4331095	LOC_Os02g56550	ABC transporter I family member 19	-0.0786752	0.0685986	1380986	1.06e-22	1928480	0.129034	0.428009	0.567997	1.89988e+06	0.0570076	1828780	0.00348844	0.506684	0.499399	1960877	0.267041	1810934	0.00144865	0.119406	-0.02485	0.152958	0.106073	0.033552	0.130923
Messenger RNA biogenesis [BR:osa03019]	LOC4334408	LOC_Os03g58060	5'-3' exoribonuclease 4	0.0662301	-0.0598587	1380986	1.06e-22	1928480	0.129034	-0.341417	0.31475	1.89988e+06	0.0570076	1828780	0.00348844	-0.407647	0.374608	1960877	0.267041	1810934	0.00144865	0.119406	-0.02485	0.152958	0.106073	0.033552	0.130923
Messenger RNA biogenesis [BR:osa03019]	LOC4324952	LOC_Os01g65220	5'-3' exoribonuclease 3	0.11994	-0.0260313	1380986	1.06e-22	1928480	0.129034	0.888809	0.735817	1.89988e+06	0.0570076	1828780	0.00348844	0.768868	0.761849	1960877	0.267041	1810934	0.00144865	0.119406	-0.02485	0.152958	0.106073	0.033552	0.130923
Messenger RNA biogenesis [BR:osa03019]	LOC4326908	LOC_Os01g17279	3'-5' exoribonuclease 1	0.0681646	0.0747452	1380986	1.06e-22	1928480	0.129034	0.270034	1.00483	1.89988e+06	0.0570076	1828780	0.00348844	0.20187	0.930082	1960877	0.267041	1810934	0.00144865	0.119406	-0.02485	0.152958	0.106073	0.033552	0.130923
Messenger RNA biogenesis [BR:osa03019]	LOC4346605	LOC_Os09g10760	30S ribosomal protein 2, chloroplastic	-0.275029	-0.149891	1380986	1.06e-22	1928480	0.129034	-0.338113	-0.194975	1.89988e+06	0.0570076	1828780	0.00348844	-0.0630839	-0.0450838	1960877	0.267041	1810934	0.00144865	0.119406	-0.02485	0.152958	0.106073	0.033552	0.130923
Viral life cycle - HIV-1 [PATH:osa03250]	LOC4348999	LOC_Os10g35250	vacuolar-sorting protein BRO1	0.0829821	-0.113953	149850	0.418569	152420	0.476937	-0.406742	-0.219288	143988	0.2937	144888	0.311763	-0.489724	-0.105335	145694	0.328314	142548	0.265834	0.0380867	-0.0168386	0.15883	0.105432	0.120743	0.12227
Viral life cycle - HIV-1 [PATH:osa03250]	LOC4330097	LOC_Os02g42580	vacuolar-sorting protein BRO1	-0.170383	0.283664	149850	0.418569	152420	0.476937	-0.429204	2.19777	143988	0.2937	144888	0.311763	-0.258821	1.91411	145694	0.328314	142548	0.265834	0.0380867	-0.0168386	0.15883	0.105432	0.120743	0.12227
Viral life cycle - HIV-1 [PATH:osa03250]	LOC4351360	LOC_Os12g02830	vacuolar protein sorting-associated protein 32 homolog 2	-0.109135	-0.273457	149850	0.418569	152420	0.476937	3.15414	-0.417611	143988	0.2937	144888	0.311763	3.26328	-0.144154	145694	0.328314	142548	0.265834	0.0380867	-0.0168386	0.15883	0.105432	0.120743	0.12227
Viral life cycle - HIV-1 [PATH:osa03250]	LOC4341494	LOC_Os06g40620	vacuolar protein sorting-associated protein 32 homolog 2	0.0540691	0.0232	149850	0.418569	152420	0.476937	0.224467	0.20694	143988	0.2937	144888	0.311763	0.170398	0.18374	145694	0.328314	142548	0.265834	0.0380867	-0.0168386	0.15883	0.105432	0.120743	0.12227
Viral life cycle - HIV-1 [PATH:osa03250]	LOC4346566	LOC_Os09g09480	vacuolar protein sorting-associated protein 32 homolog 2	-0.0645552	0.0214431	149850	0.418569	152420	0.476937	0.173497	0.0234158	143988	0.2937	144888	0.311763	0.238052	0.00197269	145694	0.328314	142548	0.265834	0.0380867	-0.0168386	0.15883	0.105432	0.120743	0.12227
Viral life cycle - HIV-1 [PATH:osa03250]	LOC4329866	LOC_Os02g38300	vacuolar protein sorting-associated protein 20 homolog 2	-0.210239	0.11154	149850	0.418569	152420	0.476937	-1.95823	1.14661	143988	0.2937	144888	0.311763	-1.74799	1.03507	145694	0.328314	142548	0.265834	0.0380867	-0.0168386	0.15883	0.105432	0.120743	0.12227
Viral life cycle - HIV-1 [PATH:osa03250]	LOC9270745	LOC_Os10g33770	transportin MOS14	0.0589087	0.0791171	149850	0.418569	152420	0.476937	-1.0329	0.301958	143988	0.2937	144888	0.311763	-1.09181	0.222841	145694	0.328314	142548	0.265834	0.0380867	-0.0168386	0.15883	0.105432	0.120743	0.12227
Viral life cycle - HIV-1 [PATH:osa03250]	LOC4350677	LOC_Os11g34120	transportin MOS14	0.123015	-0.143731	149850	0.418569	152420	0.476937	0.77641	-1.44334	143988	0.2937	144888	0.311763	0.653395	-1.29961	145694	0.328314	142548	0.265834	0.0380867	-0.0168386	0.15883	0.105432	0.120743	0.12227
Viral life cycle - HIV-1 [PATH:osa03250]	LOC4343956	LOC_Os07g43060	transcription elongation factor SPT4 homolog 2	-0.0435262	0.0519199	149850	0.418569	152420	0.476937	-0.628561	-0.355222	143988	0.2937	144888	0.311763	-0.585035	-0.407142	145694	0.328314	142548	0.265834	0.0380867	-0.0168386	0.15883	0.105432	0.120743	0.12227
Viral life cycle - HIV-1 [PATH:osa03250]	LOC4340446	LOC_Os06g10620	putative transcription elongation factor SPT5 homolog 1	0.1576	-0.113057	149850	0.418569	152420	0.476937	-0.730884	-0.263482	143988	0.2937	144888	0.311763	-0.888484	-0.150425	145694	0.328314	142548	0.265834	0.0380867	-0.0168386	0.15883	0.105432	0.120743	0.12227
Viral life cycle - HIV-1 [PATH:osa03250]	LOC4325480	LOC_Os01g04814	protein SUPPRESSOR OF K(+) TRANSPORT GROWTH DEFECT 1	0.120232	0.0967002	149850	0.418569	152420	0.476937	1.01031	0.254771	143988	0.2937	144888	0.311763	0.890077	0.158071	145694	0.328314	142548	0.265834	0.0380867	-0.0168386	0.15883	0.105432	0.120743	0.12227
Viral life cycle - HIV-1 [PATH:osa03250]	LOC4334849	#N/A	protein EXPORTIN 1A	0.192535	-0.135918	149850	0.418569	152420	0.476937	0.467359	0.257509	143988	0.2937	144888	0.311763	0.274824	0.393427	145694	0.328314	142548	0.265834	0.0380867	-0.0168386	0.15883	0.105432	0.120743	0.12227
Viral life cycle - HIV-1 [PATH:osa03250]	LOC4331267	LOC_Os02g58640	protein ELC-like	0.0183153	-0.0928354	149850	0.418569	152420	0.476937	-0.133767	0.481404	143988	0.2937	144888	0.311763	-0.152082	0.574239	145694	0.328314	142548	0.265834	0.0380867	-0.0168386	0.15883	0.105432	0.120743	0.12227
Viral life cycle - HIV-1 [PATH:osa03250]	LOC4326755	LOC_Os01g14370	probable histone acetyltransferase HAC-like 3	0.237806	0.00789455	149850	0.418569	152420	0.476937	1.03367	0.500395	143988	0.2937	144888	0.311763	0.79586	0.4925	145694	0.328314	142548	0.265834	0.0380867	-0.0168386	0.15883	0.105432	0.120743	0.12227
Viral life cycle - HIV-1 [PATH:osa03250]	LOC4328238	LOC_Os02g04490	probable histone acetyltransferase HAC-like 1	0.21851	-0.118956	149850	0.418569	152420	0.476937	0.804673	-0.266787	143988	0.2937	144888	0.311763	0.586163	-0.147831	145694	0.328314	142548	0.265834	0.0380867	-0.0168386	0.15883	0.105432	0.120743	0.12227
Viral life cycle - HIV-1 [PATH:osa03250]	LOC9266162	LOC_Os04g02830	peptidyl-prolyl cis-trans isomerase Pin1	-0.0470323	0.185404	149850	0.418569	152420	0.476937	0.199618	0.0987276	143988	0.2937	144888	0.311763	0.24665	-0.0866764	145694	0.328314	142548	0.265834	0.0380867	-0.0168386	0.15883	0.105432	0.120743	0.12227
Viral life cycle - HIV-1 [PATH:osa03250]	LOC4337307	LOC_Os04g56800	peptidyl-prolyl cis-trans isomerase NIMA-interacting 1	-0.0335925	0.109868	149850	0.418569	152420	0.476937	0.272983	0.515586	143988	0.2937	144888	0.311763	0.306575	0.405718	145694	0.328314	142548	0.265834	0.0380867	-0.0168386	0.15883	0.105432	0.120743	0.12227
Viral life cycle - HIV-1 [PATH:osa03250]	LOC4339683	LOC_Os05g49890	GTP-binding nuclear protein Ran-2-like	-0.108293	-0.00372479	149850	0.418569	152420	0.476937	0.227577	-0.195341	143988	0.2937	144888	0.311763	0.33587	-0.191616	145694	0.328314	142548	0.265834	0.0380867	-0.0168386	0.15883	0.105432	0.120743	0.12227
Viral life cycle - HIV-1 [PATH:osa03250]	LOC4325312	#N/A	GTP-binding nuclear protein Ran-1-like	0.122416	0.0501687	149850	0.418569	152420	0.476937	0.215699	0.559044	143988	0.2937	144888	0.311763	0.0932831	0.508875	145694	0.328314	142548	0.265834	0.0380867	-0.0168386	0.15883	0.105432	0.120743	0.12227
Viral life cycle - HIV-1 [PATH:osa03250]	LOC9272141	LOC_Os01g01920	deoxynucleoside triphosphate triphosphohydrolase SAMHD1 homolog	0.025671	-0.193035	149850	0.418569	152420	0.476937	1.34556	-0.323465	143988	0.2937	144888	0.311763	1.31989	-0.13043	145694	0.328314	142548	0.265834	0.0380867	-0.0168386	0.15883	0.105432	0.120743	0.12227
Viral life cycle - HIV-1 [PATH:osa03250]	LOC4347363	LOC_Os09g29980	death-inducer obliterator 1	0.0428188	-0.127595	149850	0.418569	152420	0.476937	0.745822	-0.111895	143988	0.2937	144888	0.311763	0.703003	0.0157005	145694	0.328314	142548	0.265834	0.0380867	-0.0168386	0.15883	0.105432	0.120743	0.12227
Viral life cycle - HIV-1 [PATH:osa03250]	LOC4349827	LOC_Os11g05850	cyclin-T1-3-like	0.039187	-0.0463465	149850	0.418569	152420	0.476937	0.700488	0.101597	143988	0.2937	144888	0.311763	0.661301	0.147944	145694	0.328314	142548	0.265834	0.0380867	-0.0168386	0.15883	0.105432	0.120743	0.12227
Viral life cycle - HIV-1 [PATH:osa03250]	LOC4329229	LOC_Os02g24190	cyclin-T1-2-like	0.0744413	0.0457094	149850	0.418569	152420	0.476937	0.40946	-0.365352	143988	0.2937	144888	0.311763	0.335019	-0.411061	145694	0.328314	142548	0.265834	0.0380867	-0.0168386	0.15883	0.105432	0.120743	0.12227
Viral life cycle - HIV-1 [PATH:osa03250]	LOC4328207	LOC_Os02g04010	cyclin-T1-1	0.112912	-0.160492	149850	0.418569	152420	0.476937	-1.28115	-0.350147	143988	0.2937	144888	0.311763	-1.39406	-0.189656	145694	0.328314	142548	0.265834	0.0380867	-0.0168386	0.15883	0.105432	0.120743	0.12227
Viral life cycle - HIV-1 [PATH:osa03250]	LOC4345901	LOC_Os08g38240	cleavage and polyadenylation specificity factor subunit 6	0.121043	-0.0791857	149850	0.418569	152420	0.476937	-0.0616952	-0.0803487	143988	0.2937	144888	0.311763	-0.182738	-0.00116304	145694	0.328314	142548	0.265834	0.0380867	-0.0168386	0.15883	0.105432	0.120743	0.12227
Viral life cycle - HIV-1 [PATH:osa03250]	LOC4330573	LOC_Os02g49190	chromatin structure-remodeling complex protein BSH	-0.0254514	0.0978515	149850	0.418569	152420	0.476937	-0.969017	0.487768	143988	0.2937	144888	0.311763	-0.943566	0.389917	145694	0.328314	142548	0.265834	0.0380867	-0.0168386	0.15883	0.105432	0.120743	0.12227
Sphingolipid metabolism [PATH:osa00600]	LOC9267024	LOC_Os12g02094	uncharacterized LOC9267024	0.00351065	-0.0828935	158780	0.487712	140062	0.138531	0.848495	-0.645183	123145	0.0206062	156492	0.436481	0.844984	-0.562289	120728	0.0147132	153770	0.376939	0.0122382	0.0027074	-0.320723	0.102536	-0.332961	0.0998288
Sphingolipid metabolism [PATH:osa00600]	LOC4349589	LOC_Os11g02150	uncharacterized LOC4349589	-0.0739055	0.120195	158780	0.487712	140062	0.138531	-0.575095	-0.222133	123145	0.0206062	156492	0.436481	-0.50119	-0.342328	120728	0.0147132	153770	0.376939	0.0122382	0.0027074	-0.320723	0.102536	-0.332961	0.0998288
Sphingolipid metabolism [PATH:osa00600]	LOC4326459	LOC_Os01g01080	sphingosine-1-phosphate lyase-like	0.00398475	-0.0755619	158780	0.487712	140062	0.138531	-0.0988008	-0.19343	123145	0.0206062	156492	0.436481	-0.102786	-0.117868	120728	0.0147132	153770	0.376939	0.0122382	0.0027074	-0.320723	0.102536	-0.332961	0.0998288
Sphingolipid metabolism [PATH:osa00600]	LOC4327845	#N/A	sphingosine kinase 2	-0.488818	-0.231744	158780	0.487712	140062	0.138531	-1.86257	-0.0558142	123145	0.0206062	156492	0.436481	-1.37375	0.17593	120728	0.0147132	153770	0.376939	0.0122382	0.0027074	-0.320723	0.102536	-0.332961	0.0998288
Sphingolipid metabolism [PATH:osa00600]	LOC4343607	LOC_Os07g37580	sphingosine kinase 1	-0.0855516	0.0341226	158780	0.487712	140062	0.138531	-0.451752	-0.113403	123145	0.0206062	156492	0.436481	-0.366201	-0.147526	120728	0.0147132	153770	0.376939	0.0122382	0.0027074	-0.320723	0.102536	-0.332961	0.0998288
Sphingolipid metabolism [PATH:osa00600]	LOC4330104	LOC_Os02g42660	sphingolipid delta(4)-desaturase DES1-like	0.196754	0.104446	158780	0.487712	140062	0.138531	-0.184747	0.0744088	123145	0.0206062	156492	0.436481	-0.381501	-0.0300372	120728	0.0147132	153770	0.376939	0.0122382	0.0027074	-0.320723	0.102536	-0.332961	0.0998288
Sphingolipid metabolism [PATH:osa00600]	LOC9268279	LOC_Os06g12250	sphinganine C4-monooxygenase 1	0.155911	0.136366	158780	0.487712	140062	0.138531	0.947576	0.753031	123145	0.0206062	156492	0.436481	0.791665	0.616665	120728	0.0147132	153770	0.376939	0.0122382	0.0027074	-0.320723	0.102536	-0.332961	0.0998288
Sphingolipid metabolism [PATH:osa00600]	LOC4330718	LOC_Os02g51150	sphinganine C4-monooxygenase 1	0.169829	0.243772	158780	0.487712	140062	0.138531	1.29928	-0.459398	123145	0.0206062	156492	0.436481	1.12945	-0.70317	120728	0.0147132	153770	0.376939	0.0122382	0.0027074	-0.320723	0.102536	-0.332961	0.0998288
Sphingolipid metabolism [PATH:osa00600]	LOC4327145	LOC_Os01g07250	proactivator polypeptide-like 1	-0.232404	0.0128827	158780	0.487712	140062	0.138531	0.840525	0.245939	123145	0.0206062	156492	0.436481	1.07293	0.233057	120728	0.0147132	153770	0.376939	0.0122382	0.0027074	-0.320723	0.102536	-0.332961	0.0998288
Sphingolipid metabolism [PATH:osa00600]	LOC4348876	LOC_Os10g33420	non-lysosomal glucosylceramidase	0.0075342	-0.0163009	158780	0.487712	140062	0.138531	-0.590698	0.420686	123145	0.0206062	156492	0.436481	-0.598233	0.436987	120728	0.0147132	153770	0.376939	0.0122382	0.0027074	-0.320723	0.102536	-0.332961	0.0998288
Sphingolipid metabolism [PATH:osa00600]	LOC4350171	LOC_Os11g13810	non-lysosomal glucosylceramidase	0.00708575	0.00679472	158780	0.487712	140062	0.138531	-0.149838	0.293661	123145	0.0206062	156492	0.436481	-0.156923	0.286867	120728	0.0147132	153770	0.376939	0.0122382	0.0027074	-0.320723	0.102536	-0.332961	0.0998288
Sphingolipid metabolism [PATH:osa00600]	LOC9268048	LOC_Os07g26210	non-lysosomal glucosylceramidase	0.0808669	-0.0982734	158780	0.487712	140062	0.138531	-1.54202	0.0789884	123145	0.0206062	156492	0.436481	-1.62289	0.177262	120728	0.0147132	153770	0.376939	0.0122382	0.0027074	-0.320723	0.102536	-0.332961	0.0998288
Sphingolipid metabolism [PATH:osa00600]	LOC4344485	LOC_Os08g01940	non-lysosomal glucosylceramidase	-0.246612	-0.348323	158780	0.487712	140062	0.138531	1.11871	-0.0595058	123145	0.0206062	156492	0.436481	1.36532	0.288817	120728	0.0147132	153770	0.376939	0.0122382	0.0027074	-0.320723	0.102536	-0.332961	0.0998288
Sphingolipid metabolism [PATH:osa00600]	LOC4326680	LOC_Os01g43520	neutral ceramidase-like	0.0489965	0.0626323	158780	0.487712	140062	0.138531	0.116896	0.244342	123145	0.0206062	156492	0.436481	0.0678994	0.18171	120728	0.0147132	153770	0.376939	0.0122382	0.0027074	-0.320723	0.102536	-0.332961	0.0998288
Sphingolipid metabolism [PATH:osa00600]	LOC4326966	LOC_Os01g70380	long chain base biosynthesis protein 2d-like	0.232492	0.0937957	158780	0.487712	140062	0.138531	-1.29061	-0.890904	123145	0.0206062	156492	0.436481	-1.52311	-0.9847	120728	0.0147132	153770	0.376939	0.0122382	0.0027074	-0.320723	0.102536	-0.332961	0.0998288
Sphingolipid metabolism [PATH:osa00600]	LOC4350591	LOC_Os11g31640	long chain base biosynthesis protein 2a-like	0.0575375	0.205805	158780	0.487712	140062	0.138531	-0.888551	-0.186339	123145	0.0206062	156492	0.436481	-0.946088	-0.392144	120728	0.0147132	153770	0.376939	0.0122382	0.0027074	-0.320723	0.102536	-0.332961	0.0998288
Sphingolipid metabolism [PATH:osa00600]	LOC4348231	LOC_Os10g11200	long chain base biosynthesis protein 1c-like	0.171533	-0.231957	158780	0.487712	140062	0.138531	-0.825318	-0.391044	123145	0.0206062	156492	0.436481	-0.99685	-0.159087	120728	0.0147132	153770	0.376939	0.0122382	0.0027074	-0.320723	0.102536	-0.332961	0.0998288
Sphingolipid metabolism [PATH:osa00600]	LOC4331075	LOC_Os02g56300	long chain base biosynthesis protein 1b-like	0.363941	0.11322	158780	0.487712	140062	0.138531	0.674415	-0.632939	123145	0.0206062	156492	0.436481	0.310474	-0.746159	120728	0.0147132	153770	0.376939	0.0122382	0.0027074	-0.320723	0.102536	-0.332961	0.0998288
Sphingolipid metabolism [PATH:osa00600]	LOC4332274	LOC_Os03g14800	long chain base biosynthesis protein 1a-like	0.123989	-0.0439701	158780	0.487712	140062	0.138531	0.121719	0.859885	123145	0.0206062	156492	0.436481	-0.00226996	0.903855	120728	0.0147132	153770	0.376939	0.0122382	0.0027074	-0.320723	0.102536	-0.332961	0.0998288
Sphingolipid metabolism [PATH:osa00600]	LOC4337620	LOC_Os05g02510	beta-hexosaminidase 1	0.0507712	-0.06408	158780	0.487712	140062	0.138531	-1.23837	-0.180431	123145	0.0206062	156492	0.436481	-1.28914	-0.116351	120728	0.0147132	153770	0.376939	0.0122382	0.0027074	-0.320723	0.102536	-0.332961	0.0998288
Sphingolipid metabolism [PATH:osa00600]	LOC4339457	LOC_Os05g46200	beta-galactosidase 8-like	-0.0494742	-0.0882645	158780	0.487712	140062	0.138531	-0.94842	1.05828	123145	0.0206062	156492	0.436481	-0.898945	1.14655	120728	0.0147132	153770	0.376939	0.0122382	0.0027074	-0.320723	0.102536	-0.332961	0.0998288
Sphingolipid metabolism [PATH:osa00600]	LOC4325748	LOC_Os01g72340	beta-galactosidase	0.217457	0.110142	158780	0.487712	140062	0.138531	-0.51817	0.121953	123145	0.0206062	156492	0.436481	-0.735627	0.0118114	120728	0.0147132	153770	0.376939	0.0122382	0.0027074	-0.320723	0.102536	-0.332961	0.0998288
Sphingolipid metabolism [PATH:osa00600]	LOC4348988	LOC_Os10g35110	alpha-galactosidase-like	-0.262551	-0.192738	158780	0.487712	140062	0.138531	-0.706233	-0.199732	123145	0.0206062	156492	0.436481	-0.443682	-0.0069942	120728	0.0147132	153770	0.376939	0.0122382	0.0027074	-0.320723	0.102536	-0.332961	0.0998288
[truncated: 10,361 more rows]
