# Supplementary material for: A translational regulator MHZ9 modulates ethylene signaling in rice
Source: Nat Commun. 2023 Aug 4;14:4674. doi: 10.1038/s41467-023-40429-0 (PMC10403538; doi:10.1038/s41467-023-40429-0)
Supplement: Supplementary file 4 — Supplementary Data 1-12 [file 41467_2023_40429_MOESM4_ESM.zip › Supplementary Data/Supplementary Data 7 Alterations of mRNA levels in response to ethylene in WT and mhz9.xlsx]

## Sheet: sheet 1
Supplementary Data 7 Alterations of mRNA levels in response to ethylene in WT and mhz9
The DESeq2 was used to identify differentially expressed genes at the RNA level (GCF_001433935.1_IRGSP-1.0_genomic.gff). Gene_ID, locus_ID, description, log2FC, P value, FDR indicate the NCBI (GCF_001433935.1) gene nomenclature, Oryza sativa (RGAPv7) RGAP1- gene nomenclature, putative gene annotations, log2 of fold change, P value, and false discovery rate respectively. The gene with both RNA-seq…
Gene_ID	locus_ID	description	mRNA levels (RPM)
			WT Air	WT ET	mhz9 Air	mhz9 ET	mRNA log2FC (ET/Air) in WT	P value for mRNA log2FC (ET/Air) in WT	FDR for mRNA log2FC (ET/Air) in WT	Differentially expressed gene in WT	mRNA log2FC (ET/Air) in mhz9	P value for mRNA log2FC (ET/Air) in mhz9	FDR for mRNA log2FC (ET/Air) in mhz9
LOC112937351	LOC_Os12g36240	subtilisin-chymotrypsin inhibitor CI-1B-like	2811.58	2365.43	3812.22	3729.44	-0.249275	0.00189378	0.031833	TRUE	-0.0316743	0.921325	0.993119
LOC4337187	LOC_Os04g55159	36.4 kDa proline-rich protein	865.423	605.279	747.041	740.454	-0.515806	5.62034e-11	5.4211e-09	TRUE	-0.0127763	0.813759	0.981496
LOC4337223	LOC_Os04g55650	oryzain alpha chain-like	463.127	366.978	605.189	539.432	-0.335715	2.13856e-06	9.27839e-05	TRUE	-0.165945	2.51589e-05	0.00089635
LOC4349876	LOC_Os11g06720	abscisic stress-ripening protein 5-like	1994.32	959.279	1850.74	1638.2	-1.05587	2.51555e-38	3.32555e-35	TRUE	-0.175985	2.14604e-09	1.61712e-07
LOC4328073	LOC_Os02g02400	catalase isozyme A-like	2656.67	1442.28	2345.62	2020.44	-0.881268	7.32204e-37	8.66082e-34	TRUE	-0.215296	7.57853e-13	8.60458e-11
LOC4338208	LOC_Os05g15770	xylanase inhibitor protein 2-like	1451.68	1122.17	1774.46	1513.52	-0.37143	1.66201e-07	9.03424e-06	TRUE	-0.229472	6.21738e-14	8.14477e-12
LOC9271049	LOC_Os11g42500	dirigent protein 1	362.543	200.099	347.83	272.04	-0.857439	2.39285e-22	8.53603e-20	TRUE	-0.354562	4.55872e-15	6.52394e-13
LOC4337482	LOC_Os04g59150	cationic peroxidase SPC4	180.952	592.923	152.708	206.591	1.71224	3.46427e-105	7.78561e-101	TRUE	0.436004	2.56886e-20	5.53768e-18
LOC4340788	LOC_Os06g18670	UDP-glucose:2-hydroxyflavanone C-glucosyltransferase	205.534	114.11	292.042	213.978	-0.848953	1.03076e-20	3.17332e-18	TRUE	-0.448712	3.97344e-21	8.788e-19
LOC4347709	LOC_Os09g36700	ribonuclease 1	1306.52	825.414	1083.41	881.121	-0.662542	4.40262e-18	1.0873e-15	TRUE	-0.298169	3.47914e-22	8.1164e-20
LOC4351966	LOC_Os12g17600	ribulose bisphosphate carboxylase small chain, chloroplastic-like	402.884	276.409	609.005	451.296	-0.543563	1.56452e-10	1.44696e-08	TRUE	-0.432378	1.07947e-30	3.99639e-28
LOC4344439	LOC_Os08g01380	ferredoxin-1, chloroplastic-like	252.447	193.399	232.102	146.762	-0.384397	1.25178e-06	5.75306e-05	TRUE	-0.661282	1.20489e-34	5.39983e-32
LOC4336711	LOC_Os04g48200	cytochrome P450 87A3-like	754.769	444.238	652.205	465.726	-0.764703	2.46974e-26	1.46066e-23	TRUE	-0.485843	2.15225e-42	1.40973e-39
LOC4338750	LOC_Os05g33570	pyruvate, phosphate dikinase 1, chloroplastic-like	99.5273	77.9385	226.382	135.15	-0.352756	0.000140349	0.00371083	TRUE	-0.7442	2.07385e-45	1.68179e-42
LOC4352014	LOC_Os12g19381	ribulose bisphosphate carboxylase small chain A, chloroplastic-like	836.329	616.649	964.133	709.311	-0.439621	9.75692e-09	6.64476e-07	TRUE	-0.442814	1.70469e-46	1.45154e-43
LOC4341476	LOC_Os06g40360	EIN3-binding F-box protein 1	329.426	915.646	136.753	228.325	1.47483	1.07263e-84	1.20532e-80	TRUE	0.739515	8.85706e-49	7.93873e-46
LOC4352016	NA	ribulose bisphosphate carboxylase small chain A, chloroplastic-like	145.609	81.6865	219.542	123.966	-0.833935	1.16893e-18	2.9853e-16	TRUE	-0.824549	4.93481e-50	4.94352e-47
LOC4337890	LOC_Os05g06920	probable GTP diphosphokinase CRSH2, chloroplastic	424.977	156.306	533.966	338.87	-1.44301	2.51686e-71	1.4141e-67	TRUE	-0.656014	1.71714e-64	2.92429e-61
LOC4324944	LOC_Os01g65100	protein NRT1/ PTR FAMILY 5.10	97.1611	110.484	94.1163	258.404	0.185384	0.0847756	0.430856	FALSE	1.45711	4.46795e-176	3.80446e-172
LOC4324725	LOC_Os01g52610	CASP-like protein 3A1	4.71295	8.20554	4.64838	6.15719	0.799967	0.00326236	0.0478891	FALSE	0.405544	0.10477	NA
LOC4352801	LOC_Os12g42210	protease Do-like 5, chloroplastic	5.1739	4.79416	5.20333	5.81938	-0.109976	0.650398	0.929396	FALSE	0.16143	0.486951	NA
LOC4352584	LOC_Os12g38320	uncharacterized LOC4352584	7.19179	5.28599	4.8331	5.47563	-0.444175	0.0799764	0.416952	FALSE	0.180075	0.445386	NA
LOC4351223	LOC_Os11g47944	thaumatin-like protein	6.49144	6.97648	4.27909	5.44513	0.103961	0.752181	0.958219	FALSE	0.347663	0.179709	NA
LOC4331460	LOC_Os03g03370	beta-carotene hydroxylase 2, chloroplastic	4.28497	5.50133	4.34097	5.35344	0.360496	0.265614	0.72767	FALSE	0.302448	0.237594	NA
LOC4328460	LOC_Os02g07770	myb family transcription factor APL	6.3999	5.22441	5.63474	5.32364	-0.292781	0.25159	0.713057	FALSE	-0.0819369	0.846215	NA
LOC112938964	LOC_Os05g03510	uncharacterized LOC112938964	5.57342	6.11568	4.43361	5.29156	0.13395	0.682491	0.939515	FALSE	0.255213	0.311198	NA
LOC4342445	LOC_Os07g06570	probable receptor-like protein kinase At1g49730	6.64379	5.80859	4.95672	5.29086	-0.193819	0.413047	0.839466	FALSE	0.0941174	0.649547	NA
LOC9266916	LOC_Os02g56370	wall-associated receptor kinase 2	5.29595	16.3805	4.61888	5.26088	1.62902	6.2147e-14	9.00155e-12	FALSE	0.187763	0.447211	NA
LOC4348585	LOC_Os10g26620	cyclic dof factor 1	6.97779	5.71622	5.51058	5.25809	-0.28771	0.237997	0.698821	FALSE	-0.0676659	0.888739	NA
LOC4340064	LOC_Os06g04790	acid phosphatase 1	4.68142	4.14875	4.83248	5.07454	-0.17427	0.540282	0.895185	FALSE	0.070514	0.731019	NA
LOC4347618	LOC_Os09g35010	dehydration-responsive element-binding protein 1B-like	0.459111	2.08988	2.40164	5.00987	2.1865	0.00053708	0.0116961	FALSE	1.06075	0.00132856	NA
LOC4336245	LOC_Os04g41340	phosphoglycolate phosphatase 1B, chloroplastic	6.27581	4.17961	6.21865	4.79669	-0.586435	0.0323639	0.243422	TRUE	-0.374561	0.193724	NA
LOC4346747	LOC_Os09g15820	putative glucose-6-phosphate 1-epimerase	5.44872	5.59322	5.2333	4.76706	0.0377625	0.957272	0.993154	FALSE	-0.13462	0.71357	NA
LOC4352143	LOC_Os12g25630	sulfite oxidase	4.61958	5.10178	5.1711	4.51884	0.14324	0.70675	0.945677	FALSE	-0.194519	0.577819	NA
LOC4330006	LOC_Os02g40700	uncharacterized LOC4330006	5.08216	4.825	4.03318	4.3318	-0.0749142	0.736582	0.954154	FALSE	0.103051	0.659686	NA
LOC4351076	LOC_Os11g44380	uncharacterized LOC4351076	1.80614	2.0284	3.017	4.14721	0.167433	0.753434	0.95852	FALSE	0.459026	0.13958	NA
LOC4329363	LOC_Os02g27810	dCTP pyrophosphatase 1	5.11043	7.19134	3.90925	4.14599	0.492817	0.0828228	0.4256	FALSE	0.0848239	0.71647	NA
LOC4328035	LOC_Os02g01930	uncharacterized LOC4328035	5.91048	5.04024	5.1732	4.14581	-0.229785	0.373849	0.814436	FALSE	-0.319403	0.323964	NA
LOC4325061	LOC_Os01g64000	bZIP transcription factor ABI5 homolog	2.29739	2.55069	2.83274	4.11548	0.15089	0.760309	0.959469	FALSE	0.538862	0.0889525	NA
LOC107276232	LOC_Os02g03030	histone-lysine N-methyltransferase ATXR6	4.715	3.99531	4.58727	4.0529	-0.238948	0.39999	0.831788	FALSE	-0.17868	0.61407	NA
LOC4326933	LOC_Os01g50680	subtilisin-like protease SBT5.4	3.70299	2.5199	5.48045	3.9607	-0.555325	0.13317	0.545634	FALSE	-0.468541	0.124002	NA
LOC4341190	LOC_Os06g33600	cyclic nucleotide-gated ion channel 1	4.07179	3.31908	4.68022	3.74508	-0.294881	0.342083	0.790753	FALSE	-0.321581	0.343099	NA
LOC4346437	LOC_Os09g03980	uncharacterized LOC4346437	2.78722	3.3191	3.94163	3.68022	0.251963	0.536273	0.893716	FALSE	-0.0989994	0.836399	NA
LOC4341786	LOC_Os06g45650	MADS-box transcription factor 30-like	3.24551	3.68795	4.27971	3.58959	0.184373	0.639272	0.927426	FALSE	-0.253695	0.471864	NA
LOC4337075	LOC_Os04g53550	ABC transporter I family member 1	3.97985	4.67146	4.3409	3.55786	0.231161	0.50562	0.882231	FALSE	-0.286982	0.406157	NA
LOC4332123	LOC_Os03g12510	non-symbiotic hemoglobin 2-like	4.71418	22.281	4.15594	3.46583	2.24073	1.69366e-27	1.11951e-24	TRUE	-0.261974	0.463484	NA
LOC9267062	LOC_Os09g01650	peptidyl-prolyl cis-trans isomerase FKBP53	3.36879	3.99533	3.66459	3.28054	0.246085	0.511931	0.884231	FALSE	-0.159719	0.70559	NA
LOC4339083	LOC_Os05g39580	abscisic acid receptor PYL4	1.77419	9.15813	1.66244	3.27931	2.36789	4.68279e-13	6.11866e-11	FALSE	0.980093	0.0113936	NA
LOC4327176	LOC_Os01g47180	Werner Syndrome-like exonuclease	3.91617	3.41147	4.30991	3.21831	-0.199049	0.532449	0.892676	FALSE	-0.421358	0.220455	NA
LOC9266406	LOC_Os04g02140	transcription factor E2FC	3.61309	4.85581	4.55676	3.21743	0.426478	0.200329	0.650579	FALSE	-0.502098	0.132947	NA
LOC4330777	LOC_Os02g51970	protein EXORDIUM	1.59214	3.90294	2.06294	3.15555	1.29359	0.00153187	0.0270654	FALSE	0.613187	0.0946458	NA
LOC107276542	LOC_Os08g08230	increased rDNA silencing protein 4	4.16292	3.8109	3.01716	3.09402	-0.127464	0.64185	0.928002	FALSE	0.0362929	0.851768	NA
LOC4341438	LOC_Os06g39690	uncharacterized LOC4341438	4.46947	3.62646	3.41782	3.0928	-0.301544	0.310349	0.765077	FALSE	-0.144164	0.743951	NA
LOC4342615	LOC_Os07g09280	uncharacterized LOC4342615	3.55104	3.31905	2.98586	3.06334	-0.0974747	0.729046	0.951762	FALSE	0.0369581	0.853966	NA
LOC4339725	LOC_Os05g50460	putative pentatricopeptide repeat-containing protein At3g47840	2.84784	3.16558	3.78672	3.03179	0.152602	0.729808	0.951911	FALSE	-0.32078	0.38317	NA
LOC112936015	LOC_Os04g33510	uncharacterized LOC112936015	2.41842	2.73522	2.00114	2.8465	0.177592	0.696694	0.943223	FALSE	0.508369	0.174647	NA
LOC4343698	LOC_Os07g38800	L-type lectin-domain containing receptor kinase IV.1	3.67064	2.82729	3.14	2.75429	-0.376612	0.295082	0.753744	FALSE	-0.189082	0.657895	NA
LOC4325578	LOC_Os01g51790	putative pentatricopeptide repeat-containing protein At5g40405	3.12061	2.88889	2.64779	2.5988	-0.111311	0.72275	0.949929	FALSE	-0.0269401	0.99475	NA
LOC4335108	LOC_Os04g10530	probable amidase At4g34880	2.96886	1.78247	3.01747	2.59863	-0.736033	0.0697102	0.384321	FALSE	-0.215589	0.614611	NA
LOC9267048	LOC_Os09g38800	wall-associated receptor kinase 2	1.16293	4.60973	1.63208	2.44471	1.98692	2.30836e-06	9.90039e-05	FALSE	0.582955	0.163977	NA
LOC4351782	LOC_Os12g10870	receptor like protein 22	2.20463	6.05428	2.49451	2.44471	1.45742	1.48549e-05	0.000517596	FALSE	-0.0290925	0.999457	NA
LOC4333404	LOC_Os03g40600	cytochrome P450 78A5	1.62408	8.54361	0.923464	2.32025	2.39522	1.72154e-12	2.1142e-10	FALSE	1.32915	0.00690628	NA
LOC4348516	LOC_Os10g25000	uncharacterized LOC4348516	2.32627	2.27419	2.83251	2.19667	-0.0326665	0.894436	0.983249	FALSE	-0.366765	0.385085	NA
LOC107276530	LOC_Os07g12480	proline-rich receptor-like protein kinase PERK3	2.14361	2.79674	2.3087	2.16494	0.383703	0.378995	0.817716	FALSE	-0.0927523	0.880458	NA
LOC9272091	LOC_Os12g07640	myb-related protein 308	3.73269	4.21028	1.93956	2.13566	0.173702	0.65484	0.930623	FALSE	0.138951	0.699219	NA
LOC9269176	LOC_Os02g57060	carboxyl-terminal-processing peptidase 2, chloroplastic	3.24592	2.70445	3.04775	2.10411	-0.263296	0.442961	0.854474	FALSE	-0.534535	0.19039	NA
LOC4336434	LOC_Os04g44200	psbQ-like protein 3, chloroplastic	2.60251	1.78237	2.24705	2.10411	-0.54611	0.201916	0.652896	FALSE	-0.0948206	0.876193	NA
LOC107275951	LOC_Os07g46080	uncharacterized LOC107275951	3.64503	3.19637	3.13984	2.01103	-0.189498	0.566745	0.904479	FALSE	-0.642759	0.116191	NA
LOC107278245	LOC_Os11g35840	receptor-like protein EIX1	2.05268	5.7778	1.84771	1.94862	1.49301	2.93376e-05	0.000939221	FALSE	0.0767187	0.815767	NA
LOC4344759	LOC_Os08g07170	7-deoxyloganetin glucosyltransferase	0.948938	0.614634	2.58606	1.91899	-0.626587	0.365055	NA	FALSE	-0.430406	0.332908	NA
LOC9266831	LOC_Os02g34640	formin-like protein 5	2.38811	1.47511	2.24744	1.91759	-0.695047	0.121731	0.523538	FALSE	-0.228982	0.642832	NA
LOC107276157	LOC_Os02g57770	xyloglucan endotransglucosylase/hydrolase protein 31	2.05064	2.76593	1.69311	1.88709	0.431688	0.322126	0.776217	FALSE	0.15649	0.686655	NA
LOC4332361	LOC_Os03g16030	18.1 kDa class I heat shock protein-like	1.65398	0.706857	2.18594	1.85624	-1.22646	0.0386227	0.272822	TRUE	-0.235871	0.633024	NA
LOC4328189	LOC_Os02g03750	probable polygalacturonase At1g80170	1.56163	0.737547	1.7244	1.82643	-1.08225	0.0685742	0.381739	FALSE	0.0829335	0.813379	NA
LOC4352496	LOC_Os12g36920	calmodulin-binding protein 60 A	1.40785	1.78247	1.50815	1.60872	0.340389	0.528796	0.892183	FALSE	0.0931291	0.807587	NA
LOC9267373	LOC_Os07g36870	uncharacterized LOC9267373	1.83767	1.72102	1.32389	1.29966	-0.0946121	0.807664	0.96871	FALSE	-0.0266492	0.996228	NA
LOC4336731	LOC_Os04g48510	growth-regulating factor 12-like	1.19406	0.799129	1.32358	1.26864	-0.57937	0.36044	0.802593	FALSE	-0.06117	0.952882	NA
LOC107275282	LOC_Os10g05200	uncharacterized LOC107275282	1.34764	1.10637	1.57035	1.23778	-0.284598	0.593177	0.912482	FALSE	-0.343326	0.546893	NA
LOC4338255	LOC_Os05g18730	protein HAPLESS 2-A-like	1.0716	0.553202	1.01625	1.20676	-0.953887	0.169808	NA	FALSE	0.247872	0.638092	NA
LOC107276309	LOC_Os06g42630	putative B3 domain-containing protein Os06g0632500	1.89747	1.35213	1.29299	1.11315	-0.488841	0.321474	0.775833	FALSE	-0.216064	0.743609	NA
LOC4330764	LOC_Os02g51799	transcription factor MYB41	0.734537	0.430239	1.0161	1.02111	-0.771698	0.340501	NA	FALSE	0.00710429	0.952241	NA
LOC107277538	LOC_Os06g21230	glycine-rich protein 3	0.55126	0.891151	0.800392	0.959059	0.692937	0.386079	NA	FALSE	0.260912	0.657254	NA
LOC9269359	NA	uncharacterized LOC9269359	0.581772	1.16784	0.646417	0.897353	1.00531	0.152557	0.579344	FALSE	0.473211	0.474451	NA
LOC107280688	NA	protein BEARSKIN2-like	1.07078	1.01413	0.831297	0.86685	-0.0784209	0.870849	0.979274	FALSE	0.060419	0.894618	NA
LOC107278596	LOC_Os01g50870	uncharacterized protein At1g15400	0.826482	0.737564	0.80047	0.805144	-0.164215	0.792558	NA	FALSE	0.00839933	0.958178	NA
LOC107279548	LOC_Os11g44590	uncharacterized LOC107279548	0.612693	0.921959	1.3857	0.804445	0.589539	0.435552	NA	FALSE	-0.78455	0.207433	NA
LOC4334108	LOC_Os03g53730	probable NAD(P)H dehydrogenase (quinone) FQR1-like 1	0.550443	0.522428	0.584687	0.711712	-0.0753618	0.909079	NA	FALSE	0.28363	0.688666	NA
LOC4325716	LOC_Os01g27490	leucoanthocyanidin dioxygenase 1	0.367575	1.41371	0.277203	0.402135	1.94338	0.00819731	0.0967068	FALSE	0.53674	0.593686	NA
LOC4340693	LOC_Os06g15020	3-ketoacyl-CoA synthase 6	0.122457	0.0614651	0.523268	0.370933	-0.994435	0.621354	NA	FALSE	-0.49639	0.617814	NA
LOC4324520	LOC_Os01g05720	very-long-chain (3R)-3-hydroxyacyl-CoA dehydratase PASTICCINO 2A-like	0.214197	0.276584	0.338544	0.216494	0.368779	0.783992	NA	FALSE	-0.645015	0.600555	NA
LOC4326476	LOC_Os01g24790	benzyl alcohol O-benzoyltransferase	0.61208	0.215103	0.338466	0.216494	-1.5087	0.138771	NA	FALSE	-0.644683	0.605588	NA
LOC4325326	LOC_Os01g42790	senescence-specific cysteine protease SAG39-like	0.336858	0.215103	0.154053	0.185467	-0.647118	0.580846	NA	FALSE	0.267729	0.843228	NA
LOC112936021	LOC_Os06g37330	ent-kaurene oxidase-like 3	0.0307163	0.0614651	0.0615746	0.092908	1.00076	0.740306	NA	FALSE	0.593466	0.774877	NA
LOC4328742	LOC_Os02g12680	allene oxide synthase 3-like	0.0307163	0.0614651	0	0.0310276	1.00076	0.740306	NA	FALSE	NA	0.766056	NA
LOC107276639	LOC_Os01g53130	pathogen-related protein	0	0.0921725	0	0.0310276	NA	0.360421	NA	FALSE	NA	0.766056	NA
LOC107277955	LOC_Os05g24580	protein MEMO1-like	0	0	0	0	NA	NA	NA	FALSE	NA	NA	NA
LOC4341716	LOC_Os06g44610	CASP-like protein 2C1	110.057	68.7796	87.5592	85.7982	-0.6782	3.79129e-13	4.98278e-11	TRUE	-0.0293124	0.999959	0.999961
LOC4331367	LOC_Os03g02110	uncharacterized LOC4331367	24.4381	29.8105	26.0463	25.5233	0.286686	0.0742788	0.398887	FALSE	-0.0292632	0.998811	0.999795
LOC4332700	LOC_Os03g20860	RGS1-HXK1-interacting protein 1	13.0996	13.9832	12.2848	12.0362	0.0941745	0.705887	0.945474	FALSE	-0.0294973	0.999236	0.999795
LOC4326943	LOC_Os01g70470	uncharacterized LOC4326943	99.9481	85.3751	89.5609	87.7734	-0.227364	0.00923345	0.105145	FALSE	-0.0290846	0.996506	0.999495
LOC9267789	LOC_Os05g24550	cathepsin B-like protease 3	446.818	399.738	542.159	531.18	-0.160634	0.0213657	0.185969	TRUE	-0.0295146	0.995218	0.999115
LOC4329582	LOC_Os02g33550	NDR1/HIN1-like protein 1	234.592	180.122	237.143	232.311	-0.381181	5.16886e-06	0.000206332	TRUE	-0.0297002	0.994938	0.999094
LOC4340925	LOC_Os06g22650	TOM1-like protein 9	56.0617	58.0539	54.1553	53.0958	0.050379	0.800698	0.967954	FALSE	-0.0285043	0.992918	0.999074
LOC4330841	LOC_Os02g52820	THO complex subunit 5A	34.5367	36.3874	32.7883	32.1447	0.0753082	0.678899	0.938102	FALSE	-0.0286006	0.994184	0.999074
LOC4334040	LOC_Os03g52750	cyclin-H1-1-like	7.74774	8.45157	6.98853	6.83805	0.125443	0.663122	0.934308	FALSE	-0.0314039	0.992659	0.999074
LOC4332803	LOC_Os03g22350	peter Pan-like protein	18.2145	20.3758	20.1966	19.77	0.161763	0.383088	0.820456	FALSE	-0.0308018	0.991822	0.998916
LOC4330218	LOC_Os02g44132	uncharacterized LOC4330218	12.5152	12.0165	11.7614	11.5397	-0.058666	0.689604	0.942348	FALSE	-0.0274469	0.991118	0.998916
LOC4351412	LOC_Os12g03710	G-rich sequence factor 1	37.3749	37.0019	39.2543	38.4279	-0.0144723	0.766556	0.96132	FALSE	-0.0306975	0.989127	0.998717
LOC4332082	LOC_Os03g11960	superoxide dismutase [Cu-Zn] 2	37.7132	40.6893	37.9885	37.1894	0.109578	0.49255	0.87777	FALSE	-0.0306708	0.989504	0.998717
LOC4343167	LOC_Os07g27870	acyl-coenzyme A thioesterase 13	15.3999	15.6734	15.7621	15.471	0.0253977	0.987197	0.996577	FALSE	-0.0268951	0.988438	0.998717
LOC4337901	LOC_Os05g07060	fasciclin-like arabinogalactan protein 11	67.7361	58.545	61.7318	60.3965	-0.210379	0.0369258	0.265187	TRUE	-0.0315488	0.978926	0.99832
LOC9266159	LOC_Os10g37730	probable E3 ubiquitin-protein ligase XBOS33	34.5981	33.3143	33.5288	32.92	-0.0545517	0.554046	0.900839	FALSE	-0.0264365	0.978576	0.99832
LOC4332786	LOC_Os03g22050	CBL-interacting protein kinase 10-like	19.1338	13.307	32.4796	31.8961	-0.523934	0.00154257	0.0271903	FALSE	-0.0261551	0.976654	0.99832
LOC4347097	LOC_Os09g25560	probable folate-biopterin transporter 6	19.2308	21.5744	21.6427	21.1654	0.1659	0.37298	0.81382	FALSE	-0.0321725	0.98227	0.99832
LOC4340543	LOC_Os06g12110	uncharacterized LOC4340543	15.0294	15.9194	13.8847	13.6472	0.0829953	0.732286	0.952739	FALSE	-0.024898	0.980391	0.99832
LOC4342430	LOC_Os07g06090	uncharacterized LOC4342430	5.84803	6.11575	5.75696	5.66092	0.0645785	0.874455	0.980031	FALSE	-0.0242692	0.983852	0.99832
LOC4331448	LOC_Os03g03150	protein FIZZY-RELATED 2	40.2076	43.5481	36.9145	36.2586	0.115143	0.466276	0.866741	FALSE	-0.0258643	0.972625	0.998282
LOC4323837	LOC_Os01g73880	eukaryotic translation initiation factor 4E-1-like	49.6849	47.5122	52.3699	51.2044	-0.064511	0.446527	0.856704	FALSE	-0.0324703	0.971852	0.998254
LOC4352768	LOC_Os12g41710	cold-responsive protein kinase 1	41.7576	38.8462	44.0256	43.0374	-0.104265	0.295911	0.754202	FALSE	-0.0327531	0.97126	0.99825
LOC4334727	LOC_Os03g62340	serine/threonine-protein kinase pakF	50.2159	52.3983	51.6887	50.7773	0.0613758	0.741703	0.955785	FALSE	-0.0256637	0.969783	0.99816
LOC4325585	LOC_Os01g51890	type IV inositol polyphosphate 5-phosphatase 3	20.573	21.974	17.1794	16.7706	0.0950475	0.638712	0.927407	FALSE	-0.034742	0.970882	0.99816
LOC4326457	LOC_Os01g01060	40S ribosomal protein S5	95.1873	99.1121	110.031	108.068	0.0582912	0.734813	0.953365	FALSE	-0.0259645	0.957144	0.997934
LOC4345231	LOC_Os08g21561	pentatricopeptide repeat-containing protein At5g65560	70.1227	83.654	81.8293	80.3546	0.254554	0.029993	0.232035	TRUE	-0.0262378	0.96709	0.997934
LOC4337575	LOC_Os05g01710	transcription initiation factor IIA subunit 2-like	78.7627	79.2593	80.8762	79.4241	0.00906754	0.890242	0.98205	FALSE	-0.0261384	0.96503	0.997934
LOC4336917	LOC_Os04g51690	mannosyl-oligosaccharide 1,2-alpha-mannosidase MNS1	76.0921	84.1456	79.2503	77.4497	0.14514	0.241434	0.702758	FALSE	-0.0331564	0.958954	0.997934
LOC4328604	LOC_Os02g10130	TBCC domain-containing protein 1	51.2836	53.9974	58.8956	57.5469	0.0743931	0.646002	0.928382	FALSE	-0.0334215	0.960904	0.997934
LOC4345154	LOC_Os08g17400	probable WRKY transcription factor 32	51.5814	52.2758	50.3065	49.4491	0.0192919	0.974805	0.995171	FALSE	-0.0248003	0.962219	0.997934
LOC107280670	NA	ABC transporter G family member 5-like	33.3046	31.9922	28.2322	27.7845	-0.0579998	0.542874	0.89617	FALSE	-0.0230606	0.957535	0.997934
LOC4352284	LOC_Os12g31840	DNAJ protein JJJ1 homolog	27.2147	30.0562	28.2008	27.5343	0.143278	0.379478	0.817914	FALSE	-0.0345039	0.965874	0.997934
LOC4330090	LOC_Os02g42520	alcohol dehydrogenase-like 6	28.7114	26.2763	27.7076	27.2652	-0.127863	0.284235	0.743296	FALSE	-0.0232185	0.963804	0.997934
LOC4346195	LOC_Os08g42920	60S ribosomal protein L7-1	27.5151	27.5983	26.5373	26.1141	0.00435493	0.898478	0.984379	FALSE	-0.0231932	0.960648	0.997934
LOC4343558	LOC_Os07g36800	mitochondrial pyruvate carrier 4	4.52927	3.81087	6.74308	6.65258	-0.249159	0.394277	0.827896	FALSE	-0.0194944	0.967417	0.997934
LOC4326560	LOC_Os01g45460	probable isoprenylcysteine alpha-carbonyl methylesterase ICMEL2	290.736	248.072	309.807	303.031	-0.228952	0.00584157	0.0753204	TRUE	-0.0319051	0.952202	0.997462
LOC4329117	LOC_Os02g20410	guanylate-binding protein 4	83.3315	88.4791	81.83	79.9467	0.0864756	0.510773	0.883919	FALSE	-0.0335909	0.953025	0.997462
LOC4344523	LOC_Os08g02400	40S ribosomal protein S13-1	66.8848	71.3611	80.4429	79.0879	0.0934598	0.499283	0.879504	FALSE	-0.0245092	0.950103	0.997462
LOC4344315	LOC_Os07g48430	probable apyrase 2	57.3059	63.4315	56.7402	55.3809	0.146515	0.253109	0.714081	FALSE	-0.0349837	0.946957	0.997462
LOC4346386	LOC_Os09g02170	protein unc-50 homolog	34.0668	33.3452	32.82	32.3021	-0.0308869	0.687976	0.941918	FALSE	-0.0229465	0.953615	0.997462
LOC9270395	LOC_Os12g29990	probable tRNA N6-adenosine threonylcarbamoyltransferase, mitochondrial	15.7697	17.7022	18.1348	17.8847	0.166772	0.404685	0.835006	FALSE	-0.0200365	0.95012	0.997462
LOC4332117	LOC_Os03g12430	pentatricopeptide repeat-containing protein At5g47360	13.5616	12.3238	12.5296	12.3761	-0.13808	0.391669	0.825971	FALSE	-0.0177881	0.94817	0.997462
LOC4345699	LOC_Os08g34380	probable LRR receptor-like serine/threonine-protein kinase At2g23950	14.1724	12.1393	11.0518	10.9236	-0.223408	0.190603	0.637631	FALSE	-0.0168331	0.948736	0.997462
LOC4349828	LOC_Os11g05860	NDR1/HIN1-like protein 1	179.712	160.177	170.804	167.777	-0.166018	0.0268692	0.215895	TRUE	-0.0257984	0.946024	0.997418
LOC9267276	LOC_Os06g06370	protein-tyrosine sulfotransferase	15.9827	17.8556	15.24	14.8178	0.159866	0.415657	0.840088	FALSE	-0.0405287	0.945985	0.997418
LOC4325293	LOC_Os01g50200	UDP-glycosyltransferase 88B1	40.498	29.4724	35.7735	35.2401	-0.458485	0.000183601	0.00465216	TRUE	-0.0216714	0.942413	0.996912
LOC9268788	LOC_Os05g32580	decapping nuclease DXO homolog, chloroplastic	23.1431	23.2338	21.427	20.854	0.0056424	0.907369	0.984793	FALSE	-0.0390999	0.942288	0.996842
LOC4324399	LOC_Os01g48980	glycosylphosphatidylinositol anchor attachment 1 protein	50.1839	58.6376	52.3718	51.0824	0.2246	0.0719607	0.392604	FALSE	-0.0359636	0.941185	0.996692
LOC4327936	LOC_Os01g49360	L-gulonolactone oxidase 3	55.9245	47.0816	47.1953	46.4774	-0.248318	0.0211817	0.18494	TRUE	-0.0221125	0.940728	0.996692
LOC4333831	LOC_Os03g49490	uncharacterized LOC4333831	24.4521	23.2337	25.7387	25.0584	-0.0737396	0.536452	0.893716	FALSE	-0.0386417	0.941756	0.996692
LOC4352692	LOC_Os12g40450	octanoyltransferase LIP2p, chloroplastic	6.67553	9.40404	7.60497	7.36359	0.494397	0.0460214	0.303487	FALSE	-0.0465331	0.939732	0.996692
LOC4337415	LOC_Os04g58200	protochlorophyllide reductase A, chloroplastic-like	2082.44	1682	1616.34	1586.12	-0.3081	6.40051e-06	0.000245889	TRUE	-0.0272239	0.938741	0.996434
LOC4339573	LOC_Os05g48320	60S ribosomal protein L37a-1-like	33.6656	33.8364	34.206	33.3204	0.00730073	0.907491	0.984793	FALSE	-0.0378427	0.938453	0.996434
LOC4324079	LOC_Os01g06280	receptor-like protein kinase HERK 1	4.16312	5.59334	7.35891	7.30189	0.426043	0.169796	0.608082	FALSE	-0.0112221	0.937059	0.996136
LOC4344524	LOC_Os08g02410	40S ribosomal protein S13-2-like	98.4027	102.831	115.947	113.196	0.0635048	0.691152	0.942419	FALSE	-0.0346459	0.936576	0.996095
LOC4331187	LOC_Os02g57650	NAC domain-containing protein 78	140.482	147.27	148.918	146.387	0.0680799	0.620391	0.920486	FALSE	-0.0247327	0.934793	0.995399
LOC107275778	LOC_Os10g01930	acyl transferase 15	108.915	98.5289	47.2545	46.0341	-0.14458	0.0774611	0.409037	FALSE	-0.0377485	0.93257	0.994843
LOC4343634	LOC_Os07g38000	cytochrome c6, chloroplastic	10.5923	9.00459	11.0528	10.7013	-0.234285	0.226133	0.685568	FALSE	-0.0466322	0.932002	0.994843
LOC4331033	LOC_Os02g55610	uncharacterized LOC4331033	14.231	11.4324	9.17485	8.87923	-0.315906	0.0830345	0.426054	FALSE	-0.0472511	0.930931	0.994652
LOC4332226	LOC_Os03g14030	thaumatin-like protein 1	279.439	214.482	273.143	266.958	-0.381678	1.62564e-06	7.32157e-05	TRUE	-0.0330436	0.929424	0.994266
LOC4345537	LOC_Os08g31510	uncharacterized LOC4345537	36.9787	26.1225	35.47	34.991	-0.501403	8.5045e-05	0.00239212	FALSE	-0.0196159	0.928954	0.994161
LOC4341967	LOC_Os06g48760	UDP-sugar pyrophosphorylase-like	60.5875	61.0034	60.4332	59.5297	0.00987054	0.90661	0.984784	FALSE	-0.0217331	0.927444	0.994156
LOC4336406	LOC_Os04g43670	uncharacterized LOC4336406	63.3606	59.6512	52.2436	51.4882	-0.0870353	0.32787	0.780485	FALSE	-0.0210141	0.927567	0.994156
LOC4336021	LOC_Os04g38310	uncharacterized LOC4336021	40.7736	39.307	32.8516	31.9632	-0.0528505	0.536022	0.893716	FALSE	-0.0395493	0.926613	0.993968
LOC4346714	LOC_Os09g15330	sugar transport protein 14	35.4146	28.3047	40.6371	39.546	-0.323302	0.00995049	0.110508	FALSE	-0.0392668	0.921291	0.993119
LOC9269440	LOC_Os05g46370	Transcription factor LATE FLOWERING	34.103	34.3896	35.8669	35.3966	0.0120745	0.933168	0.986018	FALSE	-0.0190395	0.922166	0.993119
LOC4349633	LOC_Os11g02830	probable serine/threonine-protein kinase PBL8	70.04	75.9399	63.1138	62.1856	0.11668	0.357591	0.800768	FALSE	-0.0213755	0.920723	0.993091
LOC4337825	LOC_Os05g05780	probable chromatin-remodeling complex ATPase chain	47.5949	50.2169	49.3835	48.076	0.0773654	0.677783	0.937639	FALSE	-0.0387113	0.919795	0.993002
LOC4352232	LOC_Os12g30060	probable prefoldin subunit 2	23.9422	23.1413	20.6886	20.0812	-0.0490817	0.630739	0.923107	FALSE	-0.0429946	0.920452	0.993002
LOC4332397	LOC_Os03g16580	uncharacterized LOC4332397	21.0288	14.6595	17.5791	17.0462	-0.520531	0.00111152	0.0211518	FALSE	-0.044412	0.920453	0.993002
LOC4348896	LOC_Os10g33700	pentatricopeptide repeat-containing protein At1g08610	35.7623	35.0047	35.3146	34.87	-0.0308904	0.680223	0.938564	FALSE	-0.0182752	0.917329	0.99292
LOC107277748	LOC_Os03g59480	dentin sialophosphoprotein	30.3359	33.6212	25.0298	24.7502	0.148343	0.343031	0.791254	FALSE	-0.0162051	0.915981	0.99292
LOC9269587	LOC_Os09g36020	vacuolar protein sorting-associated protein 22 homolog 1	16.0709	18.4087	16.9031	16.3729	0.195933	0.301365	0.759053	FALSE	-0.0459832	0.916809	0.99292
LOC4344390	LOC_Os07g49320	uncharacterized LOC4344390	36.1413	43.6095	38.084	37.035	0.270993	0.0784453	0.411833	FALSE	-0.0402942	0.914446	0.992473
LOC4351066	LOC_Os11g43970	uncharacterized LOC4351066	124.867	137.836	117.083	115.253	0.142558	0.199792	0.649989	FALSE	-0.0227298	0.91302	0.9922
LOC4352843	LOC_Os12g43100	deoxyhypusine hydroxylase-B-like	9.30529	10.541	9.23651	8.9113	0.179891	0.468679	0.867993	FALSE	-0.0517109	0.912941	0.9922
LOC9267671	LOC_Os09g24690	60S ribosomal protein L34	88.4866	87.8945	96.3314	94.8834	-0.00968629	0.753829	0.95852	FALSE	-0.0218503	0.912033	0.992111
LOC4336077	LOC_Os04g38960	uncharacterized LOC4336077	18.7975	18.7161	18.8432	18.2566	-0.00626085	0.856831	0.97699	FALSE	-0.0456195	0.911506	0.992111
LOC4342471	LOC_Os07g06970	small RNA 2'-O-methyltransferase	18.3132	18.532	16.9942	16.4614	0.0171337	0.97627	0.995171	FALSE	-0.0459552	0.912244	0.992111
LOC4341661	LOC_Os06g43860	homeobox protein knotted-1-like 11	58.3202	55.6265	47.1954	45.9154	-0.0682219	0.411437	0.839006	FALSE	-0.0396658	0.91097	0.992002
LOC9272385	LOC_Os08g43510	thaumatin-like protein 1	24.5831	23.541	32.3258	31.4026	-0.0624898	0.558457	0.902019	FALSE	-0.0417976	0.910976	0.992002
LOC4350798	LOC_Os11g37520	ETO1-like protein 1	82.9127	92.3522	82.2678	81.097	0.155554	0.186662	0.632833	FALSE	-0.0206788	0.906254	0.991817
LOC4333909	LOC_Os03g50740	vacuolar sorting protein 39	50.4329	57.04	51.9393	50.5219	0.177608	0.185491	0.63073	FALSE	-0.0399172	0.906159	0.991817
LOC4344765	LOC_Os08g07290	thyroid adenoma-associated protein homolog	28.8482	37.4941	28.5394	27.687	0.378184	0.0117812	0.123898	TRUE	-0.0437456	0.905877	0.991817
LOC4345963	LOC_Os08g39310	uncharacterized LOC4345963	21.3994	20.7748	20.5651	19.9269	-0.0427379	0.677728	0.937639	FALSE	-0.0454796	0.906771	0.991817
LOC4343660	LOC_Os07g38280	insulin-degrading enzyme-like 1, peroxisomal	18.0675	24.709	16.6248	16.4914	0.451638	0.00677843	0.0838868	TRUE	-0.0116274	0.90761	0.991817
LOC4340910	LOC_Os06g22070	uncharacterized protein At2g39795, mitochondrial	22.4979	23.2647	26.5071	26.2375	0.0483572	0.867597	0.978807	FALSE	-0.0147483	0.904792	0.991356
LOC4330561	LOC_Os02g48990	phosphatidylinositol/phosphatidylcholine transfer protein SFH9	37.2064	42.1645	36.5429	35.4923	0.180479	0.229124	0.690352	FALSE	-0.0420821	0.903807	0.991325
LOC4336254	LOC_Os04g41490	DNA-directed RNA polymerase III subunit 1	31.3	40.5361	31.2183	30.289	0.373047	0.0122631	0.127357	TRUE	-0.0435974	0.899524	0.991325
LOC4330014	LOC_Os02g40810	E3 ubiquitin-protein ligase PRT1	23.9966	22.0968	20.8722	20.6996	-0.118995	0.349365	0.795505	FALSE	-0.0119823	0.901171	0.991325
LOC4346369	LOC_Os09g01590	triacylglycerol lipase 1	19.4371	19.3001	20.2883	20.1104	-0.0102048	0.835851	0.974153	FALSE	-0.0127063	0.904215	0.991325
LOC4337848	LOC_Os05g06300	glyoxysomal fatty acid beta-oxidation multifunctional protein MFP-a	12.4308	11.6783	13.4841	13.0257	-0.0900895	0.562731	0.903421	FALSE	-0.0498988	0.903843	0.991325
LOC4347921	LOC_Os09g39790	uncharacterized LOC4347921	16.9294	17.9785	14.1934	13.7059	0.0867449	0.699081	0.944212	FALSE	-0.0504213	0.899216	0.991239
LOC4339816	LOC_Os05g51710	uncharacterized LOC4339816	13.041	12.2933	12.1007	11.663	-0.0851892	0.576687	0.907587	FALSE	-0.053155	0.898372	0.991015
LOC4343412	LOC_Os07g33780	ABC transporter G family member 43-like	31.7585	35.619	32.9107	32.574	0.165506	0.308621	0.764209	FALSE	-0.0148375	0.897132	0.990951
LOC4340638	LOC_Os06g13670	E2F transcription factor-like E2FE	6.18427	6.5463	7.11175	7.11782	0.0820764	0.826029	0.972895	FALSE	0.00123001	0.896979	0.990951
LOC4338345	LOC_Os05g23470	zinc finger AN1 domain-containing stress-associated protein 15-like	90.1714	91.3989	96.6744	95.3248	0.0195069	0.97574	0.995171	FALSE	-0.0202834	0.890993	0.989297
LOC4339558	LOC_Os05g48150	serine/threonine protein phosphatase 2A 57 kDa regulatory subunit B' kappa isoform	77.2809	77.3539	77.4882	76.4912	0.0013627	0.836116	0.974153	FALSE	-0.0186836	0.890514	0.989109
LOC4348562	LOC_Os10g26050	probable methionine--tRNA ligase	33.4334	40.8126	33.2811	32.9509	0.287727	0.0341149	0.252126	TRUE	-0.0143839	0.890247	0.989109
LOC4346809	LOC_Os09g17830	protein transport protein Sec61 subunit alpha	141.054	154.186	127.491	125.645	0.12842	0.231445	0.693491	FALSE	-0.0210444	0.886184	0.989017
LOC4337538	LOC_Os05g01262	translocon-associated protein subunit beta	46.2451	44.9917	47.9344	46.5299	-0.0396412	0.62664	0.921837	FALSE	-0.0429045	0.884871	0.989017
LOC4345893	LOC_Os08g38086	heat shock protein 90-5, chloroplastic	65.427	69.7018	72.2272	70.2332	0.0913109	0.510963	0.883919	FALSE	-0.0403888	0.883353	0.988619
LOC4327990	LOC_Os02g01240	phytochrome-interacting ankyrin-repeat protein 2	46.4394	49.5104	51.5698	50.9895	0.0923814	0.54531	0.896704	FALSE	-0.0163277	0.882709	0.988619
LOC4340405	LOC_Os06g09890	polyadenylate-binding protein-interacting protein 7	181.073	189.435	184.421	181.693	0.0651305	0.619252	0.920442	FALSE	-0.0215001	0.881196	0.988468
LOC4340984	LOC_Os06g24540	uncharacterized LOC4340984	73.647	77.7533	68.2252	66.2976	0.0782771	0.592833	0.91239	FALSE	-0.0413487	0.88117	0.988468
LOC4328769	LOC_Os02g13110	serine/threonine protein phosphatase 2A 55 kDa regulatory subunit B beta isoform-like	39.5259	41.2434	37.1924	36.8549	0.0613643	0.751521	0.957845	FALSE	-0.01315	0.880104	0.988118
LOC9272421	LOC_Os06g49550	protein FAR1-RELATED SEQUENCE 9	8.0199	8.0825	6.92804	6.96093	0.0112162	0.960449	0.994324	FALSE	0.00683352	0.878915	0.987541
LOC4342046	LOC_Os06g49830	protein SHI RELATED SEQUENCE 1	6.39786	5.43946	6.03408	5.75418	-0.234125	0.349727	0.79605	FALSE	-0.0685238	0.877939	0.987541
LOC4338592	LOC_Os05g30870	receptor-like cytoplasmic kinase 185	64.9359	77.3532	75.1513	73.0539	0.252445	0.0260508	0.211899	TRUE	-0.0408354	0.876462	0.98744
LOC4336232	LOC_Os04g41200	sn1-specific diacylglycerol lipase beta	26.0235	31.5315	27.5854	27.3815	0.276979	0.0622639	0.363033	FALSE	-0.0107028	0.875142	0.987247
LOC4345696	LOC_Os08g34340	calcineurin subunit B	20.9436	21.0518	19.21	19.1217	0.00743522	0.92307	0.986018	FALSE	-0.00664054	0.875295	0.987247
LOC4327256	LOC_Os01g69940	F-box only protein 6	38.0212	38.3545	42.6715	42.2687	0.0125917	0.934098	0.986018	FALSE	-0.013682	0.873872	0.986872
LOC4332959	LOC_Os03g25970	KH domain-containing protein At4g18375	70.9469	81.4407	71.0905	69.0566	0.19901	0.0955636	0.459693	FALSE	-0.0418776	0.871656	0.986582
LOC4344525	LOC_Os08g02420	probable calcium-binding protein CML7	93.1355	81.4106	106.463	105.067	-0.194114	0.0415325	0.285793	TRUE	-0.0190475	0.870616	0.986526
LOC4327089	LOC_Os01g10840	shaggy-related protein kinase GSK1-like	58.5724	59.6516	56.493	55.915	0.0263379	0.972014	0.994911	FALSE	-0.0148367	0.869048	0.986199
LOC4337744	LOC_Os05g04630	aspartic proteinase-like	292.468	233.536	334.991	326.759	-0.324632	1.53906e-05	0.000532135	TRUE	-0.0358926	0.867901	0.985524
LOC4333421	LOC_Os03g41080	uncharacterized LOC4333421	70.7729	70.101	71.7315	70.9365	-0.0137627	0.722948	0.950092	FALSE	-0.0160776	0.867139	0.98531
LOC4346832	LOC_Os09g18594	senescence-induced receptor-like serine/threonine-protein kinase	11.1778	12.7849	10.6835	10.703	0.193815	0.396523	0.830132	FALSE	0.00262957	0.866711	0.98531
LOC4334723	LOC_Os03g62280	uncharacterized LOC4334723	36.6418	38.0159	39.6858	38.4249	0.0531101	0.809901	0.969071	FALSE	-0.0465808	0.8655	0.985236
LOC4339599	LOC_Os05g48690	trihelix transcription factor ASIL2	53.4225	54.6422	59.6029	57.8235	0.0325673	0.928771	0.986018	FALSE	-0.0437275	0.86356	0.984501
LOC4342073	LOC_Os06g50170	BRISC and BRCA1-A complex member 2	12.4881	14.7514	13.1763	13.1819	0.240294	0.247876	0.709038	FALSE	0.000618868	0.862704	0.984501
LOC4350151	LOC_Os11g12810	probable sucrose-phosphate synthase 5	20.0536	15.3971	17.3019	17.2639	-0.381208	0.0145191	0.142917	FALSE	-0.00316492	0.861027	0.983916
LOC4350189	LOC_Os11g14130	uncharacterized LOC4350189	14.3258	16.4724	15.2704	14.662	0.201433	0.314278	0.7684	FALSE	-0.0586527	0.860354	0.983916
LOC4342517	LOC_Os07g07610	DNA-directed RNA polymerases II, IV and V subunit 11	7.92673	8.17495	9.81964	9.37165	0.0444842	0.928822	0.986018	FALSE	-0.0673666	0.860597	0.983916
LOC4351670	LOC_Os12g07970	probable anion transporter 7	61.8323	63.8929	58.7434	58.1948	0.047295	0.821684	0.972771	FALSE	-0.0135365	0.849293	0.983519
LOC4328951	LOC_Os02g16500	arabinogalactan protein 20	57.5783	48.1887	51.4438	50.9861	-0.25683	0.0131886	0.133634	FALSE	-0.0128915	0.853922	0.983519
LOC4332164	LOC_Os03g13100	probable E3 ubiquitin-protein ligase ARI2	32.5782	38.0159	36.546	36.2912	0.222694	0.121557	0.523412	FALSE	-0.0100931	0.853772	0.983519
LOC4339435	LOC_Os05g45840	UBA domain-containing protein 3	16.3242	16.7186	16.7781	16.1175	0.034443	0.945541	0.989481	FALSE	-0.0579537	0.854875	0.983519
LOC4336543	LOC_Os04g45821	uncharacterized membrane protein At1g16860	11.3905	11.0947	10.7445	10.2741	-0.0379615	0.76938	0.962011	FALSE	-0.0645908	0.853897	0.983519
LOC4345242	LOC_Os08g22354	polyadenylate-binding protein 2	343.507	363.996	338.111	329.459	0.0835815	0.429217	0.84907	FALSE	-0.0374007	0.847212	0.983464
LOC9266412	LOC_Os03g04750	60S ribosomal protein L21-2	173.579	175.207	188.15	182.97	0.0134676	0.916677	0.986018	FALSE	-0.0402733	0.845102	0.983126
LOC4347833	LOC_Os09g38570	trihelix transcription factor ASIL1	37.1921	39.6756	36.0491	34.8076	0.0932573	0.571288	0.906772	FALSE	-0.0505595	0.844943	0.983126
LOC4324739	LOC_Os01g64250	uncharacterized LOC4324739	26.5392	24.8626	31.834	30.7249	-0.0941456	0.41411	0.839952	FALSE	-0.0511589	0.844528	0.983126
LOC4338820	LOC_Os05g34700	GDSL esterase/lipase At1g71691	93.0554	98.8044	84.0164	81.5277	0.0864856	0.518743	0.886132	FALSE	-0.0433801	0.842436	0.982588
LOC4344039	LOC_Os07g44330	pyruvate dehydrogenase (acetyl-transferring) kinase, mitochondrial	30.6789	26.1536	29.6476	29.5191	-0.230237	0.0685494	0.381739	FALSE	-0.00626908	0.842242	0.982588
LOC4331422	LOC_Os03g02750	subtilisin-like protease SBT1.2	67.2599	61.0968	56.8323	56.3727	-0.13865	0.128782	0.537048	FALSE	-0.0117143	0.83427	0.98257
LOC4327524	LOC_Os01g61180	exocyst complex component EXO70B1	63.1912	64.1383	54.4315	52.6878	0.0214634	0.991369	0.9974	FALSE	-0.0469742	0.839416	0.98257
LOC4347544	LOC_Os09g33670	uncharacterized LOC4347544	45.8232	48.8035	45.2872	43.7822	0.0909062	0.563312	0.903541	FALSE	-0.0487572	0.836559	0.98257
LOC4352639	LOC_Os12g39160	uncharacterized LOC4352639	37.104	37.2173	30.2655	29.1771	0.0043962	0.882432	0.981357	FALSE	-0.0528378	0.839292	0.98257
LOC4324620	LOC_Os01g56520	double-stranded RNA-binding protein 1-like	21.5227	22.3734	18.7495	18.0082	0.0559225	0.825881	0.972895	FALSE	-0.0581955	0.841499	0.98257
LOC4324190	LOC_Os01g39810	GPI mannosyltransferase 3	17.0522	17.3023	14.8084	14.8532	0.0210007	0.991934	0.9974	FALSE	0.00435731	0.836208	0.98257
LOC9267514	LOC_Os09g36760	nitrate regulatory gene2 protein	15.1238	18.6237	14.9629	14.3254	0.300317	0.101156	0.473523	FALSE	-0.0628112	0.835851	0.98257
LOC4339637	LOC_Os05g49170	cold-regulated 413 inner membrane protein 1, chloroplastic	7.89704	6.14649	6.619	6.71499	-0.361549	0.122068	0.523943	FALSE	0.0207708	0.835327	0.98257
LOC4329450	LOC_Os02g30630	acetolactate synthase 1, chloroplastic-like	153.896	167.893	137.991	136.353	0.125589	0.234103	0.695598	FALSE	-0.0172272	0.829719	0.98214
LOC9266625	LOC_Os12g07490	protein transport protein Sec61 subunit beta	22.0046	20.4677	24.2913	23.3601	-0.104451	0.429058	0.84907	FALSE	-0.0563928	0.831417	0.98214
LOC4347180	LOC_Os09g27030	oryzain gamma chain-like	172.139	123.975	196.518	191.151	-0.47353	1.12427e-08	7.54232e-07	TRUE	-0.0399521	0.82668	0.982109
LOC4340828	LOC_Os06g19730	proteasome activator subunit 4	176.016	202.344	194.118	188.721	0.201105	0.10971	0.496399	FALSE	-0.0406754	0.824653	0.982109
LOC4324278	LOC_Os01g13150	tRNase Z TRZ3, mitochondrial	170.957	189.681	162.648	160.646	0.149939	0.129393	0.538114	FALSE	-0.0178673	0.827544	0.982109
LOC4331161	LOC_Os02g57400	P-loop NTPase domain-containing protein LPA1-like	37.6844	37.8008	37.3753	37.1894	0.00445195	0.882428	0.981357	FALSE	-0.00719102	0.828965	0.982109
LOC4348043	LOC_Os10g04270	protein GOS9	30.578	32.1145	32.849	31.6484	0.07073	0.748988	0.956842	FALSE	-0.0537166	0.82799	0.982109
LOC4341502	LOC_Os06g40740	uncharacterized LOC4341502	25.0441	23.9715	22.2257	21.3184	-0.0631508	0.553822	0.900839	FALSE	-0.0601301	0.825877	0.982109
LOC112936048	LOC_Os10g32830	ketohexokinase-like	18.1818	16.0422	18.0417	18.0696	-0.180625	0.233552	0.69524	FALSE	0.00223125	0.828873	0.982109
LOC4335530	LOC_Os04g27850	prolyl 4-hydroxylase 1	9.18569	9.18949	9.36059	8.88045	0.000595771	0.925992	0.986018	FALSE	-0.0759665	0.824713	0.982109
LOC4332455	LOC_Os03g17470	protein IN2-1 homolog B-like	12.2113	10.4799	8.5595	8.66273	-0.220595	0.23408	0.695598	FALSE	0.0172963	0.825293	0.982109
LOC4350684	LOC_Os11g34190	HIRA-interacting protein 3	40.6239	43.671	37.4056	37.275	0.104347	0.493817	0.877801	FALSE	-0.0050467	0.821565	0.981951
LOC107277452	LOC_Os10g08010	ABC transporter G family member 11	23.5046	19.6996	22.352	22.3665	-0.254775	0.0816471	0.421825	FALSE	0.000939114	0.819487	0.981951
LOC4345291	LOC_Os08g24182	putative F-box/LRR-repeat protein At5g41630	18.6425	23.6335	22.3193	22.3385	0.342238	0.039226	0.275317	FALSE	0.00123993	0.819346	0.981951
LOC4337369	LOC_Os04g57680	peroxisome biogenesis protein 22	21.1533	20.5911	19.8579	19.0302	-0.0388596	0.694148	0.942745	FALSE	-0.0614223	0.819954	0.981951
LOC4339981	LOC_Os06g03720	ribonucleoside-diphosphate reductase small chain	20.48	18.3473	18.0113	18.0722	-0.15865	0.252893	0.713972	FALSE	0.00487019	0.819942	0.981951
LOC4338112	LOC_Os05g12400	lnc_RNA pseudo BURP domain-containing protein 2-like	64.099	46.7752	57.4452	55.5043	-0.454559	1.89759e-05	0.000643233	TRUE	-0.0495864	0.818154	0.981881
LOC4333071	LOC_Os03g29170	3beta-hydroxysteroid-dehydrogenase/decarboxylase	46.8493	54.0276	47.5371	47.2779	0.205668	0.118637	0.517222	FALSE	-0.00788917	0.815999	0.981496
LOC4326348	LOC_Os01g38990	mitochondrial carrier protein CoAc1	43.2348	45.1154	47.5039	45.8569	0.0614258	0.746319	0.95655	FALSE	-0.0509089	0.815573	0.981496
LOC4346612	LOC_Os09g10910	uncharacterized LOC4346612	29.9483	33.16	33.866	32.6106	0.146971	0.372465	0.813229	FALSE	-0.0544942	0.816088	0.981496
LOC4343254	LOC_Os07g30250	protein RFT1 homolog	29.7953	32.4228	29.1573	29.1145	0.121925	0.471149	0.869062	FALSE	-0.00211888	0.816225	0.981496
LOC4326545	LOC_Os01g53910	probable 3-hydroxyisobutyrate dehydrogenase-like 1, mitochondrial	20.4743	16.2883	18.3484	18.4074	-0.329975	0.0382758	0.271445	FALSE	0.00463376	0.816176	0.981496
LOC4336887	LOC_Os04g51310	uncharacterized LOC4336887	39.7645	40.7203	40.2692	40.1353	0.0342684	0.925814	0.986018	FALSE	-0.00480478	0.811351	0.981002
LOC4334630	LOC_Os03g61010	serine/threonine-protein kinase BSK5	34.6588	35.1894	31.6503	31.5909	0.0219206	0.995576	0.998436	FALSE	-0.00270949	0.811438	0.981002
LOC4336440	LOC_Os04g44290	protein RETICULATA-RELATED 1, chloroplastic	9.06201	9.77259	9.02111	8.53967	0.10891	0.702491	0.945244	FALSE	-0.0791247	0.811476	0.981002
LOC4338737	LOC_Os05g33380	fructose-bisphosphate aldolase 1, cytoplasmic-like	593.171	583.52	653.756	644.154	-0.0236657	0.535773	0.893716	FALSE	-0.0213473	0.804706	0.980631
LOC4339823	LOC_Os05g51830	histone deacetylase HDT2	108.541	110.299	123.151	119.386	0.0231898	0.998901	0.999524	FALSE	-0.0447943	0.804144	0.980631
LOC9268534	LOC_Os03g16130	serine/threonine-protein kinase ATG1c	51.7153	51.7536	49.5972	49.348	0.00107033	0.85132	0.976957	FALSE	-0.00726919	0.80602	0.980631
LOC4345854	LOC_Os08g37580	homeobox-leucine zipper protein HOX20-like	42.6025	39.7984	42.146	40.6002	-0.0982292	0.350336	0.796429	FALSE	-0.0539096	0.808594	0.980631
LOC4337590	LOC_Os05g01994	uncharacterized protein RAB5IF homolog	26.54	27.6899	23.1818	23.2308	0.0611914	0.784877	0.966141	FALSE	0.00304412	0.809646	0.980631
LOC4340814	LOC_Os06g19480	protein translocase subunit SecA	9.1859	9.77313	11.3898	10.798	0.0893999	0.760594	0.959486	FALSE	-0.0769662	0.80363	0.980631
LOC4330028	LOC_Os02g41520	inositol phosphorylceramide glucuronosyltransferase 1	19.3215	23.7258	19.5516	19.6501	0.296247	0.0817087	0.421852	FALSE	0.00724763	0.802774	0.980509
LOC4343608	LOC_Os07g37610	B3 domain-containing protein Os07g0563300-like	104.287	151.942	83.0361	82.3881	0.542966	2.10389e-08	1.32445e-06	TRUE	-0.0113026	0.801854	0.980263
LOC4334816	LOC_Os03g63590	cleavage and polyadenylation specificity factor subunit 3-I	70.8982	73.8809	71.7633	69.3744	0.0594516	0.719232	0.949344	FALSE	-0.0488434	0.800701	0.98015
LOC4332108	LOC_Os03g12290	glutamine synthetase cytosolic isozyme 1-2-like	75.0368	70.1005	62.1615	61.7901	-0.0981727	0.235432	0.697052	FALSE	-0.00864509	0.799974	0.98015
LOC4352003	LOC_Os12g19040	coilin	24.2493	29.7183	21.6731	21.75	0.293408	0.0541522	0.336192	FALSE	0.0051098	0.798205	0.979929
LOC4324153	LOC_Os01g53160	uncharacterized LOC4324153	10.4977	9.21961	6.21919	6.37176	-0.187298	0.334411	0.785078	FALSE	0.0349645	0.79609	0.979498
LOC4344686	NA	sm-like protein LSM2	31.3731	34.0517	37.6824	37.6268	0.118199	0.478523	0.872608	FALSE	-0.0021321	0.794382	0.978776
LOC4332358	LOC_Os03g16000	SH3 domain-containing protein 2	20.4835	22.558	21.4289	20.4842	0.139179	0.453561	0.860745	FALSE	-0.0650493	0.794144	0.978776
LOC4330637	LOC_Os02g50040	endoglucanase 6-like	35.425	33.0378	32.6012	31.2778	-0.100653	0.344511	0.791995	FALSE	-0.059786	0.791166	0.978771
LOC4352823	LOC_Os12g42700	protein downstream neighbor of Son	20.6618	18.7775	21.2745	20.3022	-0.13796	0.311122	0.765279	FALSE	-0.0674874	0.788322	0.978267
LOC4352691	LOC_Os12g40419	wall-associated receptor kinase-like 14	20.0526	18.0095	26.1394	26.2071	-0.15503	0.272516	0.732499	FALSE	0.0037336	0.787121	0.977873
LOC4352342	LOC_Os12g33080	dicarboxylate transporter 1, chloroplastic	72.9841	69.2103	76.2305	73.6685	-0.0765941	0.337849	0.788453	FALSE	-0.0493194	0.786314	0.977816
LOC4336790	LOC_Os04g49570	glutamate receptor 3.1-like	87.6948	79.8128	92.1484	91.4634	-0.135872	0.123698	0.527556	FALSE	-0.0107631	0.785055	0.977484
LOC4343206	LOC_Os07g28940	protein GRIP	37.6024	42.5335	37.6203	37.5931	0.177775	0.220221	0.677183	FALSE	-0.00104259	0.785113	0.977484
LOC4350198	LOC_Os11g14230	hemolysin A	8.66392	7.89818	9.26726	8.72758	-0.133499	0.495926	0.877801	FALSE	-0.0865598	0.784888	0.977484
LOC4335811	LOC_Os04g33990	NDR1/HIN1-like protein 12	376.186	284.49	399.085	388.128	-0.40307	4.41596e-07	2.17641e-05	TRUE	-0.0401668	0.781262	0.977434
LOC4325487	LOC_Os01g04910	EKC/KEOPS complex subunit TPRKB	10.0085	9.71124	8.55942	8.04341	-0.0434975	0.761252	0.959486	FALSE	-0.0897065	0.780765	0.977434
LOC9269350	LOC_Os03g59290	cycloartenol-C-24-methyltransferase 1-like	28.5314	17.9784	31.7417	31.8121	-0.666287	3.84278e-06	0.000156454	TRUE	0.00319785	0.777814	0.976928
LOC4349192	LOC_Os10g38580	probable glutathione S-transferase GSTU6	273.497	171.395	239.588	236.816	-0.674197	4.31136e-11	4.32561e-09	TRUE	-0.0167904	0.777032	0.976418
LOC4340853	LOC_Os06g20430	putative BPI/LBP family protein At1g04970	26.5786	26.5832	29.4936	28.2488	0.000246679	0.881197	0.981357	FALSE	-0.0622076	0.776838	0.97635
LOC4333990	LOC_Os03g51970	growth-regulating factor 6-like	42.438	44.5621	43.3457	43.3198	0.0704599	0.690404	0.942348	FALSE	-0.000864321	0.775352	0.975809
LOC4341687	LOC_Os06g44150	magnesium transporter MRS2-B-like	13.9029	14.1677	15.3933	14.6008	0.0272147	0.978659	0.995171	FALSE	-0.0762516	0.774876	0.975809
LOC4342637	LOC_Os07g09590	transcription factor BHLH094-like	6.39806	6.91496	5.47983	5.66022	0.112086	0.727225	0.951557	FALSE	0.0467274	0.77457	0.975809
LOC4332509	LOC_Os03g18150	probable protein phosphatase 2C 32	25.9954	31.1017	34.819	34.8653	0.258733	0.092279	0.451168	FALSE	0.00191771	0.773038	0.975782
LOC4334598	LOC_Os03g60620	heat shock cognate 70 kDa protein 2	161.898	141.247	131.769	127.631	-0.196873	0.0113197	0.120445	TRUE	-0.0460321	0.770689	0.975724
LOC4325407	LOC_Os01g72520	non-specific phospholipase C2	35.3335	20.3142	40.8538	39.2345	-0.798551	5.5099e-09	3.95622e-07	TRUE	-0.0583492	0.77032	0.975724
LOC4336934	LOC_Os04g51940	uncharacterized LOC4336934	19.5933	21.0213	20.1043	20.2661	0.101489	0.61562	0.919471	FALSE	0.0115632	0.767013	0.975724
LOC4347303	LOC_Os09g28890	protein transport protein SEC31	20.9061	21.5744	19.2721	18.3469	0.0453919	0.885701	0.981357	FALSE	-0.0709738	0.771853	0.975724
LOC4345039	LOC_Os08g14360	plasma membrane ATPase-like	7.95806	7.25289	7.32676	6.83648	-0.13386	0.512743	0.884306	FALSE	-0.0999225	0.76487	0.975345
LOC4328246	LOC_Os02g04610	uncharacterized LOC4328246	28.1913	31.593	32.6065	31.1902	0.164355	0.300603	0.758817	FALSE	-0.064066	0.763452	0.974845
LOC4327823	LOC_Os01g51280	5'-nucleotidase SurE	24.1175	23.6332	24.3522	24.5074	-0.0292649	0.731211	0.952309	FALSE	0.00916846	0.763493	0.974845
LOC4327975	LOC_Os02g01070	uncharacterized LOC4327975	96.4759	100.709	101.232	97.8345	0.0619546	0.692981	0.942489	FALSE	-0.0492542	0.763033	0.974754
LOC4349288	LOC_Os10g39910	syndetin	53.006	57.2237	59.6064	59.4376	0.110459	0.450174	0.858547	FALSE	-0.00409153	0.76165	0.974242
LOC4336316	LOC_Os04g42370	trafficking protein particle complex II-specific subunit 120 homolog	139.414	150.068	140.513	139.327	0.106241	0.373052	0.813899	FALSE	-0.0122261	0.758761	0.973961
LOC4333994	LOC_Os03g52000	uncharacterized LOC4333994	45.0942	44.4389	47.1652	47.1218	-0.0211183	0.708952	0.946164	FALSE	-0.00132788	0.760298	0.973961
LOC4348965	LOC_Os10g34750	DNA ligase 1	29.6452	35.5574	33.6498	32.2045	0.262352	0.0908138	0.447323	FALSE	-0.0633368	0.760535	0.973961
LOC4351914	LOC_Os12g15590	dnaJ protein ERDJ7-like	26.4871	29.8109	27.2477	27.3811	0.170551	0.302207	0.759469	FALSE	0.00704446	0.761096	0.973961
LOC4334710	LOC_Os03g62090	probable cellulose synthase A catalytic subunit 5 [UDP-forming]	404.077	398.908	361.078	356.736	-0.0185752	0.593613	0.912758	FALSE	-0.0174517	0.75509	0.97316
LOC4329273	LOC_Os02g25624	lnc_RNA LOC4329273	17.2998	20.8063	15.2081	14.3864	0.266266	0.140298	0.55935	FALSE	-0.0801314	0.754197	0.973098
LOC4352146	LOC_Os12g25690	UDP-glucose 6-dehydrogenase 4-like	526.5	487.018	504.359	498.106	-0.112458	0.0843746	0.429374	FALSE	-0.0179987	0.752624	0.973038
LOC107276353	LOC_Os05g08950	hypoxanthine-guanine phosphoribosyltransferase	12.767	11.5246	12.346	11.6333	-0.147705	0.379022	0.817716	FALSE	-0.0857765	0.751891	0.972928
LOC4336727	LOC_Os04g48416	subtilisin-like protease SBT1.3	136.087	113.065	121.174	117.071	-0.267384	0.00126565	0.0233725	TRUE	-0.0496965	0.74477	0.972803
LOC4325863	LOC_Os01g57880	early nodulin-like protein 3	10.5937	9.71138	12.2544	12.4998	-0.125464	0.481662	0.873153	FALSE	0.0286052	0.745209	0.972803
LOC4343604	LOC_Os07g37550	chlorophyll a-b binding protein of LHCII type III, chloroplastic	252.343	210.333	157.601	156.313	-0.262708	0.000974048	0.019052	TRUE	-0.0118453	0.74126	0.972772
LOC4332424	LOC_Os03g16980	UDP-glucuronic acid decarboxylase 6	482.168	379.3	453.308	447.846	-0.346197	1.51207e-05	0.000524417	TRUE	-0.0174913	0.737761	0.972607
LOC4333526	LOC_Os03g43684	protein NETWORKED 1A	203.859	198.133	201.778	195.505	-0.0411076	0.461772	0.864617	FALSE	-0.0455599	0.73616	0.972607
LOC4337588	LOC_Os05g01970	uncharacterized protein At5g02240	55.9984	53.2284	60.9918	58.6339	-0.0731905	0.391074	0.82564	FALSE	-0.0568813	0.739941	0.972607
LOC4331918	LOC_Os03g09260	ubiquitin carboxyl-terminal hydrolase 26-like	55.9107	62.4175	53.8472	53.8368	0.158824	0.219145	0.675921	FALSE	-0.000278198	0.735417	0.972607
LOC4339751	LOC_Os05g50810	calcium-dependent protein kinase 15-like	41.6093	48.404	48.7958	46.7106	0.218221	0.0987364	0.466667	FALSE	-0.063005	0.732467	0.972607
LOC4331360	LOC_Os03g02030	folylpolyglutamate synthase	31.5707	33.5907	32.0189	32.1783	0.0894766	0.619803	0.920442	FALSE	0.00716658	0.740327	0.972607
LOC4324412	LOC_Os01g07070	transcription initiation factor TFIID subunit 15b	30.8249	32.1767	30.0484	30.2288	0.0619176	0.771129	0.963065	FALSE	0.00863651	0.737945	0.972607
LOC4333947	LOC_Os03g51270	putative F-box/LRR-repeat protein At3g28410	26.208	30.2098	26.0777	26.3004	0.205011	0.187825	0.634479	FALSE	0.0122693	0.73392	0.972607
LOC4331953	LOC_Os03g10180	J domain-containing protein required for chloroplast accumulation response 1	24.6492	26.1231	22.6594	22.8968	0.0837813	0.680659	0.938685	FALSE	0.0150371	0.733715	0.972607
LOC4337425	LOC_Os04g58330	tetraspanin-19	22.076	23.418	19.3337	19.5854	0.0851385	0.678334	0.937827	FALSE	0.0186591	0.733941	0.972607
LOC4336488	LOC_Os04g44890	tRNA-dihydrouridine(20) synthase [NAD(P)+]-like	8.41881	10.1724	8.18989	7.60815	0.272974	0.250324	0.711675	FALSE	-0.1063	0.740239	0.972607
LOC9267458	LOC_Os03g37570	uncharacterized LOC9267458	6.85615	6.20789	6.74246	6.99458	-0.143297	0.519218	0.88649	FALSE	0.0529626	0.732992	0.972607
LOC4338972	LOC_Os05g37970	universal stress protein PHOS32	43.7462	44.992	48.4557	48.6474	0.0405112	0.881283	0.981357	FALSE	0.00569863	0.728687	0.972038
LOC4339158	LOC_Os05g41070	ABSCISIC ACID-INSENSITIVE 5-like protein 2	25.7454	26.4914	24.8154	23.5794	0.0412063	0.896408	0.98396	FALSE	-0.0737058	0.729122	0.972038
LOC4343886	LOC_Os07g42200	serine/threonine-protein kinase RIPK	22.099	18.7777	22.1683	20.9717	-0.234961	0.104418	0.481966	FALSE	-0.0800578	0.725561	0.972038
LOC4345596	LOC_Os08g32620	chromatin remodeling protein EBS	20.8126	20.1912	19.4891	19.7676	-0.0437267	0.675668	0.937291	FALSE	0.0204664	0.726645	0.972038
LOC4336326	LOC_Os04g42500	trafficking protein particle complex subunit 2	7.92592	8.05179	8.09734	8.3549	0.0227317	0.99788	0.999054	FALSE	0.0451757	0.730721	0.972038
LOC4336306	LOC_Os04g42250	hydroxycinnamoyltransferase 1-like	214.186	206.86	184.17	182.711	-0.0502121	0.385635	0.821961	FALSE	-0.0114733	0.723188	0.971862
LOC4346910	LOC_Os09g20880	probable serine/threonine-protein kinase PBL28	52.6867	47.0514	49.9066	47.7966	-0.163202	0.0991851	0.467682	FALSE	-0.0623227	0.722155	0.971862
LOC4336158	LOC_Os04g40090	protein NBR1 homolog	48.352	55.3798	45.1637	45.2952	0.195785	0.144811	0.567874	FALSE	0.00419533	0.721144	0.971862
LOC4349778	LOC_Os11g05160	AT-hook motif nuclear-localized protein 7	8.69974	9.61931	10.067	9.3713	0.14496	0.602507	0.9165	FALSE	-0.103316	0.723726	0.971862
LOC4334622	LOC_Os03g60900	mitotic-spindle organizing protein 1B	7.37956	7.92901	7.32707	6.77669	0.103607	0.733981	0.953153	FALSE	-0.112655	0.720156	0.971119
LOC4338571	LOC_Os05g30530	40S ribosomal protein S4-like	59.2069	62.91	64.745	64.7325	0.0875245	0.546545	0.897163	FALSE	-0.000278336	0.718288	0.970619
LOC4328041	LOC_Os02g02020	pentatricopeptide repeat-containing protein At2g37230	44.5428	51.3847	44.5166	42.5497	0.206148	0.108478	0.492566	FALSE	-0.0651948	0.718374	0.970619
LOC4336470	LOC_Os04g44640	uncharacterized protein At1g65710	16.1641	13.6454	16.6236	15.6564	-0.244379	0.133152	0.545634	FALSE	-0.086476	0.71691	0.970619
LOC4339635	LOC_Os05g49160	uncharacterized LOC4339635	15.6456	16.3191	13.9483	14.2628	0.0608016	0.824775	0.972895	FALSE	0.0321754	0.716936	0.970619
LOC4334486	LOC_Os03g58970	exocyst complex component EXO84B	29.0892	34.3592	29.9578	30.2288	0.240213	0.108303	0.49239	FALSE	0.0129935	0.714145	0.970165
LOC4334678	LOC_Os03g61690	uncharacterized LOC4334678	23.8478	26.8292	24.1067	22.8647	0.169949	0.309546	0.764637	FALSE	-0.0763085	0.71389	0.970165
LOC4334104	LOC_Os03g53690	NADPH-dependent aldehyde reductase-like protein, chloroplastic	17.3508	11.3098	10.3769	9.65195	-0.617435	0.00105444	0.0202889	FALSE	-0.104487	0.714743	0.970165
LOC4331556	LOC_Os03g04520	splicing factor U2af large subunit B-like	60.0532	74.3413	60.0675	57.6065	0.307923	0.0148888	0.144979	TRUE	-0.0603537	0.711878	0.969901
LOC4328768	LOC_Os02g13100	probable protein phosphatase 2C 12	60.2445	50.7707	57.5102	55.1407	-0.246834	0.0157942	0.150982	TRUE	-0.0606997	0.712966	0.969901
LOC4347173	LOC_Os09g26900	copper transporter 5.1-like	20.172	18.4088	22.259	22.5536	-0.131962	0.333879	0.784369	FALSE	0.018965	0.713403	0.969901
LOC4328023	LOC_Os02g01730	probable receptor-like protein kinase At1g33260	21.4255	16.9645	20.0431	18.9382	-0.336805	0.0281119	0.222461	TRUE	-0.0818027	0.712367	0.969901
LOC9271279	LOC_Os06g11440	chaperone protein dnaJ 1, mitochondrial	18.7367	20.2525	16.6884	15.684	0.112229	0.576555	0.907587	FALSE	-0.0895576	0.709905	0.969901
LOC4346117	LOC_Os08g41730	proteasome subunit beta type-1-like	3.97964	3.96449	6.15777	6.43766	-0.0055046	0.929904	0.986018	FALSE	0.0641271	0.711681	0.969901
LOC4324359	LOC_Os01g68940	small ubiquitin-related modifier 1-like	37.2846	33.3753	33.9581	34.2165	-0.159801	0.153885	0.58203	FALSE	0.0109401	0.708745	0.969784
LOC4330231	LOC_Os02g44370	scarecrow-like protein 6	53.3285	57.1938	52.8633	50.6189	0.100951	0.48224	0.873247	FALSE	-0.0625922	0.706193	0.969381
LOC4332836	LOC_Os03g22700	probable serine/threonine-protein kinase At1g54610	47.8741	50.9235	49.3211	49.4754	0.0890871	0.568691	0.905474	FALSE	0.00450779	0.706546	0.969381
LOC4351745	LOC_Os12g10320	glucuronoxylan 4-O-methyltransferase 1	85.7423	69.486	93.0997	92.8475	-0.303285	0.00127028	0.0234328	TRUE	-0.00391394	0.704339	0.96938
LOC4337003	LOC_Os04g52660	uncharacterized LOC4337003	16.9896	16.3495	17.8861	16.8336	-0.0554016	0.646651	0.928611	FALSE	-0.0874954	0.701979	0.96938
LOC4339566	LOC_Os05g48240	dynamin-related protein 5A	157.511	157.321	155.446	154.563	-0.00174318	0.775701	0.963897	FALSE	-0.00821257	0.700645	0.969056
LOC4325892	LOC_Os01g13080	60S acidic ribosomal protein P3-like	94.8437	92.2272	109.387	108.974	-0.0403608	0.573046	0.906772	FALSE	-0.00546124	0.70061	0.969056
LOC4348823	LOC_Os10g32540	uncharacterized LOC4348823	74.4843	76.6161	74.2311	71.2161	0.0407115	0.857471	0.97699	FALSE	-0.0598188	0.699153	0.968637
LOC112939253	LOC_Os06g03514	succinate dehydrogenase subunit 8B, mitochondrial	55.9282	58.2374	61.5714	61.6972	0.05837	0.751676	0.95788	FALSE	0.00294394	0.698696	0.968637
LOC4325558	LOC_Os01g11230	heme-binding protein 2	26.0745	21.7585	24.4469	23.1163	-0.261064	0.0694593	0.383934	FALSE	-0.0807444	0.699117	0.968637
LOC4332765	LOC_Os03g21840	reticulon-like protein B16	10.3476	10.8793	10.2519	10.5836	0.0722911	0.808677	0.968826	FALSE	0.0459449	0.699223	0.968637
LOC9269734	LOC_Os08g39810	lysine-specific demethylase JMJ30	7.87061	7.77524	8.4351	8.75424	-0.0175885	0.869463	0.979046	FALSE	0.0535769	0.698594	0.968637
LOC4345949	LOC_Os08g39120	uncharacterized LOC4345949	24.6458	25.477	23.6443	23.978	0.0478578	0.861322	0.97804	FALSE	0.0202188	0.697112	0.968142
LOC4326992	LOC_Os01g21960	probable receptor-like protein kinase At5g18500	120.659	111.867	123.242	122.749	-0.109156	0.148323	0.571572	FALSE	-0.00578019	0.696465	0.967992
LOC4337732	LOC_Os05g04500	peroxidase 5	527.342	468.026	444.967	440.296	-0.172153	0.0111666	0.11939	TRUE	-0.0152235	0.690911	0.96775
LOC9270900	LOC_Os03g04680	noroxomaritidine synthase	338.046	190.202	295.554	286.243	-0.829689	1.04531e-21	3.45477e-19	TRUE	-0.0461808	0.689855	0.96775
LOC4339002	LOC_Os05g38400	ATP-dependent zinc metalloprotease FTSH 8, mitochondrial-like	145.145	157.29	162.123	161.167	0.115927	0.281368	0.741234	FALSE	-0.00852881	0.693128	0.96775
LOC4349889	LOC_Os11g06880	long chain acyl-CoA synthetase 9, chloroplastic	46.8111	48.9878	44.3351	44.6219	0.0655734	0.707916	0.945767	FALSE	0.00930108	0.693514	0.96775
LOC4342404	LOC_Os07g05480	photosystem I reaction center subunit psaK, chloroplastic	61.0272	50.3704	43.3489	41.3638	-0.276875	0.0124533	0.128619	TRUE	-0.0676244	0.694154	0.96775
LOC4330429	LOC_Os02g47170	uncharacterized protein At1g51745	38.8198	42.1964	34.5421	32.8611	0.120327	0.434569	0.851556	FALSE	-0.0719753	0.694948	0.96775
LOC4332392	LOC_Os03g16470	uncharacterized LOC4332392	24.7017	18.378	24.508	23.1713	-0.426632	0.00370075	0.0528404	FALSE	-0.0809089	0.693138	0.96775
LOC4340110	LOC_Os06g05359	putative disease resistance RPP13-like protein 3	25.1431	26.8601	24.1086	22.7704	0.0953009	0.629889	0.923036	FALSE	-0.0823876	0.690949	0.96775
LOC4328232	LOC_Os02g04420	uncharacterized LOC4328232	20.4814	23.7255	21.4292	21.8086	0.212126	0.208326	0.662128	FALSE	0.0253156	0.692707	0.96775
LOC4341418	LOC_Os06g39140	two-on-two hemoglobin-3	16.0378	16.4726	18.0403	16.9552	0.0385985	0.929833	0.986018	FALSE	-0.0894911	0.687305	0.967607
LOC4338396	LOC_Os05g25320	protein FAR1-RELATED SEQUENCE 5	15.1846	15.7041	16.1638	15.1614	0.0485289	0.883186	0.981357	FALSE	-0.0923677	0.687661	0.967607
LOC4343166	LOC_Os07g27810	uncharacterized LOC4343166	232.883	180.769	214.221	207.08	-0.365457	6.06394e-06	0.000234967	TRUE	-0.048914	0.677335	0.967336
LOC4346335	LOC_Os08g44840	BAHD acyltransferase DCR	137.622	135.1	140.853	135.72	-0.0266782	0.578949	0.90861	FALSE	-0.0535626	0.682943	0.967336
LOC4334789	LOC_Os03g63280	uncharacterized protein At4g15970	107.286	55.9334	89.9305	86.4126	-0.939675	1.4863e-20	4.51392e-18	TRUE	-0.0575689	0.680947	0.967336
LOC4327835	LOC_Os01g57210	katanin p80 WD40 repeat-containing subunit B1 homolog	73.7028	75.5097	72.3518	69.3965	0.0349428	0.905528	0.984379	FALSE	-0.0601646	0.685884	0.967336
LOC4337620	LOC_Os05g02510	beta-hexosaminidase 1	49.964	51.7537	58.0946	55.5707	0.0507712	0.802266	0.967954	FALSE	-0.06408	0.679141	0.967336
LOC4334775	LOC_Os03g63040	mediator of RNA polymerase II transcription subunit 1.1	44.5235	50.7084	44.3638	42.2901	0.187659	0.171874	0.611281	FALSE	-0.0690623	0.684592	0.967336
LOC4328076	LOC_Os02g02424	transcription factor IIIA	31.3256	42.7796	34.9749	35.3025	0.449583	0.000990488	0.0192896	FALSE	0.0134526	0.68478	0.967336
LOC9266501	LOC_Os02g55470	alpha-1,6-mannosyl-glycoprotein 2-beta-N-acetylglucosaminyltransferase	23.8817	23.8176	22.0749	22.4601	-0.00387879	0.857592	0.97699	FALSE	0.0249579	0.681978	0.967336
LOC107279230	LOC_Os10g41120	uncharacterized LOC107279230	17.0524	17.4867	17.0252	15.966	0.03628	0.934989	0.986054	FALSE	-0.0926664	0.67775	0.967336
LOC4328172	LOC_Os02g03575	uncharacterized LOC4328172	15.3331	13.4302	16.4396	15.408	-0.191176	0.24791	0.709038	FALSE	-0.0934955	0.680565	0.967336
LOC4327489	LOC_Os01g60110	calcium uniporter protein 6, mitochondrial	9.91737	7.68352	10.5283	9.7452	-0.368191	0.104962	0.483431	FALSE	-0.111502	0.677591	0.967336
LOC4333543	LOC_Os03g43910	kxDL motif-containing protein 1	11.2351	11.6783	8.06659	8.41853	0.0558195	0.867462	0.978807	FALSE	0.0616099	0.683518	0.967336
LOC4332225	LOC_Os03g14020	calmodulin-lysine N-methyltransferase	8.96945	9.61937	9.05108	8.35438	0.100923	0.720344	0.949502	FALSE	-0.115558	0.68052	0.967336
LOC4352407	LOC_Os12g34854	DNA-directed RNA polymerase I subunit rpa43	5.96844	6.88407	6.80388	6.21767	0.205907	0.480645	0.873153	FALSE	-0.129984	0.68028	0.967336
LOC4325905	LOC_Os01g48280	ubiquitin-conjugating enzyme E2 36	78.4613	79.9042	84.6648	84.7234	0.0262903	0.971991	0.994911	FALSE	0.000997426	0.674649	0.96654
LOC4327019	LOC_Os01g55580	protein tesmin/TSO1-like CXC 5	17.2709	17.1801	16.9964	17.4189	-0.00760728	0.869559	0.979046	FALSE	0.0354252	0.674164	0.966337
LOC4332721	LOC_Os03g21120	probable apyrase 1	32.1718	32.6688	32.6037	32.9823	0.0221203	0.994802	0.998431	FALSE	0.0166566	0.672799	0.965677
LOC4332223	LOC_Os03g14000	acyl-CoA-binding domain-containing protein 5-like	61.6216	55.4107	72.012	69.0012	-0.153273	0.103999	0.48102	FALSE	-0.0616152	0.6722	0.965488
LOC4334833	LOC_Os03g63860	outer envelope pore protein 24, chloroplastic-like	63.5236	63.6783	73.7341	70.597	0.00350877	0.855314	0.97699	FALSE	-0.0627255	0.669189	0.964806
LOC4347679	LOC_Os09g36250	protein ODORANT1	37.7783	33.4679	22.5681	21.2557	-0.174781	0.117941	0.516085	FALSE	-0.0864365	0.66916	0.964806
LOC4342075	LOC_Os06g50220	uncharacterized LOC4342075	11.6952	13.1228	12.9304	13.3362	0.16615	0.453288	0.86055	FALSE	0.0445751	0.665907	0.963301
LOC4343268	LOC_Os07g30810	nucleobase-ascorbate transporter 11	81.7469	72.3752	77.8327	74.5261	-0.175668	0.0487678	0.315307	TRUE	-0.0626295	0.665018	0.963294
LOC4332722	LOC_Os03g21140	zinc finger CCCH domain-containing protein 22-like	28.873	35.834	30.5392	28.8997	0.311609	0.0288409	0.225843	TRUE	-0.0796079	0.66561	0.963294
LOC4338552	LOC_Os05g30140	serine/arginine-rich-splicing factor SR34	10.3826	11.3095	9.60611	8.84715	0.123365	0.633632	0.924512	FALSE	-0.118739	0.665654	0.963294
LOC4343843	LOC_Os07g41280	probable 6-phosphogluconolactonase 2	56.2665	49.817	62.159	62.4074	-0.175637	0.0770246	0.407402	FALSE	0.00575252	0.662262	0.962839
LOC4344422	LOC_Os08g01150	protein O-glucosyltransferase 1	20.8797	17.0259	19.4268	18.2244	-0.294367	0.0484602	0.314132	FALSE	-0.0921803	0.659717	0.962839
LOC4325199	LOC_Os01g07520	class E vacuolar protein-sorting machinery protein HSE1	83.6493	84.4531	84.7889	81.3138	0.0137984	0.930632	0.986018	FALSE	-0.0603746	0.658924	0.962803
LOC4339191	LOC_Os05g41480	probable sugar phosphate/phosphate translocator At4g32390	223.678	228.896	221.179	219.966	0.0332683	0.896185	0.98394	FALSE	-0.00793474	0.657206	0.962796
LOC4330040	LOC_Os02g41680	phenylalanine ammonia-lyase-like	177.173	157.258	152.086	151.515	-0.172025	0.0228864	0.195674	TRUE	-0.0054311	0.658862	0.962796
LOC4341111	LOC_Os06g30440	probable indole-3-acetic acid-amido synthetase GH3.7	15.9534	18.4396	16.8711	15.7462	0.208945	0.271471	0.732286	FALSE	-0.0995531	0.651725	0.962326
LOC4340564	LOC_Os06g12390	beta-1,3-galactosyltransferase GALT1	61.3271	73.4195	61.1771	61.5356	0.259638	0.0254847	0.209231	TRUE	0.00843024	0.64939	0.961913
LOC4325155	LOC_Os01g18640	putative L-cysteine desulfhydrase 1	109.555	113.71	105.321	101.107	0.0537035	0.744836	0.95655	FALSE	-0.0589037	0.647755	0.960828
LOC4347118	LOC_Os09g25900	probable xyloglucan glycosyltransferase 2	93.9567	89.8309	86.9124	87.1055	-0.0647855	0.360131	0.80246	FALSE	0.00320174	0.647338	0.960828
LOC107275752	LOC_Os12g38430	serine/arginine-rich SC35-like splicing factor SCL30	34.1671	34.3901	30.2643	28.5877	0.00938412	0.917998	0.986018	FALSE	-0.0822216	0.645878	0.960828
LOC4335543	LOC_Os04g28100	U-box domain-containing protein 9	9.48857	12.2012	10.2841	9.43947	0.362756	0.10928	0.495004	FALSE	-0.123642	0.647121	0.960828
LOC4336624	LOC_Os04g46930	serine racemase-like	9.64603	9.43488	10.2522	9.4372	-0.0319313	0.803744	0.967954	FALSE	-0.119505	0.646354	0.960828
LOC4341310	LOC_Os06g36700	T-complex protein 1 subunit epsilon	179.484	192.724	189.124	182.388	0.102683	0.339636	0.789359	FALSE	-0.0523207	0.641798	0.960088
LOC4345934	LOC_Os08g38900	tricin synthase 1-like	640.197	557.367	511.797	507.77	-0.199887	0.00815197	0.0963743	TRUE	-0.0113964	0.639724	0.959909
LOC4332383	LOC_Os03g16369	serine/arginine repetitive matrix protein 1	97.3815	117.675	98.5464	98.6945	0.273089	0.00658468	0.0822856	TRUE	0.00216777	0.637559	0.959166
LOC4337924	LOC_Os05g07650	transmembrane 9 superfamily member 12	342.621	325.674	329.915	318.619	-0.0731842	0.220638	0.677316	FALSE	-0.0502608	0.63492	0.958723
LOC4325297	LOC_Os01g50340	zinc finger BED domain-containing protein RICESLEEPER 1-like	21.2207	22.3428	22.3527	20.9468	0.0743394	0.740249	0.95529	FALSE	-0.0937194	0.632501	0.958203
LOC4348057	LOC_Os10g04590	uncharacterized LOC4348057	13.1659	14.8438	13.6075	12.591	0.173044	0.410175	0.83862	FALSE	-0.112003	0.632402	0.958185
LOC4331858	LOC_Os03g08620	B3 domain-containing protein Os03g0184500-like	8.02215	8.51285	10.1913	9.34499	0.0856539	0.783735	0.966025	FALSE	-0.125068	0.631287	0.957757
LOC4346440	LOC_Os09g04110	coatomer subunit alpha-3-like	196.315	226.868	202.36	201.539	0.208682	0.044405	0.297434	TRUE	-0.005863	0.629174	0.957108
LOC4327429	LOC_Os01g61440	uncharacterized LOC4327429	27.0015	20.1297	48.2407	45.7919	-0.423718	0.00250225	0.0394636	FALSE	-0.0751585	0.627706	0.957108
LOC4350326	LOC_Os11g19480	receptor protein kinase-like protein ZAR1	12.7339	11.3712	8.89695	9.34324	-0.163287	0.342802	0.791175	FALSE	0.0706124	0.627021	0.957108
LOC4336546	LOC_Os04g45900	probable metal-nicotianamine transporter YSL16	26.5117	21.8507	23.3981	21.9351	-0.278953	0.0390689	0.274857	FALSE	-0.0931457	0.626146	0.956996
LOC4339395	LOC_Os05g45180	anthocyanidin 5,3-O-glucosyltransferase	16.5884	14.9667	12.3149	12.8073	-0.148421	0.33468	0.785382	FALSE	0.0565609	0.624557	0.956906
LOC4341328	LOC_Os06g36990	probable phospholipid-transporting ATPase 4	83.3861	92.2284	84.141	80.4729	0.145404	0.253505	0.714211	FALSE	-0.0643052	0.620619	0.956054
LOC9266258	LOC_Os11g20310	shaggy-related protein kinase NtK-1-like	84.1829	83.3476	80.5109	76.9515	-0.0143853	0.743903	0.956147	FALSE	-0.0652342	0.622075	0.956054
LOC4345982	LOC_Os08g39590	receptor protein kinase-like protein ZAR1	74.7341	78.7367	63.7879	64.2913	0.0752696	0.59926	0.914998	FALSE	0.0113408	0.619236	0.956054
LOC4328349	LOC_Os02g06170	uncharacterized LOC4328349	36.16	38.3847	36.8806	37.495	0.0861364	0.614558	0.919108	FALSE	0.023834	0.620624	0.956054
LOC4351854	LOC_Os12g13460	ribulose-1,5 bisphosphate carboxylase/oxygenase large subunit N-methyltransferase, chloroplastic	26.5412	24.3402	31.6465	29.7601	-0.12489	0.300697	0.758845	FALSE	-0.0886654	0.621545	0.956054
LOC9270982	LOC_Os05g16640	nitrate regulatory gene2 protein	22.9094	24.2783	22.5041	21.0369	0.0837242	0.708072	0.945913	FALSE	-0.0972655	0.618736	0.956054
LOC4348954	LOC_Os10g34614	uncharacterized LOC4348954	13.8051	16.8414	16.1014	14.9456	0.286812	0.134503	0.547907	FALSE	-0.107466	0.62023	0.956054
LOC4348836	LOC_Os10g32770	WD repeat-containing protein WDS homolog	58.0594	65.7064	50.6166	51.1998	0.178504	0.172085	0.611485	FALSE	0.0165284	0.616977	0.95528
LOC4339188	LOC_Os05g41440	cytochrome P450 98A1	287.409	259.045	271.289	269.985	-0.1499	0.0341286	0.252139	TRUE	-0.00695132	0.610697	0.955091
LOC4329563	LOC_Os02g33140	40S ribosomal protein S14	67.4267	69.9162	73.3653	73.7909	0.0523066	0.793891	0.967253	FALSE	0.00834546	0.612044	0.955091
LOC4350434	LOC_Os11g25860	receptor like protein kinase S.2	60.6667	54.3658	60.8036	61.3203	-0.158206	0.106213	0.486452	FALSE	0.0122092	0.610903	0.955091
LOC4330061	LOC_Os02g42134	ADP-ribosylation factor GTPase-activating protein AGD2	32.1842	35.1586	30.8478	29.0244	0.127524	0.449616	0.858547	FALSE	-0.0879036	0.610942	0.955091
LOC4340462	LOC_Os06g10880	bZIP transcription factor 46-like	33.6734	29.1344	29.7405	27.9701	-0.208884	0.0797198	0.416304	FALSE	-0.088541	0.609233	0.955091
LOC4336273	LOC_Os04g41820	transcription factor RF2a-like	12.9782	13.7683	11.4843	10.5177	0.0852597	0.740067	0.95529	FALSE	-0.126831	0.607582	0.955091
LOC4329657	LOC_Os02g35000	chaperone protein dnaJ 10	7.1973	5.25522	9.11274	8.29198	-0.453705	0.0775265	0.409286	FALSE	-0.136168	0.609555	0.955091
LOC4339291	LOC_Os05g43582	putative rRNA methylase YtqB	6.94749	7.83695	7.17294	6.46694	0.173802	0.542858	0.89617	FALSE	-0.149481	0.612413	0.955091
LOC4328036	LOC_Os02g01940	lysine-specific demethylase JMJ25	15.7132	17.0258	17.3324	17.9159	0.115751	0.61568	0.919471	FALSE	0.0477691	0.60617	0.954646
LOC4333493	LOC_Os03g42750	exocyst complex component SEC3A	39.5312	44.5931	37.0696	37.753	0.173829	0.2225	0.680427	FALSE	0.0263527	0.60414	0.954024
LOC9267257	LOC_Os01g50860	chloride channel protein CLC-e	27.092	27.1366	28.4166	26.6675	0.00237228	0.883961	0.981357	FALSE	-0.0916509	0.603957	0.954024
LOC4331284	LOC_Os03g01150	palmitoyl-protein thioesterase 1	44.7864	40.6281	47.2539	47.9908	-0.140586	0.173617	0.612449	FALSE	0.0223241	0.601543	0.953843
LOC4334540	LOC_Os03g59670	transcription factor bHLH106	10.8661	11.3404	13.0537	12.0038	0.0616424	0.850021	0.976505	FALSE	-0.12097	0.600961	0.953222
LOC4326326	LOC_Os01g47780	fasciclin-like arabinogalactan protein 11	342.068	272.566	339.182	327.159	-0.327677	7.92966e-05	0.00225299	TRUE	-0.0520661	0.60042	0.952946
LOC4326316	LOC_Os01g39380	DENN domain and WD repeat-containing protein SCD1	70.7093	81.9339	70.1967	70.7335	0.21256	0.0969129	0.462031	FALSE	0.0109901	0.60047	0.952946
LOC4352605	LOC_Os12g38620	asparagine synthetase domain-containing protein 1	30.9779	33.5902	31.6181	29.7329	0.1168	0.486607	0.87551	FALSE	-0.0886914	0.59815	0.95183
LOC4337172	LOC_Os04g54870	binding partner of ACD11 1	181.407	173.454	171.728	171.542	-0.064681	0.311838	0.766553	FALSE	-0.00156059	0.597623	0.951741
LOC4327588	LOC_Os01g59740	protein RETICULATA-RELATED 3, chloroplastic	94.2189	96.4395	86.7591	87.1853	0.0336071	0.914484	0.985807	FALSE	0.00707074	0.597666	0.951741
LOC4344491	LOC_Os08g02040	uncharacterized LOC4344491	101.588	110.576	110.553	110.892	0.122302	0.288793	0.747624	FALSE	0.0044167	0.593853	0.950801
LOC4345460	LOC_Os08g29730	golgin candidate 4	39.4014	43.2415	42.2731	39.9095	0.134169	0.376273	0.816164	FALSE	-0.0830043	0.593881	0.950801
LOC4324446	LOC_Os01g40640	30S ribosomal protein S1 homolog A	34.958	33.3446	37.435	35.2731	-0.068167	0.481412	0.873153	FALSE	-0.0858228	0.594615	0.950801
LOC4337904	LOC_Os05g07090	acyl-coenzyme A oxidase 4, peroxisomal	19.5886	18.3782	22.8137	21.2886	-0.0920188	0.484039	0.87389	FALSE	-0.0998172	0.595319	0.950801
LOC4349019	LOC_Os10g35540	AB hydrolase superfamily protein YfhM	23.0217	22.619	22.5351	23.2018	-0.0254609	0.747014	0.95655	FALSE	0.0420668	0.591911	0.950699
LOC9271734	LOC_Os03g60820	D-xylose-proton symporter-like 3, chloroplastic	38.2383	42.2574	39.5933	37.3474	0.144187	0.316199	0.769992	FALSE	-0.0842517	0.589126	0.949763
LOC4339266	LOC_Os05g43240	jacalin-related lectin 3	24.7733	22.1272	27.9866	26.2049	-0.162969	0.229739	0.691204	FALSE	-0.0949036	0.587036	0.948873
LOC4336370	LOC_Os04g43140	DEAD-box ATP-dependent RNA helicase 13	20.8228	23.7253	20.875	21.5346	0.188267	0.285117	0.74379	FALSE	0.0448743	0.586415	0.94849
LOC4328487	LOC_Os02g08120	calmodulin-binding protein 60 C	106.179	107.471	107.942	103.279	0.0174475	0.956802	0.992999	FALSE	-0.0637037	0.58616	0.948347
LOC4324710	LOC_Os01g56580	casein kinase 1-like protein HD16	111.264	120.534	132.817	133.004	0.115448	0.318743	0.77268	FALSE	0.00202326	0.585803	0.948139
LOC4347900	LOC_Os09g39550	uncharacterized protein At2g27730, mitochondrial	86.0149	82.7625	93.5001	94.0361	-0.0556093	0.432653	0.850247	FALSE	0.00824672	0.583928	0.947402
LOC4336140	LOC_Os04g39700	60S ribosomal protein L6-3	103.42	110.791	112.348	107.423	0.0993235	0.455708	0.861681	FALSE	-0.0646668	0.580837	0.94706
LOC4341429	LOC_Os06g39470	acyl transferase 7-like	78.8198	52.3065	71.059	67.602	-0.591568	1.32964e-08	8.71205e-07	TRUE	-0.0719516	0.581009	0.94706
LOC4336981	LOC_Os04g52400	MADS-box transcription factor 31-like	54.1216	53.5662	62.4662	59.3174	-0.0148829	0.739701	0.955184	FALSE	-0.0746212	0.58239	0.94706
LOC4332638	LOC_Os03g19870	GPN-loop GTPase QQT2	29.7232	31.3777	29.1256	29.8276	0.0781502	0.681671	0.939351	FALSE	0.0343602	0.580926	0.94706
LOC4330211	LOC_Os02g44104	F-box protein At5g51370	16.9312	16.6264	16.5022	15.2196	-0.026207	0.772729	0.963243	FALSE	-0.116723	0.582541	0.94706
LOC9269555	LOC_Os01g26020	uncharacterized LOC9269555	11.4188	10.7257	9.69828	10.2408	-0.090337	0.573656	0.90689	FALSE	0.0785239	0.581118	0.94706
LOC4336846	LOC_Os04g50860	UV-B-induced protein At3g17800, chloroplastic	17.874	14.6906	17.272	15.9657	-0.282974	0.0932528	0.453334	FALSE	-0.113459	0.57977	0.946916
LOC4331372	LOC_Os03g02160	zinc finger CCCH domain-containing protein 44	141.409	163.528	150.427	144.297	0.20966	0.103205	0.479231	FALSE	-0.0600236	0.57814	0.945936
LOC4341406	LOC_Os06g38960	uncharacterized LOC4341406	150.662	126.679	129.986	124.535	-0.25013	0.00281041	0.0429667	TRUE	-0.0618022	0.576787	0.945215
LOC4327465	LOC_Os01g62760	probable protein phosphatase 2C 9	52.4064	50.7395	49.1039	46.4142	-0.0466349	0.537523	0.893942	FALSE	-0.0812741	0.575442	0.945035
LOC4349147	LOC_Os10g37740	shaggy-related protein kinase alpha	41.0255	43.7329	38.4237	36.1708	0.0921978	0.566406	0.904239	FALSE	-0.087174	0.575286	0.945035
LOC4333934	LOC_Os03g51110	transcription factor MYB52	17.2036	16.9337	12.8689	11.7601	-0.0228123	0.784984	0.966141	FALSE	-0.129997	0.575402	0.945035
LOC4351590	LOC_Os12g06810	WD repeat-containing protein 48	95.0003	102.585	98.3674	99.0535	0.110819	0.348095	0.794438	FALSE	0.0100277	0.573801	0.944138
LOC4334708	LOC_Os03g62070	IAA-amino acid hydrolase ILR1-like 4	20.8136	10.111	16.2856	15.0064	-1.0416	3.54517e-09	2.65581e-07	TRUE	-0.118015	0.57353	0.943887
LOC9269730	LOC_Os11g11890	LRR receptor-like serine/threonine-protein kinase HSL2	40.0161	55.2565	39.0381	39.7895	0.465562	0.000168947	0.00432944	TRUE	0.0275038	0.568626	0.942669
LOC4350617	LOC_Os11g32260	probable alpha-mannosidase At5g13980	194.521	205.816	169.514	169.489	0.0814285	0.495723	0.877801	FALSE	-0.000215355	0.568025	0.942648
LOC4350399	LOC_Os11g24484	very-long-chain 3-oxoacyl-CoA reductase-like protein At1g24470	55.1967	42.7491	56.6457	57.4233	-0.368689	0.000571707	0.0122835	FALSE	0.0196689	0.568467	0.942648
LOC4332663	LOC_Os03g20340	SNF1-related protein kinase regulatory subunit beta-1	38.6957	40.5059	37.4983	38.2768	0.0659584	0.727228	0.951557	FALSE	0.0296435	0.568178	0.942648
LOC4324953	LOC_Os01g65230	3-phosphoinositide-dependent protein kinase 2	47.2665	49.6026	45.3809	46.1582	0.0695972	0.683012	0.939515	FALSE	0.0245033	0.566874	0.942476
LOC4342696	LOC_Os07g10690	CTD small phosphatase-like protein 2	37.9313	38.5697	36.5145	34.3119	0.0240786	0.991667	0.9974	FALSE	-0.0897588	0.566128	0.942212
LOC4342890	NA	uncharacterized LOC4342890	66.6623	74.6802	72.0461	68.371	0.163854	0.19423	0.643349	FALSE	-0.0755341	0.565783	0.942184
LOC4351878	LOC_Os12g14110	uncharacterized LOC4351878	21.671	23.2955	19.4886	18.0389	0.104287	0.596893	0.914546	FALSE	-0.111515	0.565846	0.942184
LOC4329691	LOC_Os02g35560	uncharacterized LOC4329691	25.2542	26.5524	27.37	25.5563	0.0723216	0.736305	0.954066	FALSE	-0.0989168	0.56486	0.941895
LOC4328735	LOC_Os02g12600	probable 28S rRNA (cytosine-C(5))-methyltransferase	8.14542	8.45149	8.74329	7.86021	0.0532158	0.893888	0.98308	FALSE	-0.153608	0.564643	0.941753
LOC4343750	LOC_Os07g39780	SUMO-activating enzyme subunit 2	58.7459	61.4344	63.0569	59.6304	0.0645582	0.696286	0.94316	FALSE	-0.0806066	0.563459	0.941453
LOC4330468	LOC_Os02g47790	monodehydroascorbate reductase 1, peroxisomal-like	8.23451	6.63829	9.29754	8.38471	-0.31087	0.166957	0.60346	FALSE	-0.149088	0.563773	0.941453
LOC4337071	LOC_Os04g53510	uncharacterized LOC4337071	37.8435	38.6922	44.9187	45.6963	0.0319995	0.939273	0.98655	FALSE	0.0247633	0.562738	0.941027
LOC4340905	LOC_Os06g21980	uncharacterized protein At2g17340	28.4067	30.8551	24.5375	25.2793	0.119277	0.484291	0.874004	FALSE	0.0429655	0.562326	0.940666
LOC4332399	LOC_Os03g16600	uncharacterized LOC4332399	11.8767	8.851	10.8988	11.5117	-0.424219	0.0320798	0.242096	TRUE	0.0789304	0.562151	0.940666
LOC4340387	LOC_Os06g09540	phosphoinositide phosphatase SAC3	91.8749	99.4513	96.0595	91.5867	0.11432	0.415298	0.840088	FALSE	-0.06879	0.560334	0.940418
LOC4337607	LOC_Os05g02300	probable histone H2A.6	89.3643	69.7631	88.6336	84.434	-0.357235	0.000889112	0.0177302	TRUE	-0.0700301	0.56125	0.940418
LOC4347802	LOC_Os09g38060	nicotinate-nucleotide pyrophosphorylase [carboxylating], chloroplastic-like	30.9201	30.5481	31.9898	32.7991	-0.0174646	0.76189	0.959486	FALSE	0.0360438	0.560389	0.940418
LOC4332617	LOC_Os03g19530	DEAD-box ATP-dependent RNA helicase 24-like	30.4608	32.9762	29.619	27.6621	0.114472	0.487451	0.875689	FALSE	-0.0986131	0.558912	0.940418
LOC4334288	LOC_Os03g56420	uncharacterized protein At1g01500	26.4187	29.5034	23.7691	24.5372	0.15932	0.323638	0.776744	FALSE	0.0458839	0.558725	0.940418
LOC4350692	LOC_Os11g34350	ABC transporter E family member 2	115.79	133.164	115.607	116.124	0.201688	0.046265	0.304736	TRUE	0.00643855	0.55823	0.940127
LOC4339440	LOC_Os05g45890	tRNA(His) guanylyltransferase 2	12.8256	13.7374	11.8831	12.5286	0.0990769	0.684065	0.939886	FALSE	0.0763107	0.557881	0.940127
LOC4330946	LOC_Os02g54470	60S ribosomal protein L35a-1	139.455	149.267	153.288	153.63	0.0980975	0.41775	0.841189	FALSE	0.00321427	0.556591	0.940012
LOC4326883	LOC_Os01g36620	putative pectate lyase 21	35.3526	35.6188	39.3456	40.1637	0.010822	0.925488	0.986018	FALSE	0.0296912	0.557346	0.940012
LOC4337509	LOC_Os04g59540	1-phosphatidylinositol-3-phosphate 5-kinase FAB1B	10.3187	4.02599	12.7159	13.367	-1.35785	5.97261e-08	3.47742e-06	FALSE	0.0720465	0.557266	0.940012
LOC4349913	LOC_Os11g07280	coatomer subunit beta-1-like	289.953	305.821	298.708	297.869	0.0768695	0.507694	0.882483	FALSE	-0.00405402	0.554386	0.939048
LOC4342072	LOC_Os06g50154	translocon-associated protein subunit alpha	97.9512	100.741	99.7531	95.1431	0.0405204	0.857207	0.97699	FALSE	-0.0682619	0.554072	0.938887
LOC4340501	LOC_Os06g11440	uncharacterized LOC4340501	39.8064	45.0538	49.4128	46.6228	0.178648	0.204088	0.655657	FALSE	-0.0838505	0.554019	0.938887
LOC4330368	LOC_Os02g46380	probable purine permease 11	25.4372	26.8296	25.3683	26.144	0.0768808	0.705154	0.945277	FALSE	0.043456	0.552772	0.938879
LOC4334913	LOC_Os04g01600	glyoxylate/hydroxypyruvate reductase HPR3	22.4065	20.2836	20.8128	21.6006	-0.143607	0.280718	0.740477	FALSE	0.0536044	0.552592	0.93886
LOC4340510	LOC_Os06g11630	F-box protein FBW2	32.087	29.6262	26.5693	27.3515	-0.115116	0.3024	0.759469	FALSE	0.0418572	0.552353	0.938598
LOC4345098	LOC_Os08g15500	glutamyl-tRNA reductase-binding protein, chloroplastic	33.3908	28.212	33.836	31.6845	-0.24314	0.0633735	0.366227	FALSE	-0.094781	0.550347	0.937845
LOC4340230	LOC_Os06g06910	protein ALP1-like	14.4769	12.9693	14.3155	13.0881	-0.158657	0.334638	0.78538	FALSE	-0.12932	0.550609	0.937845
LOC4330446	LOC_Os02g47440	syntaxin-22	45.7901	48.5273	43.1337	43.9666	0.0837608	0.618935	0.920397	FALSE	0.0275941	0.549904	0.937817
LOC4343939	LOC_Os07g42895	ATP-dependent RNA helicase DEAH11, chloroplastic	35.4316	46.3139	35.8652	33.603	0.386411	0.0050739	0.0677948	TRUE	-0.0939969	0.549777	0.937817
LOC4324619	LOC_Os01g56510	beta-glucosidase BoGH3B	33.8024	32.177	29.4658	30.3205	-0.0710949	0.474659	0.871028	FALSE	0.0412517	0.548916	0.937495
LOC4345681	LOC_Os08g34150	temperature-induced lipocalin-1	49.7069	47.6661	51.0135	51.9573	-0.0604811	0.483297	0.873476	FALSE	0.0264473	0.548521	0.937318
LOC4339307	LOC_Os05g43850	tubby-like F-box protein 9	116.604	99.0198	102.49	103.16	-0.235827	0.00533283	0.0704586	TRUE	0.00939831	0.547505	0.936711
LOC4332012	LOC_Os03g11010	metal transporter Nramp2-like	33.3978	36.3874	30.296	28.2793	0.12369	0.42956	0.849444	FALSE	-0.0993806	0.54698	0.936631
LOC4346429	LOC_Os09g03610	flowering time control protein FCA	34.4442	38.7233	34.1746	31.9915	0.168942	0.247653	0.709038	FALSE	-0.095238	0.544839	0.93605
LOC4341352	LOC_Os06g37420	histone deacetylase 2	6.2154	6.42321	5.8492	6.37508	0.0474468	0.924266	0.986018	FALSE	0.124204	0.544371	0.935861
LOC4348488	LOC_Os10g22980	uncharacterized LOC4348488	64.1674	60.3895	62.9898	59.6517	-0.087543	0.295508	0.753916	FALSE	-0.0785567	0.543261	0.935399
LOC4324037	LOC_Os01g32120	probable calcium-binding protein CML11	10.8366	9.28104	8.61998	9.21931	-0.223556	0.247695	0.709038	FALSE	0.0969735	0.543038	0.935399
LOC4343770	LOC_Os07g40030	protein ANTHESIS POMOTING FACTOR 1	10.1006	9.77294	8.28105	8.8801	-0.0475826	0.73991	0.95529	FALSE	0.100762	0.541368	0.934851
LOC4334707	LOC_Os03g62060	IAA-amino acid hydrolase ILR1-like 3	1402.7	725.012	1472.76	1425.96	-0.952128	2.91898e-29	2.3429e-26	TRUE	-0.046591	0.537051	0.934698
LOC9267678	NA	transmembrane 9 superfamily member 8	146.159	156.029	140.667	141.156	0.0942753	0.407376	0.837176	FALSE	0.00500482	0.540103	0.934698
LOC4333022	LOC_Os03g27350	cysteine protease ATG4A-like	36.9828	37.4629	40.607	38.0908	0.0186105	0.973659	0.995171	FALSE	-0.0922843	0.535363	0.934698
LOC4349139	LOC_Os10g37630	plant UBX domain-containing protein 10	28.3445	29.288	31.7097	29.5424	0.0472411	0.860949	0.977763	FALSE	-0.102137	0.53682	0.934698
LOC4347605	LOC_Os09g34860	probable 1-acylglycerol-3-phosphate O-acyltransferase	27.5798	26.43	27.5259	28.4038	-0.0614376	0.548914	0.898426	FALSE	0.0452954	0.536918	0.934698
LOC4327395	NA	fasciclin-like arabinogalactan protein 4	23.5703	24.8626	24.6302	25.49	0.0770063	0.711739	0.946734	FALSE	0.0495012	0.536682	0.934698
LOC112939278	NA	uncharacterized LOC112939278	27.9171	21.1124	21.9818	20.329	-0.403059	0.00989067	0.110096	FALSE	-0.112766	0.53723	0.934698
LOC4330049	LOC_Os02g41860	probable aquaporin PIP2-2	100.205	49.6643	88.508	84.0369	-1.01268	1.48642e-23	6.18625e-21	TRUE	-0.0747842	0.534078	0.934239
LOC9268609	LOC_Os05g51850	origin recognition complex subunit 4	87.8644	88.2637	87.0983	88.0013	0.00654044	0.86677	0.978721	FALSE	0.0148801	0.529031	0.93082
LOC4344059	LOC_Os07g44660	xylulose kinase 2	72.9831	72.1907	74.3214	70.4806	-0.0157488	0.703215	0.945244	FALSE	-0.0765515	0.528354	0.930686
LOC4351364	LOC_Os12g02910	probable galacturonosyltransferase 7	23.636	24.9548	21.4883	22.3739	0.0783317	0.70158	0.944777	FALSE	0.0582635	0.525945	0.929163
LOC4341554	LOC_Os06g41770	bZIP transcription factor 50-like	23.5447	21.3899	28.7556	29.7084	-0.138472	0.283871	0.743129	FALSE	0.0470267	0.525122	0.92845
LOC4348767	LOC_Os10g31320	glycine-rich cell wall structural protein 2-like	132.485	79.6887	135.89	139.846	-0.733387	5.66149e-15	9.7127e-13	TRUE	0.0414051	0.524885	0.928424
LOC4348938	LOC_Os10g34370	pentatricopeptide repeat-containing protein At1g61870, mitochondrial	17.11	18.47	16.7179	15.282	0.110347	0.605288	0.916652	FALSE	-0.129556	0.524118	0.928327
LOC9271802	LOC_Os01g68320	DEAD-box ATP-dependent RNA helicase 30-like	236.777	250.041	225.056	216.08	0.0786343	0.556945	0.90172	FALSE	-0.0587186	0.522983	0.928146
LOC4329860	LOC_Os02g38220	eukaryotic translation initiation factor 4B1	51.0612	49.6332	50.5521	51.518	-0.0409232	0.572554	0.906772	FALSE	0.0273056	0.523217	0.928146
LOC4335957	LOC_Os04g36760	uncharacterized LOC4335957	9.79491	9.46559	11.792	10.6443	-0.0493411	0.736738	0.954154	FALSE	-0.147723	0.522551	0.928146
LOC4347853	LOC_Os09g38772	mitochondrial amidoxime reducing component 2	7.86836	8.35918	8.58939	9.25365	0.0872981	0.779861	0.964952	FALSE	0.107468	0.51928	0.926749
LOC9272589	LOC_Os03g58204	60S ribosomal protein L4	156.76	168.445	177.028	177.407	0.103723	0.353457	0.798298	FALSE	0.00308166	0.518705	0.926563
LOC4347072	LOC_Os09g25100	putative CBL-interacting protein kinase 27	13.715	7.5602	10.7753	9.68385	-0.859254	2.06796e-05	0.000691598	TRUE	-0.154069	0.518742	0.926563
LOC4328108	NA	pentatricopeptide repeat-containing protein At2g17033	20.6389	21.1748	21.6126	19.9255	0.036984	0.926292	0.986018	FALSE	-0.117259	0.518023	0.926435
LOC4348695	LOC_Os10g29560	E3 ubiquitin ligase PQT3-like	57.6268	70.9613	56.9537	58.037	0.300294	0.010941	0.117425	TRUE	0.0271827	0.517442	0.926413
LOC9266295	LOC_Os03g24040	E3 ubiquitin-protein ligase DIS1-like	26.1427	24.494	22.3831	20.6393	-0.0939806	0.415868	0.840337	FALSE	-0.117017	0.516959	0.926035
LOC4332916	LOC_Os03g25110	uncharacterized LOC4332916	20.268	21.2357	16.8119	17.6675	0.067283	0.781561	0.965649	FALSE	0.0716127	0.516648	0.925933
LOC4326630	LOC_Os01g43350	mitogen-activated protein kinase kinase kinase 7	9.06262	7.56047	7.85096	8.47744	-0.261453	0.231234	0.693374	FALSE	0.11076	0.515999	0.925706
LOC4341205	LOC_Os06g34040	protein DJ-1 homolog A	69.4851	69.3637	73.3053	69.3936	-0.00252228	0.80882	0.968843	FALSE	-0.0791167	0.515298	0.924907
LOC4330565	LOC_Os02g49070	ADP-ribosylation factor GTPase-activating protein AGD12	13.1655	13.0616	12.8679	13.6721	-0.0114331	0.85891	0.977167	FALSE	0.0874609	0.511835	0.923294
LOC112938812	LOC_Os04g30410	uncharacterized LOC112938812	43.1959	41.458	31.7403	29.5143	-0.0592455	0.491491	0.877619	FALSE	-0.104899	0.510439	0.92266
LOC4345841	LOC_Os08g37370	mitochondrial uncoupling protein 5	242.34	217.403	163.885	156.643	-0.15666	0.0350377	0.257249	TRUE	-0.0652106	0.507829	0.921167
LOC4331254	LOC_Os02g58500	probable phospholipase A2 homolog 1	7.00871	5.96211	5.84889	6.43574	-0.233327	0.322708	0.776236	FALSE	0.137943	0.507239	0.920925
LOC4340970	LOC_Os06g23684	nicotianamine aminotransferase A	10.5935	10.2339	13.1159	11.8512	-0.0498298	0.726502	0.951526	FALSE	-0.146276	0.506112	0.920252
LOC4325029	LOC_Os01g67340	PTI1-like tyrosine-protein kinase 1	29.0448	28.2126	25.9558	26.9513	-0.0419406	0.650359	0.929396	FALSE	0.0542983	0.504965	0.92023
LOC4342453	LOC_Os07g06680	fasciclin-like arabinogalactan protein 15	260.799	219.215	242.269	232.477	-0.25059	0.0011478	0.0215682	TRUE	-0.0595206	0.504128	0.919393
LOC4326025	LOC_Os01g25760	putative disease resistance protein RGA4	17.6704	18.2552	21.2126	19.4904	0.0469673	0.885035	0.981357	FALSE	-0.122156	0.502776	0.918171
LOC4343814	LOC_Os07g40870	protein PELPK1	58.5889	47.3277	62.1311	58.5329	-0.307942	0.00372672	0.0530426	TRUE	-0.0860681	0.502394	0.917983
LOC4343741	LOC_Os07g39590	U-box domain-containing protein 4	43.8672	40.6593	33.8032	34.8354	-0.109559	0.26791	0.729595	FALSE	0.043391	0.502184	0.917983
LOC4339162	LOC_Os05g41110	60S ribosomal protein L30	23.781	25.1699	27.4616	25.4053	0.0818902	0.696558	0.94316	FALSE	-0.112285	0.500137	0.916484
LOC4344054	LOC_Os07g44610	pyrrolidone-carboxylate peptidase	100.361	106.058	127.087	128	0.0796528	0.543625	0.896693	FALSE	0.0103273	0.499033	0.916379
LOC9269795	LOC_Os06g44450	zinc finger protein CONSTANS-LIKE 5	66.8719	47.6965	50.9804	47.806	-0.487518	2.65512e-05	0.000858579	TRUE	-0.0927496	0.497748	0.916379
LOC4337898	LOC_Os05g07030	arginine--tRNA ligase, chloroplastic/mitochondrial	41.1785	46.4056	42.7306	43.8459	0.172411	0.210833	0.664932	FALSE	0.0371702	0.498825	0.916379
LOC4333407	LOC_Os03g40670	glycerophosphodiester phosphodiesterase GDPD6	34.4419	34.3896	36.6065	37.6576	-0.00219304	0.845503	0.976055	FALSE	0.0408438	0.499511	0.916379
LOC4343486	LOC_Os07g35410	putative receptor-like protein kinase At4g00960	19.1665	24.7085	18.7821	19.708	0.36642	0.0272366	0.21799	TRUE	0.0694229	0.497577	0.916377
LOC4342842	LOC_Os07g14650	uncharacterized LOC4342842	27.8534	31.0707	28.9697	29.9827	0.157702	0.332706	0.783239	FALSE	0.0495846	0.496558	0.916142
LOC4332329	LOC_Os03g15630	uncharacterized LOC4332329	41.9067	36.817	33.1258	34.2145	-0.186808	0.0988853	0.467076	FALSE	0.0466492	0.495273	0.915698
LOC4327203	LOC_Os01g53750	glucan endo-1,3-beta-glucosidase 13	40.0676	41.2738	38.515	39.571	0.0427928	0.872804	0.979692	FALSE	0.0390255	0.495109	0.91553
LOC4334908	LOC_Os04g01520	UNC93-like protein 1	23.4132	16.0419	23.522	21.6562	-0.545477	0.000991874	0.0192974	FALSE	-0.119228	0.495039	0.91553
LOC9272389	LOC_Os04g45834	uncharacterized LOC9272389	39.6373	46.6214	36.9723	34.3782	0.234132	0.0862406	0.434665	FALSE	-0.104954	0.494688	0.915511
LOC4348196	LOC_Os10g09850	uncharacterized LOC4348196	15.0317	12.0779	14.4097	13.0259	-0.31564	0.0662414	0.375273	FALSE	-0.145657	0.494175	0.915511
LOC4349516	LOC_Os10g42870	protein NRT1/ PTR FAMILY 8.3	107.33	99.2657	103.661	104.784	-0.112681	0.147158	0.571097	FALSE	0.0155372	0.492143	0.914637
LOC4331115	LOC_Os02g56900	desumoylating isopeptidase 1	79.2824	65.7671	66.2868	62.5315	-0.269634	0.00496651	0.0666372	TRUE	-0.0841403	0.491349	0.914297
LOC4326272	LOC_Os01g16430	cysteine proteinase inhibitor 12-like	66.2788	59.6828	66.5605	67.6966	-0.151234	0.0985683	0.466363	FALSE	0.024417	0.490256	0.913864
LOC4337365	LOC_Os04g57640	uncharacterized LOC4337365	61.0934	68.7486	59.6346	56.1208	0.170312	0.199622	0.649531	FALSE	-0.0876138	0.489172	0.913138
LOC4337728	LOC_Os05g04450	peroxidase 2	6.18366	5.16295	7.45061	6.52795	-0.260267	0.304427	0.761202	FALSE	-0.190729	0.489223	0.913138
LOC4330396	LOC_Os02g46750	uncharacterized LOC4330396	9.6745	9.09693	9.4224	8.32283	-0.0888074	0.607425	0.916652	FALSE	-0.17902	0.487657	0.912537
LOC4325986	LOC_Os01g03650	protein ABCI7, chloroplastic	26.6657	26.9213	30.3561	28.1237	0.0137656	0.950214	0.990818	FALSE	-0.110203	0.483088	0.910842
LOC9272392	LOC_Os03g49140	putative ABC1 protein At2g40090	12.6419	14.014	15.0551	15.932	0.148653	0.50055	0.879751	FALSE	0.0816756	0.483536	0.910842
LOC4325150	LOC_Os01g18450	uncharacterized LOC4325150	10.4705	12.877	7.66554	8.35368	0.298467	0.160955	0.594296	FALSE	0.124025	0.483672	0.910842
LOC4331019	LOC_Os02g55440	transmembrane 9 superfamily member 11	274.995	299.212	274.281	274.604	0.121759	0.211331	0.665562	FALSE	0.00169388	0.482655	0.910559
LOC4341925	LOC_Os06g47910	acetylajmalan esterase	12.9759	12.969	14.4995	15.411	-0.000768065	0.901882	0.984379	FALSE	0.0879625	0.481858	0.910306
LOC4332711	LOC_Os03g20980	uncharacterized LOC4332711	91.6417	90.7226	99.0708	93.9611	-0.014542	0.707881	0.945767	FALSE	-0.0763958	0.480589	0.909684
LOC4338463	LOC_Os05g27320	TOM1-like protein 6	13.7778	11.7399	18.5649	16.923	-0.230929	0.181718	0.62487	FALSE	-0.133591	0.480111	0.909684
LOC4345019	LOC_Os08g13920	xyloglucan endotransglycosylase/hydrolase protein 8-like	792.538	625.527	730.285	726.455	-0.341408	5.52315e-06	0.000217386	TRUE	-0.00758657	0.478676	0.909648
LOC4333359	LOC_Os03g39610	chlorophyll a-b binding protein, chloroplastic-like	438.379	395.096	206.609	197.604	-0.149972	0.0385235	0.272586	TRUE	-0.0642885	0.477299	0.909619
LOC4332275	NA	phosphomevalonate kinase, peroxisomal	80.4603	82.3948	64.8399	66.0588	0.0342771	0.909073	0.984793	FALSE	0.0268698	0.477573	0.909619
LOC4334029	LOC_Os03g52630	endoglucanase 10-like	843.639	736.535	790.314	785.718	-0.195871	0.00268866	0.0418166	TRUE	-0.00841475	0.476002	0.908576
LOC4345659	LOC_Os08g33750	myb-related protein 2	39.6697	30.1795	40.6699	37.9052	-0.394468	0.00136158	0.0246974	FALSE	-0.101568	0.473506	0.906668
LOC4334285	LOC_Os03g56390	S-adenosyl-L-methionine-dependent tRNA 4-demethylwyosine synthase-like	13.5636	17.5174	15.3922	16.3373	0.369049	0.0478849	0.312065	TRUE	0.0859721	0.470088	0.905313
LOC4330783	LOC_Os02g52130	F-box protein FBW2	43.5261	39.3993	34.9419	36.1397	-0.143708	0.176989	0.618188	FALSE	0.0486296	0.465103	0.903494
LOC4338971	LOC_Os05g37950	protein GUCD1	25.9283	28.3352	29.278	30.449	0.128067	0.453279	0.86055	FALSE	0.0565781	0.461009	0.90261
LOC4350771	LOC_Os11g36940	glucan endo-1,3-beta-glucosidase 8	24.1496	20.1298	22.9355	24.011	-0.262664	0.0638671	0.368132	FALSE	0.0661129	0.461844	0.90261
LOC4336387	LOC_Os04g43350	uncharacterized protein At4g13200, chloroplastic	12.2422	10.5104	10.6837	11.5096	-0.220053	0.236724	0.697894	FALSE	0.107423	0.461998	0.90261
LOC4328469	LOC_Os02g07840	bZIP transcription factor RISBZ4-like	21.2363	19.269	26.3841	27.5035	-0.140249	0.350885	0.796683	FALSE	0.059943	0.45964	0.90246
LOC4324634	LOC_Os01g54810	GDSL esterase/lipase At4g10955	16.6236	15.2742	17.2402	15.5912	-0.122138	0.40047	0.831893	FALSE	-0.14504	0.458437	0.901593
LOC4331138	LOC_Os02g57120	CLIP-associated protein	388.291	403.704	354.709	340.194	0.0561596	0.708657	0.946082	FALSE	-0.0602762	0.457747	0.901589
LOC107278698	NA	uncharacterized protein At1g27050	22.614	23.5105	19.3962	20.4552	0.0560898	0.842446	0.97508	FALSE	0.0766926	0.457206	0.901589
LOC4343611	LOC_Os07g37640	elongator complex protein 1	33.2841	40.9356	34.3608	35.6133	0.298522	0.031365	0.239054	FALSE	0.0516519	0.454736	0.901391
LOC4323870	LOC_Os01g08310	serine/threonine protein phosphatase 2A 57 kDa regulatory subunit B' kappa isoform	31.685	32.7917	29.1583	30.4697	0.0495295	0.837731	0.974329	FALSE	0.0634712	0.453862	0.901391
LOC4340911	LOC_Os06g22080	diacylglycerol O-acyltransferase 2D	17.3864	16.7494	16.0085	16.9857	-0.0538556	0.649072	0.929094	FALSE	0.0854811	0.454669	0.901391
LOC4326038	LOC_Os01g03070	eukaryotic translation initiation factor 3 subunit A	232.343	258.981	238.663	228.389	0.156592	0.106016	0.486298	FALSE	-0.0634836	0.453187	0.90138
LOC4325581	LOC_Os01g51840	protein IQ-DOMAIN 31	118.831	108.332	102.489	103.83	-0.133454	0.0954198	0.459322	FALSE	0.018756	0.453572	0.90138
LOC4340922	LOC_Os06g22550	uncharacterized LOC4340922	51.6128	64.1693	58.649	55.0091	0.314153	0.0352788	0.258091	TRUE	-0.0924377	0.45376	0.90138
LOC4339397	LOC_Os05g45210	respiratory burst oxidase homolog protein A	93.9186	101.601	86.7304	88.1196	0.113434	0.386246	0.822397	FALSE	0.0229256	0.452163	0.901363
LOC4348925	LOC_Os10g34030	uncharacterized LOC4348925	16.1643	16.4726	21.7365	19.8314	0.0272571	0.978801	0.995171	FALSE	-0.132334	0.452144	0.901363
LOC4328336	LOC_Os02g05930	tyrosine-sulfated glycopeptide receptor 1	17.6371	18.2859	18.1652	16.4607	0.0521245	0.858089	0.97699	FALSE	-0.142152	0.450731	0.900317
LOC4332199	LOC_Os03g13590	protein OBERON 3	92.7938	106.98	93.1949	94.6978	0.205244	0.0515135	0.325722	FALSE	0.0230794	0.446838	0.898424
LOC4337144	LOC_Os04g54410	MICOS complex subunit mic60	55.0441	58.9145	57.5421	58.9359	0.0980336	0.48796	0.87611	FALSE	0.0345302	0.44672	0.898311
LOC4342905	LOC_Os07g17220	putative disease resistance RPP13-like protein 1	4.40722	7.96	6.49593	7.20846	0.852899	0.00267582	0.0416745	FALSE	0.150154	0.446309	0.898165
LOC4330717	LOC_Os02g51140	uncharacterized LOC4330717	55.9951	64.0156	59.2963	60.7098	0.193123	0.111343	0.500463	FALSE	0.0339862	0.445323	0.898113
LOC4346125	LOC_Os08g41830	sulfite oxidase	37.7773	35.8953	37.0674	38.3364	-0.0737259	0.442774	0.854474	FALSE	0.0485645	0.446036	0.898113
LOC9270179	LOC_Os06g02530	histone H3.v1	32.6583	28.1512	31.9562	29.4849	-0.214256	0.0864696	0.435133	FALSE	-0.116122	0.443202	0.897044
LOC4352732	LOC_Os12g41140	VAN3-binding protein	50.7516	45.9448	37.4056	38.7324	-0.143551	0.154285	0.582954	FALSE	0.0502867	0.44209	0.896424
LOC4347462	LOC_Os09g32230	ervatamin-B	21.888	20.8063	20.9069	22.0943	-0.0731246	0.5377	0.893942	FALSE	0.0796946	0.442251	0.896424
LOC4342553	LOC_Os07g08170	ruvB-like protein 1	17.1149	19.7916	17.8581	18.9344	0.209641	0.25005	0.711543	FALSE	0.084426	0.441124	0.896424
LOC4347183	LOC_Os09g27060	ATP-dependent DNA helicase DDM1	21.6738	19.9151	24.4123	22.275	-0.122089	0.366228	0.809064	FALSE	-0.13218	0.439734	0.895807
LOC9269916	LOC_Os03g48180	protein NRT1/ PTR FAMILY 2.11	502.557	437.387	419.234	402.603	-0.200379	0.00358216	0.0513755	TRUE	-0.0583974	0.438703	0.89571
LOC4332325	LOC_Os03g15570	mitogen-activated protein kinase kinase kinase 1	25.4118	27.782	30.6632	28.2141	0.128649	0.453373	0.860639	FALSE	-0.120091	0.438002	0.895122
LOC4344892	LOC_Os08g09920	putative F-box/LRR-repeat protein At3g59170	14.3289	15.7042	12.192	13.1465	0.132229	0.535504	0.893716	FALSE	0.108746	0.436538	0.894059
LOC4325620	LOC_Os01g55530	uncharacterized LOC4325620	19.2532	20.3757	19.2409	20.3583	0.0817551	0.712488	0.947245	FALSE	0.0814436	0.432538	0.89203
LOC4351561	LOC_Os12g06260	NDR1/HIN1-like protein 1	140.064	117.03	138.69	131.487	-0.259217	0.00149086	0.0265076	TRUE	-0.0769419	0.431843	0.891968
LOC4340531	LOC_Os06g11990	protein CELLULOSE SYNTHASE INTERACTIVE 1	862.21	957.999	946.132	941.552	0.151985	0.176817	0.618148	FALSE	-0.00700065	0.430416	0.891187
LOC9271613	LOC_Os12g36740	protein FAM133	25.4692	27.7204	23.8914	21.7847	0.122196	0.485404	0.874957	FALSE	-0.133178	0.43021	0.891187
LOC4333548	LOC_Os03g44010	mediator of RNA polymerase II transcription subunit 19a	36.1541	37.5859	46.3981	43.1265	0.0560344	0.789756	0.966929	FALSE	-0.105492	0.428645	0.890488
LOC4351807	LOC_Os12g12260	diacylglycerol kinase 2	35.2672	35.7415	39.4989	40.9068	0.0192748	0.978663	0.995171	FALSE	0.0505272	0.428182	0.890322
LOC4342987	LOC_Os07g22220	WD40 repeat-containing protein HOS15	32.5481	40.6898	35.3435	32.5855	0.322093	0.0187356	0.171233	TRUE	-0.117214	0.426383	0.889104
LOC4342444	LOC_Os07g06550	uncharacterized LOC4342444	85.2822	85.6517	96.3921	90.9407	0.0062374	0.865807	0.97858	FALSE	-0.0839889	0.425909	0.888877
LOC4347525	LOC_Os09g32988	uncharacterized LOC4347525	8.3586	8.23633	7.29562	8.10598	-0.0212586	0.848257	0.976225	FALSE	0.151956	0.425094	0.888408
LOC4331742	NA	40S ribosomal protein S28	16.6521	17.6096	20.2893	18.379	0.080656	0.732493	0.952831	FALSE	-0.142664	0.422563	0.887221
LOC4341695	LOC_Os06g44230	DNA-directed RNA polymerase 3B, chloroplastic	29.4584	33.6519	29.3409	26.9168	0.192007	0.219963	0.676927	FALSE	-0.124408	0.419971	0.885062
LOC9266405	LOC_Os10g33520	long-chain-alcohol oxidase FAO1	63.335	53.1979	64.3748	66.1383	-0.251634	0.0117405	0.123528	TRUE	0.0389885	0.417669	0.88403
LOC4333815	LOC_Os03g49220	adenylosuccinate synthetase 2, chloroplastic-like	40.1056	38.7232	45.3819	42.1399	-0.0506061	0.548495	0.897947	FALSE	-0.106932	0.417055	0.883719
LOC4340682	LOC_Os06g14630	GDSL esterase/lipase At5g37690	8.99874	6.23858	8.0978	8.97039	-0.528506	0.0234398	0.198263	FALSE	0.14764	0.415257	0.882654
LOC4326701	LOC_Os01g12280	uncharacterized LOC4326701	21.6161	21.6051	23.1225	21.0076	-0.000735913	0.878867	0.980981	FALSE	-0.138384	0.415163	0.88265
LOC4345613	LOC_Os08g32970	annexin D5	15.244	9.3121	16.0388	14.2907	-0.711067	0.000185297	0.00467906	FALSE	-0.166492	0.413196	0.881847
LOC4347427	LOC_Os09g31260	uncharacterized LOC4347427	60.6362	54.8268	69.578	71.1958	-0.145298	0.132801	0.545053	FALSE	0.03316	0.412646	0.881718
LOC4348211	LOC_Os10g10244	alanine--tRNA ligase	127.689	137.374	135.581	128.379	0.105482	0.386637	0.822465	FALSE	-0.0787523	0.411915	0.881526
LOC4330018	LOC_Os02g40860	casein kinase 1-like	36.6441	39.1226	33.7747	35.181	0.0944219	0.561944	0.902854	FALSE	0.0588562	0.411352	0.881063
LOC4349630	LOC_Os11g02760	bifunctional bis(5'-adenosyl)-triphosphatase/adenylylsulfatase FHIT	10.1635	10.2954	9.4512	10.3642	0.0186067	0.983792	0.996302	FALSE	0.133037	0.410105	0.880423
LOC107275646	LOC_Os06g13050	NLR family CARD domain-containing protein 3	18.7388	19.6382	21.3982	19.3353	0.0676396	0.779723	0.964952	FALSE	-0.146257	0.404582	0.878163
LOC4337660	LOC_Os05g03120	interactor of constitutive active ROPs 2, chloroplastic	36.6089	36.0492	32.3874	29.7319	-0.0222271	0.723425	0.950304	FALSE	-0.123422	0.403501	0.877938
LOC4345284	LOC_Os08g23780	probable galacturonosyltransferase 4	39.3119	39.5833	37.5	34.5342	0.00992575	0.917877	0.986018	FALSE	-0.118865	0.403114	0.877765
LOC4325550	LOC_Os01g54480	integrin-linked protein kinase 1	14.7892	16.5649	15.4869	16.6159	0.16358	0.419801	0.842806	FALSE	0.10151	0.402135	0.877545
LOC4338176	LOC_Os05g14590	DNA replication licensing factor MCM6-like	30.6152	34.4515	30.9091	28.3116	0.170318	0.262772	0.724893	FALSE	-0.126637	0.400787	0.876691
LOC4332340	LOC_Os03g15770	putative serine/threonine-protein kinase	24.705	29.7185	28.8488	26.3591	0.266562	0.0804983	0.418401	FALSE	-0.130211	0.400886	0.876691
LOC4332034	LOC_Os03g11330	probable galacturonosyltransferase 14	103.967	98.6525	107.722	101.667	-0.0756938	0.304941	0.761534	FALSE	-0.0834501	0.398666	0.875829
LOC4330519	LOC_Os02g48460	short-chain dehydrogenase/reductase family 42E member 1	36.3674	35.8949	36.6997	33.7881	-0.0188681	0.751638	0.95788	FALSE	-0.119251	0.396743	0.874519
LOC9266470	LOC_Os07g40640	uncharacterized LOC9266470	20.996	19.1769	16.7475	14.9468	-0.130744	0.342415	0.790753	FALSE	-0.164108	0.3962	0.874
LOC4332433	LOC_Os03g17100	probable histone H2A.5	294.049	224.869	286.845	274.173	-0.386975	5.25822e-06	0.000208786	TRUE	-0.0651849	0.394966	0.872521
LOC4351679	LOC_Os12g08180	leucine-rich repeat receptor-like tyrosine-protein kinase PXC3	15.0996	19.3919	12.7762	13.8589	0.360942	0.062931	0.364701	FALSE	0.117363	0.393677	0.871596
LOC4328083	LOC_Os02g02510	DNA-directed RNA polymerase II subunit 4	45.2742	44.1012	42.6088	44.1812	-0.0378716	0.605708	0.916652	FALSE	0.052282	0.392845	0.871252
LOC4336162	LOC_Os04g40150	beta-1,4-mannosyl-glycoprotein 4-beta-N-acetylglucosaminyltransferase	32.7277	33.6524	34.0508	35.5471	0.0401985	0.893582	0.98308	FALSE	0.0620428	0.391899	0.870336
LOC4337213	LOC_Os04g55500	crossover junction endonuclease EME1-like	18.5215	20.1912	20.6878	18.6274	0.124528	0.521181	0.887505	FALSE	-0.151356	0.389978	0.869593
LOC4332063	LOC_Os03g11670	pentatricopeptide repeat-containing protein ATP4 homolog, chloroplastic-like	12.9804	10.9103	16.8119	14.9421	-0.250644	0.170816	0.609447	FALSE	-0.170099	0.390035	0.869593
LOC4341730	LOC_Os06g44870	nuclear intron maturase 3, mitochondrial	13.7786	12.5695	13.2369	11.6353	-0.132503	0.410375	0.83862	FALSE	-0.186063	0.390647	0.869593
LOC4349511	LOC_Os10g42820	CSC1-like protein At1g32090	64.1233	67.9504	71.2089	73.0156	0.0836338	0.59611	0.913909	FALSE	0.0361459	0.388737	0.869454
LOC4341199	NA	uncharacterized LOC4341199	32.9964	27.1676	34.022	31.187	-0.280423	0.0267643	0.21536	TRUE	-0.125521	0.388919	0.869454
LOC4341990	LOC_Os06g49040	protein PHOSPHATE STARVATION RESPONSE 3-like	30.854	32.853	28.4177	29.8591	0.0905673	0.613926	0.918934	FALSE	0.0713802	0.388027	0.868925
LOC9269038	LOC_Os09g30486	fasciclin-like arabinogalactan protein 7	73.8554	61.4953	72.5032	67.8546	-0.264229	0.0102561	0.113066	TRUE	-0.0955977	0.384327	0.865771
LOC4341769	LOC_Os06g45360	aminopeptidase P1	29.9393	31.8701	28.2933	29.7343	0.0901627	0.619044	0.920436	FALSE	0.0716702	0.382783	0.864118
LOC4349055	LOC_Os10g36030	probable ascorbate-specific transmembrane electron transporter 1	12.5827	16.9334	12.1612	13.2438	0.428429	0.0235722	0.198785	TRUE	0.123034	0.382266	0.864118
LOC4344535	LOC_Os08g02550	COP9 signalosome complex subunit 3	24.1234	28.4892	24.5375	25.9298	0.239982	0.123656	0.527556	FALSE	0.0796263	0.381163	0.863236
LOC4330824	LOC_Os02g52590	probable fucosyltransferase 8	34.6594	45.6377	36.453	38.0246	0.396979	0.00228055	0.0368463	FALSE	0.0608921	0.380151	0.863045
LOC4332040	LOC_Os03g11410	probable mitochondrial-processing peptidase subunit beta, mitochondrial	239.93	259.413	287	288.503	0.112638	0.287119	0.745945	FALSE	0.00753491	0.379408	0.862869
LOC4330174	LOC_Os02g43590	ELMO domain-containing protein A	72.3132	82.7627	61.6044	63.4518	0.194721	0.0838635	0.427769	FALSE	0.0426286	0.379836	0.862869
LOC4332113	LOC_Os03g12370	heat stress transcription factor A-9-like	17.8834	21.2669	15.672	16.8925	0.249989	0.162243	0.595988	FALSE	0.108189	0.378981	0.862854
LOC4335795	LOC_Os04g33780	OTU domain-containing protein 5	99.8459	111.067	120.746	122.746	0.153652	0.170702	0.60929	FALSE	0.0237062	0.377659	0.862829
LOC4334517	LOC_Os03g59360	remorin 4.1-like	392.294	257.599	349.795	351.374	-0.606807	1.54336e-12	1.9058e-10	TRUE	0.00649723	0.376547	0.861791
LOC4333726	LOC_Os03g47740	BEL1-like homeodomain protein 7	202.929	214.574	211.354	213.11	0.0805033	0.486219	0.875509	FALSE	0.0119348	0.37668	0.861791
LOC4351684	LOC_Os12g08260	2-oxoisovalerate dehydrogenase subunit alpha 2, mitochondrial	24.7996	22.6807	26.4456	27.9107	-0.128851	0.302487	0.759469	FALSE	0.0777874	0.375334	0.861088
LOC4332645	LOC_Os03g19960	probable pre-mRNA-splicing factor ATP-dependent RNA helicase DEAH3	93.1061	107.226	95.7765	97.769	0.203712	0.0573436	0.347678	FALSE	0.0297046	0.373536	0.860568
LOC4347483	LOC_Os09g32470	cytochrome b561 and DOMON domain-containing protein At3g25290	24.7607	22.2503	24.8459	22.4594	-0.154227	0.24475	0.706476	FALSE	-0.145688	0.371573	0.858951
LOC4352075	LOC_Os12g22810	uncharacterized LOC4352075	83.177	101.356	95.0086	89.2903	0.285173	0.0187806	0.171298	TRUE	-0.0895544	0.370214	0.857382
LOC4352308	LOC_Os12g32380	40S ribosomal protein S29	90.6314	92.8417	105.229	107.266	0.0347612	0.91156	0.985008	FALSE	0.0276633	0.369364	0.856865
LOC4337606	LOC_Os05g02260	uncharacterized LOC4337606	197.97	208.366	197.123	199.637	0.07384	0.541202	0.895492	FALSE	0.0182832	0.368477	0.856845
LOC4334648	LOC_Os03g61210	transmembrane protein 184A	69.7693	70.2843	74.0439	75.9937	0.0106109	0.909633	0.984793	FALSE	0.0374997	0.368425	0.856845
LOC4331955	LOC_Os03g10200	deSI-like protein At4g17486	55.2235	59.4987	53.2001	49.3481	0.107575	0.444172	0.855125	FALSE	-0.108433	0.369052	0.856845
LOC4334391	LOC_Os03g57880	glucan endo-1,3-beta-glucosidase 8	41.0578	38.6614	43.0397	44.7962	-0.0867626	0.371624	0.812553	FALSE	0.0577063	0.368386	0.856845
LOC4325994	LOC_Os01g03730	endonuclease 2	26.6315	17.8247	24.3234	21.9092	-0.579252	7.79892e-05	0.00222793	FALSE	-0.15081	0.362819	0.851061
LOC4347692	LOC_Os09g36460	E3 ubiquitin ligase BIG BROTHER-related	35.4789	35.4653	32.6339	34.2484	-0.000554005	0.853466	0.97699	FALSE	0.0696692	0.362136	0.850506
LOC4352333	LOC_Os12g32850	4-hydroxyphenylacetaldehyde oxime monooxygenase	15.1206	4.51774	9.79068	8.38768	-1.74284	8.72057e-15	1.43147e-12	TRUE	-0.223137	0.360748	0.849669
LOC4346346	LOC_Os08g45040	zinc finger protein 593	29.1122	31.6237	30.141	31.7128	0.119383	0.470925	0.868929	FALSE	0.0733367	0.359729	0.848581
LOC4337915	LOC_Os05g07300	G-type lectin S-receptor-like serine/threonine-protein kinase At2g19130	39.7796	48.7727	33.5896	35.2683	0.294044	0.0317525	0.240839	TRUE	0.070358	0.354729	0.845031
LOC4343955	LOC_Os07g43050	serine/arginine-rich splicing factor SC35	27.0892	25.9994	24.4761	22.0629	-0.0592396	0.570326	0.905894	FALSE	-0.149752	0.354271	0.844992
LOC4324876	LOC_Os01g68324	dolichyl-diphosphooligosaccharide--protein glycosyltransferase subunit 2-like	112.033	122.163	108.743	102.285	0.124873	0.279877	0.739648	FALSE	-0.0883249	0.353932	0.844656
LOC9267846	LOC_Os01g52770	GDSL esterase/lipase At5g45670	111.48	96.7471	96.704	90.7423	-0.204495	0.0224906	0.193216	TRUE	-0.0918007	0.35285	0.844255
LOC4339574	LOC_Os05g48330	aspartic proteinase NANA, chloroplast	37.4511	32.4227	52.0284	53.9597	-0.208004	0.0864139	0.435133	FALSE	0.0525838	0.351316	0.842142
LOC4341078	LOC_Os06g29430	tRNA(adenine(34)) deaminase, chloroplastic	96.9925	117.307	94.3641	88.5204	0.274339	0.0259228	0.211466	TRUE	-0.0922287	0.349207	0.840795
LOC4325154	LOC_Os01g18630	aspartic proteinase-like	103.637	93.6722	123.58	125.773	-0.145849	0.0784483	0.411833	FALSE	0.0253782	0.348322	0.839659
LOC4329973	LOC_Os02g40030	nucleotide-sugar uncharacterized transporter 3	12.0323	15.4275	12.252	13.4924	0.358594	0.0699974	0.38538	FALSE	0.139124	0.348145	0.839659
LOC4330648	LOC_Os02g50230	mitochondrial metalloendopeptidase OMA1	22.4405	22.4042	19.89	21.3468	-0.00233561	0.867585	0.978807	FALSE	0.101977	0.346901	0.838487
LOC4332843	LOC_Os03g22780	divinyl chlorophyllide a 8-vinyl-reductase, chloroplastic	23.7175	17.0565	22.6574	20.263	-0.475636	0.00275828	0.0424586	FALSE	-0.161141	0.34677	0.838487
LOC4324051	LOC_Os01g32380	NRR repressor homolog 3	8.68974	4.21036	9.883	8.47727	-1.04537	0.000106943	0.0029062	FALSE	-0.22135	0.346698	0.838487
LOC4345191	LOC_Os08g19650	homeobox protein knotted-1-like 13	38.3564	34.8512	36.4529	33.3208	-0.138259	0.212504	0.66653	FALSE	-0.129611	0.346071	0.837753
LOC9270876	LOC_Os01g48130	NAC domain-containing protein 73	45.8597	39.4604	42.7941	39.2574	-0.216821	0.0438393	0.294895	FALSE	-0.124447	0.345372	0.83725
LOC4324720	LOC_Os01g52550	putative ABC transporter B family member 8	161.779	169.428	130.107	132.417	0.0666514	0.607917	0.916652	FALSE	0.0253905	0.343239	0.835287
LOC4342343	LOC_Os07g04180	amino acid permease 6	114.884	120.901	104.272	106.824	0.07365	0.586737	0.910728	FALSE	0.0348766	0.342838	0.835193
LOC9270872	LOC_Os10g35040	lnc_RNA pseudo probable inactive receptor kinase At5g16590	44.8446	38.9073	39.5925	41.3969	-0.204894	0.0597936	0.355409	FALSE	0.0642975	0.341306	0.832876
LOC4352760	LOC_Os12g41620	WD repeat-containing protein 75	28.8122	32.5767	30.1403	27.3506	0.177161	0.252686	0.713785	FALSE	-0.140119	0.340804	0.832463
LOC4325012	LOC_Os01g67590	probable thimet oligopeptidase	10.6533	10.6949	12.0069	10.398	0.00562255	0.932872	0.986018	FALSE	-0.207557	0.340934	0.832463
LOC4338816	LOC_Os05g34640	PHD finger protein ALFIN-LIKE 5-like	48.1284	50.0938	46.1535	48.175	0.0577438	0.757961	0.958975	FALSE	0.0618458	0.339468	0.832427
LOC4328227	LOC_Os02g04270	myb-binding protein 1A-like protein	56.4598	68.5341	59.0809	61.1059	0.279598	0.0179567	0.165732	TRUE	0.0486209	0.338883	0.832311
LOC4350299	LOC_Os11g18570	cytochrome P450 87A3-like	949.936	649.627	721.87	692.992	-0.548217	8.72617e-15	1.43147e-12	TRUE	-0.0589015	0.338708	0.832233
LOC4339345	LOC_Os05g44360	dolichyl-diphosphooligosaccharide--protein glycosyltransferase subunit STT3A-like	74.7943	78.5836	67.0869	69.4483	0.0713007	0.630559	0.923107	FALSE	0.0499088	0.338364	0.832112
LOC4352769	LOC_Os12g41715	DEAD-box ATP-dependent RNA helicase 9-like	88.1437	109.683	92.0236	94.2444	0.315411	0.00280954	0.0429667	TRUE	0.0344022	0.33798	0.831913
LOC4343227	LOC_Os07g29630	vacuolar protein sorting-associated protein 24 homolog 1	19.2906	19.2077	17.7641	19.2101	-0.00621878	0.860422	0.977422	FALSE	0.112902	0.334753	0.830059
LOC4329058	LOC_Os02g18840	phosphatidylinositol 4-kinase gamma 4	27.7111	30.794	21.3653	22.8944	0.152185	0.348283	0.794651	FALSE	0.0997217	0.333596	0.829228
LOC4345951	LOC_Os08g39140	heat shock protein 81-1	497.461	513.603	482.936	484.539	0.0460711	0.754393	0.95852	FALSE	0.00478055	0.328815	0.828364
LOC4347960	LOC_Os10g01920	acyl transferase 15-like	155.977	119.15	189.313	179.42	-0.388556	2.63148e-06	0.000111165	TRUE	-0.077429	0.329641	0.828364
LOC4352828	LOC_Os12g42850	cationic amino acid transporter 2, vacuolar	172.06	159.195	181.643	172.022	-0.112111	0.11504	0.510344	FALSE	-0.0785081	0.330463	0.828364
LOC4331139	LOC_Os02g57140	uncharacterized LOC4331139	108.947	138.756	101.229	103.555	0.348923	0.000799313	0.0161982	TRUE	0.0327711	0.329916	0.828364
LOC4325197	LOC_Os01g07490	protein RST1	94.0765	111.866	99.6299	93.3206	0.249867	0.0345257	0.254396	TRUE	-0.0943845	0.328676	0.828364
LOC4336272	LOC_Os04g41810	cytochrome b561 and DOMON domain-containing protein At3g07570	105.242	100.372	90.2321	92.8743	-0.0683512	0.336279	0.787571	FALSE	0.041639	0.327656	0.828364
LOC4349512	LOC_Os10g42830	D-xylose-proton symporter-like 2	40.2557	38.7228	38.455	40.3443	-0.056012	0.519308	0.886512	FALSE	0.0691917	0.330073	0.828364
LOC4347757	NA	auxin-responsive protein SAUR36-like	10.0073	9.52723	5.44776	6.43661	-0.0709195	0.669434	0.935801	FALSE	0.240638	0.328573	0.828364
LOC4336995	LOC_Os04g52580	protein unc-45 homolog A	5.38851	5.31674	7.48097	6.2494	-0.0193455	0.880801	0.981357	FALSE	-0.259508	0.330035	0.828364
LOC4337491	LOC_Os04g59330	uncharacterized LOC4337491	246.945	231.232	250.879	253.456	-0.0948507	0.149443	0.57343	FALSE	0.0147421	0.324927	0.827343
LOC4342115	LOC_Os06g51060	chitinase 1-like	49.9876	36.6638	59.4208	61.57	-0.447215	8.81463e-05	0.00246393	FALSE	0.0512594	0.323627	0.826931
LOC4330968	LOC_Os02g54770	serine/arginine-rich splicing factor RSZ21-like	35.9343	36.1413	39.2532	35.8579	0.0082838	0.909279	0.984793	FALSE	-0.13052	0.323835	0.826931
LOC4327635	LOC_Os01g07570	uncharacterized LOC4327635	33.066	32.7916	28.1103	29.8583	-0.0120223	0.790057	0.966929	FALSE	0.0870332	0.321253	0.824876
LOC9267624	LOC_Os10g31770	protein ENHANCED DISEASE RESISTANCE 2	32.8197	33.9593	33.433	35.3365	0.049248	0.836872	0.97431	FALSE	0.0798866	0.319482	0.823856
LOC4352485	LOC_Os12g36770	uncharacterized LOC4352485	26.637	25.5694	28.9089	30.6634	-0.0590126	0.565319	0.903934	FALSE	0.0850021	0.318483	0.822905
LOC4342487	LOC_Os07g07230	probable inactive leucine-rich repeat receptor-like protein kinase At3g03770	156.629	155.783	144.177	146.715	-0.00781164	0.72208	0.949888	FALSE	0.0251809	0.31777	0.822546
LOC4347441	LOC_Os09g31430	beta-glucosidase 30-like	524.213	349.829	654.177	627.013	-0.583503	1.56786e-15	2.96102e-13	TRUE	-0.061186	0.315591	0.820913
LOC4335226	LOC_Os04g16450	probable aquaporin PIP2-6	508.785	385.17	424.051	404.608	-0.401559	5.80611e-08	3.42484e-06	TRUE	-0.0677146	0.314346	0.819552
LOC4344399	LOC_Os07g49460	two-component response regulator-like PRR37	36.6895	37.3709	29.5853	31.4018	0.0265467	0.974261	0.995171	FALSE	0.0859642	0.314343	0.819552
LOC4340725	LOC_Os06g15990	aldehyde dehydrogenase family 2 member B7, mitochondrial	414.807	324.967	427.109	407.48	-0.352146	1.19612e-06	5.50851e-05	TRUE	-0.0678747	0.313159	0.818212
LOC4337467	LOC_Os04g58910	receptor protein kinase TMK1	114.814	138.297	121.206	123.968	0.268474	0.00703555	0.0862613	TRUE	0.0325056	0.312297	0.817156
LOC4347903	LOC_Os09g39570	beta-amylase 2, chloroplastic	25.1968	25.2622	25.9854	23.2958	0.00373877	0.894801	0.983458	FALSE	-0.157634	0.312316	0.817156
LOC4346363	LOC_Os08g45240	RNA-binding protein 42	45.1933	48.4037	43.163	39.4126	0.0990072	0.514944	0.885435	FALSE	-0.13114	0.309749	0.815905
LOC4345203	LOC_Os08g20020	HSP-interacting protein	41.5184	46.4057	43.318	39.6336	0.160552	0.25243	0.713557	FALSE	-0.128243	0.309678	0.815875
LOC4332033	LOC_Os03g11320	heparanase-like protein 1	95.9855	85.3449	94.6073	97.1493	-0.169511	0.051488	0.325722	FALSE	0.0382519	0.308038	0.814451
LOC4336224	LOC_Os04g41100	cyclin-dependent kinase G-2-like	111.156	123.514	101.379	94.7447	0.152094	0.192625	0.641165	FALSE	-0.0976446	0.307661	0.813834
LOC4330916	LOC_Os02g53860	subtilisin-like protease SBT1.4	144.571	131.966	131.736	123.849	-0.131602	0.0853465	0.43236	FALSE	-0.0890659	0.306835	0.813417
LOC4348852	LOC_Os10g32970	eukaryotic translation initiation factor-like	51.8279	54.8883	51.9407	54.1757	0.08277	0.587634	0.910986	FALSE	0.0607813	0.307247	0.813417
LOC112936813	LOC_Os11g15000	lnc_RNA LOC112936813	16.3777	17.7328	19.6418	17.3596	0.114686	0.583632	0.910441	FALSE	-0.178188	0.306912	0.813417
LOC4346499	LOC_Os09g07350	fasciclin-like arabinogalactan protein 2	446.01	315.899	440.309	419.739	-0.497613	2.77318e-10	2.48304e-08	TRUE	-0.0690218	0.306239	0.812978
LOC4339003	LOC_Os05g38410	laccase-13	40.318	36.9404	38.1771	34.7447	-0.126225	0.224512	0.683495	FALSE	-0.135915	0.305612	0.812923
LOC4341836	LOC_Os06g46366	uncharacterized LOC4341836	25.2296	29.2881	23.6451	25.3408	0.215197	0.170064	0.608503	FALSE	0.09992	0.304365	0.812923
LOC4346471	LOC_Os09g05030	uncharacterized LOC4346471	26.0864	31.6544	27.707	24.8482	0.279111	0.0615896	0.361248	FALSE	-0.15711	0.305849	0.812923
LOC9272185	LOC_Os02g39380	probable calcium-binding protein CML17	8.05266	9.00482	10.3125	8.72636	0.161232	0.54674	0.897207	FALSE	-0.240938	0.305453	0.812923
LOC4329637	LOC_Os02g34700	pentatricopeptide repeat-containing protein At3g62890	5.60271	6.39233	7.26557	6.0031	0.190218	0.528198	0.891932	FALSE	-0.275369	0.305647	0.812923
LOC4333598	LOC_Os03g44900	general negative regulator of transcription subunit 3	66.5305	72.4978	66.1614	68.5874	0.123921	0.328029	0.780724	FALSE	0.0519538	0.30412	0.812545
LOC4325639	LOC_Os01g49670	uncharacterized LOC4325639	12.0311	14.7823	12.7785	14.1999	0.297107	0.138544	0.556207	FALSE	0.152163	0.303758	0.812531
LOC4334758	LOC_Os03g62740	GDSL esterase/lipase At3g48460	79.374	78.7362	84.0427	86.9099	-0.0116388	0.734654	0.953306	FALSE	0.0483983	0.303673	0.812497
LOC9267259	LOC_Os02g32530	chloroplastic import inner membrane translocase subunit HP30-2	29.2658	27.4132	26.3865	23.609	-0.0943438	0.396164	0.830075	FALSE	-0.16046	0.303383	0.812175
LOC4341747	LOC_Os06g45070	diphthamide biosynthesis protein 3	21.6345	23.7255	20.8753	22.5578	0.133101	0.506145	0.882359	FALSE	0.111829	0.302521	0.811439
LOC4334803	LOC_Os03g63450	DNA repair RAD52-like protein 2, chloroplastic	42.3942	40.4745	43.9646	40.1644	-0.0668554	0.465097	0.866285	FALSE	-0.130425	0.302164	0.811252
LOC4327907	LOC_Os01g18100	rhomboid-like protein 14, mitochondrial	9.06262	8.97383	9.54407	8.01081	-0.0142046	0.8678	0.978819	FALSE	-0.252657	0.300289	0.810123
LOC4338151	LOC_Os05g13940	extensin	2257.83	2148.39	2143.89	1971.1	-0.0716778	0.257813	0.719597	FALSE	-0.121228	0.298574	0.809126
LOC4325911	LOC_Os01g48370	tubby-like F-box protein 1	59.3611	72.0067	55.7538	58.238	0.278615	0.0144209	0.142335	TRUE	0.0628921	0.297912	0.808567
LOC9266083	LOC_Os08g03579	uncharacterized LOC9266083	374.197	381.785	362.389	373.522	0.0289641	0.950603	0.990994	FALSE	0.0436569	0.297799	0.808521
LOC4339217	LOC_Os05g41910	uncharacterized LOC4339217	122.438	116.262	106.184	108.846	-0.0746679	0.295678	0.754006	FALSE	0.0357205	0.297658	0.808518
LOC4325746	LOC_Os01g72320	PH, RCC1 and FYVE domains-containing protein 1	84.9682	90.1077	89.9918	92.6083	0.0847275	0.534969	0.893716	FALSE	0.0413489	0.296272	0.80795
LOC4348107	LOC_Os10g05690	auxin transporter-like protein 3	14.4765	12.3853	14.6552	12.7156	-0.225092	0.191141	0.638654	FALSE	-0.204804	0.295702	0.807032
LOC4335854	LOC_Os04g34930	COP9 signalosome complex subunit 8	18.8917	20.0069	15.7331	17.2329	0.0827445	0.706229	0.945677	FALSE	0.131367	0.294933	0.806476
LOC107278763	LOC_Os01g14110	transcription factor bHLH150	38.8715	33.6216	33.1885	35.1472	-0.209322	0.0767912	0.406769	FALSE	0.0827265	0.294109	0.805487
LOC9271032	LOC_Os02g14090	berberine bridge enzyme-like 23	27.4258	25.0775	31.1234	33.1705	-0.129145	0.294162	0.752419	FALSE	0.0919033	0.292463	0.804119
LOC4352586	LOC_Os12g38360	uncharacterized LOC4352586	29.1669	25.7846	25.5524	27.4688	-0.17782	0.169373	0.607299	FALSE	0.104335	0.293122	0.804119
LOC4341862	LOC_Os06g46820	uncharacterized vacuolar membrane protein YML018C	64.4133	65.9208	59.7296	62.1851	0.0333739	0.919235	0.986018	FALSE	0.0581234	0.292107	0.804065
LOC4351059	LOC_Os11g43890	WD repeat-containing protein VIP3	20.2011	21.0209	20.9679	22.7119	0.0573912	0.82905	0.973294	FALSE	0.115262	0.291103	0.803725
LOC9270050	LOC_Os12g38880	pentatricopeptide repeat-containing protein At3g29230-like	9.64235	9.71124	8.8968	10.1163	0.0102709	0.95414	0.992251	FALSE	0.185326	0.290209	0.802837
LOC4344497	LOC_Os08g02120	fructokinase-2-like	1051.62	918.504	1115.19	1117.49	-0.195253	0.00253135	0.039783	TRUE	0.00297824	0.289687	0.801783
LOC4335748	LOC_Os04g33220	chloroplastic import inner membrane translocase subunit HP30-2	30.2714	33.3451	31.0944	33.0434	0.139518	0.393114	0.827001	FALSE	0.0877085	0.289375	0.801311
LOC4352307	LOC_Os12g32360	uncharacterized LOC4352307	46.5254	36.2945	39.5304	41.6725	-0.358267	0.00280319	0.0429148	TRUE	0.076135	0.28907	0.800857
LOC4336541	LOC_Os04g45800	sphingoid long-chain bases kinase 1	55.3922	56.9774	57.3873	52.7875	0.0407065	0.8746	0.980142	FALSE	-0.120536	0.286678	0.798835
LOC4345316	LOC_Os08g25090	grpE protein homolog 2, mitochondrial	40.0403	47.5431	39.8389	42.0212	0.247781	0.0576818	0.348666	FALSE	0.0769368	0.285957	0.798835
LOC4350330	LOC_Os11g19730	uncharacterized LOC4350330	26.6059	25.1083	26.0783	23.2667	-0.0835815	0.457106	0.862552	FALSE	-0.164584	0.286778	0.798835
LOC4349619	LOC_Os11g02630	uncharacterized LOC4349619	15.6128	14.721	14.2845	15.7779	-0.0848533	0.541781	0.895672	FALSE	0.143462	0.285127	0.798835
LOC4337287	LOC_Os04g56590	protein HEAT INTOLERANT 4	16.9633	15.1203	16.9322	14.6921	-0.165931	0.278798	0.738509	FALSE	-0.204729	0.28617	0.798835
LOC4342850	LOC_Os07g14850	probable cellulose synthase A catalytic subunit 6 [UDP-forming]	523.083	496.239	519.287	495.981	-0.0760049	0.210864	0.664932	FALSE	-0.0662467	0.283734	0.797954
LOC4328226	LOC_Os02g04260	uncharacterized LOC4328226	53.2091	50.4016	52.2141	54.7736	-0.0782029	0.367807	0.809913	FALSE	0.0690405	0.283283	0.797539
LOC4326073	LOC_Os01g02870	WAT1-related protein At3g18200	249.281	160.669	248.242	251.395	-0.633675	1.83379e-15	3.406e-13	TRUE	0.0182127	0.281074	0.796713
LOC4324810	LOC_Os01g63270	alpha-glucan phosphorylase, H isozyme	148.868	165.494	150.798	153.829	0.152749	0.146785	0.570364	FALSE	0.0287125	0.280991	0.796713
LOC4337510	LOC_Os04g59550	UDP-galactose transporter 1	118.459	120.533	112.72	116.082	0.0250419	0.978343	0.995171	FALSE	0.0423955	0.281478	0.796713
LOC4343318	LOC_Os07g31884	protein DETOXIFICATION 19	38.596	27.3823	38.6057	34.9659	-0.495212	0.000179927	0.00458468	FALSE	-0.142866	0.281033	0.796713
LOC4330657	LOC_Os02g50350	dihydropyrimidine dehydrogenase (NADP(+)), chloroplastic	180.706	152.802	186.603	189.666	-0.241987	0.00198827	0.0330261	TRUE	0.0234871	0.280374	0.795661
LOC4339171	LOC_Os05g41200	probable calcium-binding protein CML9	6.42674	7.16054	7.0494	8.23272	0.155981	0.607518	0.916652	FALSE	0.223868	0.280256	0.795661
LOC4343213	LOC_Os07g29290	expansin-like A3	31.8621	36.6639	31.0631	27.9084	0.202516	0.177496	0.618645	FALSE	-0.154503	0.279261	0.794791
LOC4347001	LOC_Os09g23690	plant UBX domain-containing protein 2	22.5951	21.9737	19.4879	21.1962	-0.040236	0.676645	0.937361	FALSE	0.121231	0.278638	0.794708
LOC4340217	LOC_Os06g06730	methyltransferase-like protein 5	6.06141	6.23861	7.23436	5.88056	0.0415716	0.943039	0.988151	FALSE	-0.298911	0.27792	0.794443
LOC4331487	LOC_Os03g03630	uncharacterized LOC4331487	17.8478	11.709	18.5328	16.212	-0.608124	0.000418206	0.00951291	FALSE	-0.193021	0.276999	0.793088
LOC4326742	LOC_Os01g12650	reticulon-like protein B1	152.843	147.177	151.693	154.823	-0.0545027	0.387804	0.823384	FALSE	0.0294656	0.276364	0.792958
LOC4343952	LOC_Os07g43020	multifunctional methyltransferase subunit TRM112 homolog A	24.7009	23.7256	25.6155	27.5401	-0.0581144	0.585283	0.910728	FALSE	0.104516	0.275132	0.792853
LOC4337490	LOC_Os04g59320	probable receptor-like protein kinase At1g49730	27.6779	27.1985	28.6328	25.6201	-0.0252085	0.732351	0.952739	FALSE	-0.160396	0.275287	0.792853
LOC4337594	LOC_Os05g02040	replication protein A 70 kDa DNA-binding subunit C-like	24.2757	28.9504	23.2149	25.0609	0.25407	0.106114	0.486298	FALSE	0.110386	0.27484	0.792775
LOC4348103	LOC_Os10g05600	thaumatin-like protein 1	31.495	25.8157	25.2763	22.494	-0.286872	0.0316527	0.240406	FALSE	-0.168246	0.274496	0.792458
LOC4333840	LOC_Os03g49580	eukaryotic peptide chain release factor subunit 1-3	34.9624	37.3095	33.1279	35.2441	0.0937377	0.572926	0.906772	FALSE	0.0893381	0.273012	0.791116
LOC4346609	LOC_Os09g10820	dTDP-3,4-didehydro-2,6-dideoxy-alpha-D-glucose 3-reductase	18.4312	15.7965	16.8107	18.4684	-0.222542	0.142717	0.563396	FALSE	0.135685	0.272634	0.790625
LOC4332723	LOC_Os03g21160	zinc finger CCCH domain-containing protein 23-like	23.1193	26.3992	21.7668	19.2133	0.191396	0.255741	0.71648	FALSE	-0.180029	0.271985	0.79006
LOC4334493	LOC_Os03g59050	DEAD-box ATP-dependent RNA helicase 37-like	120.928	126.003	133.957	137.421	0.059305	0.682824	0.939515	FALSE	0.0368311	0.27037	0.788101
LOC9272029	LOC_Os10g02220	protein NRT1/ PTR FAMILY 8.3	39.5267	28.5195	43.5335	39.5709	-0.470881	0.000167775	0.00431415	FALSE	-0.137688	0.266312	0.782925
LOC9269422	LOC_Os01g34614	DNA-directed RNA polymerases II, IV and V subunit 12	15.4593	16.749	20.7184	22.5564	0.115607	0.591102	0.912094	FALSE	0.122621	0.263818	0.78041
LOC9269523	LOC_Os02g32110	probable glucuronosyltransferase Os02g0520750	98.3023	92.7819	104.341	107.45	-0.0833826	0.262476	0.724799	FALSE	0.0423622	0.263207	0.77955
LOC4327723	LOC_Os01g42294	probable inactive receptor kinase At2g26730	151.006	130.644	145.186	135.88	-0.208961	0.00932972	0.105924	TRUE	-0.0955706	0.262557	0.779384
LOC4337016	LOC_Os04g52780	LRR receptor-like serine/threonine-protein kinase FLS2	16.4698	13.2457	13.7016	11.6942	-0.314297	0.0572306	0.347153	FALSE	-0.22855	0.262178	0.779128
LOC4337679	LOC_Os05g03530	tetraspanin-6	14.0789	11.8935	16.8084	14.5428	-0.243354	0.165151	0.600486	FALSE	-0.20888	0.261626	0.778782
LOC4336402	LOC_Os04g43650	probable low-specificity L-threonine aldolase 1	5.87956	6.39223	7.75848	6.34213	0.120611	0.713749	0.947723	FALSE	-0.290807	0.261548	0.778782
LOC4350302	LOC_Os11g18730	probable beta-D-xylosidase 7	189.612	128.8	164.156	154.393	-0.557915	1.79504e-11	1.91193e-09	TRUE	-0.0884606	0.26012	0.776972
LOC4341419	LOC_Os06g39230	aldehyde dehydrogenase family 2 member C4	17.267	15.8885	17.5182	15.2212	-0.120041	0.406496	0.836705	FALSE	-0.202772	0.259649	0.776439
LOC4343906	LOC_Os07g42420	3-oxoacyl-[acyl-carrier-protein] synthase II, chloroplastic	42.6801	36.6326	46.3353	42.1707	-0.220436	0.0551982	0.340139	FALSE	-0.135872	0.259208	0.775694
LOC9266663	LOC_Os09g38970	probable protein S-acyltransferase 19	68.4749	69.3325	61.358	64.2101	0.0179575	0.961885	0.994472	FALSE	0.0655488	0.258756	0.775677
LOC4342674	LOC_Os07g10390	splicing factor 3B subunit 3	59.5709	68.1646	65.2342	59.8715	0.194415	0.176372	0.617606	FALSE	-0.12376	0.258724	0.775677
LOC4333519	LOC_Os03g43510	VAN3-binding protein	86.6053	73.913	75.2426	69.4882	-0.228626	0.016708	0.157572	TRUE	-0.114781	0.258479	0.77535
LOC4339524	LOC_Os05g47670	uncharacterized LOC4339524	18.2098	21.2666	13.67	15.2508	0.223869	0.230813	0.692861	FALSE	0.157869	0.257914	0.775061
LOC4323835	LOC_Os01g73790	UDP-D-apiose/UDP-D-xylose synthase-like	94.5246	93.7335	86.5464	89.7177	-0.012125	0.722781	0.949929	FALSE	0.0519189	0.25655	0.773693
LOC4331332	LOC_Os03g01740	cyclin-dependent protein kinase inhibitor EL2-like	17.0823	18.716	20.1959	22.1167	0.131764	0.507871	0.882509	FALSE	0.13108	0.256517	0.773693
LOC4347547	LOC_Os09g33710	probable inactive beta-glucosidase 33	49.3153	47.0509	44.3022	46.7542	-0.067814	0.442948	0.854474	FALSE	0.0777182	0.255774	0.772858
LOC4344839	LOC_Os08g08970	germin-like protein 8-3	1841.33	1483.52	3178.82	3184.57	-0.311722	5.68706e-06	0.000222667	TRUE	0.00260788	0.255417	0.772053
LOC4341942	LOC_Os06g48180	xyloglucan endotransglucosylase/hydrolase protein 24	58.4345	47.9425	53.659	48.919	-0.285515	0.00669287	0.0834252	TRUE	-0.133425	0.253913	0.771169
LOC4333583	LOC_Os03g44670	uncharacterized LOC4333583	25.0772	26.7988	26.5089	23.5142	0.0957906	0.60992	0.917356	FALSE	-0.172942	0.251174	0.767492
LOC4326294	LOC_Os01g01450	ricin B-like lectin R40G3	564.508	438.246	706.228	673.641	-0.365252	4.06004e-07	2.02767e-05	TRUE	-0.0681543	0.250771	0.767155
LOC4339746	LOC_Os05g50720	uncharacterized LOC4339746	30.3918	32.2388	25.4	27.4141	0.085116	0.661239	0.933568	FALSE	0.11009	0.250568	0.767064
LOC4334298	LOC_Os03g56630	protein FAR1-RELATED SEQUENCE 4	88.1873	105.321	88.8486	82.2021	0.256144	0.0204914	0.181523	TRUE	-0.112174	0.249237	0.765022
LOC4346585	LOC_Os09g10054	SKP1-like protein 1A	30.8714	52.1225	67.1776	70.0865	0.755637	5.95994e-08	3.47742e-06	TRUE	0.0611553	0.249512	0.765022
LOC4324886	LOC_Os01g66280	UPF0301 protein Cpar_0662	25.8323	23.7256	25.8612	27.9105	-0.122731	0.327472	0.77995	FALSE	0.11002	0.249292	0.765022
LOC4346861	LOC_Os09g19900	THO complex subunit 6	8.29574	8.60507	7.7584	6.31233	0.0528176	0.895114	0.983562	FALSE	-0.297588	0.249232	0.765022
LOC4338780	LOC_Os05g34040	uncharacterized protein Cbei_0202	16.2913	16.1963	18.0096	15.5916	-0.00843456	0.862574	0.978376	FALSE	-0.207999	0.246895	0.763017
LOC4343293	LOC_Os07g31370	ras-related protein RABH1b	101.838	98.4362	94.6379	97.8369	-0.0490155	0.45971	0.864074	FALSE	0.0479616	0.245769	0.761738
LOC4332443	LOC_Os03g17240	ankyrin repeat-containing protein ITN1	75.2804	98.6818	80.2953	83.3214	0.390509	0.000150715	0.00394317	TRUE	0.05337	0.245609	0.761624
LOC4344748	LOC_Os08g06930	protein FAR1-RELATED SEQUENCE 5	26.8551	32.607	29.8952	32.0826	0.279985	0.066231	0.375273	FALSE	0.101878	0.244988	0.761024
LOC4331793	LOC_Os03g07850	tRNA-specific 2-thiouridylase MnmA	21.5823	19.4535	23.4891	20.6363	-0.149816	0.267573	0.729243	FALSE	-0.186807	0.242354	0.75887
LOC4332808	LOC_Os03g22400	putative ubiquitin-like-specific protease 1B	20.9696	21.3282	17.8257	19.6496	0.0244649	0.991425	0.9974	FALSE	0.140535	0.241085	0.75855
LOC4340558	LOC_Os06g12310	aquaporin NIP2-2-like	123.614	127.355	107.88	100.366	0.0430155	0.821564	0.972771	FALSE	-0.104156	0.240435	0.758263
LOC4327539	LOC_Os01g59020	cytochrome P450 94B3	6.24509	6.9456	5.04912	6.12738	0.153376	0.607685	0.916652	FALSE	0.279239	0.240525	0.758263
LOC4336164	LOC_Os04g40190	ice-structuring glycoprotein	116.625	120.102	90.638	93.8091	0.0423883	0.835908	0.974153	FALSE	0.049612	0.237397	0.756342
LOC4327535	LOC_Os01g58890	cysteine proteinase inhibitor 1-like	266.685	251.299	344.199	348.114	-0.0857345	0.225508	0.68466	FALSE	0.0163165	0.236835	0.756085
LOC4346941	LOC_Os09g21520	DEAD-box ATP-dependent RNA helicase 22-like	15.278	14.4439	18.1338	15.6847	-0.0810005	0.577532	0.907901	FALSE	-0.209329	0.236743	0.755998
LOC4342221	LOC_Os07g01890	uncharacterized LOC4342221	17.9387	18.7468	19.5477	21.5675	0.0635669	0.802262	0.967954	FALSE	0.141858	0.23501	0.753501
LOC4342485	LOC_Os07g07194	MACPF domain-containing protein At4g24290	31.2017	31.3164	33.1583	29.6404	0.00529471	0.899271	0.984379	FALSE	-0.161806	0.234242	0.753237
LOC4323865	LOC_Os01g08260	ABC transporter G family member 31-like	201.205	240.238	204.304	208.205	0.255796	0.0225198	0.193393	TRUE	0.0272859	0.233552	0.752502
LOC4335407	LOC_Os04g22900	horcolin	9.67532	5.90065	9.63787	7.86126	-0.713436	0.00199896	0.0331548	FALSE	-0.293954	0.233616	0.752502
LOC4349356	LOC_Os10g40810	GATA transcription factor 2	73.9582	72.0372	53.1687	55.996	-0.0379677	0.550753	0.899123	FALSE	0.0747461	0.232486	0.751792
LOC4328690	LOC_Os02g11780	death-inducer obliterator 1	63.9699	73.5128	65.9172	60.3587	0.200602	0.115128	0.510359	FALSE	-0.127095	0.232143	0.751188
LOC4340827	LOC_Os06g19690	protein FATTY ACID EXPORT 1, chloroplastic	44.2311	43.3331	50.182	52.9057	-0.0295906	0.662676	0.934123	FALSE	0.0762518	0.232149	0.751188
LOC4326887	LOC_Os01g55830	probable glutathione S-transferase GSTF2	1163.32	920.712	1229.8	1231.45	-0.337424	7.79824e-06	0.00029161	TRUE	0.00192633	0.231355	0.750649
LOC4346344	LOC_Os08g45030	ABC transporter B family member 1	161.108	168.414	133.774	137.463	0.0639794	0.634172	0.924616	FALSE	0.0392393	0.230893	0.749972
LOC4336017	LOC_Os04g38220	sugar transport protein MST1-like	53.8626	40.3208	55.4149	50.4366	-0.417762	0.000684189	0.0142375	TRUE	-0.135805	0.230682	0.749972
LOC4332840	LOC_Os03g22730	probable nucleolar protein 5-2	100.843	114.879	113.943	117.684	0.187999	0.0729313	0.394763	FALSE	0.0466035	0.228868	0.749096
LOC4328439	LOC_Os02g07350	phosphatase IMPL1, chloroplastic	11.1428	12.5388	14.1005	11.9746	0.170298	0.450808	0.858547	FALSE	-0.235765	0.228668	0.749096
LOC4332950	LOC_Os03g25790	glucan endo-1,3-beta-glucosidase 1	23.6655	16.8416	25.0926	27.256	-0.490755	0.00111682	0.0211801	TRUE	0.119308	0.227136	0.747377
LOC4343938	LOC_Os07g42890	GEM-like protein 1	56.2593	50.4011	57.882	60.8314	-0.158636	0.113224	0.505182	FALSE	0.0717011	0.225603	0.746359
LOC4347435	LOC_Os09g31380	lysine-specific demethylase JMJ30	23.7585	24.5247	27.8634	24.6298	0.0457943	0.874166	0.980031	FALSE	-0.177967	0.224511	0.745614
LOC4337088	LOC_Os04g53700	histone-lysine N-methyltransferase ATXR2	6.52175	8.54373	6.80373	8.07653	0.389607	0.127691	0.535099	FALSE	0.247411	0.224382	0.745614
LOC4345930	LOC_Os08g38820	transmembrane 9 superfamily member 12	112.516	125.605	104.555	108.041	0.158766	0.14201	0.562422	FALSE	0.0473121	0.223701	0.744307
LOC9267527	LOC_Os06g02370	uncharacterized LOC9267527	444.938	418.789	399.799	404.043	-0.0873789	0.156123	0.587578	FALSE	0.0152323	0.223073	0.743869
LOC4352647	LOC_Os12g39320	CSC1-like protein HYP1	31.3813	35.5883	26.3537	28.5854	0.181496	0.218272	0.674942	FALSE	0.117274	0.222381	0.743305
LOC4324420	LOC_Os01g52920	uncharacterized LOC4324420	52.0149	59.0682	50.155	45.4199	0.183458	0.142542	0.563203	FALSE	-0.14307	0.220872	0.7423
LOC4334906	LOC_Os04g01500	uncharacterized LOC4334906	37.2197	34.5432	40.4514	43.1918	-0.107665	0.314259	0.7684	FALSE	0.0945679	0.219885	0.741658
LOC4325010	LOC_Os01g67570	protein PLASTID TRANSCRIPTIONALLY ACTIVE 10	62.9627	60.6046	60.4365	55.0675	-0.0550712	0.476834	0.872029	FALSE	-0.13422	0.219502	0.741567
LOC9269865	LOC_Os07g33610	taxane 10-beta-hydroxylase	22.5628	22.1272	26.2317	28.4659	-0.0281235	0.736414	0.954066	FALSE	0.11792	0.218993	0.741378
LOC4352687	LOC_Os12g40279	serine/threonine-protein kinase STE20	64.7846	72.9892	63.8844	67.1181	0.172034	0.152484	0.579262	FALSE	0.0712383	0.218753	0.741218
LOC4336146	LOC_Os04g39900	beta-glucosidase 13-like	194.498	177.419	207.261	211.355	-0.132592	0.0620299	0.36247	FALSE	0.0282191	0.218672	0.741203
LOC4351049	LOC_Os11g43590	acyl-CoA-binding domain-containing protein 5	33.7155	30.733	30.5085	26.976	-0.133627	0.267094	0.728569	FALSE	-0.177533	0.218639	0.741203
LOC4344712	LOC_Os08g06250	tobamovirus multiplication protein 2A	53.3564	53.9358	55.4173	58.3232	0.0155818	0.947507	0.99028	FALSE	0.0737339	0.218316	0.740918
LOC9267466	LOC_Os11g04420	putative gamma-glutamylcyclotransferase At3g02910	96.5543	105.719	101.476	93.6731	0.130823	0.310533	0.765077	FALSE	-0.115426	0.218176	0.740604
LOC4336540	LOC_Os04g45750	trihelix transcription factor GTL1	146.905	146.133	125.396	129.652	-0.0075981	0.735942	0.953784	FALSE	0.0481572	0.216671	0.738354
LOC4326682	LOC_Os01g43540	protein SGT1 homolog	96.3914	104.583	98.304	101.819	0.117671	0.326106	0.778956	FALSE	0.0506903	0.216694	0.738354
LOC4344216	LOC_Os07g47090	protein NETWORKED 3A	6.36388	5.16301	9.26702	7.51594	-0.301692	0.256499	0.717583	FALSE	-0.302153	0.215138	0.736044
LOC4347799	LOC_Os09g38020	histone H4	177.425	158.333	144.054	147.923	-0.164248	0.0574954	0.348101	FALSE	0.0382337	0.214411	0.73585
LOC4352460	LOC_Os12g36194	nucleoside diphosphate kinase 2, chloroplastic	51.8249	47.6046	58.9915	53.6477	-0.122543	0.202535	0.653711	FALSE	-0.13699	0.214639	0.73585
LOC4327490	LOC_Os01g60120	transmembrane protein 56-B	20.669	17.702	18.1957	20.1429	-0.223553	0.13106	0.541046	FALSE	0.146675	0.214706	0.73585
LOC4342717	LOC_Os07g11280	pentatricopeptide repeat-containing protein At2g41720	16.5347	18.716	18.749	16.1527	0.17877	0.351426	0.797011	FALSE	-0.215041	0.214622	0.73585
LOC4328789	LOC_Os02g13380	uncharacterized LOC4328789	27.3652	29.5032	30.0181	32.5875	0.108526	0.537166	0.893779	FALSE	0.118486	0.211836	0.731758
LOC4339985	LOC_Os06g03780	nucleolar protein 10	15.9245	19.2694	15.7942	17.669	0.275061	0.14155	0.561652	FALSE	0.161832	0.211451	0.731319
LOC4324334	LOC_Os01g68790	glycine-rich RNA-binding protein 4, mitochondrial	102.143	119.395	122.44	126.4	0.225153	0.0362937	0.262723	TRUE	0.0459228	0.20952	0.728144
LOC4325078	LOC_Os01g64730	bZIP transcription factor 12-like	67.8218	84.8213	64.3144	67.4491	0.322677	0.00412022	0.0574073	TRUE	0.0686589	0.209396	0.728141
LOC4335013	LOC_Os04g05050	probable pectate lyase 8	139.134	155.138	108.616	100.709	0.15708	0.124839	0.528964	FALSE	-0.109035	0.208554	0.727505
LOC4347700	LOC_Os09g36580	thaumatin-like protein 1	24.003	16.1652	23.1214	20.1432	-0.570321	0.000170303	0.00435921	FALSE	-0.198935	0.20472	0.721558
LOC4346811	LOC_Os09g17840	protein transport protein Sec61 subunit alpha	132.79	142.538	117.888	121.809	0.102192	0.37769	0.816653	FALSE	0.0472101	0.20404	0.721329
LOC4339483	LOC_Os05g46510	probable polygalacturonase At1g80170	42.2695	34.2356	44.9193	40.4384	-0.304123	0.0123303	0.127878	TRUE	-0.151608	0.203322	0.720939
LOC4324654	NA	probable starch synthase 4, chloroplastic/amyloplastic	24.1967	27.9978	23.9233	20.7569	0.210503	0.244072	0.706228	FALSE	-0.204825	0.202097	0.71927
LOC4336584	LOC_Os04g46390	chaperone protein dnaJ A6-like	195.519	179.508	200.52	188.243	-0.123264	0.0856822	0.433261	FALSE	-0.0911459	0.20111	0.717404
LOC4338984	LOC_Os05g38210	uncharacterized protein At2g39795, mitochondrial	7.40823	8.05191	6.28022	7.58061	0.120201	0.680159	0.938533	FALSE	0.271498	0.200894	0.716936
LOC4344246	LOC_Os07g47480	heavy metal-associated isoprenylated plant protein 35	46.526	37.4942	40.6674	43.5899	-0.31137	0.00781602	0.0933354	TRUE	0.100121	0.199934	0.715912
LOC4341460	LOC_Os06g40050	adenine nucleotide transporter BT1, chloroplastic/mitochondrial	59.0545	65.9826	50.8593	53.8949	0.160039	0.192825	0.641165	FALSE	0.0836355	0.198801	0.713998
LOC4351708	LOC_Os12g09089	protein FLX-like 3	31.3547	35.4962	35.0993	37.7791	0.178984	0.236263	0.69765	FALSE	0.106149	0.19791	0.712561
LOC4342024	LOC_Os06g49500	WAT1-related protein At3g45870	89.4643	80.8879	85.4644	89.0463	-0.145389	0.0893957	0.442919	FALSE	0.0592323	0.19743	0.711435
LOC4334695	LOC_Os03g61890	translocase of chloroplast 159, chloroplastic	43.9423	50.0329	43.1646	38.7385	0.187267	0.179085	0.621356	FALSE	-0.156079	0.197272	0.711146
LOC4342425	LOC_Os07g05950	uncharacterized LOC4342425	41.0458	33.8058	40.8575	43.7782	-0.279963	0.0180073	0.166064	FALSE	0.0996108	0.196632	0.710814
LOC4327336	LOC_Os01g10140	probable RNA-dependent RNA polymerase 4	11.789	13.768	10.7447	8.81752	0.223879	0.294919	0.753526	FALSE	-0.285174	0.195587	0.708086
LOC4338016	LOC_Os05g09620	sister-chromatid cohesion protein 3	59.3133	64.1081	59.5733	54.0786	0.11215	0.424566	0.846295	FALSE	-0.139609	0.194956	0.707034
LOC4350250	LOC_Os11g16480	RRP15-like protein	16.4991	17.8558	17.5174	19.5537	0.114003	0.589727	0.911623	FALSE	0.158652	0.19292	0.703713
LOC4330214	LOC_Os02g44111	uncharacterized LOC4330214	9.21661	9.31181	10.3141	8.41643	0.0148255	0.972856	0.995171	FALSE	-0.293337	0.192545	0.703356
LOC4333312	LOC_Os03g38050	probable beta-1,3-galactosyltransferase 2	85.8189	85.345	77.5187	81.253	-0.007988	0.759178	0.959065	FALSE	0.0678761	0.191231	0.701379
LOC4346298	LOC_Os08g44330	peptidyl-prolyl cis-trans isomerase CYP71	30.4035	34.3283	26.8462	29.2708	0.175164	0.246659	0.708373	FALSE	0.124744	0.191115	0.701379
LOC4341121	LOC_Os06g30750	reticulon-like protein B2	199.975	155.538	186.512	191.564	-0.362554	1.23656e-05	0.000439722	TRUE	0.0385514	0.189663	0.699581
LOC4341810	LOC_Os06g46000	tubulin beta-3 chain-like	396.92	357.541	396.472	402.145	-0.15074	0.0259586	0.211517	TRUE	0.0204954	0.186573	0.695016
LOC9272734	LOC_Os08g33940	myb-related protein 306	20.5103	20.0375	15.9474	17.9462	-0.033644	0.717582	0.949257	FALSE	0.17036	0.185952	0.694467
LOC4332596	LOC_Os03g19280	argininosuccinate lyase, chloroplastic	67.5254	72.714	69.9475	73.4866	0.106804	0.437692	0.853474	FALSE	0.0712089	0.18509	0.693356
LOC4344716	LOC_Os08g06344	DEAD-box ATP-dependent RNA helicase 42-like	91.0179	101.357	89.6836	82.3557	0.155224	0.245623	0.707153	FALSE	-0.122976	0.184366	0.692124
LOC4327495	LOC_Os01g60230	protein PIN-LIKES 6	41.6732	43.7328	38.9156	41.8674	0.0695972	0.702599	0.945244	FALSE	0.105478	0.182399	0.689296
LOC4324505	LOC_Os01g06020	aspartate--tRNA ligase, chloroplastic/mitochondrial	21.9149	24.7092	27.9555	24.474	0.173138	0.326364	0.778956	FALSE	-0.191885	0.182083	0.688931
LOC4327367	LOC_Os01g62020	UDP-glucuronic acid decarboxylase 1	135.929	129.722	136.728	126.971	-0.0674327	0.308153	0.763689	FALSE	-0.106811	0.181747	0.688514
LOC4325650	LOC_Os01g49830	AP2/ERF and B3 domain-containing protein Os01g0693400-like	36.3603	40.4443	32.1093	34.8376	0.153572	0.318093	0.771969	FALSE	0.117656	0.181771	0.688514
LOC4343070	LOC_Os07g25430	photosystem I reaction center subunit IV, chloroplastic	77.3383	66.1665	59.0174	53.1956	-0.225082	0.0327785	0.245473	TRUE	-0.149834	0.180362	0.68531
LOC4333681	LOC_Os03g46660	glucan endo-1,3-beta-glucosidase 7	123.064	87.0345	109.448	100.885	-0.499754	1.83635e-08	1.17915e-06	TRUE	-0.117527	0.17983	0.684623
LOC4351226	LOC_Os11g48020	methylsterol monooxygenase 2-2	75.4916	81.1644	71.1208	74.7787	0.104532	0.411497	0.839006	FALSE	0.0723561	0.179117	0.683019
LOC4341643	LOC_Os06g43640	phosphoenolpyruvate phosphatase	108.284	100.895	115.547	119.901	-0.101969	0.17909	0.621356	FALSE	0.0533724	0.177392	0.679308
LOC4335012	LOC_Os04g05030	uncharacterized LOC4335012	28.378	26.2458	28.417	24.8756	-0.112686	0.333633	0.784369	FALSE	-0.192023	0.17741	0.679308
LOC4343835	LOC_Os07g41180	ras GTPase-activating protein-binding protein 2	26.2017	30.8863	28.7555	31.3702	0.237309	0.123355	0.527152	FALSE	0.125557	0.176961	0.679057
LOC4351055	LOC_Os11g43750	probable polygalacturonase	60.5873	54.5811	61.147	64.7604	-0.150613	0.108701	0.493225	FALSE	0.0828289	0.175815	0.678326
LOC9267667	LOC_Os01g36460	myb-related protein Hv33	23.2349	19.6996	17.057	19.1819	-0.238123	0.0873917	0.437709	FALSE	0.169384	0.17534	0.677546
LOC4334201	LOC_Os03g55420	peroxidase 35	32.8148	33.5908	27.1846	29.7335	0.0337197	0.934333	0.986018	FALSE	0.129296	0.174785	0.676496
LOC4330476	LOC_Os02g47870	RING-box protein 1	25.3426	25.9687	25.8312	28.3752	0.0352091	0.934902	0.986054	FALSE	0.135516	0.17429	0.676198
LOC4330750	LOC_Os02g51620	probable beta-D-xylosidase 7	119.504	108.578	102.309	106.642	-0.138328	0.0841606	0.428992	FALSE	0.0598387	0.174023	0.675698
LOC4335335	LOC_Os04g20164	primary amine oxidase-like	302.682	207.015	342.48	323.365	-0.548069	8.59059e-13	1.09696e-10	TRUE	-0.0828569	0.172671	0.672751
LOC4352925	LOC_Os12g44330	serine/threonine-protein kinase prpf4B	81.617	91.4901	83.8336	76.6947	0.164745	0.219288	0.676032	FALSE	-0.128401	0.171505	0.669943
LOC4343996	LOC_Os07g43730	transcription elongation factor 1 homolog	124.308	119.826	169.213	174.316	-0.0529696	0.414142	0.839952	FALSE	0.0428602	0.171103	0.669243
LOC9272295	LOC_Os11g47330	ATP-citrate synthase alpha chain protein 2-like	147.006	141.984	138.783	143.72	-0.0501523	0.404361	0.834645	FALSE	0.0504301	0.170857	0.668817
LOC4343161	LOC_Os07g27490	ultraviolet-B receptor UVR8	64.7756	74.25	71.0244	74.9461	0.19694	0.0911863	0.448331	FALSE	0.0775377	0.170578	0.668633
LOC4342599	LOC_Os07g08960	glycine-rich RNA-binding protein RZ1C	110.565	126.955	118.44	122.829	0.199432	0.0618602	0.361949	FALSE	0.0524938	0.168726	0.66653
LOC4327399	LOC_Os01g62410	transcription factor MYB3R-2-like	31.7472	30.4557	32.142	28.2492	-0.0599178	0.534103	0.893577	FALSE	-0.186252	0.166766	0.662475
LOC9267266	LOC_Os03g56241	40S ribosomal protein S29	17.6678	17.9168	18.4106	20.6372	0.0201962	0.989803	0.997324	FALSE	0.164712	0.166665	0.662226
LOC4349411	LOC_Os10g41490	serine/threonine-protein kinase SAPK3	21.6984	18.3777	19.951	22.3428	-0.239634	0.119618	0.519778	FALSE	0.163355	0.166355	0.662007
LOC4327391	LOC_Os01g62350	60S ribosomal protein L36-3	45.6062	51.7217	55.8445	59.5656	0.18154	0.210792	0.664932	FALSE	0.0930626	0.165631	0.660739
LOC4327912	LOC_Os01g18210	peptidyl-prolyl cis-trans isomerase A1	28.044	23.7253	32.1413	28.219	-0.24127	0.0651523	0.371948	FALSE	-0.187761	0.164514	0.659062
LOC4328824	LOC_Os02g14000	actin-related protein 2/3 complex subunit 3	29.4456	28.9504	29.1264	31.9563	-0.024468	0.734244	0.953153	FALSE	0.133773	0.164283	0.65861
LOC4349885	LOC_Os11g06820	putative auxin transporter-like protein 4	104.29	83.6541	106.675	111.075	-0.318093	0.000470786	0.010455	TRUE	0.0583121	0.163287	0.65755
LOC4333134	LOC_Os03g30830	PLASMODESMATA CALLOSE-BINDING PROTEIN 3	37.2914	34.8815	32.1737	35.0224	-0.0963788	0.345966	0.793148	FALSE	0.122395	0.162112	0.654677
LOC4344590	LOC_Os08g03640	60S acidic ribosomal protein P0-like	516.778	528.968	548.813	555.091	0.0336343	0.895646	0.983666	FALSE	0.0164079	0.160531	0.651745
LOC4331591	LOC_Os03g04980	PHD finger protein ING1	17.7607	18.8086	19.4579	16.5205	0.0826993	0.721011	0.949826	FALSE	-0.236099	0.159916	0.651367
LOC4337074	LOC_Os04g53540	homeobox-leucine zipper protein ROC2-like	59.7956	63.1246	59.7597	63.5433	0.0781631	0.603842	0.9165	FALSE	0.0885675	0.158738	0.64874
LOC4347584	LOC_Os09g34130	BAG-associated GRAM protein 1	16.5634	16.9645	15.3013	17.4205	0.0345168	0.944039	0.988922	FALSE	0.187133	0.158307	0.647322
LOC4325129	LOC_Os01g15830	peroxidase 72	33.2485	31.992	37.3165	40.5052	-0.0555749	0.560187	0.902731	FALSE	0.118293	0.158234	0.647304
LOC4338403	LOC_Os05g25450	receptor-like protein kinase FERONIA	25.3793	32.4536	28.6029	31.3728	0.354728	0.0146806	0.143573	TRUE	0.133357	0.158036	0.646918
LOC4326917	LOC_Os01g18050	tubulin beta-1 chain-like	759.136	654.327	778.819	786.133	-0.214347	0.00125636	0.0232391	TRUE	0.0134846	0.156462	0.644066
LOC4332925	LOC_Os03g25330	peroxidase 2	29.7867	43.4251	52.3989	55.8796	0.543861	3.26381e-05	0.00103311	TRUE	0.092784	0.156227	0.643344
LOC4331189	LOC_Os02g57670	50S ribosomal protein L9, chloroplastic	41.3528	35.619	42.61	37.8689	-0.215338	0.0586777	0.352013	FALSE	-0.170178	0.155384	0.642435
LOC4327451	LOC_Os01g60410	ubiquitin-conjugating enzyme E2-17 kDa	138.575	134.608	166.467	171.618	-0.0418999	0.471535	0.869343	FALSE	0.0439598	0.155038	0.642317
LOC4331522	LOC_Os03g04100	uncharacterized LOC4331522	70.7129	53.29	63.1133	66.865	-0.408109	5.79464e-05	0.00170011	TRUE	0.0833075	0.154706	0.641848
LOC4343975	LOC_Os07g43390	4-alpha-glucanotransferase DPE1, chloroplastic/amyloplastic-like	44.6957	59.1604	43.0703	46.3514	0.404496	0.000662439	0.0138637	TRUE	0.105918	0.154502	0.641747
LOC4333648	LOC_Os03g46060	protein P21	92.9479	53.9968	249.56	234.089	-0.783548	2.05932e-12	2.48824e-10	TRUE	-0.0923285	0.153888	0.64021
LOC4348283	LOC_Os10g14920	WAT1-related protein At4g08290	91.8731	54.5811	90.1127	82.1572	-0.751243	2.42949e-14	3.79169e-12	TRUE	-0.133343	0.153439	0.639362
LOC4337447	LOC_Os04g58710	oxalate--CoA ligase	49.8956	29.9337	45.9019	40.8728	-0.737142	1.04313e-09	8.68274e-08	TRUE	-0.167413	0.15283	0.638203
LOC4331204	LOC_Os02g57820	AT-hook motif nuclear-localized protein 9	61.6304	66.2285	62.0069	65.7484	0.10381	0.440522	0.854257	FALSE	0.0845264	0.152494	0.637764
LOC4330034	LOC_Os02g41630	phenylalanine ammonia-lyase-like	3145.77	2709.01	2779.47	2656.04	-0.215649	0.000718749	0.0148467	TRUE	-0.0655326	0.152035	0.636313
LOC4333811	LOC_Os03g49180	alkaline ceramidase	70.0467	74.4031	63.4214	67.3184	0.0870449	0.527168	0.891646	FALSE	0.0860304	0.151933	0.63614
LOC4329463	LOC_Os02g30900	serine/threonine-protein kinase PBS1	32.0493	38.016	34.2967	37.3407	0.246316	0.0818376	0.421957	FALSE	0.122681	0.151281	0.63503
LOC4345840	LOC_Os08g37350	ubiquitin carboxyl-terminal hydrolase 17	44.2425	45.2384	48.7978	43.5971	0.0321154	0.935611	0.986205	FALSE	-0.162583	0.150974	0.634725
LOC4344240	LOC_Os07g47400	protein SRC2	12.2436	4.30257	10.2524	8.19907	-1.50876	2.00464e-10	1.83887e-08	FALSE	-0.322437	0.150106	0.633476
LOC4342229	LOC_Os07g01990	uncharacterized LOC4342229	34.3158	34.4205	32.7905	35.8284	0.00439474	0.885285	0.981357	FALSE	0.127827	0.148916	0.6307
LOC4326243	LOC_Os01g45960	uncharacterized LOC4326243	37.5623	40.5059	41.1939	44.4962	0.108845	0.486797	0.875525	FALSE	0.111252	0.148419	0.629532
LOC9272663	LOC_Os09g32680	cyclin-C1-1-like	49.9485	47.2664	40.1451	43.4108	-0.0796257	0.404403	0.834653	FALSE	0.112829	0.147691	0.627239
LOC4328751	LOC_Os02g12790	protein CYTOKININ-RESPONSIVE GATA TRANSCRIPTION FACTOR 1-like	23.3268	16.3187	15.3632	12.7465	-0.515458	0.000768622	0.0156894	FALSE	-0.269381	0.147458	0.627111
LOC4330152	LOC_Os02g43300	trihelix transcription factor GTL1	73.718	70.5312	63.728	57.4852	-0.0637544	0.39296	0.826986	FALSE	-0.148739	0.145169	0.62257
LOC4350496	LOC_Os11g28340	ER lumen protein-retaining receptor	40.6528	38.3852	36.4213	39.5409	-0.0828042	0.390174	0.82473	FALSE	0.118563	0.144934	0.622189
LOC4345904	LOC_Os08g38300	histone H2B.2-like	239.485	185.778	233.642	218.654	-0.366358	9.09786e-06	0.000334094	TRUE	-0.0956459	0.144823	0.622185
LOC4330811	LOC_Os02g52420	methionine aminopeptidase 1D, chloroplastic/mitochondrial	11.4495	11.6782	12.4064	10.0544	0.0285332	0.976637	0.995171	FALSE	-0.303252	0.143734	0.620638
LOC4343722	LOC_Os07g39280	UDP-rhamnose/UDP-galactose transporter 2	209.418	180.86	201.102	206.886	-0.211508	0.00530318	0.0701493	TRUE	0.0409076	0.143305	0.619953
LOC9266699	LOC_Os03g46150	non-specific lipid transfer protein GPI-anchored 2	13.8651	10.7256	13.7008	11.2317	-0.370402	0.0449853	0.298935	FALSE	-0.286678	0.142964	0.619354
LOC4330390	LOC_Os02g46680	ABC transporter B family member 2	128.993	127.786	128.383	133.408	-0.0135614	0.691822	0.94245	FALSE	0.0553849	0.141114	0.614935
LOC9271277	LOC_Os02g40490	lnc_RNA LOC9271277	70.5567	43.6092	70.5016	63.7644	-0.694148	1.37007e-10	1.27235e-08	FALSE	-0.144905	0.13968	0.613599
LOC4346237	LOC_Os08g43440	cytochrome P450 76M5-like	21.7013	9.52693	24.4458	20.947	-1.1877	3.22057e-11	3.27507e-09	FALSE	-0.222843	0.139039	0.612475
LOC4325730	LOC_Os01g27020	probable serine/threonine-protein kinase At1g54610	82.4771	80.642	83.0652	87.433	-0.0324624	0.574543	0.907079	FALSE	0.0739338	0.138916	0.612091
LOC4338374	LOC_Os05g24560	uncharacterized LOC4338374	33.3316	33.4987	27.8612	30.9153	0.007213	0.905451	0.984379	FALSE	0.150065	0.138699	0.611782
LOC4345474	LOC_Os08g30070	protein unc-13 homolog	27.1899	29.2881	31.129	26.8204	0.107244	0.542879	0.89617	FALSE	-0.21493	0.138582	0.611571
LOC4331389	LOC_Os03g02380	molybdate-anion transporter	89.029	81.3801	86.4202	90.8757	-0.129599	0.118526	0.517188	FALSE	0.0725255	0.137377	0.609032
LOC4338460	LOC_Os05g27100	uncharacterized LOC4338460	66.1356	55.3487	72.1029	65.2561	-0.256877	0.0221553	0.191359	TRUE	-0.143944	0.137435	0.609032
LOC9271934	NA	60S ribosomal protein L5-2-like	399.615	408.5	413.044	420.051	0.0317258	0.915653	0.986018	FALSE	0.0242691	0.13672	0.607833
LOC4339315	LOC_Os05g43940	O-methyltransferase ZRP4	48.4837	20.4061	62.9913	56.7107	-1.2485	1.89887e-20	5.61515e-18	TRUE	-0.151532	0.136878	0.607833
LOC4344425	LOC_Os08g01220	NDR1/HIN1-like protein 1	264.412	230.124	225.638	209.999	-0.200373	0.00688835	0.0848267	TRUE	-0.103626	0.136377	0.6075
LOC4324564	LOC_Os01g37490	uncharacterized LOC4324564	21.9143	16.6262	19.3354	21.8769	-0.39841	0.0104546	0.114557	FALSE	0.178161	0.135682	0.606154
LOC4339156	LOC_Os05g41030	xylogen-like protein 11	68.2777	38.6614	63.7915	57.4543	-0.820523	1.84275e-11	1.95349e-09	TRUE	-0.150949	0.134944	0.604284
LOC4335919	LOC_Os04g35780	uncharacterized protein C57A10.07	42.3029	41.7966	41.011	44.4922	-0.0173713	0.741703	0.955785	FALSE	0.11754	0.13465	0.604082
LOC4327229	LOC_Os01g70020	protein DEK	82.0219	79.7807	83.2826	75.4233	-0.0399687	0.540795	0.895476	FALSE	-0.143005	0.133111	0.601625
LOC4331375	LOC_Os03g02190	probable receptor-like protein kinase At1g33260	40.0364	26.0614	39.5921	34.8413	-0.619402	1.60266e-06	7.23258e-05	FALSE	-0.184415	0.133111	0.601625
LOC4349492	LOC_Os10g42550	inositol-tetrakisphosphate 1-kinase 5-like	21.8551	17.6099	23.3973	19.8918	-0.311583	0.0368729	0.265178	FALSE	-0.234163	0.133245	0.601625
LOC4333629	LOC_Os03g45770	membralin-like protein At1g60995	58.272	57.5618	57.0497	51.0848	-0.0176902	0.726456	0.951526	FALSE	-0.159325	0.131961	0.601344
LOC4339196	LOC_Os05g41540	basic leucine zipper 23	395.575	484.778	492.235	465.026	0.293371	0.256624	0.717601	FALSE	-0.0820381	0.130859	0.598911
LOC4333893	LOC_Os03g50450	probable inactive receptor kinase RLK902	100.012	100.496	93.2209	97.9875	0.00695977	0.865707	0.97858	FALSE	0.0719451	0.129893	0.596247
LOC4350825	LOC_Os11g37990	CRM-domain containing factor CFM3, chloroplastic/mitochondrial-like	53.1751	50.9856	60.4348	54.2365	-0.0606621	0.456474	0.862104	FALSE	-0.156114	0.129533	0.595878
LOC4345605	LOC_Os08g32850	methylcrotonoyl-CoA carboxylase beta chain, mitochondrial	61.5433	51.6304	79.9851	72.5284	-0.253381	0.0133326	0.134729	TRUE	-0.141186	0.128912	0.594201
LOC4339610	LOC_Os05g48820	homeobox-DDT domain protein RLT2	172.389	203.418	193.101	178.407	0.238782	0.0153346	0.148101	TRUE	-0.114184	0.126174	0.588985
LOC4329826	LOC_Os02g37800	lecithin-cholesterol acyltransferase-like 1	182.664	176.374	158.154	163.897	-0.050555	0.384173	0.821087	FALSE	0.0514578	0.12534	0.586897
LOC4339209	LOC_Os05g41780	ethylene-responsive transcription factor 4	55.7353	66.9972	55.4167	59.3414	0.26551	0.0331496	0.247088	TRUE	0.0987178	0.125082	0.586172
LOC4336419	LOC_Os04g43910	auxin response factor 10	45.1753	34.8817	48.5787	42.881	-0.373067	0.00214107	0.0349952	FALSE	-0.179983	0.123018	0.581945
LOC4349469	LOC_Os10g42230	AT-hook motif nuclear-localized protein 10	68.6035	63.4934	65.081	58.3546	-0.111675	0.195981	0.645801	FALSE	-0.157389	0.122947	0.581929
LOC112937821	LOC_Os02g39580	zinc finger protein 706-like	51.8529	47.8815	68.5349	73.0121	-0.114956	0.233746	0.695421	FALSE	0.0912961	0.122608	0.581868
LOC4347099	LOC_Os09g25580	probable monogalactosyldiacylglycerol synthase 1, chloroplastic	40.1913	38.2313	43.0109	37.9025	-0.0721273	0.442376	0.854474	FALSE	-0.182409	0.122046	0.580421
LOC4352739	LOC_Os12g41220	ubiquitin-conjugating enzyme E2 variant 1C	99.9823	97.8834	101.907	106.934	-0.0306093	0.569908	0.905888	FALSE	0.0694726	0.121699	0.580217
LOC9270984	LOC_Os10g37190	probable receptor-like protein kinase At4g10390	48.4548	35.4036	42.8869	37.7805	-0.452746	0.000118496	0.00318169	TRUE	-0.182895	0.121675	0.580217
LOC4337879	LOC_Os05g06720	GDSL esterase/lipase At1g09390	100.224	75.2343	99.5034	90.8119	-0.413768	1.80896e-05	0.000617494	TRUE	-0.131866	0.120956	0.578038
LOC4337508	LOC_Os04g59520	FT-interacting protein 1	233.206	193.738	194.061	179.502	-0.267498	0.000440773	0.00989603	TRUE	-0.112506	0.120266	0.576938
LOC4337621	LOC_Os05g02520	12S seed storage protein CRB	353.484	202.559	442.9	417.537	-0.803303	6.07316e-25	3.17415e-22	TRUE	-0.0850767	0.119625	0.575972
LOC4334188	LOC_Os03g55280	aspartate-semialdehyde dehydrogenase	28.6797	37.7089	36.9741	40.4393	0.394877	0.00537965	0.0708274	TRUE	0.129244	0.118795	0.573284
LOC4339639	LOC_Os05g49200	aspartic proteinase oryzasin-1-like	285.25	289.685	284.143	291.75	0.0222578	0.992638	0.997646	FALSE	0.0381157	0.118424	0.57257
LOC4347215	LOC_Os09g27650	protein indeterminate-domain 16	46.8609	43.6403	40.1467	43.7212	-0.102724	0.299374	0.757595	FALSE	0.123051	0.117603	0.570429
LOC4347230	LOC_Os09g27890	lysM domain-containing GPI-anchored protein LYP4-like	37.1921	41.0585	29.3417	32.6061	0.142686	0.332675	0.783239	FALSE	0.15219	0.11742	0.569867
LOC4342997	LOC_Os07g22640	synaptotagmin-5	162.983	164.602	169.729	175.738	0.0142599	0.926737	0.986018	FALSE	0.0501948	0.116809	0.569283
LOC4345201	LOC_Os08g19980	disease resistance protein RGA2	44.9834	51.1084	48.1828	52.0679	0.184166	0.181512	0.624703	FALSE	0.111876	0.116842	0.569283
LOC4343463	LOC_Os07g34950	thylakoid lumenal 15.0 kDa protein 2, chloroplastic	6.8582	5.50095	6.65061	4.88698	-0.318149	0.204287	0.655877	FALSE	-0.444542	0.116273	0.56835
LOC4334554	LOC_Os03g60090	probable methylenetetrahydrofolate reductase	653.254	618.154	625.005	588.812	-0.0796781	0.164099	0.598793	FALSE	-0.0860623	0.115569	0.566697
LOC4324022	LOC_Os01g32640	uncharacterized LOC4324022	8.51075	8.11355	7.85057	5.94139	-0.0689522	0.691418	0.942419	FALSE	-0.401996	0.115	0.565732
LOC4328598	LOC_Os02g10070	citrate synthase 4, mitochondrial	29.9346	27.7516	33.6177	29.0827	-0.109241	0.345404	0.792453	FALSE	-0.209059	0.114289	0.564048
LOC4344770	LOC_Os08g07390	disease resistance protein PIK6-NP-like	33.6195	39.1843	34.788	38.2435	0.220978	0.12291	0.526349	FALSE	0.136623	0.114085	0.563794
LOC4327414	LOC_Os01g61814	40S ribosomal protein S23	118.515	122.038	139.677	128.311	0.0422624	0.84688	0.976087	FALSE	-0.122442	0.111339	0.558072
LOC4342695	LOC_Os07g10660	40S ribosomal protein S2-3	55.953	61.6502	56.4337	60.614	0.139892	0.307661	0.763153	FALSE	0.103096	0.110055	0.55533
LOC4325476	LOC_Os01g04710	protein ASPARTIC PROTEASE IN GUARD CELL 1	207.865	188.668	193.86	200.8	-0.139801	0.067626	0.379104	FALSE	0.0507426	0.109656	0.553975
LOC4345192	LOC_Os08g19670	uncharacterized LOC4345192	15.7263	21.8202	17.1789	19.7989	0.472482	0.0151848	0.147159	TRUE	0.204789	0.109315	0.553729
LOC4337167	LOC_Os04g54820	probable 20S rRNA accumulation protein 4	14.1755	13.8603	11.4528	13.6465	-0.0324402	0.762204	0.959486	FALSE	0.252826	0.109001	0.552869
LOC4332833	LOC_Os03g22680	E3 ubiquitin-protein ligase SRFP1-like	24.913	18.1015	26.8454	22.8661	-0.460788	0.0023907	0.0380784	FALSE	-0.231462	0.108876	0.552726
LOC4346507	LOC_Os09g07510	serine/threonine-protein phosphatase 2A 65 kDa regulatory subunit A beta isoform	279.29	302.931	268.987	276.59	0.117228	0.238483	0.69949	FALSE	0.0402122	0.108586	0.552501
LOC4344633	LOC_Os08g04460	probable NAD(P)H dehydrogenase (quinone) FQR1-like 1	59.8073	49.7869	63.8251	68.4345	-0.264556	0.0131779	0.133634	TRUE	0.1006	0.10831	0.551921
LOC4333157	LOC_Os03g31230	uncharacterized LOC4333157	104.852	119.795	91.3469	96.3797	0.192205	0.0654416	0.372594	FALSE	0.0773728	0.108141	0.551719
LOC4346084	LOC_Os08g41280	cytochrome b561 and DOMON domain-containing protein At4g12980	74.9578	67.5194	75.8888	68.3451	-0.150775	0.10989	0.496969	FALSE	-0.151049	0.107423	0.549704
LOC4347712	LOC_Os09g36740	protein POLLENLESS 3-LIKE 2	22.1612	20.9283	26.417	22.4326	-0.0825849	0.518713	0.886132	FALSE	-0.235869	0.106245	0.546797
LOC9270554	LOC_Os05g41510	transcription elongation factor SPT6-like	204.009	232.829	231.892	215.845	0.190634	0.079612	0.416218	FALSE	-0.103458	0.105074	0.543397
LOC4339677	LOC_Os05g49800	ketol-acid reductoisomerase, chloroplastic-like	177.743	176.497	200.768	186.099	-0.0101497	0.694101	0.942745	FALSE	-0.109463	0.104644	0.542499
LOC4350710	LOC_Os11g35020	protein yippee-like At4g27745	27.5825	25.3236	24.7216	27.8169	-0.123269	0.298278	0.756517	FALSE	0.170192	0.102429	0.536575
LOC4348804	LOC_Os10g31950	3-ketoacyl-CoA thiolase 2, peroxisomal	95.9488	83.6848	111.326	101.4	-0.197299	0.0220374	0.190782	TRUE	-0.134733	0.101808	0.534827
LOC4352595	LOC_Os12g38490	scarecrow-like protein 34	87.6404	95.2397	87.7137	92.8551	0.119966	0.318981	0.77268	FALSE	0.0821791	0.100457	0.531631
LOC4350822	LOC_Os11g37960	barwin	13.2184	15.2433	56.5265	50.1841	0.205631	0.356192	0.800166	FALSE	-0.171695	0.100124	0.531322
LOC4340057	LOC_Os06g04690	uncharacterized LOC4340057	41.1799	42.503	39.5615	43.3165	0.0456262	0.847838	0.976225	FALSE	0.130818	0.0997723	0.531322
LOC4328457	LOC_Os02g07740	ribosomal RNA large subunit methyltransferase I	14.1784	15.6732	17.0851	13.8908	0.144609	0.513903	0.884709	FALSE	-0.298601	0.100079	0.531322
LOC4336183	LOC_Os04g40520	probable galactinol--sucrose galactosyltransferase 2	45.1815	34.513	56.0938	49.7494	-0.388593	0.000930667	0.0183794	FALSE	-0.173162	0.0986709	0.528417
LOC4344165	LOC_Os07g46480	aspartyl protease 25-like	93.7215	58.6687	62.4375	55.6275	-0.67579	7.74867e-11	7.41036e-09	TRUE	-0.166615	0.0977736	0.526093
LOC4347684	LOC_Os09g36320	probable serine/threonine-protein kinase PBL19	6.82503	6.20797	5.44932	7.08557	-0.136713	0.536594	0.893716	FALSE	0.378808	0.0977522	0.526093
LOC4341667	LOC_Os06g43930	lysosomal Pro-X carboxypeptidase	113.758	80.9801	126.017	115.07	-0.490322	5.82237e-08	3.42544e-06	TRUE	-0.131116	0.0975701	0.525907
LOC4344071	LOC_Os07g44740	10 kDa chaperonin, mitochondrial	76.6732	83.6535	87.3739	93.239	0.125704	0.330408	0.782382	FALSE	0.0937305	0.0970239	0.524596
LOC4340486	LOC_Os06g11240	putative 12-oxophytodienoate reductase 4	25.6549	24.3711	41.3475	36.0479	-0.0740655	0.501169	0.879824	FALSE	-0.197885	0.0959517	0.520993
LOC4333950	LOC_Os03g51380	BTB/POZ domain-containing protein At1g63850	20.4517	20.222	19.9179	16.3322	-0.0162988	0.802776	0.967954	FALSE	-0.286342	0.0958664	0.520933
LOC4345473	LOC_Os08g30060	proton pump-interactor BIP131-like	138.397	157.443	123.273	129.173	0.186025	0.0633532	0.366204	FALSE	0.0674508	0.095386	0.51904
LOC4336380	LOC_Os04g43230	uncharacterized LOC4336380	19.1309	16.7798	22.1078	18.3156	-0.189181	0.202652	0.653711	FALSE	-0.271485	0.095396	0.51904
LOC4343521	LOC_Os07g36170	chitin-inducible gibberellin-responsive protein 1-like	44.7334	54.6123	50.3067	54.6143	0.287874	0.0236705	0.19924	FALSE	0.118527	0.094159	0.515604
LOC4330617	LOC_Os02g49800	aspartyl protease APCB1	120.674	137.344	116.224	122.146	0.186681	0.0667555	0.376856	FALSE	0.0717011	0.0937845	0.514546
LOC9272423	LOC_Os02g55670	lnc_RNA LOC9272423	46.099	51.0473	48.3073	42.3877	0.147099	0.384384	0.821087	FALSE	-0.188594	0.0924054	0.508956
LOC4340455	LOC_Os06g10750	WAT1-related protein At1g21890	41.501	28.7656	34.697	29.8903	-0.5288	4.9034e-05	0.00146541	FALSE	-0.215133	0.0923714	0.508956
LOC4336284	LOC_Os04g41970	endoglucanase 12-like	79.384	73.8196	97.5619	88.3351	-0.104843	0.200742	0.651285	FALSE	-0.143331	0.0921143	0.508058
LOC4352560	LOC_Os12g38000	60S ribosomal protein L8	528.285	537.543	544.444	554.555	0.0250629	0.980183	0.995377	FALSE	0.0265455	0.0912791	0.506348
LOC107276754	LOC_Os12g27350	spermidine hydroxycinnamoyltransferase 2-like	178.491	107.656	176.965	162.948	-0.729415	7.98522e-17	1.72558e-14	TRUE	-0.119054	0.0911026	0.506348
LOC4337647	LOC_Os05g02940	calcium-transporting ATPase 4, endoplasmic reticulum-type	118.86	109.131	152.491	140.059	-0.123204	0.12074	0.521356	FALSE	-0.12269	0.0909813	0.506348
LOC4341631	LOC_Os06g43430	premnaspirodiene oxygenase	22.8052	26.7062	21.4593	24.5057	0.227812	0.163417	0.598184	FALSE	0.191516	0.0894195	0.502082
LOC4327295	LOC_Os01g21320	UDP-glucuronic acid decarboxylase 4	35.854	38.2315	36.6061	40.41	0.0926261	0.579869	0.909229	FALSE	0.142629	0.0893392	0.501962
LOC4324841	LOC_Os01g65780	UDP-glucuronate:xylan alpha-glucuronosyltransferase 1	248.68	201.205	270.652	252.106	-0.305624	6.34588e-05	0.00185458	TRUE	-0.102409	0.087677	0.497381
LOC4351401	LOC_Os12g03470	alpha-L-arabinofuranosidase 1	111.436	94.5336	142.086	130.196	-0.237315	0.00520182	0.0691442	TRUE	-0.126082	0.0867743	0.494011
LOC4326573	LOC_Os01g44970	polygalacturonase At1g48100	29.7668	36.08	23.2753	26.4825	0.277493	0.0673657	0.378022	FALSE	0.186243	0.0854155	0.48955
LOC4340701	LOC_Os06g15370	protein NRT1/ PTR FAMILY 3.1	60.5467	64.2927	58.2788	62.9913	0.0866049	0.556743	0.901459	FALSE	0.112181	0.0848075	0.487107
LOC4330474	LOC_Os02g47850	carbamoyl-phosphate synthase small chain, chloroplastic-like	90.5949	96.4994	97.4397	103.187	0.0910904	0.481455	0.873153	FALSE	0.0826778	0.0840616	0.485101
LOC4344719	LOC_Os08g06380	probable mixed-linked glucan synthase 6	904.322	743.083	841.039	792.975	-0.283312	8.62687e-05	0.00242048	TRUE	-0.0848987	0.0831277	0.481942
LOC4346277	NA	transmembrane 9 superfamily member 8	141.937	147.608	133.181	139.914	0.0565208	0.698223	0.943985	FALSE	0.0711453	0.0810356	0.474816
LOC4336052	LOC_Os04g38720	NAC domain-containing protein 92	22.5261	29.7183	23.553	26.9222	0.399753	0.010524	0.11512	TRUE	0.192882	0.080696	0.473879
LOC9266341	LOC_Os03g19760	protein SUPPRESSOR OF QUENCHING 1, chloroplastic	21.0923	20.7139	22.2597	18.4418	-0.0261159	0.751441	0.957845	FALSE	-0.271455	0.0800601	0.47161
LOC4324350	LOC_Os01g68650	uncharacterized LOC4324350	14.5089	18.6233	12.4382	14.9456	0.360171	0.0653499	0.372287	FALSE	0.264949	0.0799303	0.471171
LOC4348331	LOC_Os10g18220	mevalonate kinase	45.2838	44.4702	47.1034	41.0879	-0.0261578	0.680922	0.938732	FALSE	-0.197116	0.0774641	0.461891
LOC4327180	LOC_Os01g12730	ras-related protein Rab7	53.1965	50.8628	53.5076	58.2973	-0.0647207	0.456289	0.862087	FALSE	0.123685	0.0765842	0.458267
LOC4326565	LOC_Os01g45540	auxin efflux carrier component 3a-like	33.3971	28.1508	23.5222	26.889	-0.246548	0.0447624	0.297895	TRUE	0.192995	0.0752912	0.455654
LOC4329785	LOC_Os02g37080	ASC1-like protein 1	68.3225	70.9612	73.2129	78.5273	0.054669	0.761977	0.959486	FALSE	0.101097	0.0747984	0.453469
LOC4341771	LOC_Os06g45380	vacuolar-sorting receptor 6	63.9444	53.7508	67.6997	60.1174	-0.250532	0.0138311	0.138199	TRUE	-0.171366	0.0747375	0.453469
LOC4350977	LOC_Os11g41650	adenylyl-sulfate kinase 3	7.37629	4.67134	8.83545	6.55897	-0.659057	0.0113236	0.120445	FALSE	-0.429834	0.073904	0.449655
LOC4344156	LOC_Os07g46380	uncharacterized LOC4344156	33.1862	33.5598	33.189	37.0672	0.016151	0.959445	0.993896	FALSE	0.159438	0.0735938	0.448891
LOC4326694	LOC_Os01g43700	cytochrome P450 72A13	25.4733	19.5767	27.6163	31.2465	-0.379844	0.00750912	0.0906824	FALSE	0.178175	0.0734887	0.448467
LOC4326936	LOC_Os01g70400	photosynthetic NDH subunit of subcomplex B 5, chloroplastic	32.0741	28.4585	31.8947	27.0076	-0.17255	0.169759	0.608082	FALSE	-0.239954	0.0718769	0.443341
LOC4344305	LOC_Os07g48350	mediator of RNA polymerase II transcription subunit 33A	88.2418	110.393	80.2936	85.9467	0.323118	0.00382768	0.0542734	TRUE	0.0981557	0.0716405	0.442873
LOC4331559	LOC_Os03g04570	protein NRT1/ PTR FAMILY 5.2	76.2261	74.9572	69.6124	75.0862	-0.0242187	0.642582	0.92802	FALSE	0.109203	0.0712071	0.441746
LOC4346326	LOC_Os08g44680	photosystem I reaction center subunit II, chloroplastic	280.652	246.966	221.332	204.43	-0.184467	0.0163859	0.155252	TRUE	-0.114604	0.0692265	0.434068
LOC4347634	LOC_Os09g35730	RHOMBOID-like protein 2	167.508	138.696	157.879	165.382	-0.272302	0.000704972	0.0146158	TRUE	0.0669856	0.0683915	0.430257
LOC4330971	LOC_Os02g54820	probable alpha,alpha-trehalose-phosphate synthase [UDP-forming] 9	70.7243	79.6274	81.4337	72.6098	0.171057	0.147521	0.571186	FALSE	-0.165462	0.0680126	0.429567
LOC4324303	LOC_Os01g74450	probable aquaporin TIP1-2	19.9635	5.80847	18.9655	22.1206	-1.78114	3.30053e-19	8.83049e-17	TRUE	0.222016	0.0678239	0.428912
LOC4351999	LOC_Os12g18900	cysteine desulfurase 1, chloroplastic	30.3359	27.3826	35.1288	29.8847	-0.147767	0.212106	0.666342	FALSE	-0.233247	0.0669674	0.426817
LOC4333618	LOC_Os03g45400	transcription antitermination protein NusB	39.4047	37.3712	45.1332	39.0751	-0.0764384	0.433608	0.850712	FALSE	-0.207939	0.0669055	0.426706
LOC4338755	LOC_Os05g33620	uncharacterized protein At4g15545	13.5006	13.5224	15.2416	11.9436	0.00232795	0.911548	0.985008	FALSE	-0.35177	0.0648353	0.418237
LOC4325211	LOC_Os01g05490	triosephosphate isomerase, cytosolic-like	175.366	169.705	163.914	171.663	-0.0473399	0.422303	0.844732	FALSE	0.0666382	0.0646274	0.417836
LOC4347929	LOC_Os09g39960	dynamin-related protein 1E	13.5907	15.8273	13.3919	16.1517	0.2198	0.272742	0.732499	FALSE	0.270322	0.0643911	0.416792
LOC4340534	LOC_Os06g12030	uncharacterized LOC4340534	17.8191	23.4179	15.8867	18.8714	0.394188	0.0181322	0.167009	TRUE	0.248382	0.0641559	0.416123
LOC4346279	NA	transmembrane 9 superfamily member 8	167.998	181.629	169.916	177.716	0.11255	0.29603	0.754202	FALSE	0.0647518	0.0632144	0.412242
LOC9272062	LOC_Os06g47290	protein PECTIC ARABINOGALACTAN SYNTHESIS-RELATED	25.2583	24.709	23.5525	27.138	-0.0317201	0.705145	0.945277	FALSE	0.204433	0.0624427	0.409946
LOC4339944	LOC_Os06g02900	aspartyl protease family protein At5g10770	104.599	71.1461	105.138	94.5763	-0.556018	4.16001e-09	3.06531e-07	TRUE	-0.152728	0.0619028	0.408265
LOC4341611	LOC_Os06g43130	protein TIC 21, chloroplastic	27.8894	28.9191	31.1575	26.1181	0.0523018	0.829826	0.973294	FALSE	-0.254533	0.0609951	0.405127
LOC4326746	LOC_Os01g12690	uncharacterized LOC4326746	8.08031	21.3589	4.61841	6.50076	1.40235	2.27859e-13	3.08488e-11	TRUE	0.493213	0.0603837	0.40248
LOC4345656	LOC_Os08g33710	extracellular ribonuclease LE	62.1999	49.5719	70.7479	76.4486	-0.32739	0.0018014	0.0306006	TRUE	0.111804	0.0602525	0.401919
LOC4344702	LOC_Os08g06100	flavone 3'-O-methyltransferase 1-like	1246.03	900.279	1191.52	1120.67	-0.4689	5.5735e-10	4.83625e-08	TRUE	-0.0884375	0.0591563	0.396627
LOC4332224	LOC_Os03g14010	anti-sigma-I factor RsgI6	11.5703	8.72824	10.0979	7.51786	-0.406668	0.0452116	0.299907	TRUE	-0.425666	0.0581449	0.39236
LOC9271666	LOC_Os12g07270	sodium/pyruvate cotransporter BASS2, chloroplastic	9.48918	13.4304	7.14367	9.40792	0.501146	0.0188309	0.171546	FALSE	0.39721	0.0569119	0.38815
LOC9270408	LOC_Os08g10550	putative potassium transporter 12	29.8209	27.2603	36.3587	30.7894	-0.129524	0.282898	0.742539	FALSE	-0.239865	0.0563817	0.385925
LOC4344858	LOC_Os08g09250	lactoylglutathione lyase-like	471.343	384.832	493.756	459.747	-0.292548	0.000163691	0.00423335	TRUE	-0.102957	0.0550733	0.37987
LOC4331730	LOC_Os03g06940	beta-galactosidase 5-like	110.973	106.888	109.785	98.7561	-0.0541041	0.402755	0.833013	FALSE	-0.152741	0.0550697	0.37987
LOC4352516	LOC_Os12g37419	cytochrome c oxidase subunit 5C-like	155.161	152.986	204.95	213.88	-0.0203663	0.630645	0.923107	FALSE	0.0615323	0.0545815	0.378048
LOC4338409	LOC_Os05g25640	trans-cinnamate 4-monooxygenase	214.557	182.306	209.261	192.19	-0.234998	0.00216427	0.035323	TRUE	-0.122774	0.0540993	0.376379
LOC4339011	LOC_Os05g38520	60S ribosomal protein L36-3	297.529	301.486	337.738	349.085	0.019061	0.963697	0.994843	FALSE	0.0476755	0.052061	0.365759
LOC4334107	LOC_Os03g53720	SRSF protein kinase 1	111.774	119.734	93.2228	99.8105	0.0992405	0.397812	0.83109	FALSE	0.098508	0.0516228	0.363692
LOC4327055	LOC_Os01g57420	diacylglycerol kinase 5	21.7048	16.3499	22.4434	18.2542	-0.408729	0.00760062	0.0915676	TRUE	-0.298066	0.0514654	0.362921
LOC4340391	LOC_Os06g09610	putative peroxiredoxin Q, chloroplastic	67.4666	57.1628	62.7133	54.9523	-0.239096	0.0149657	0.145538	TRUE	-0.190592	0.0513017	0.361917
LOC4326937	LOC_Os01g70410	probable serine/threonine-protein kinase PBL7	33.7092	40.4437	36.0216	40.4693	0.262771	0.0570993	0.346449	FALSE	0.167966	0.0512557	0.361742
LOC4330882	LOC_Os02g53340	probable cyclic nucleotide-gated ion channel 20, chloroplastic	28.599	30.6092	28.6332	23.7633	0.0980037	0.587972	0.911058	FALSE	-0.268955	0.0508176	0.359246
LOC4335295	LOC_Os04g17100	heavy metal-associated isoprenylated plant protein 27	160.207	105.473	154.001	162.608	-0.603056	4.65589e-11	4.60953e-09	TRUE	0.0784609	0.0495492	0.353129
LOC4328316	LOC_Os02g05744	endoglucanase 5-like	56.2161	43.0558	65.5751	57.3384	-0.384774	0.000547647	0.0118687	TRUE	-0.193647	0.0486743	0.3502
LOC4329733	LOC_Os02g36340	probable bifunctional riboflavin biosynthesis protein RIBA 2, chloroplastic	95.4948	85.7438	96.4576	85.9299	-0.15539	0.0665102	0.376416	FALSE	-0.166734	0.0483118	0.348328
LOC107277281	LOC_Os05g50950	pentatricopeptide repeat-containing protein At4g01030, mitochondrial	23.55	24.279	26.1691	21.5353	0.0439828	0.889257	0.981951	FALSE	-0.281166	0.0482374	0.348086
LOC4330983	LOC_Os02g54990	probable serine incorporator	207.127	204.003	217.667	227.095	-0.0219311	0.585897	0.910728	FALSE	0.0611726	0.0478481	0.346161
LOC9266741	LOC_Os04g41759	uncharacterized LOC9266741	11.1108	5.31664	12.1926	15.0971	-1.06338	5.09758e-06	0.000203849	FALSE	0.308259	0.0475435	0.344982
LOC9272308	LOC_Os03g10500	adenylyl-sulfate kinase 3	27.4262	20.9601	31.3106	26.144	-0.387913	0.00766537	0.0920746	FALSE	-0.260169	0.0471983	0.34394
LOC4339940	LOC_Os06g02780	aspartyl protease family protein At5g10770	199.725	160.762	144.822	131.373	-0.313085	5.76281e-05	0.0016952	TRUE	-0.140609	0.0465489	0.340665
LOC4327515	LOC_Os01g61044	amino acid transporter AVT6C	102.696	81.1648	98.2704	87.6532	-0.339452	0.000255369	0.0062045	TRUE	-0.164951	0.0441538	0.330088
LOC4340636	LOC_Os06g13650	alpha-mannosidase 2	105.682	122.592	108.495	115.806	0.214143	0.068097	0.380605	FALSE	0.0940823	0.0440322	0.329468
LOC4334618	LOC_Os03g60850	protein NRT1/ PTR FAMILY 5.6	14.2656	15.5197	12.1607	15.2583	0.121555	0.583393	0.910434	FALSE	0.327368	0.0429125	0.324904
LOC4324573	LOC_Os01g37690	vacuolar cation/proton exchanger 1a-like	38.6351	31.9003	58.1263	50.4932	-0.276342	0.0180578	0.166461	TRUE	-0.203102	0.042507	0.323148
LOC4337587	LOC_Os05g01950	uncharacterized LOC4337587	25.6516	24.0941	23.3665	18.9049	-0.0903704	0.437014	0.853424	FALSE	-0.305683	0.0424822	0.323148
LOC4344042	LOC_Os07g44370	dirigent protein 5	40.5236	28.151	48.8622	41.7728	-0.525577	4.36657e-05	0.00131901	TRUE	-0.226155	0.0418889	0.321654
LOC4344387	LOC_Os07g49280	protein trichome birefringence-like 28	59.7481	63.5854	48.2765	53.8421	0.0898033	0.545774	0.896769	FALSE	0.157414	0.0414496	0.31955
LOC4343702	LOC_Os07g38850	probable homogentisate phytyltransferase 2, chloroplastic	32.0579	28.6124	32.5137	26.9792	-0.16404	0.176489	0.617725	FALSE	-0.269201	0.0413949	0.319418
LOC9270662	LOC_Os11g40410	uncharacterized LOC9270662	52.0894	97.0233	44.3947	49.5347	0.897343	6.08768e-15	1.03647e-12	TRUE	0.158051	0.0411771	0.318748
LOC4352613	LOC_Os12g38760	probable inactive purple acid phosphatase 1	22.932	72.3749	20.9668	24.721	1.65813	1.82567e-42	3.73002e-39	TRUE	0.237626	0.0406835	0.315933
LOC4343034	LOC_Os07g23660	protein TsetseEP	16.8421	13.8602	6.98899	4.73254	-0.281125	0.0931386	0.453205	FALSE	-0.56247	0.0403561	0.314823
LOC4347336	LOC_Os09g29490	peroxidase 17	15.8303	24.3098	11.6362	14.6667	0.618847	0.000222374	0.00547986	TRUE	0.333924	0.0394523	0.309317
LOC4326082	LOC_Os01g02930	protein O-linked-mannose beta-1,4-N-acetylglucosaminyltransferase 2	44.381	39.522	37.1887	42.2364	-0.167285	0.126686	0.532875	FALSE	0.183622	0.0382374	0.303364
LOC4347800	LOC_Os09g38030	UTP--glucose-1-phosphate uridylyltransferase	54.4894	49.9712	51.2001	56.7759	-0.124878	0.186841	0.633027	FALSE	0.149131	0.0379673	0.302566
LOC4340156	LOC_Os06g05890	B-box zinc finger protein 22	52.0407	59.1301	50.3664	56.0363	0.184253	0.152161	0.578919	FALSE	0.153899	0.0371405	0.29821
LOC4326554	LOC_Os01g45380	serine/threonine-protein kinase STY13	10.1021	7.28353	11.115	8.13789	-0.471941	0.0282485	0.222913	FALSE	-0.449777	0.0370454	0.297586
LOC4348167	LOC_Os10g08319	geraniol 8-hydroxylase	17.7878	8.57452	35.1891	29.3597	-1.05276	2.1007e-08	1.32445e-06	TRUE	-0.26129	0.0368481	0.297121
LOC4338548	LOC_Os05g30010	putative E3 ubiquitin-protein ligase LIN-1	39.8947	33.9287	36.6975	30.7213	-0.233693	0.0416047	0.286028	FALSE	-0.256446	0.0367313	0.297025
LOC4344591	LOC_Os08g03650	BTB/POZ domain-containing protein At1g30440	93.6901	97.7293	98.8615	106.464	0.0608944	0.690798	0.942393	FALSE	0.106885	0.0361043	0.293627
LOC4327150	LOC_Os01g56680	photosystem II reaction center W protein, chloroplastic-like	33.1754	27.5672	25.7985	20.9145	-0.267159	0.0430667	0.291706	TRUE	-0.302783	0.0357256	0.291802
LOC4337926	LOC_Os05g07680	protein NETWORKED 4A	82.9598	74.8952	79.6143	86.6713	-0.14754	0.0866912	0.43586	FALSE	0.122527	0.0356826	0.291731
LOC4335098	LOC_Os04g10240	uncharacterized LOC4335098	52.5543	52.3983	50.3407	56.3976	-0.00428755	0.817746	0.970893	FALSE	0.16391	0.0353521	0.290455
LOC4328266	LOC_Os02g04840	L-arabinokinase	34.1364	28.6121	43.0089	36.3585	-0.254684	0.0359668	0.261338	TRUE	-0.242343	0.0352642	0.29012
LOC4341105	LOC_Os06g30310	alpha-glucan water dikinase, chloroplastic	120.487	119.612	140.269	126.385	-0.0105165	0.779064	0.964952	FALSE	-0.15037	0.0352186	0.289885
LOC107277220	LOC_Os10g25040	red chlorophyll catabolite reductase	24.6396	13.8296	30.1107	24.7823	-0.833225	1.88261e-07	1.01462e-05	FALSE	-0.280965	0.0350832	0.288911
LOC4350753	LOC_Os11g36340	protein WVD2-like 4	111.732	99.3288	110.344	118.705	-0.169754	0.0483148	0.31371	TRUE	0.105369	0.0348111	0.287086
LOC4341841	LOC_Os06g46410	auxin response factor 17-like	146.83	194.845	141.739	150.86	0.40818	4.3109e-05	0.0013057	TRUE	0.0899747	0.0346741	0.286511
LOC4335512	LOC_Os04g26910	probable aldo-keto reductase 2	71.6813	59.4367	75.5227	66.2124	-0.270244	0.00895634	0.102696	TRUE	-0.18981	0.0344646	0.285612
LOC4334049	LOC_Os03g52860	linoleate 9S-lipoxygenase 2-like	466.03	411.448	548.27	565.555	-0.179713	0.00735634	0.0893656	TRUE	0.0447827	0.0340533	0.283583
LOC9272276	LOC_Os09g06620	uncharacterized LOC9272276	121.121	129.907	115.053	102.84	0.10103	0.460944	0.86443	FALSE	-0.161891	0.0340155	0.283546
LOC4335624	LOC_Os04g31030	RPM1-interacting protein 4	52.3501	63.9223	51.5398	57.3649	0.288128	0.0225746	0.193631	TRUE	0.15448	0.0339567	0.283472
LOC4334575	LOC_Os03g60350	protein trichome birefringence-like 33	138.853	138.081	128.258	136.783	-0.00803932	0.728369	0.951581	FALSE	0.0928399	0.0321406	0.273951
LOC4346120	LOC_Os08g41780	triacylglycerol lipase 2	12.1564	8.02108	14.501	10.9518	-0.599847	0.00371539	0.0529821	FALSE	-0.404989	0.0313194	0.269379
LOC4337329	LOC_Os04g57200	heavy metal-associated isoprenylated plant protein 39	28.0969	26.7368	39.8698	45.3815	-0.0715826	0.523032	0.888482	FALSE	0.186809	0.0310837	0.268235
LOC4334681	LOC_Os03g61720	probable glycerol-3-phosphate acyltransferase 3	64.2475	43.456	77.9864	68.2197	-0.564086	3.58917e-07	1.81265e-05	TRUE	-0.193033	0.0305346	0.2654
LOC4334792	LOC_Os03g63310	4-hydroxyphenylacetaldehyde oxime monooxygenase	34.0649	27.413	27.6797	22.3115	-0.313427	0.0181266	0.167009	FALSE	-0.311043	0.0302266	0.263979
LOC4332864	LOC_Os03g23950	beta-adaptin-like protein C	224.519	260.458	211.228	222.72	0.214212	0.0203625	0.181095	TRUE	0.0764262	0.0298702	0.261415
LOC4345900	LOC_Os08g38220	dof zinc finger protein MNB1A	31.1016	39.8298	28.4174	33.014	0.356859	0.00951528	0.107147	TRUE	0.216305	0.0295544	0.259707
LOC4341854	LOC_Os06g46670	glutamate receptor 3.4	37.0557	35.5884	42.0552	35.3307	-0.0582857	0.556117	0.901348	FALSE	-0.251362	0.028894	0.255751
LOC4333727	LOC_Os03g47754	protein SABRE	137.274	163.036	163.571	147.766	0.248131	0.0488698	0.315875	TRUE	-0.146602	0.0280451	0.250713
LOC4337958	LOC_Os05g08370	probable cellulose synthase A catalytic subunit 1 [UDP-forming]	1254.77	1179.86	1315.23	1238.04	-0.0888132	0.163913	0.598674	FALSE	-0.0872544	0.0278975	0.249656
LOC4342699	LOC_Os07g10770	probable cellulose synthase A catalytic subunit 8 [UDP-forming]	1158.63	1059.9	1166.11	1096.31	-0.128482	0.0473609	0.309956	TRUE	-0.0890451	0.0278651	0.249656
LOC4336798	LOC_Os04g49690	receptor-like protein kinase FERONIA	7.77519	11.4941	8.12801	10.828	0.563941	0.0124029	0.128247	FALSE	0.413796	0.0278773	0.249656
LOC4339780	LOC_Os05g51160	transcription factor MYBS3-like	6.06018	4.17971	8.25155	5.60166	-0.53596	0.054932	0.338881	FALSE	-0.558809	0.0276416	0.248936
LOC4339133	LOC_Os05g40420	2,3-bisphosphoglycerate-independent phosphoglycerate mutase	221.872	233.014	235.8	247.121	0.0706904	0.562741	0.903421	FALSE	0.0676492	0.0275893	0.248727
LOC4343590	LOC_Os07g37320	sugar transport protein MST6-like	55.9558	52.4601	106.371	94.3722	-0.0930666	0.302603	0.759469	FALSE	-0.172678	0.0274458	0.24809
LOC4341751	LOC_Os06g45120	V-type proton ATPase catalytic subunit A	164.727	166.969	162.991	173.12	0.019503	0.96914	0.994911	FALSE	0.0869802	0.0267372	0.244935
LOC4324442	LOC_Os01g16900	isocitrate dehydrogenase [NAD] catalytic subunit 5, mitochondrial	123.966	138.664	123.024	131.84	0.161647	0.126529	0.53261	FALSE	0.0998394	0.0263486	0.242681
LOC4340298	LOC_Os06g08080	pyrophosphate-energized vacuolar membrane proton pump	1206.8	1037.2	1204.54	1130.03	-0.218491	0.000927409	0.0183312	TRUE	-0.092129	0.0258732	0.23951
LOC4330437	LOC_Os02g47310	probable tocopherol O-methyltransferase, chloroplastic	33.4264	22.1268	34.5764	28.3698	-0.595197	4.11509e-05	0.00125485	TRUE	-0.28543	0.02583	0.239328
LOC4332440	LOC_Os03g17210	uncharacterized LOC4332440	100.074	130.553	98.3029	106.31	0.383567	0.00047751	0.0105626	TRUE	0.112969	0.0257136	0.238704
LOC4343624	LOC_Os07g37810	protein STRUBBELIG-RECEPTOR FAMILY 3	117.489	137.959	113.022	121.652	0.231713	0.0285404	0.224507	TRUE	0.106151	0.0255524	0.237661
LOC4327073	LOC_Os01g10580	B-box zinc finger protein 22	39.7088	43.4561	32.1096	37.2787	0.130101	0.3733	0.813945	FALSE	0.215347	0.0250637	0.234246
LOC4324695	LOC_Os01g52110	probable E3 ubiquitin-protein ligase RZFP34	200.338	211.38	164.719	147.665	0.0773989	0.777824	0.964513	FALSE	-0.157677	0.0248	0.232313
LOC4330036	LOC_Os02g41650	phenylalanine ammonia-lyase	1091.82	936.423	1048.52	984.346	-0.221508	0.00101105	0.019639	TRUE	-0.0911154	0.0247765	0.23222
LOC4327738	LOC_Os01g69080	stearoyl-[acyl-carrier-protein] 9-desaturase 2, chloroplastic-like	122.817	105.105	123.582	110.144	-0.224679	0.00678941	0.0839417	TRUE	-0.166086	0.0242143	0.227829
LOC4325480	LOC_Os01g04814	protein SUPPRESSOR OF K(+) TRANSPORT GROWTH DEFECT 1	127.182	138.235	134.57	143.899	0.120232	0.273918	0.733401	FALSE	0.0967002	0.0239389	0.225611
LOC4352839	LOC_Os12g42980	cysteine synthase-like	235.467	193.276	215.359	226.729	-0.284862	0.00074081	0.0151861	TRUE	0.0742286	0.0235405	0.222967
LOC4342538	LOC_Os07g07974	protein tesmin/TSO1-like CXC 2	70.9174	67.5802	66.6868	57.4829	-0.069539	0.404511	0.834801	FALSE	-0.214269	0.0235312	0.222967
LOC4332801	LOC_Os03g22330	blue-light photoreceptor PHR2	81.152	69.3942	82.9744	72.0187	-0.225812	0.0140413	0.13963	TRUE	-0.204295	0.0233923	0.222305
LOC4352812	LOC_Os12g42420	uncharacterized LOC4352812	49.45	41.3036	47.132	39.4459	-0.259704	0.0268902	0.215925	TRUE	-0.256832	0.0228732	0.218347
LOC4348874	LOC_Os10g33370	3-ketoacyl-CoA synthase 12	185.24	168.292	190.202	201.257	-0.138426	0.065317	0.372249	FALSE	0.0815049	0.0226762	0.217074
LOC4330250	LOC_Os02g44654	cytochrome P450 86A2	75.4269	70.654	53.5397	59.9334	-0.0943067	0.25122	0.712975	FALSE	0.162752	0.0223967	0.215246
LOC112936024	LOC_Os07g48500	ricin B-like lectin R40G3	221.209	176.467	173.947	195.013	-0.326007	3.49768e-05	0.00109176	TRUE	0.164926	0.0223354	0.214899
LOC4352486	LOC_Os12g36810	probable polygalacturonase	79.2107	80.9187	61.761	68.8344	0.0307772	0.934973	0.986054	FALSE	0.156433	0.0221318	0.213683
LOC4329468	LOC_Os02g31030	glycerophosphodiester phosphodiesterase GDPD1, chloroplastic	18.6096	23.7873	38.4824	44.1216	0.35415	0.0379153	0.269655	TRUE	0.197288	0.0220649	0.213382
LOC4342844	LOC_Os07g14740	uncharacterized LOC4342844	7.92673	23.9714	7.38857	10.1766	1.59652	1.16677e-17	2.73145e-15	FALSE	0.461892	0.0219014	0.212283
LOC4335169	LOC_Os04g12980	UDP-glycosyltransferase 79-like	34.7147	38.5389	31.8325	37.1251	0.150771	0.311097	0.765279	FALSE	0.221893	0.020812	0.204636
LOC4333393	LOC_Os03g40270	UDP-arabinopyranose mutase 1-like	812.971	764.44	752.805	773.628	-0.0888017	0.129888	0.538779	FALSE	0.0393642	0.0206811	0.203584
LOC4350569	LOC_Os11g31090	omega-hydroxypalmitate O-feruloyl transferase	38.0245	22.4044	46.1552	38.1511	-0.763144	1.65533e-08	1.0721e-06	TRUE	-0.274769	0.0205692	0.203187
LOC4342370	LOC_Os07g04840	oxygen-evolving enhancer protein 2, chloroplastic	366.996	328.776	295.589	270.676	-0.15866	0.0330324	0.246471	TRUE	-0.127027	0.0198666	0.198642
LOC4349025	LOC_Os10g35630	CBS domain-containing protein CBSX5	30.3013	30.8561	30.3853	35.6454	0.0261736	0.983696	0.996302	FALSE	0.23034	0.0195136	0.19625
LOC4328531	LOC_Os02g09220	premnaspirodiene oxygenase	43.2234	76.7386	132.787	118.199	0.828141	2.05171e-13	2.81159e-11	TRUE	-0.167894	0.0194565	0.196027
LOC4352901	LOC_Os12g44060	lnc_RNA pseudo uncharacterized LOC4352901	25.0082	33.8675	24.8748	29.673	0.437498	0.00265391	0.0414195	FALSE	0.254467	0.0191594	0.193756
LOC4333124	LOC_Os03g30530	protein LONGIFOLIA 2	76.2068	106.335	65.4885	73.0837	0.480623	2.65808e-06	0.000112078	TRUE	0.158309	0.0187062	0.190417
LOC4352763	LOC_Os12g41680	NAC domain-containing protein 21/22	109.044	107.502	105.845	93.3146	-0.0205461	0.640891	0.92764	FALSE	-0.181784	0.0185077	0.188847
LOC4342240	LOC_Os07g02200	blue copper protein	129.91	106.58	125.92	135.787	-0.285568	0.000959103	0.0188252	TRUE	0.108836	0.0180465	0.18493
LOC4327916	NA	transcription factor PHYTOCHROME INTERACTING FACTOR-LIKE 15-like	38.8729	40.6593	24.2286	29.021	0.0648198	0.739064	0.954865	FALSE	0.260385	0.0171191	0.177658
LOC4349347	LOC_Os10g40700	expansin-B6-like	920.108	793.946	737.252	759.761	-0.212762	0.00139861	0.0251862	TRUE	0.0433873	0.017015	0.176902
LOC4336334	LOC_Os04g42620	uncharacterized protein At4g06744	282.233	233.504	240.812	254.17	-0.27344	0.000298144	0.00709797	TRUE	0.0778827	0.0165501	0.173125
LOC9270036	LOC_Os08g31700	quinolone resistance protein NorA	30.5784	24.5862	36.6378	29.9175	-0.314662	0.0173928	0.162015	TRUE	-0.292341	0.0159287	0.16901
LOC4335132	LOC_Os04g11820	ABC transporter G family member 25-like	9.73736	18.6851	9.85218	13.1199	0.940286	1.01178e-06	4.69807e-05	TRUE	0.413239	0.0159053	0.16901
LOC4326019	LOC_Os01g25540	rapid alkalinization factor	125.582	114.786	128.567	138.818	-0.129687	0.120658	0.521356	FALSE	0.110669	0.0158673	0.168888
LOC4334169	LOC_Os03g55070	UDP-glucose 6-dehydrogenase 3-like	769.104	668.406	754.66	777.627	-0.202453	0.00247579	0.0391012	TRUE	0.04325	0.0157524	0.167979
LOC4338322	LOC_Os05g22940	acetyl-CoA carboxylase 2-like	659.691	760.075	706.629	657.646	0.204351	0.0377877	0.269088	TRUE	-0.10364	0.015481	0.1655
LOC4346343	LOC_Os08g45010	ABC transporter F family member 1	177.515	196.32	153.227	164.224	0.145271	0.147829	0.571186	FALSE	0.100001	0.0146026	0.158452
LOC4328044	LOC_Os02g02050	uncharacterized LOC4328044	66.4958	83.5929	73.37	62.8095	0.330116	0.0165273	0.156327	TRUE	-0.224208	0.0145408	0.158229
LOC4335860	LOC_Os04g35020	cellulose synthase-like protein H2	251.389	220.751	260.977	236.97	-0.187498	0.00962561	0.107893	FALSE	-0.139219	0.0144588	0.157734
LOC4349598	LOC_Os11g02300	probable serine/threonine-protein kinase WNK7	23.5158	18.0095	37.0689	30.1694	-0.384875	0.0100393	0.111309	FALSE	-0.297125	0.0142861	0.15666
LOC4351596	LOC_Os12g06850	probable mediator of RNA polymerase II transcription subunit 26c	82.0101	88.4797	72.9673	81.0334	0.109546	0.383414	0.820532	FALSE	0.151265	0.0133711	0.149122
LOC4331137	LOC_Os02g57110	GDSL esterase/lipase At5g33370	202.732	180.031	165.168	177.482	-0.171328	0.0190587	0.172856	TRUE	0.10374	0.0130109	0.146158
LOC4324275	LOC_Os01g17150	50S ribosomal protein 5, chloroplastic	97.6338	85.4361	109.418	96.0374	-0.192535	0.0429268	0.291255	TRUE	-0.188188	0.0125882	0.14259
LOC4343049	LOC_Os07g24190	probable cellulose synthase A catalytic subunit 3 [UDP-forming]	1261.22	1114.14	1094.68	1022.04	-0.178883	0.007775	0.0930212	TRUE	-0.0990589	0.0125361	0.142404
LOC4336122	LOC_Os04g39489	probable amino acid permease 7	30.5509	17.6709	31.1262	24.8114	-0.789839	6.01232e-08	3.49149e-06	TRUE	-0.327124	0.0124564	0.142099
LOC4326139	LOC_Os01g02060	piriformospora indica-insensitive protein 2	70.3398	74.8646	58.2799	65.6551	0.0899416	0.52524	0.890482	FALSE	0.171909	0.0123206	0.141484
LOC4327599	LOC_Os01g59900	lisH domain-containing protein C1711.05	93.2271	95.271	148.733	132.334	0.0312874	0.92772	0.986018	FALSE	-0.16854	0.012097	0.13985
LOC4332652	LOC_Os03g20100	30S ribosomal protein S1, chloroplastic	135.735	116.6	154.892	137.957	-0.219227	0.0072602	0.0884368	TRUE	-0.167048	0.0120795	0.139751
LOC4325501	LOC_Os01g56180	uncharacterized LOC4325501	31.9277	26.9833	25.986	31.3699	-0.242738	0.0514401	0.325722	FALSE	0.271647	0.0118622	0.137893
LOC4348473	LOC_Os10g22560	protein NRT1/ PTR FAMILY 8.3	49.9673	46.8057	51.0157	42.5434	-0.0943009	0.308911	0.76459	FALSE	-0.262007	0.011788	0.1375
LOC4331259	LOC_Os02g58554	callose synthase 3	211.318	220.814	230.535	208.443	0.0634129	0.69417	0.942745	FALSE	-0.145335	0.0112729	0.133379
LOC4332126	LOC_Os03g12550	uncharacterized LOC4332126	158.03	199.515	141.465	152.75	0.336303	0.000513006	0.0112481	TRUE	0.110731	0.0105736	0.127437
LOC9266065	LOC_Os11g31980	serine carboxypeptidase-like 45	33.8544	25.0165	35.4369	28.527	-0.436464	0.000895494	0.01781	TRUE	-0.312924	0.0104731	0.126736
LOC4342482	LOC_Os07g07080	uncharacterized LOC4342482	84.0156	84.7297	90.0863	77.7162	0.0122106	0.91737	0.986018	FALSE	-0.213092	0.0104555	0.126641
LOC4334958	LOC_Os04g02780	amidase 1-like	26.0493	20.9596	27.8306	21.7817	-0.313632	0.0235209	0.19865	FALSE	-0.353556	0.0100311	0.122743
LOC4330134	LOC_Os02g43020	hsp70-Hsp90 organizing protein	175.347	184.673	168.062	180.814	0.0747572	0.542926	0.89617	FALSE	0.105512	0.00987061	0.121107
LOC9268327	LOC_Os01g01890	uncharacterized LOC9268327	14.9696	12.2928	17.64	12.9646	-0.28422	0.0980976	0.465085	FALSE	-0.444278	0.00984594	0.120891
LOC4328075	LOC_Os02g02410	heat shock 70 kDa protein BIP1-like	727.189	682.754	649.807	676.618	-0.0909642	0.125843	0.53084	FALSE	0.0583314	0.00972572	0.119761
LOC4324255	LOC_Os01g50930	protein PLASTID TRANSCRIPTIONALLY ACTIVE 7	38.4506	35.0661	50.2126	41.4337	-0.132931	0.214377	0.669526	FALSE	-0.277243	0.00938278	0.11689
LOC4346217	LOC_Os08g43190	sorbitol dehydrogenase	116.029	81.5637	123.888	108.851	-0.508483	4.59671e-07	2.25068e-05	TRUE	-0.186674	0.00924957	0.11608
LOC4347149	LOC_Os09g26550	putative protease Do-like 14	142.595	168.015	170.718	150.44	0.236668	0.0483796	0.31371	TRUE	-0.182429	0.00899658	0.113912
LOC4334588	LOC_Os03g60509	chalcone--flavonone isomerase-like	160.131	107.195	187.466	167.571	-0.579016	3.83331e-07	1.92299e-05	TRUE	-0.161854	0.00834138	0.107698
LOC4328818	LOC_Os02g13960	U-box domain-containing protein 4-like	61.633	64.016	63.9746	72.2434	0.0547296	0.763417	0.960164	FALSE	0.175367	0.00820777	0.106538
LOC4342690	LOC_Os07g10600	cycloartenol-C-24-methyltransferase 1-like	311.711	267.772	239.712	254.513	-0.219203	0.00291643	0.0443163	TRUE	0.0864391	0.00810495	0.105606
LOC4346472	LOC_Os09g06230	serine/threonine-protein kinase 16	102.154	106.427	97.3198	107.336	0.0591159	0.697261	0.94369	FALSE	0.141329	0.00798015	0.104536
LOC4334073	LOC_Os03g53230	ATP-sulfurylase 3, chloroplastic	260.801	238.485	356.609	375.449	-0.129049	0.056849	0.345304	FALSE	0.0742751	0.00789806	0.103784
LOC4352300	LOC_Os12g32240	eukaryotic translation initiation factor 5A-2	212.904	203.848	216.376	232.478	-0.0627102	0.353493	0.798298	FALSE	0.103551	0.00752202	0.1
LOC4340344	LOC_Os06g08720	serine carboxypeptidase II-2	110.255	81.9949	127.922	112.128	-0.427243	4.10572e-06	0.000165957	TRUE	-0.190118	0.00675479	0.0924712
LOC4342080	LOC_Os06g50340	leucine-rich repeat receptor-like kinase protein FLORAL ORGAN NUMBER1	20.7318	15.8888	21.2735	15.8733	-0.383836	0.0165003	0.156138	FALSE	-0.422453	0.00667417	0.091441
LOC4328994	LOC_Os02g17360	proteinaceous RNase P 1, chloroplastic/mitochondrial	47.8247	49.3249	59.9439	49.8802	0.0445604	0.853711	0.97699	FALSE	-0.265147	0.00655343	0.0905884
LOC4343837	LOC_Os07g41200	protein LONGIFOLIA 1	207.346	239.96	152.154	165.119	0.21075	0.0254905	0.209231	TRUE	0.117976	0.00618712	0.0865079
LOC4340691	LOC_Os06g14810	3-ketoacyl-CoA synthase 6	137.944	124.375	126.227	138.08	-0.14938	0.0530011	0.331605	FALSE	0.129485	0.00552983	0.0794039
LOC4324736	LOC_Os01g64170	glucan endo-1,3-beta-glucosidase 14	149.058	124.098	136.022	148.57	-0.264393	0.0010727	0.0205699	TRUE	0.127307	0.00523115	0.0764691
LOC112936914	LOC_Os11g35410	receptor-like protein EIX2	10.3748	15.5505	6.74308	10.1456	0.58387	0.00416985	0.0578834	FALSE	0.589373	0.00515728	0.0755839
LOC4345663	LOC_Os08g33820	chlorophyll a-b binding protein P4, chloroplastic	174.378	159.409	88.4509	74.7078	-0.129479	0.0942049	0.455696	FALSE	-0.243619	0.00510038	0.0750081
LOC4326253	LOC_Os01g46120	GDSL esterase/lipase At1g28600	30.6095	16.2266	33.1311	25.3131	-0.915616	6.71326e-10	5.78061e-08	TRUE	-0.388303	0.00486287	0.0726445
LOC4351213	LOC_Os11g47809	metallothionein-like protein 1A	67.5225	50.6163	141.84	123.863	-0.415767	9.54259e-05	0.00262819	TRUE	-0.195517	0.00473513	0.0711733
LOC4326402	LOC_Os01g74200	receptor-like cytoplasmic kinase 176	11.3887	12.7537	8.49714	12.1605	0.163317	0.476974	0.87205	FALSE	0.517148	0.00473001	0.071159
LOC4336318	LOC_Os04g42420	protein NUCLEAR FUSION DEFECTIVE 4	101.229	92.4132	114.005	98.7024	-0.131445	0.123267	0.526973	FALSE	-0.207943	0.00450435	0.0680648
LOC4328551	LOC_Os02g09480	transcription factor MYB44	29.8742	23.6639	20.3183	25.9312	-0.336207	0.0121518	0.126567	FALSE	0.351909	0.00424076	0.0649462
LOC4338082	LOC_Os05g11780	mitochondrial dicarboxylate/tricarboxylate transporter DTC	284.333	286.181	293.083	313.298	0.00934827	0.864352	0.97858	FALSE	0.0962256	0.00382194	0.05968
LOC4329561	LOC_Os02g33110	beta-fructofuranosidase, insoluble isoenzyme 1-like	326.432	220.415	242.701	217.017	-0.566559	2.68628e-13	3.57228e-11	TRUE	-0.161374	0.00379001	0.0594682
LOC4331058	LOC_Os02g56040	chaperone protein DnaJ	27.3707	25.9691	28.7552	21.9686	-0.0758395	0.482681	0.873476	FALSE	-0.38838	0.00379227	0.0594682
LOC4334247	LOC_Os03g55930	30S ribosomal protein S9, chloroplastic	111.764	92.6881	126.291	109.083	-0.270004	0.00278838	0.0428249	TRUE	-0.211321	0.00378045	0.0593922
LOC4341824	LOC_Os06g46284	probable alpha-glucosidase Os06g0675700	347.786	273.429	402.543	365.886	-0.347032	4.18727e-06	0.000168646	TRUE	-0.137748	0.00368799	0.0580466
LOC4336621	LOC_Os04g46892	BEACH domain-containing protein C2	194.062	247.798	233.302	208.32	0.352643	0.21862	0.67549	FALSE	-0.163397	0.00364797	0.0575763
LOC4328585	LOC_Os02g09930	glucomannan 4-beta-mannosyltransferase 1-like	173.822	193.062	145.84	160.008	0.151453	0.123048	0.52674	FALSE	0.13375	0.00349792	0.0557245
LOC4334841	LOC_Os03g63970	gibberellin 20 oxidase 1-like	46.6237	46.0677	42.0249	49.8172	-0.0173092	0.731659	0.952517	FALSE	0.245401	0.00331549	0.0534686
LOC4332690	LOC_Os03g20700	magnesium-chelatase subunit ChlH, chloroplastic-like	255.262	257.908	166.936	145.941	0.0148735	0.926354	0.986018	FALSE	-0.193907	0.00313258	0.0513184
LOC4325976	LOC_Os01g03950	alpha-xylosidase 1	511.541	443.195	411.738	435.959	-0.206906	0.00241567	0.0383689	TRUE	0.0824654	0.00300352	0.0495822
LOC4334194	LOC_Os03g55350	subtilisin-like protease SBT1.7	156.192	147.762	140.353	154.668	-0.0800505	0.230942	0.693042	FALSE	0.140113	0.00298634	0.0493762
LOC4324476	LOC_Os01g31610	tyrosine--tRNA ligase, chloroplastic/mitochondrial	38.1691	35.2188	49.0751	39.5716	-0.11606	0.300542	0.758748	FALSE	-0.310528	0.00291878	0.0484472
LOC4333114	LOC_Os03g30250	COBRA-like protein 5	87.9545	67.7345	91.997	77.6008	-0.376866	5.77993e-05	0.00169801	TRUE	-0.245515	0.00285751	0.0477093
LOC4331442	LOC_Os03g03020	50S ribosomal protein L11	91.7831	79.8121	109.788	93.8958	-0.201621	0.044433	0.297464	TRUE	-0.225591	0.00270388	0.0454562
LOC9272592	LOC_Os03g13240	protein NRT1/ PTR FAMILY 8.3	49.6517	45.1769	52.4962	41.9591	-0.136257	0.269082	0.730531	FALSE	-0.32323	0.00256508	0.0438061
LOC9271299	LOC_Os07g32390	protein TPX2	25.5044	23.2644	29.8652	22.5848	-0.132624	0.289114	0.747764	FALSE	-0.403114	0.00255377	0.0436653
LOC4329840	LOC_Os02g37970	protein MARD1	11.9678	13.3686	7.91417	12.0968	0.159687	0.476998	0.87205	FALSE	0.61212	0.00255049	0.0436531
LOC4343592	LOC_Os07g37350	uncharacterized LOC4343592	78.5094	74.5265	47.5646	56.1899	-0.0751115	0.354839	0.799207	FALSE	0.240422	0.00240856	0.0415159
LOC4350138	LOC_Os11g12530	receptor protein-tyrosine kinase CEPR2	170.577	180.554	188.258	204.95	0.0820037	0.480976	0.873153	FALSE	0.122558	0.00221759	0.0390948
LOC4343744	LOC_Os07g39680	cysteine-rich and transmembrane domain-containing protein WIH2	122.376	127.908	138.173	152.263	0.0637856	0.672516	0.937019	FALSE	0.140092	0.00210615	0.0375842
LOC4352597	LOC_Os12g38540	uncharacterized LOC4352597	53.7492	56.5169	38.5747	46.5668	0.0724408	0.663679	0.934564	FALSE	0.271649	0.00210763	0.0375842
LOC4347357	LOC_Os09g29890	phosphatidylinositol 4-kinase gamma 5	202.699	216.173	163.175	178.7	0.0928475	0.389564	0.824519	FALSE	0.13112	0.0020823	0.037328
LOC4349349	LOC_Os10g40720	expansin-B3-like	1044.5	780.327	606.299	635.594	-0.420658	6.83083e-09	4.81241e-07	TRUE	0.0680766	0.00207403	0.0372582
LOC4338867	LOC_Os05g35410	potassium channel AKT2-like	66.406	39.3389	61.7619	50.3415	-0.755357	1.09947e-09	9.05106e-08	TRUE	-0.294968	0.00206198	0.0370807
LOC4344285	LOC_Os07g48090	CBL-interacting protein kinase 29-like	42.4317	47.6348	46.3644	55.0762	0.166873	0.227898	0.688504	FALSE	0.248412	0.00189125	0.034595
LOC4331042	LOC_Os02g55870	heparanase-like protein 3	42.1352	27.0752	57.4179	46.4152	-0.638054	9.18876e-07	4.30225e-05	FALSE	-0.306904	0.00186686	0.0342592
LOC4347766	LOC_Os09g37500	auxin-responsive protein SAUR36-like	22.0367	22.0045	13.8249	19.0613	-0.00211362	0.871022	0.979274	FALSE	0.463378	0.00185197	0.0340226
LOC4352160	LOC_Os12g26290	alpha-dioxygenase 1	125.125	51.2	215.053	189.885	-1.28916	1.48082e-39	2.21867e-36	TRUE	-0.179567	0.00177345	0.0329355
LOC107275797	LOC_Os07g03260	putative xyloglucan glycosyltransferase 10	8.60065	16.7493	5.11101	8.44676	0.96158	1.53194e-06	6.94127e-05	FALSE	0.724791	0.001656	0.0310933
LOC4326375	LOC_Os01g40860	aldehyde dehydrogenase family 2 member C4	44.6636	23.4792	63.9753	51.9727	-0.927714	1.33093e-12	1.66173e-10	TRUE	-0.299759	0.00164032	0.0308329
LOC4350276	LOC_Os11g17720	UPF0481 protein At3g47200	6.24326	23.818	5.51182	9.15603	1.93168	1.10105e-22	4.12415e-20	TRUE	0.732192	0.00151882	0.0290623
LOC4341869	LOC_Os06g46930	50S ribosomal protein L24, chloroplastic	147.801	125.019	163.235	142.166	-0.241512	0.00816032	0.0964223	TRUE	-0.199373	0.00151669	0.0290542
LOC9270523	LOC_Os10g31660	putative glycine-rich cell wall structural protein 1	20.4147	16.9332	28.9707	21.3223	-0.269752	0.089502	0.44321	FALSE	-0.442233	0.00134334	0.0263865
LOC4336153	LOC_Os04g40040	copper methylamine oxidase	398.472	265.222	765.035	700.624	-0.587277	7.56846e-15	1.26936e-12	TRUE	-0.126885	0.00122155	0.0243309
LOC4339971	LOC_Os06g03640	BAG family molecular chaperone regulator 3	230.365	168.691	229.924	202.666	-0.449536	8.65237e-08	4.92287e-06	TRUE	-0.182054	0.00119024	0.0239031
LOC9271451	LOC_Os05g35200	UDP-glucuronate:xylan alpha-glucuronosyltransferase 1	63.4681	40.0134	93.2266	77.9116	-0.665549	1.78672e-09	1.39912e-07	TRUE	-0.258904	0.00117566	0.0236942
LOC4348311	LOC_Os10g17489	UDP-glycosyltransferase 83A1	95.0558	92.2289	87.6548	100.061	-0.0435555	0.488617	0.87611	FALSE	0.190977	0.001166	0.0235272
LOC4348447	LOC_Os10g21810	probable histidine kinase 5	119.124	119.611	130.322	111.636	0.00588131	0.874999	0.980279	FALSE	-0.223277	0.00110475	0.0224242
LOC4327819	LOC_Os01g74650	cysteine synthase	175.766	162.328	188.73	164.91	-0.114741	0.110625	0.498332	FALSE	-0.194639	0.00109848	0.0223502
LOC4337389	LOC_Os04g57890	dolichyl-diphosphooligosaccharide--protein glycosyltransferase subunit STT3B-like	152.118	153.815	141.528	121.874	0.0160059	0.945274	0.989392	FALSE	-0.215694	0.00108668	0.0221897
LOC4326537	LOC_Os01g71190	photosystem II reaction center PSB28 protein, chloroplastic-like	20.4177	13.2148	25.7376	18.6558	-0.627668	0.000150506	0.00394226	TRUE	-0.464251	0.00107183	0.0219655
LOC9270188	LOC_Os04g52830	F-box/kelch-repeat protein At5g60570	428.622	418.424	384.194	409.907	-0.0347396	0.446759	0.856704	FALSE	0.0934615	0.00105779	0.0217301
LOC4343483	LOC_Os07g35370	cysteine-rich receptor-like protein kinase 6	32.9022	80.7959	37.2221	45.5128	1.2961	1.5055e-27	1.02529e-24	TRUE	0.290114	0.00105126	0.0216613
LOC4337104	LOC_Os04g53950	xyloglucan endotransglucosylase/hydrolase protein 9	112.699	90.2612	106.892	90.185	-0.320301	0.00061129	0.0129605	TRUE	-0.245201	0.00103703	0.02159
LOC4339334	LOC_Os05g44200	GDSL esterase/lipase At5g45670	159.806	159.81	140.66	157.17	3.32849e-05	0.803808	0.967954	FALSE	0.160111	0.00100597	0.0210722
LOC4328018	LOC_Os02g01590	sucrose:sucrose 1-fructosyltransferase	762.643	652.913	671.204	608.898	-0.224117	0.00149281	0.0265213	TRUE	-0.140551	0.000991234	0.0208147
LOC4348246	LOC_Os10g11870	uncharacterized LOC4348246	77.2425	98.4064	87.929	100.373	0.349357	0.00719893	0.0878809	TRUE	0.190962	0.000920199	0.0195399
LOC4345968	LOC_Os08g39370	tonoplast dicarboxylate transporter	13.5331	17.3024	5.69515	9.43702	0.354477	0.0585089	0.351491	FALSE	0.728599	0.000895049	0.0191491
LOC4337274	LOC_Os04g56430	cysteine-rich receptor-like protein kinase 6	28.7135	69.609	81.5265	93.7143	1.27755	6.80922e-27	4.25085e-24	TRUE	0.201	0.000867529	0.0187035
LOC4337406	LOC_Os04g58110	pyruvate kinase, cytosolic isozyme	369.22	401.399	396.238	422.614	0.120555	0.200855	0.651285	FALSE	0.092971	0.000810475	0.0176954
LOC4343275	LOC_Os07g30970	nucleoside diphosphate kinase 1-like	392.296	331.448	497.364	527.295	-0.243161	0.00141243	0.0253741	TRUE	0.0843078	0.000801191	0.0175376
LOC4333208	LOC_Os03g32470	S-norcoclaurine synthase 1	82.0056	45.9143	70.5014	57.2739	-0.836778	1.67629e-15	3.13942e-13	TRUE	-0.299774	0.000772559	0.0170644
LOC4337622	LOC_Os05g02530	probable glutathione S-transferase DHAR1, cytosolic	270.461	173.884	272.228	240.586	-0.637292	6.51968e-14	9.33269e-12	TRUE	-0.178258	0.000753552	0.0166879
LOC4341407	LOC_Os06g38970	probable LRR receptor-like serine/threonine-protein kinase At1g14390	160.743	147.977	116.773	131.889	-0.119386	0.102364	0.476798	FALSE	0.175624	0.000740538	0.0164211
LOC9271903	LOC_Os11g37880	disease resistance protein RGA5-like	42.378	24.9545	62.3457	50.0271	-0.764015	5.75149e-09	4.11653e-07	FALSE	-0.31758	0.000740477	0.0164211
LOC4325508	LOC_Os01g48380	pentatricopeptide repeat-containing protein At1g30610, chloroplastic	65.3831	63.2168	83.9554	68.9898	-0.0486106	0.550909	0.899123	FALSE	-0.283239	0.000717212	0.0159871
LOC4347871	LOC_Os09g39180	28 kDa ribonucleoprotein, chloroplastic	121.094	97.8522	134.02	114.01	-0.307455	0.00049655	0.0109514	TRUE	-0.233288	0.000599625	0.0136337
LOC4347683	LOC_Os09g36300	lon protease homolog 2, peroxisomal-like	223.83	195.213	228.138	199.742	-0.197352	0.0125225	0.128919	TRUE	-0.191766	0.000584368	0.0133941
LOC4348853	LOC_Os10g32980	cellulose synthase A catalytic subunit 7 [UDP-forming]-like	383.783	305.543	362.516	323.669	-0.328914	8.20217e-06	0.000305697	TRUE	-0.163523	0.000552405	0.0127645
LOC4339536	LOC_Os05g47850	CRM-domain containing factor CFM3, chloroplastic/mitochondrial	78.4231	74.8023	107.077	89.6305	-0.0681967	0.4144	0.83999	FALSE	-0.256582	0.000516336	0.0119635
LOC4324882	LOC_Os01g66200	protein WVD2-like 7	185.733	209.719	156.83	174.482	0.175226	0.0782149	0.411481	FALSE	0.153872	0.000494063	0.011511
LOC4349251	LOC_Os10g39440	monosaccharide-sensing protein 2	236.74	247.18	246.572	268.571	0.06226	0.625077	0.921814	FALSE	0.123291	0.000485955	0.0113523
LOC9270306	LOC_Os08g09200	putative aconitate hydratase, cytoplasmic	477.478	511.02	530.738	478.82	0.0979474	0.314141	0.7684	FALSE	-0.148517	0.0004458	0.0105152
LOC4327207	LOC_Os01g53800	probable glutamate carboxypeptidase LAMP1	81.2141	50.3406	96.1195	79.5805	-0.690009	4.7719e-11	4.70368e-09	TRUE	-0.272414	0.000415883	0.00991946
LOC4346336	LOC_Os08g44850	pro-resilin	212.716	239.623	188.476	208.768	0.171843	0.0726591	0.39443	FALSE	0.147519	0.000411753	0.00987626
LOC4334856	LOC_Os03g64170	GDSL esterase/lipase At1g20120	239.29	188.299	231.892	253.941	-0.345736	6.45899e-06	0.00024729	TRUE	0.131043	0.00040664	0.0098089
LOC4352201	LOC_Os12g29220	bidirectional sugar transporter SWEET13-like	67.3021	42.8104	72.9044	58.9722	-0.65269	3.32445e-09	2.51561e-07	TRUE	-0.30597	0.000402619	0.00972569
LOC4341509	LOC_Os06g40818	aspartyl protease family protein At5g10770	89.8676	43.3635	93.6256	77.2865	-1.05132	1.20883e-22	4.45365e-20	TRUE	-0.276686	0.000385337	0.00937471
LOC4345689	LOC_Os08g34280	cinnamoyl-CoA reductase 1	173.703	125.419	166.22	142.881	-0.469861	1.36098e-07	7.47842e-06	TRUE	-0.218281	0.00037275	0.00913372
LOC4334309	LOC_Os03g56810	tubulin beta-7 chain-like	251.456	239.436	257.289	280.858	-0.0706654	0.277087	0.73643	FALSE	0.126451	0.000341999	0.0084778
LOC4340840	LOC_Os06g20040	aspartyl protease family protein At5g10770	73.7713	44.3155	90.265	73.6619	-0.735247	5.44833e-11	5.32373e-09	TRUE	-0.293248	0.000340884	0.00846247
LOC9270480	LOC_Os01g59870	non-specific lipid transfer protein GPI-anchored 2	171.523	140.479	143.995	161.655	-0.288053	0.00112065	0.0212177	TRUE	0.166899	0.00031193	0.00785825
LOC4341645	LOC_Os06g43660	pyrophosphate-energized vacuolar membrane proton pump	755.395	850.893	722.026	763.306	0.171746	0.0482575	0.313632	TRUE	0.0802112	0.000246727	0.00638566
LOC4333009	LOC_Os03g27120	metacaspase-1	93.7419	61.5583	98.8574	113.794	-0.60674	2.76905e-09	2.10954e-07	TRUE	0.203	0.000225477	0.00594408
LOC4325290	LOC_Os01g50160	ABC transporter B family member 4	62.3868	55.5034	59.6049	46.718	-0.168664	0.137186	0.553521	FALSE	-0.351453	0.000210728	0.00564261
LOC4332782	LOC_Os03g22010	peroxidase 70	86.5629	48.8649	81.4	65.8108	-0.824952	4.4218e-15	7.70354e-13	TRUE	-0.306704	0.000205494	0.00551982
LOC4328496	LOC_Os02g08230	protein ECERIFERUM 3	122.961	84.3911	120.227	136.945	-0.543036	5.1463e-09	3.7309e-07	TRUE	0.187839	0.000200906	0.00543949
LOC9267894	LOC_Os11g02369	non-specific lipid-transfer protein 2	561.083	522.42	547.79	584.457	-0.103006	0.132739	0.544973	FALSE	0.0934737	0.000192815	0.00523771
LOC4345205	LOC_Os08g20130	cytosolic sulfotransferase 5	97.5717	44.5619	97.753	79.9164	-1.13065	1.3953e-28	1.04526e-25	FALSE	-0.290649	0.00017036	0.00468695
LOC4350345	LOC_Os11g20160	probable O-methyltransferase 2	228.317	155.66	326.931	288.244	-0.55264	7.0972e-11	6.81635e-09	TRUE	-0.181694	0.000150775	0.00421626
LOC4352358	LOC_Os12g33610	phenylalanine ammonia-lyase	24.7342	43.9485	19.3665	26.8552	0.829305	5.00896e-09	3.64309e-07	TRUE	0.471639	0.000144317	0.00407582
LOC4336235	LOC_Os04g41229	transcription factor bHLH129	43.6595	76.9861	21.4279	29.1472	0.8183	1.34942e-12	1.67552e-10	TRUE	0.443869	0.000141936	0.00402192
LOC4324850	LOC_Os01g65900	scarecrow-like protein 1	80.6364	108.424	69.7649	83.2544	0.427182	2.1194e-05	0.000706696	TRUE	0.255025	0.000119477	0.00348406
LOC4351307	LOC_Os12g02200	CBL-interacting protein kinase 14-like	124.854	173.023	176.38	197.12	0.470726	4.56018e-07	2.23767e-05	TRUE	0.160388	0.00010633	0.00316574
LOC4326223	LOC_Os01g08150	uncharacterized LOC4326223	40.7511	37.9853	51.1095	38.494	-0.101398	0.312127	0.766639	FALSE	-0.408959	0.000105589	0.00315285
LOC4325160	LOC_Os01g18744	acyl transferase 4-like	347.298	242.912	408.576	362.304	-0.515744	3.69261e-09	2.73887e-07	TRUE	-0.1734	9.8099e-05	0.00298326
LOC4352928	LOC_Os12g44360	sodium/hydrogen exchanger 8	97.5823	96.932	128.382	105.74	-0.00964634	0.756378	0.95852	FALSE	-0.27992	8.59886e-05	0.00266252
LOC4335227	LOC_Os04g16680	sedoheptulose-1,7-bisphosphatase, chloroplastic	70.8327	54.9501	76.2009	60.3664	-0.366293	0.000327855	0.00769929	TRUE	-0.336064	8.59181e-05	0.00266252
LOC4334114	LOC_Os03g53800	beta-glucosidase BoGH3B	2452.07	2335.21	2744.58	2883.02	-0.0704468	0.212641	0.666615	FALSE	0.0709954	7.95122e-05	0.00248914
LOC4335844	LOC_Os04g34600	filaggrin-2	124.76	90.5377	145.691	121.194	-0.462559	1.69851e-07	9.19817e-06	TRUE	-0.265594	6.2367e-05	0.0019927
LOC4324826	LOC_Os01g63580	glycerol-3-phosphate 2-O-acyltransferase 6	182.7	177.204	163.913	184.959	-0.044067	0.423967	0.845902	FALSE	0.174275	5.52829e-05	0.00179669
LOC4337103	LOC_Os04g53930	organic cation/carnitine transporter 4	47.0761	34.7279	41.6854	30.4162	-0.438899	0.000212211	0.00525825	TRUE	-0.454701	5.24027e-05	0.00171949
LOC4335672	LOC_Os04g32010	probable acetolactate synthase 2, chloroplastic	32.8445	8.85087	33.1285	23.047	-1.89176	1.59637e-30	1.32877e-27	TRUE	-0.52349	4.71618e-05	0.00157175
LOC4339568	LOC_Os05g48270	cytochrome b561 and DOMON domain-containing protein At3g61750	156.291	111.067	143.375	119.278	-0.492806	3.6974e-08	2.25191e-06	TRUE	-0.265468	3.90461e-05	0.00132461
LOC4325586	LOC_Os01g51920	probable choline kinase 2	92.331	70.7774	123.306	101.142	-0.383527	3.94231e-05	0.00121038	TRUE	-0.285872	3.69488e-05	0.00126607
LOC4344840	LOC_Os08g08980	germin-like protein 8-4	1172.35	944.256	1799.01	1621.54	-0.312149	7.27627e-06	0.000273284	TRUE	-0.149846	3.54184e-05	0.00121854
LOC4329955	LOC_Os02g39790	S-adenosylmethionine decarboxylase proenzyme-like	158.802	196.629	191.743	216.811	0.308247	0.000988126	0.0192603	TRUE	0.177266	2.72878e-05	0.000966137
LOC4337351	LOC_Os04g57440	oryzain beta chain-like	347.351	262.365	407.744	358.447	-0.404818	1.12267e-07	6.30773e-06	TRUE	-0.185906	2.39082e-05	0.00086262
LOC4342113	LOC_Os06g51029	ATP-dependent zinc metalloprotease FTSH 1, chloroplastic-like	106.959	93.7333	107.05	86.1947	-0.190428	0.0271798	0.217768	TRUE	-0.312612	2.19863e-05	0.000803489
LOC4344897	LOC_Os08g10010	acyl-[acyl-carrier-protein] desaturase 7, chloroplastic-like	303.709	239.223	258.519	287.533	-0.34433	7.54271e-05	0.00215943	TRUE	0.153457	1.49486e-05	0.000565881
LOC4336616	LOC_Os04g46830	pEARLI1-like lipid transfer protein 1	148.103	87.3722	207.754	175.64	-0.761355	1.46398e-17	3.32339e-15	TRUE	-0.242259	1.46649e-05	0.000559923
LOC4324220	LOC_Os01g42234	amino-acid permease BAT1 homolog	47.8827	29.3493	60.2824	45.0737	-0.706176	4.86422e-09	3.5493e-07	TRUE	-0.419452	1.46968e-05	0.000559923
LOC4350636	LOC_Os11g32650	chalcone synthase 1-like	308.028	259.412	269.693	231.496	-0.247819	0.00134808	0.0245318	TRUE	-0.220333	1.2476e-05	0.000482876
LOC4343366	LOC_Os07g32880	ATP synthase subunit gamma, chloroplastic	102.656	82.2089	112.653	90.7484	-0.320448	0.000428162	0.00969572	TRUE	-0.31194	1.16979e-05	0.000453794
LOC9271230	LOC_Os01g03360	Bowman-Birk type bran trypsin inhibitor-like	2865.47	2103.37	2259.34	2377.9	-0.446069	1.03146e-08	7.00335e-07	TRUE	0.0737898	1.10752e-05	0.000432592
LOC4346925	LOC_Os09g21210	probable endo-1,3(4)-beta-glucanase ARB_01444	156.122	95.701	195.505	163.576	-0.706069	6.95831e-16	1.34811e-13	TRUE	-0.257239	8.64994e-06	0.000349072
LOC4342932	LOC_Os07g18154	probable aldehyde oxidase 4	67.5336	71.9143	91.1284	71.3232	0.0906731	0.583371	0.910434	FALSE	-0.35353	8.58111e-06	0.000348266
LOC4345935	LOC_Os08g38910	tricin synthase 2-like	118.992	73.3588	140.759	114.698	-0.697824	3.86728e-14	5.75584e-12	TRUE	-0.295388	4.35833e-06	0.00018743
LOC4343443	LOC_Os07g34570	thiamine thiazole synthase 2, chloroplastic	221.793	147.24	337.271	290.269	-0.591046	7.5269e-12	8.37424e-10	TRUE	-0.216517	4.23974e-06	0.000183256
LOC9271676	LOC_Os04g43760	phenylalanine ammonia-lyase-like	354.612	320.112	353.522	304.476	-0.147664	0.0310637	0.237377	TRUE	-0.215471	4.00293e-06	0.000174794
LOC4328194	LOC_Os02g03840	titin homolog	283.426	336.43	299.186	335.369	0.247332	0.0207734	0.182923	TRUE	0.164711	3.8407e-06	0.000168575
LOC4348299	LOC_Os10g16974	flavonoid 3'-monooxygenase CYP75B4-like	336.577	263.287	309.936	263.448	-0.354302	1.80563e-06	8.03558e-05	TRUE	-0.234449	3.56718e-06	0.00015779
LOC4329551	LOC_Os02g32980	germin-like protein 2-4	42.2941	56.7321	30.6335	42.1073	0.423708	0.00160198	0.0279743	TRUE	0.458959	2.90498e-06	0.000132277
LOC4344899	LOC_Os08g10020	photosystem II 10 kDa polypeptide, chloroplastic	196.64	149.944	158.622	129.175	-0.391135	2.57213e-06	0.000108863	TRUE	-0.296263	2.48037e-06	0.000114473
LOC4334172	LOC_Os03g55100	cyclic nucleotide-gated ion channel 2	48.1892	31.6543	64.4042	47.4274	-0.606308	2.84759e-07	1.47798e-05	TRUE	-0.441434	2.44253e-06	0.000113033
LOC4324159	LOC_Os01g53240	BURP domain-containing protein 3-like	226.629	171.364	278.131	312.053	-0.403267	1.75921e-06	7.86013e-05	TRUE	0.166026	2.01057e-06	9.38081e-05
LOC4330177	NA	translation initiation factor IF-2	212.088	171.763	195.063	160.349	-0.304246	0.000122714	0.00328843	TRUE	-0.282728	1.99194e-06	9.31945e-05
LOC4331852	LOC_Os03g08550	protein STRUBBELIG-RECEPTOR FAMILY 7	206.925	201.42	190.603	218.189	-0.0388949	0.483538	0.873557	FALSE	0.195006	1.96911e-06	9.23799e-05
LOC4352439	LOC_Os12g35610	respiratory burst oxidase homolog protein B	28.2941	34.7893	22.8449	33.295	0.298145	0.0434789	0.293349	TRUE	0.543433	1.78603e-06	8.43773e-05
LOC4350816	LOC_Os11g37890	GDP-mannose 3,5-epimerase 2-like	328.864	353.425	314.032	350.995	0.103911	0.30167	0.759209	FALSE	0.16054	1.34876e-06	6.54399e-05
LOC4337598	LOC_Os05g02130	E3 ubiquitin-protein ligase XB3-like	151.555	176.559	119.054	142.006	0.22031	0.0239126	0.200303	TRUE	0.254336	1.20975e-06	5.9372e-05
LOC4330227	LOC_Os02g44320	14 kDa proline-rich protein DC2.15	429.035	383.574	405.181	450.775	-0.161592	0.0211708	0.18494	TRUE	0.153843	8.85815e-07	4.43689e-05
LOC4336986	LOC_Os04g52479	uncharacterized LOC4336986	126.298	126.249	116.806	92.0781	-0.000564159	0.835108	0.974153	FALSE	-0.343186	7.22845e-07	3.6637e-05
LOC4325351	LOC_Os01g08510	MAR-binding filament-like protein 1	57.9205	46.5603	74.1057	55.1954	-0.314972	0.00297104	0.0447229	TRUE	-0.425036	6.09054e-07	3.13359e-05
LOC4344319	LOC_Os07g48490	ricin B-like lectin R40G2	243.649	188.207	191.46	223.218	-0.372481	2.15679e-06	9.33392e-05	TRUE	0.221412	5.99012e-07	3.09126e-05
LOC4334447	LOC_Os03g58580	uncharacterized LOC4334447	29.0518	13.3073	36.513	23.8567	-1.1264	2.81841e-13	3.72594e-11	FALSE	-0.614013	3.88507e-07	2.04206e-05
LOC4340180	LOC_Os06g06250	GDSL esterase/lipase At5g45910	584.591	466.856	553.234	615.772	-0.324448	5.80971e-06	0.00022668	TRUE	0.154506	3.10646e-07	1.65219e-05
LOC4335922	LOC_Os04g35840	uncharacterized LOC4335922	111.988	93.919	109.387	83.9506	-0.253851	0.00894778	0.102651	TRUE	-0.381826	2.61087e-07	1.41153e-05
LOC4328586	LOC_Os02g09940	peroxiredoxin-2E-2, chloroplastic-like	41.7195	25.6308	46.7048	31.9301	-0.702844	5.5154e-08	3.27053e-06	TRUE	-0.548653	2.38901e-07	1.304e-05
LOC4330213	LOC_Os02g44108	expansin-B11-like	282.493	273.06	215.939	249.294	-0.0489962	0.402852	0.833077	FALSE	0.207222	2.03579e-07	1.12199e-05
LOC4324398	LOC_Os01g48960	glutamate synthase 1 [NADH], chloroplastic-like	213.989	202.435	288.537	242.383	-0.0800734	0.346248	0.793456	FALSE	-0.251466	1.69408e-07	9.45908e-06
LOC4338768	LOC_Os05g33840	1-deoxy-D-xylulose-5-phosphate synthase 1, chloroplastic-like	79.0514	52.9524	68.5282	48.6943	-0.578094	1.17974e-08	7.79808e-07	TRUE	-0.492945	1.6218e-07	9.11528e-06
LOC4324749	LOC_Os01g63770	auxin transporter-like protein 1	238.539	210.211	213.509	246.849	-0.182386	0.0113543	0.120594	TRUE	0.209334	1.4406e-07	8.17779e-06
LOC4325003	LOC_Os01g66100	gibberellin 20 oxidase 2-like	23.7853	24.3712	15.3004	25.0621	0.0351053	0.934363	0.986018	FALSE	0.711937	1.38373e-07	7.88127e-06
LOC4349318	LOC_Os10g40360	proline dehydrogenase 2, mitochondrial	66.6927	29.3497	124.469	96.1845	-1.18419	1.60274e-22	5.80969e-20	TRUE	-0.371911	1.23099e-07	7.08238e-06
LOC9268662	LOC_Os01g03340	Bowman-Birk type bran trypsin inhibitor	3269.01	2729.13	2740.64	2933.02	-0.260412	0.000253237	0.00615936	TRUE	0.0978748	1.0884e-07	6.36952e-06
LOC4330265	LOC_Os02g44870	dehydrin DHN1-like	149.317	111.466	226.776	261.54	-0.421769	1.4968e-06	6.79579e-05	TRUE	0.205767	1.09213e-07	6.36952e-06
LOC4336294	LOC_Os04g42090	S-adenosylmethionine decarboxylase proenzyme-like	847.435	882.578	918.784	998.365	0.0586208	0.620403	0.920486	FALSE	0.119842	8.08689e-08	4.83227e-06
LOC4338644	LOC_Os05g31750	annexin D4	90.3468	59.5292	110.647	84.6477	-0.601875	3.87069e-08	2.34474e-06	TRUE	-0.386428	7.25121e-08	4.37901e-06
LOC4334702	LOC_Os03g61970	actin-3-like	263.361	319.863	217.358	252.369	0.280414	0.0011544	0.02162	TRUE	0.215464	5.50666e-08	3.36123e-06
LOC4333841	LOC_Os03g49600	beta-glucosidase 7-like	767.598	723.415	619.379	682.13	-0.0855273	0.169918	0.608082	FALSE	0.139223	5.23418e-08	3.20641e-06
LOC4330612	NA	aldehyde dehydrogenase family 2 member B7, mitochondrial	90.9414	137.436	98.3314	122.609	0.595752	1.58893e-09	1.26183e-07	TRUE	0.318336	4.74629e-08	2.93925e-06
LOC4338119	LOC_Os05g12640	BURP domain-containing protein 2-like	6106.08	5168.09	6543.17	7078.8	-0.240613	0.000444858	0.00997779	TRUE	0.113517	3.56335e-08	2.23102e-06
LOC4344205	LOC_Os07g46930	momilactone A synthase-like	43.9579	17.794	36.3897	22.8956	-1.30474	7.42142e-22	2.48939e-19	TRUE	-0.66846	3.53245e-08	2.21984e-06
LOC4343479	LOC_Os07g35310	cysteine-rich receptor-like protein kinase 6	42.2757	72.5284	26.0781	39.2669	0.778718	6.15332e-12	6.98433e-10	TRUE	0.590476	3.44785e-08	2.18278e-06
LOC4333711	LOC_Os03g47270	ATP-dependent RNA helicase A	74.1943	63.7087	68.808	88.9839	-0.219819	0.0250184	0.206411	TRUE	0.370968	3.26128e-08	2.07237e-06
LOC4345763	LOC_Os08g35760	germin-like protein 8-14	540.652	243.77	442.669	337.812	-1.14918	6.03273e-45	1.50644e-41	TRUE	-0.390007	2.27687e-08	1.46875e-06
LOC4352868	LOC_Os12g43600	glycine-rich RNA-binding protein 2	1606.27	1658.53	1596.23	1881.91	0.0461865	0.76098	0.959486	FALSE	0.237531	2.06764e-08	1.33886e-06
LOC4326901	LOC_Os01g17170	magnesium-protoporphyrin IX monomethyl ester [oxidative] cyclase, chloroplastic	210.196	184.118	172.689	136.5	-0.191098	0.0143693	0.141985	TRUE	-0.339276	1.34572e-08	8.84848e-07
LOC4331336	LOC_Os03g01800	probable xyloglucan endotransglucosylase/hydrolase protein 32	131.168	127.878	88.6036	112.524	-0.0366528	0.512426	0.884306	FALSE	0.344794	1.16351e-08	7.70994e-07
LOC4325027	LOC_Os01g67860	fructose-bisphosphate aldolase 3, cytoplasmic-like	1072.07	1115.13	1097.29	1195.66	0.0568174	0.638805	0.927407	FALSE	0.123855	8.08318e-09	5.50073e-07
LOC4325938	LOC_Os01g51570	glucan endo-1,3-beta-glucosidase GII	154.567	290.084	112.068	139.862	0.908238	3.98582e-22	1.37811e-19	TRUE	0.319633	8.10736e-09	5.50073e-07
LOC4345440	LOC_Os08g29200	BURP domain-containing protein 12-like	265.41	266.822	198.333	233.965	0.00765403	0.853112	0.97699	FALSE	0.238372	6.93727e-09	4.78307e-07
LOC9272120	LOC_Os05g48890	fasciclin-like arabinogalactan protein 13	87.5321	71.3304	103.441	130.381	-0.295297	0.00400118	0.0561313	TRUE	0.333928	5.92555e-09	4.10857e-07
LOC4350195	LOC_Os11g14190	lnc_RNA LOC4350195	66.2709	101.508	45.7216	64.705	0.61515	1.42847e-08	9.30533e-07	TRUE	0.501	5.49915e-09	3.85393e-07
LOC107275307	LOC_Os11g02424	non-specific lipid-transfer protein 1	885.131	693.32	1334.19	1456.62	-0.352371	9.35403e-06	0.000342382	TRUE	0.126658	4.00037e-09	2.82682e-07
LOC4344081	LOC_Os07g44890	probable carboxylesterase 18	28.2214	11.3713	36.2379	21.8743	-1.31139	2.75682e-15	4.95654e-13	TRUE	-0.728262	2.87626e-09	2.06678e-07
LOC4330554	LOC_Os02g48900	aspartyl protease family protein At5g10770	487.702	309.263	487.218	411.969	-0.657167	7.53369e-19	1.96875e-16	TRUE	-0.242029	2.64932e-09	1.94474e-07
LOC4338014	LOC_Os05g09580	uncharacterized LOC4338014	107.571	130.029	83.281	107.608	0.273548	0.0225871	0.193631	TRUE	0.369728	1.67108e-09	1.28191e-07
LOC9266253	LOC_Os06g18010	UDP-glucose:2-hydroxyflavanone C-glucosyltransferase-like	74.888	47.7891	98.5193	71.9711	-0.648052	3.23858e-08	1.99956e-06	TRUE	-0.452988	1.59589e-09	1.241e-07
LOC4330535	LOC_Os02g48680	uncharacterized LOC4330535	72.8121	75.3251	70.223	94.7563	0.0489525	0.816333	0.970342	FALSE	0.432279	1.489e-09	1.16856e-07
LOC4335099	LOC_Os04g10350	1-aminocyclopropane-1-carboxylate oxidase homolog 1	74.2271	48.7418	69.1177	47.7733	-0.606788	1.1841e-08	7.80395e-07	TRUE	-0.532853	1.48588e-09	1.16856e-07
LOC4340128	LOC_Os06g05550	GDSL esterase/lipase APG	337.127	324.106	311.685	365.652	-0.0568296	0.302246	0.759469	FALSE	0.230385	7.97797e-10	6.50071e-08
LOC4339708	LOC_Os05g50260	polygalacturonase At1g48100	29.7625	59.8977	21.8889	36.6872	1.009	4.66654e-16	9.19963e-14	TRUE	0.745079	3.13471e-10	2.66921e-08
LOC4331568	LOC_Os03g04650	alkane hydroxylase MAH1	68.9981	24.2788	80.9075	55.5921	-1.50686	4.23763e-37	5.29091e-34	TRUE	-0.541393	1.96186e-10	1.70461e-08
LOC4336376	LOC_Os04g43200	peroxygenase-like	32.0765	14.3831	40.6727	23.9786	-1.15714	1.56914e-13	2.19037e-11	TRUE	-0.762316	1.42748e-10	1.26615e-08
LOC4340941	LOC_Os06g22960	probable aquaporin TIP2-2	994.057	774.918	1104.1	1231.99	-0.359285	5.02838e-07	2.45136e-05	TRUE	0.158123	1.29173e-10	1.15173e-08
LOC4333062	LOC_Os03g28330	sucrose synthase 1-like	3525.22	2842.27	3860.47	3416	-0.310672	2.15967e-06	9.33392e-05	TRUE	-0.176465	1.23356e-10	1.10566e-08
LOC9269854	LOC_Os02g54870	transcription factor IBH1-like 1	36.5413	97.2993	15.0556	27.3185	1.4129	3.39609e-32	3.18015e-29	TRUE	0.859582	1.08234e-10	9.75878e-09
LOC4350053	LOC_Os11g10480	alcohol dehydrogenase 1	277.266	377.3	261.777	310.582	0.444444	1.19392e-07	6.67468e-06	TRUE	0.246634	1.00527e-10	9.20421e-09
LOC4334988	LOC_Os04g03810	subtilisin-like protease SBT3.8	94.6327	80.9193	78.0501	52.8764	-0.225855	0.0108897	0.11715	TRUE	-0.561777	7.92263e-11	7.40888e-09
LOC4348120	LOC_Os10g05970	proline-rich protein 4	828.993	774.489	709.691	807.593	-0.0981144	0.115305	0.510817	FALSE	0.186436	4.73988e-11	4.53484e-09
LOC4346988	LOC_Os09g23530	probable cinnamyl alcohol dehydrogenase 8A	36.3365	84.3301	40.1805	60.9463	1.21463	8.9971e-28	6.31878e-25	TRUE	0.601041	2.7637e-11	2.70493e-09
LOC9269584	LOC_Os02g40260	uncharacterized protein At4g06744	1145.77	701.289	801.115	679.671	-0.708239	5.04537e-23	1.95499e-20	TRUE	-0.237172	8.64747e-12	8.71399e-10
LOC4328743	LOC_Os02g12690	allene oxide synthase 4-like	188.24	97.9446	272.306	214.321	-0.942533	4.39191e-24	1.93537e-21	TRUE	-0.345459	3.47423e-12	3.65223e-10
LOC9271516	LOC_Os07g25050	uncharacterized LOC9271516	104.389	200.006	97.5589	131.534	0.938079	2.37197e-25	1.30019e-22	TRUE	0.431089	2.45317e-12	2.61109e-10
LOC4331608	LOC_Os03g05290	probable aquaporin TIP1-1	1852.74	1517.05	2066.13	2268.85	-0.288393	2.34022e-05	0.000770398	TRUE	0.135033	2.27266e-12	2.44958e-10
LOC4331569	LOC_Os03g04660	noroxomaritidine synthase	334.991	163.466	348.907	279.958	-1.03513	1.04277e-38	1.46471e-35	TRUE	-0.317634	1.83434e-12	2.0285e-10
LOC4350894	LOC_Os11g39370	LRR receptor kinase SERK2-like	42.3453	73.143	33.5285	52.8783	0.78852	6.08465e-12	6.94144e-10	TRUE	0.657287	1.45903e-12	1.63469e-10
LOC4349594	LOC_Os11g02240	CBL-interacting protein kinase 15-like	135.818	190.265	198.516	244.062	0.486338	8.81778e-08	5.00432e-06	TRUE	0.29799	9.73621e-13	1.09806e-10
LOC4330248	LOC_Os02g44630	aquaporin PIP1-1-like	998.882	790.225	957.293	1075.55	-0.338051	8.16562e-07	3.8543e-05	TRUE	0.168042	7.5789e-13	8.60458e-11
LOC4331874	LOC_Os03g08790	aspartyl protease 25-like	392.686	389.321	452.745	533.095	-0.0124182	0.650957	0.929396	FALSE	0.235692	1.21265e-13	1.51849e-11
LOC4327297	LOC_Os01g09540	stem 28 kDa glycoprotein	47.1322	20.744	40.0851	21.7803	-1.18402	1.65636e-16	3.41515e-14	TRUE	-0.88004	1.06987e-13	1.34962e-11
LOC4336044	LOC_Os04g38600	glyceraldehyde-3-phosphate dehydrogenase A, chloroplastic	109.822	75.7563	108.989	74.6593	-0.535732	5.96105e-08	3.47742e-06	TRUE	-0.545785	2.30807e-14	3.14452e-12
LOC4323946	LOC_Os01g34560	3-ketoacyl-CoA synthase 5	183.028	158.15	120.653	160.557	-0.21077	0.00638353	0.080507	TRUE	0.41222	6.88075e-15	9.60485e-13
LOC4326470	LOC_Os01g24700	lnc_RNA LOC4326470	522.174	521.038	376.692	460.723	-0.00314041	0.755221	0.95852	FALSE	0.290512	3.07812e-15	4.44241e-13
LOC4341944	LOC_Os06g48200	probable xyloglucan endotransglucosylase/hydrolase protein 25	180.203	188.113	139.499	182.393	0.061975	0.653969	0.930151	FALSE	0.386794	2.06512e-15	3.05818e-13
LOC4333623	LOC_Os03g45619	cytochrome P450 87A3-like	191.05	96.5005	153.717	108.357	-0.985342	2.2536e-24	1.0776e-21	TRUE	-0.504478	6.20264e-16	9.78065e-14
LOC4346129	LOC_Os08g41880	nucleotide pyrophosphatase/phosphodiesterase	684.554	303.024	1025.89	842.957	-1.17573	6.03134e-53	1.9364e-49	TRUE	-0.283344	5.19182e-17	8.75413e-15
LOC4344279	LOC_Os07g48020	uncharacterized LOC4344279	81.887	104.306	114.773	157.648	0.34912	0.000680751	0.0141922	TRUE	0.457926	2.26673e-17	3.93902e-15
LOC9270927	LOC_Os07g03368	pathogenesis-related protein 1	1177.5	1665.74	1453.31	1667.97	0.500435	2.15565e-10	1.96138e-08	TRUE	0.198752	1.52116e-17	2.67066e-15
LOC112937355	LOC_Os12g29170	proline-rich extensin-like protein EPR1	215.17	216.541	260.602	187.824	0.0091622	0.899315	0.984379	FALSE	-0.472468	3.67096e-18	6.65069e-16
LOC107277316	LOC_Os07g03458	pathogenesis-related protein 1	1177.09	1664.45	1458.73	1675.73	0.499821	9.23781e-10	7.74666e-08	TRUE	0.200075	6.68809e-19	1.25163e-16
LOC4342310	LOC_Os07g03279	pathogenesis-related protein 1	1179.45	1662.42	1444.73	1661.28	0.495166	1.08003e-09	8.92375e-08	TRUE	0.201497	3.10021e-19	5.9322e-17
LOC4326149	LOC_Os01g01660	isoflavone reductase homolog IRL	147.662	240.879	47.3219	80.8945	0.706017	2.72857e-14	4.20013e-12	TRUE	0.773534	2.9615e-19	5.7427e-17
LOC4332464	LOC_Os03g17570	two-component response regulator-like PRR73	204.606	202.405	145.224	199.066	-0.0156027	0.642778	0.92802	FALSE	0.454969	1.72656e-21	3.86887e-19
LOC4340945	LOC_Os06g23114	primary amine oxidase 2	129.356	69.4557	196.117	136.477	-0.89718	5.91276e-22	2.01339e-19	TRUE	-0.523052	1.61143e-21	3.65902e-19
LOC4352535	LOC_Os12g37650	uncharacterized LOC4352535	1250.34	1086.24	1067.87	1285.26	-0.202978	0.00404617	0.0566211	TRUE	0.267326	1.03211e-22	2.54737e-20
LOC4333004	LOC_Os03g27019	protein LNK1	129.208	160.853	86.2668	129.702	0.316046	0.00121213	0.0225508	TRUE	0.588326	6.20301e-23	1.62519e-20
LOC4338719	LOC_Os05g33140	chitinase 9	200.648	136.944	184.635	253.403	-0.551086	1.16456e-10	1.09508e-08	TRUE	0.456761	1.71859e-25	5.22635e-23
LOC4352139	LOC_Os12g25450	O-methyltransferase ZRP4	36.7385	8.0214	50.1541	20.7904	-2.19537	3.13092e-40	5.02602e-37	TRUE	-1.27045	1.30817e-29	4.45563e-27
LOC4338092	LOC_Os05g11910	GDSL esterase/lipase At5g45910	345.079	330.16	320.963	426.344	-0.0637628	0.260961	0.722894	FALSE	0.409614	1.22403e-30	4.34276e-28
LOC4351693	LOC_Os12g08760	carboxyvinyl-carboxyphosphonate phosphorylmutase, chloroplastic	431.727	267.466	519.018	669.213	-0.690765	5.98542e-20	1.72457e-17	TRUE	0.366682	1.75489e-33	7.11566e-31
LOC4348471	LOC_Os10g22520	probable glucan 1,3-beta-glucosidase A	259.907	427.521	202.731	288.178	0.718001	2.63983e-19	7.23507e-17	TRUE	0.507391	6.70324e-34	2.8539e-31
LOC4341337	LOC_Os06g37150	L-ascorbate oxidase	411.922	858.452	189.556	279.477	1.05937	3.04605e-40	5.02602e-37	TRUE	0.560106	3.70586e-39	2.03583e-36
LOC4334129	LOC_Os03g54000	oligopeptide transporter 3	34.9604	36.2647	41.5939	93.6946	0.0528433	0.813354	0.969711	FALSE	1.1716	5.32372e-50	5.03683e-47
LOC4341639	LOC_Os06g43600	36.4 kDa proline-rich protein	334.72	750.423	272.098	419.479	1.16475	6.66727e-51	1.873e-47	TRUE	0.624474	9.22784e-54	1.20885e-50
LOC4325311	LOC_Os01g42520	uncharacterized LOC4325311	536.477	493.872	386.812	570.374	-0.11938	0.104218	0.481397	FALSE	0.560275	5.25362e-66	9.94101e-63
LOC4348445	LOC_Os10g21670	PLAT domain-containing protein 3	1703.23	2064.94	2157.23	2923.14	0.277832	0.00199739	0.0331531	TRUE	0.43834	2.18549e-80	4.65236e-77
LOC4350662	LOC_Os11g33270	probable xyloglucan endotransglucosylase/hydrolase	400.772	314.608	278.808	479.671	-0.349228	2.61172e-05	0.000849431	TRUE	0.782774	7.62743e-97	2.5979e-93
LOC4336599	LOC_Os04g46610	probable plastid-lipid-associated protein 11, chloroplastic	9.08926	8.29778	9.76086	7.33466	-0.131436	0.500897	0.879751	FALSE	-0.412278	0.0833933	0.482893
LOC4347644	LOC_Os09g35880	B-box zinc finger protein 18	25.288	20.7135	15.7942	18.8768	-0.287881	0.038519	0.272586	TRUE	0.257226	0.0594966	0.397812
LOC4335818	LOC_Os04g34170	extensin	3050.47	3702.74	2085.34	2503.77	0.279565	0.000228959	0.00562364	TRUE	0.263817	1.78733e-05	0.000664592
LOC4341623	LOC_Os06g43304	premnaspirodiene oxygenase	44.355	22.097	73.0262	53.1893	-1.00525	2.17648e-14	3.42057e-12	TRUE	-0.457279	1.1994e-07	6.92401e-06
LOC4351224	LOC_Os11g47970	ribulose bisphosphate carboxylase/oxygenase activase, chloroplastic-like	204.563	162.237	242.08	177.679	-0.334435	1.85872e-05	0.000631964	TRUE	-0.446211	2.69617e-18	4.93719e-16
LOC4352021	LOC_Os12g19470	ribulose bisphosphate carboxylase small chain, chloroplastic-like	165.164	110.852	226.042	137.464	-0.575262	2.4497e-10	2.21102e-08	TRUE	-0.71753	7.74402e-43	5.73394e-40
LOC9267778	LOC_Os02g20360	nicotianamine aminotransferase A	1.74491	1.56737	2.58629	21.9025	-0.154808	0.717776	0.949344	FALSE	3.08214	2.65899e-44	2.0583e-41
LOC4325750	NA	protein IRON-RELATED TRANSCRIPTION FACTOR 2	2.60129	2.95029	3.41805	41.4574	0.18163	0.682089	0.939515	FALSE	3.60038	4.70048e-89	1.14356e-85
LOC4332608	LOC_Os03g19427	nicotianamine synthase 1-like	2.69425	3.07327	4.92644	46.7239	0.189888	0.656389	0.931587	FALSE	3.24554	1.17942e-94	3.34759e-91
LOC4332607	LOC_Os03g19420	nicotianamine synthase 2-like	2.7864	3.19617	7.38927	55.11	0.197938	0.63534	0.925373	FALSE	2.89881	2.73356e-101	1.16381e-97
LOC9267697	LOC_Os10g11889	lnc_RNA LOC9267697	5.54127	7.46803	7.29648	61.2648	0.43051	0.111833	0.502164	FALSE	3.06979	8.35325e-120	4.74186e-116
LOC4333667	LOC_Os03g46454	fe(2+) transport protein 2-like	0.213993	1.41373	0.677477	8.63118	2.72387	0.00122441	NA	FALSE	3.67132	1.55656e-20	NA
LOC112937820	NA	lnc_RNA LOC112937820	1.43897	1.32152	0.954057	8.38558	-0.122834	0.786861	0.966463	FALSE	3.13576	4.79311e-18	NA
LOC4350235	LOC_Os11g15624	lnc_RNA LOC4350235	0.764641	0.737581	1.04654	7.61094	-0.0519808	0.917469	NA	FALSE	2.86245	1.08389e-15	NA
LOC4350731	LOC_Os11g35450	receptor-like protein EIX2	3.06101	15.7354	3.35617	7.08714	2.36193	2.53433e-21	8.25457e-19	FALSE	1.07839	8.42475e-05	NA
LOC107277354	LOC_Os11g40340	uncharacterized LOC107277354	3.85759	4.79431	4.09483	6.8689	0.313621	0.348271	0.794651	FALSE	0.746276	0.00352382	NA
LOC4352564	LOC_Os12g38090	metallothionein-like protein 4B	2.05023	2.21283	3.94117	6.74496	0.110102	0.845917	0.976087	FALSE	0.775188	0.00301337	NA
LOC4348633	LOC_Os10g28080	chitinase 1	1.98921	2.27434	4.24849	6.62085	0.193254	0.706764	0.945677	FALSE	0.640066	0.0119481	NA
LOC107276962	LOC_Os11g07090	pectinesterase	4.19404	9.65028	3.35523	6.43574	1.20223	6.43037e-06	0.000246615	TRUE	0.939692	0.000782534	NA
LOC4342753	LOC_Os07g12340	NAC domain-containing protein 67-like	4.25221	5.47032	4.49472	6.37159	0.363413	0.278417	0.738394	FALSE	0.503423	0.0497303	NA
LOC4352857	LOC_Os12g43450	protein P21	4.62019	3.90292	4.46373	6.2501	-0.243398	0.413458	0.839785	FALSE	0.485628	0.0555423	NA
LOC107279458	NA	lnc_RNA LOC107279458	6.82666	8.85082	4.70988	6.24922	0.37463	0.138355	0.555645	FALSE	0.407988	0.102267	NA
LOC4350433	LOC_Os11g25780	uncharacterized LOC4350433	4.89562	6.60755	4.311	6.22151	0.432625	0.148071	0.571374	FALSE	0.529242	0.0508449	NA
LOC4324448	LOC_Os01g40660	putative methyltransferase DDB_G0268948	4.19364	4.27165	4.40286	6.18891	0.0265902	0.990534	0.997324	FALSE	0.491246	0.0542575	NA
LOC9272708	LOC_Os03g50920	zinc-finger homeodomain protein 11	6.55124	7.89828	4.52609	6.18857	0.269772	0.311131	0.765279	FALSE	0.451341	0.0733812	NA
LOC4337983	LOC_Os05g08820	uncharacterized LOC4337983	6.67145	6.20809	4.89483	6.12267	-0.103851	0.630458	0.923107	FALSE	0.3229	0.209868	NA
LOC4337493	LOC_Os04g59370	pathogenesis-related protein 5	5.87589	5.1632	4.95687	6.06358	-0.186541	0.460371	0.864146	FALSE	0.290739	0.223641	NA
LOC4324556	LOC_Os01g73200	cationic peroxidase SPC4	4.74469	26.6145	2.58606	6.06288	2.48782	2.44557e-36	2.74809e-33	TRUE	1.22925	4.39112e-05	NA
LOC4325604	LOC_Os01g56380	tyrosine decarboxylase-like	7.55916	7.77559	4.68053	6.06288	0.0407266	0.945002	0.989392	FALSE	0.373333	0.145109	NA
LOC9266252	LOC_Os01g43950	transcription factor PAR2	6.82911	8.94299	4.67897	6.0343	0.389059	0.128921	0.537048	FALSE	0.366995	0.146721	NA
LOC4333305	LOC_Os03g37960	acyl-CoA-binding domain-containing protein 3-like	6.40031	7.86753	4.83373	6.0329	0.297769	0.268467	0.730125	FALSE	0.319717	0.187074	NA
LOC4344981	LOC_Os08g13070	BTB/POZ and MATH domain-containing protein 1	5.96844	6.14644	4.98622	6.0045	0.0423959	0.942308	0.98779	FALSE	0.268096	0.299967	NA
LOC4327469	LOC_Os01g62810	ultraviolet-B receptor UVR8	6.73492	6.66882	4.37157	6.0038	-0.0142306	0.884809	0.981357	FALSE	0.457725	0.0763321	NA
LOC4337987	LOC_Os05g08860	uncharacterized LOC4337987	4.68326	5.19367	3.94054	6.00223	0.149242	0.66828	0.935516	FALSE	0.607103	0.0222715	NA
LOC4327636	LOC_Os01g07590	uncharacterized LOC4327636	5.99875	6.23876	4.95664	6.00205	0.0565974	0.900422	0.984379	FALSE	0.276093	0.24597	NA
LOC4349386	LOC_Os10g41220	U-box domain-containing protein 35	6.24652	7.49885	4.55637	5.9712	0.263617	0.339677	0.789359	FALSE	0.390136	0.118963	NA
LOC4349148	LOC_Os10g37760	RHOMBOID-like protein 2	2.69364	3.68794	4.34167	5.94192	0.453256	0.232224	0.693727	FALSE	0.452677	0.0857577	NA
LOC4349345	LOC_Os10g40660	zinc finger protein ZAT4	6.49083	7.09917	4.92535	5.94122	0.129249	0.670775	0.936173	FALSE	0.270533	0.264778	NA
LOC107279878	LOC_Os01g53100	uncharacterized LOC107279878	7.77478	11.2172	4.67983	5.94052	0.52884	0.0209652	0.183788	FALSE	0.344134	0.162835	NA
LOC4325388	LOC_Os01g72810	EP1-like glycoprotein 2	3.55145	2.21278	4.24888	5.93912	-0.682552	0.0632698	0.366004	FALSE	0.483166	0.064324	NA
LOC107276471	LOC_Os01g52780	HVA22-like protein f	4.99124	4.70198	5.11038	5.91124	-0.0861283	0.715134	0.948062	FALSE	0.210029	0.371369	NA
LOC4347763	LOC_Os09g37470	auxin-responsive protein SAUR36-like	8.29267	8.5745	4.15664	5.91106	0.0482155	0.917825	0.986018	FALSE	0.508001	0.0554237	NA
LOC4331994	LOC_Os03g10810	probable N-acetyltransferase HLS1	6.24285	7.09927	3.04822	5.90932	0.185467	0.532531	0.892698	FALSE	0.955026	0.000932087	NA
LOC4348184	LOC_Os10g08879	chloride conductance regulatory protein ICln	6.03416	6.57683	4.92535	5.90809	0.124238	0.705572	0.945277	FALSE	0.262467	0.282382	NA
LOC112937978	LOC_Os02g01800	probable LRR receptor-like serine/threonine-protein kinase At3g47570	4.2268	5.71602	4.7421	5.88143	0.435443	0.179779	0.622085	FALSE	0.310641	0.237136	NA
LOC4324074	LOC_Os01g06150	uncharacterized LOC4324074	4.56366	6.42317	4.46366	5.87899	0.493095	0.0996861	0.468753	FALSE	0.397342	0.119814	NA
LOC4329466	LOC_Os02g30974	uncharacterized LOC4329466	6.70584	8.08278	4.83357	5.84901	0.269434	0.312389	0.766863	FALSE	0.275103	0.25842	NA
LOC4330485	LOC_Os02g47980	protein MIZU-KUSSEI 1	5.35228	5.47047	4.89538	5.84866	0.0315123	0.982404	0.996094	FALSE	0.256686	0.285131	NA
LOC9269649	LOC_Os03g41600	LOB domain-containing protein 36	5.14482	5.77767	4.58719	5.84796	0.167366	0.605862	0.916652	FALSE	0.350322	0.159746	NA
LOC4343505	LOC_Os07g35750	cysteine-rich receptor-like protein kinase 6	5.02257	9.71148	4.89468	5.81868	0.951266	0.000205065	0.00510369	FALSE	0.249478	0.310415	NA
LOC9270641	LOC_Os05g40320	pentatricopeptide repeat-containing protein At1g11900	5.32708	7.03798	4.67952	5.81641	0.401816	0.159184	0.592749	FALSE	0.313769	0.202491	NA
LOC4340084	LOC_Os06g05000	early nodulin-93	8.84475	8.88169	5.11116	5.81641	0.00601322	0.939245	0.98655	FALSE	0.186478	0.415863	NA
LOC4343432	LOC_Os07g34260	bisdemethoxycurcumin synthase-like	5.93936	3.74939	4.89514	5.81554	-0.663654	0.0202592	0.180534	FALSE	0.248561	0.299831	NA
LOC4326116	LOC_Os01g02160	leucine-rich repeat extensin-like protein 3	4.34763	4.57905	4.03279	5.78835	0.0748218	0.864724	0.97858	FALSE	0.521375	0.0585244	NA
LOC4331764	LOC_Os03g07350	probable glucomannan 4-beta-mannosyltransferase 4	6.15458	7.59111	4.92722	5.7866	0.302651	0.270964	0.732045	FALSE	0.231944	0.354885	NA
LOC107276328	LOC_Os01g07212	uncharacterized LOC107276328	5.81772	6.82254	5.17204	5.78556	0.229854	0.427266	0.847852	FALSE	0.161723	0.46813	NA
LOC4326548	LOC_Os01g53980	protein IQ-DOMAIN 14	5.93875	4.76352	4.83341	5.78538	-0.318132	0.22421	0.683426	FALSE	0.259369	0.280848	NA
LOC9268643	LOC_Os05g34500	uncharacterized LOC9268643	4.86674	6.69971	5.0801	5.78521	0.461142	0.107651	0.490592	FALSE	0.187511	0.412603	NA
LOC4332255	LOC_Os03g14510	peptidyl-tRNA hydrolase ICT1, mitochondrial	4.86776	5.87002	5.234	5.78503	0.270107	0.380089	0.818495	FALSE	0.144411	0.508705	NA
LOC4325971	LOC_Os01g03870	uncharacterized LOC4325971	5.11145	4.91714	5.17243	5.7568	-0.0559139	0.786254	0.966463	FALSE	0.154426	0.496023	NA
LOC9269892	LOC_Os05g02564	uncharacterized LOC9269892	5.35636	3.90314	4.40278	5.7561	-0.456619	0.116802	0.514103	FALSE	0.386677	0.132534	NA
LOC112936023	LOC_Os06g46700	uncharacterized LOC112936023	5.23452	5.65494	4.89507	5.75505	0.111454	0.753926	0.95852	FALSE	0.233501	0.324728	NA
LOC4345515	LOC_Os08g31090	uncharacterized LOC4345515	3.15092	5.37813	3.72523	5.7547	0.771335	0.0242584	0.202144	FALSE	0.627413	0.0209976	NA
LOC9272345	NA	uncharacterized LOC9272345	6.24632	6.208	4.67936	5.72804	-0.00887693	0.904666	0.984379	FALSE	0.291731	0.283279	NA
LOC4333220	LOC_Os03g32790	uncharacterized LOC4333220	3.88586	4.64069	4.92605	5.72525	0.256104	0.472119	0.869407	FALSE	0.216907	0.361422	NA
LOC4344007	LOC_Os07g43925	uncharacterized LOC4344007	8.48085	7.59113	5.04881	5.72525	-0.159895	0.440164	0.854257	FALSE	0.181395	0.433746	NA
LOC4337704	LOC_Os05g03920	cysteine-rich receptor-like protein kinase 2	5.90844	7.43742	4.89522	5.72403	0.332025	0.226771	0.686853	FALSE	0.225656	0.339685	NA
LOC4330386	LOC_Os02g46620	uncharacterized LOC4330386	7.95949	6.39238	5.07995	5.72403	-0.316322	0.16557	0.600792	FALSE	0.172217	0.446377	NA
LOC4333309	LOC_Os03g38010	kinetochore protein NUF2 homolog	5.11247	6.17723	5.29526	5.72403	0.272939	0.359942	0.80246	FALSE	0.112328	0.589132	NA
LOC4334979	LOC_Os04g03180	receptor-like protein 15	3.79555	4.27195	4.09475	5.72385	0.170585	0.650208	0.929396	FALSE	0.48321	0.0658693	NA
LOC9266046	LOC_Os10g07450	retrovirus-related Pol polyprotein from transposon TNT 1-94	4.43896	5.07072	4.49464	5.72333	0.191971	0.573064	0.906772	FALSE	0.348649	0.167978	NA
LOC4325090	LOC_Os01g65630	uncharacterized LOC4325090	5.96906	5.16317	5.01775	5.72333	-0.209247	0.402488	0.833013	FALSE	0.189814	0.41568	NA
LOC4336561	LOC_Os04g46060	probable WRKY transcription factor 12	4.3464	7.56008	4.46373	5.7221	0.798581	0.00442682	0.0605529	TRUE	0.358295	0.166636	NA
LOC4324836	LOC_Os01g65700	dirigent protein 19	6.57889	5.50111	5.10999	5.6944	-0.25812	0.305	0.761534	FALSE	0.156221	0.496831	NA
LOC9266073	LOC_Os10g29800	lnc_RNA pseudo uncharacterized LOC9266073	3.98026	3.04255	5.32656	5.69405	-0.387582	0.231778	0.693491	FALSE	0.0962511	0.635914	NA
LOC107279577	LOC_Os12g31410	uncharacterized protein YnbD-like	5.66536	4.27166	5.14245	5.69387	-0.407371	0.153949	0.582171	FALSE	0.146953	0.52073	NA
LOC4336873	LOC_Os04g51140	uncharacterized LOC4336873	5.60189	5.07071	4.7414	5.6937	-0.143726	0.56054	0.902731	FALSE	0.264052	0.278371	NA
LOC4349625	LOC_Os11g02720	uncharacterized LOC4349625	4.68428	5.28598	5.26459	5.69335	0.174343	0.600284	0.915312	FALSE	0.112955	0.58862	NA
LOC4336108	LOC_Os04g39320	wiskott-Aldrich syndrome protein homolog	2.02238	2.51993	4.21899	5.69317	0.317335	0.512632	0.884306	FALSE	0.432335	0.115077	NA
LOC4351584	LOC_Os12g06650	pentatricopeptide repeat-containing protein At4g15720	5.29636	6.82272	5.23369	5.69247	0.365346	0.197926	0.64719	FALSE	0.121228	0.567853	NA
LOC9267681	LOC_Os06g49150	glycosyltransferase family 64 protein C4	5.26421	3.74952	4.64869	5.6923	-0.489513	0.103408	0.479423	FALSE	0.292187	0.236855	NA
LOC4338491	LOC_Os05g28040	protein G1-like9	4.93001	5.04002	4.86432	5.6923	0.0318378	0.973971	0.995171	FALSE	0.226774	0.34014	NA
LOC4343619	LOC_Os07g37760	uncharacterized LOC4343619	5.32667	4.82502	4.92636	5.66337	-0.1427	0.563931	0.903541	FALSE	0.201138	0.396848	NA
LOC9268845	LOC_Os02g37290	heavy metal-associated isoprenylated plant protein 47	1.59378	4.8249	3.6951	5.66232	1.59805	9.00102e-05	0.00250576	FALSE	0.61578	0.0272145	NA
LOC4334161	LOC_Os03g55010	UDP-glycosyltransferase 83A1	5.01951	4.76365	5.23299	5.66215	-0.0754775	0.739331	0.954981	FALSE	0.113714	0.596869	NA
LOC4333700	LOC_Os03g47050	uncharacterized LOC4333700	9.27008	8.35915	5.17266	5.66145	-0.149226	0.479474	0.873153	FALSE	0.130265	0.548368	NA
LOC4332584	LOC_Os03g19070	uncharacterized LOC4332584	2.69364	3.68795	3.32534	5.66127	0.453262	0.232871	0.694289	FALSE	0.767624	0.0070812	NA
LOC4329965	LOC_Os02g39910	BTB/POZ domain-containing protein At4g30940	5.23411	5.71615	4.89507	5.63321	0.127099	0.709893	0.946383	FALSE	0.20263	0.401049	NA
LOC4330921	LOC_Os02g54000	mRNA cap guanine-N7 methyltransferase 2-like	4.715	5.43963	4.68029	5.63182	0.206252	0.522659	0.888251	FALSE	0.267001	0.283187	NA
LOC4352761	LOC_Os12g41650	transcription factor PHYTOCHROME INTERACTING FACTOR-LIKE 13-like	6.45684	7.95935	4.71042	5.63164	0.301822	0.297471	0.75597	FALSE	0.2577	0.289949	NA
LOC4344150	LOC_Os07g46330	uncharacterized LOC4344150	6.64134	5.56266	5.234	5.63164	-0.255699	0.298075	0.756258	FALSE	0.105642	0.610105	NA
LOC4333707	LOC_Os03g47190	uncharacterized LOC4333707	6.1208	5.43963	4.89437	5.63147	-0.170211	0.481154	0.873153	FALSE	0.202389	0.399954	NA
LOC4341941	LOC_Os06g48170	probable xyloglucan endotransglucosylase/hydrolase protein 23	7.55936	7.40661	5.35769	5.63112	-0.0294501	0.829161	0.973294	FALSE	0.0718092	0.704212	NA
LOC4350147	NA	lnc_RNA LOC4350147	4.83868	6.76102	4.9568	5.63094	0.482628	0.0967643	0.461716	FALSE	0.183968	0.424934	NA
LOC4344616	LOC_Os08g04230	cysteine-rich repeat secretory protein 55	4.62305	4.48698	4.46474	5.63077	-0.0431	0.827691	0.973221	FALSE	0.334754	0.190504	NA
LOC4326179	LOC_Os01g36630	jmjC domain-containing protein 4	5.75404	5.99294	5.07964	5.63077	0.058687	0.896246	0.98394	FALSE	0.148607	0.504457	NA
LOC4351479	LOC_Os12g04930	protein TRAUCO	5.81752	5.65485	5.29534	5.63077	-0.0409141	0.81571	0.970099	FALSE	0.0886081	0.654037	NA
LOC4325241	LOC_Os01g72970	nitrate regulatory gene2 protein	5.26585	5.22455	5.38868	5.63077	-0.0113602	0.904024	0.984379	FALSE	0.063401	0.72992	NA
LOC4348612	LOC_Os10g27280	thaumatin-like protein	4.86531	5.47032	4.12566	5.63059	0.169094	0.620516	0.920486	FALSE	0.448663	0.0878126	NA
LOC4352004	LOC_Os12g19090	mitochondrial inner membrane protease ATP23	4.31609	5.37822	5.11069	5.63007	0.317402	0.317016	0.770918	FALSE	0.139633	0.5265	NA
LOC4336131	LOC_Os04g39650	probably inactive leucine-rich repeat receptor-like protein kinase At5g06940	6.73676	6.73053	5.0499	5.62937	-0.00133422	0.926008	0.986018	FALSE	0.156719	0.500643	NA
LOC4341512	LOC_Os06g40860	pentatricopeptide repeat-containing protein At1g03540	4.47335	6.63823	5.01767	5.60271	0.569442	0.0675598	0.378827	FALSE	0.159107	0.505378	NA
LOC4329734	LOC_Os02g36350	myosin-2 heavy chain, non muscle	1.95951	1.65967	3.97168	5.60096	-0.239596	0.589991	0.911741	FALSE	0.495925	0.0640106	NA
LOC4337089	LOC_Os04g53720	helicase-like transcription factor CHR28	4.99165	4.48708	4.80306	5.60061	-0.153738	0.562819	0.903421	FALSE	0.221633	0.353909	NA
LOC4330130	LOC_Os02g42950	protein YABBY 4-like	7.68427	11.3403	4.83365	5.59992	0.561482	0.0127115	0.130327	TRUE	0.212293	0.369749	NA
LOC4337339	LOC_Os04g57320	ubiquinol oxidase 4, chloroplastic/chromoplastic	5.04961	6.51536	5.07909	5.59939	0.367674	0.211575	0.665863	FALSE	0.1407	0.534026	NA
LOC4351700	LOC_Os12g08830	psbP domain-containing protein 4, chloroplastic	7.06851	5.68541	5.14098	5.59922	-0.314143	0.211984	0.66628	FALSE	0.123183	0.570737	NA
LOC9266651	LOC_Os05g30970	protein BONZAI 3	5.57117	5.93137	4.71112	5.59887	0.090384	0.803426	0.967954	FALSE	0.249064	0.316877	NA
LOC4339112	LOC_Os05g40150	disease resistance protein RGA5-like	4.68306	7.2222	5.17157	5.59817	0.624989	0.0258485	0.21109	FALSE	0.114353	0.602034	NA
LOC4340400	LOC_Os06g09840	uncharacterized LOC4340400	5.63159	6.79171	5.26413	5.57168	0.270234	0.35701	0.800621	FALSE	0.0819192	0.689238	NA
LOC4330490	LOC_Os02g48094	uncharacterized GPI-anchored protein At4g28100	7.0378	5.68533	5.29596	5.57151	-0.307881	0.22988	0.691516	FALSE	0.0731748	0.710723	NA
LOC4332065	LOC_Os03g11690	pentatricopeptide repeat-containing protein At5g64320, mitochondrial	4.74449	5.37818	5.11132	5.57098	0.180867	0.583813	0.910441	FALSE	0.124237	0.577269	NA
LOC4337426	LOC_Os04g58350	general transcription and DNA repair factor IIH subunit TFB2	5.51035	5.10145	5.0485	5.57063	-0.111238	0.639462	0.927426	FALSE	0.141988	0.5327	NA
LOC107278356	NA	lnc_RNA LOC107278356	5.90701	5.9929	4.98786	5.57029	0.0208264	0.992837	0.997646	FALSE	0.159331	0.48598	NA
LOC9266849	LOC_Os10g05190	uncharacterized LOC9266849	5.23513	6.17726	5.20271	5.57011	0.238742	0.426859	0.847559	FALSE	0.0984436	0.633395	NA
LOC4338153	LOC_Os05g13960	glutathione S-transferase T3	6.06304	8.02101	5.1416	5.56959	0.403743	0.131182	0.54135	FALSE	0.115353	0.58672	NA
LOC9271399	LOC_Os02g08170	protein GLUTAMINE DUMPER 1	7.31486	5.90048	5.41795	5.56889	-0.309998	0.203789	0.655142	FALSE	0.0396433	0.795383	NA
LOC9266082	NA	lnc_RNA LOC9266082	6.18325	5.80824	5.04803	5.56871	-0.0902655	0.679689	0.93831	FALSE	0.141623	0.539866	NA
LOC4342282	LOC_Os07g02970	uncharacterized LOC4342282	5.38892	5.86994	4.80298	5.56854	0.12335	0.713017	0.947457	FALSE	0.21337	0.370464	NA
LOC4326886	LOC_Os01g55820	PLASMODESMATA CALLOSE-BINDING PROTEIN 3	5.96824	6.20795	4.71081	5.53908	0.0568124	0.899458	0.984379	FALSE	0.233672	0.33766	NA
LOC4338868	LOC_Os05g35430	serine hydroxymethyltransferase 7	4.62366	6.05423	4.77176	5.53891	0.388907	0.195607	0.645626	FALSE	0.21508	0.369863	NA
LOC4328898	LOC_Os02g15270	probable inactive dual specificity protein phosphatase-like At4g18593	5.47841	6.30021	4.92512	5.53891	0.201642	0.510459	0.883919	FALSE	0.169444	0.473346	NA
LOC9270261	LOC_Os07g27960	acyl-coenzyme A thioesterase 13	5.87752	5.9312	5.04904	5.53803	0.013117	0.971874	0.994911	FALSE	0.133364	0.542814	NA
LOC4325944	LOC_Os01g51670	uncharacterized LOC4325944	2.02013	2.95022	4.24779	5.53769	0.546376	0.203788	0.655142	FALSE	0.382569	0.152939	NA
LOC4342372	LOC_Os07g04850	U4/U6 small nuclear ribonucleoprotein Prp31 homolog	4.40906	5.47051	4.8644	5.53751	0.311204	0.32677	0.779256	FALSE	0.186977	0.423897	NA
LOC4333455	LOC_Os03g42070	cyclin-D5-1-like	6.12448	7.62193	5.41903	5.53751	0.315571	0.260954	0.722894	FALSE	0.0312016	0.819002	NA
LOC4345755	LOC_Os08g35600	serine/threonine-protein kinase RIPK	3.46053	3.81083	3.35601	5.53734	0.139114	0.730295	0.952065	FALSE	0.722444	0.0112485	NA
LOC107279161	NA	lnc_RNA LOC107279161	2.69528	3.81072	4.4944	5.53734	0.499629	0.192001	0.640402	FALSE	0.301062	0.237434	NA
LOC4338019	LOC_Os05g09650	ubiquinone biosynthesis protein COQ4 homolog, mitochondrial	6.03192	7.77525	4.98646	5.53541	0.366273	0.170345	0.608907	FALSE	0.150676	0.538817	NA
LOC4341325	LOC_Os06g36920	cytochrome P450 711A1	4.74653	5.13249	5.38805	5.50788	0.112786	0.762137	0.959486	FALSE	0.0317333	0.817695	NA
LOC107279381	LOC_Os11g33450	UPF0481 protein At3g47200	3.79473	4.08745	4.43322	5.50736	0.107203	0.798456	0.967886	FALSE	0.313006	0.21562	NA
LOC4351146	LOC_Os11g45990	uncharacterized LOC4351146	5.26769	3.41124	2.92553	5.50718	-0.626875	0.0418925	0.286953	FALSE	0.912614	0.00283	NA
LOC4346376	LOC_Os09g01680	DNA repair protein RAD51 homolog 4	5.29738	6.63834	5.26475	5.50701	0.325544	0.261715	0.724002	FALSE	0.064904	0.72211	NA
LOC4331691	LOC_Os03g06360	late embryogenesis abundant protein D-34	7.09882	6.11595	4.98739	5.50596	-0.215003	0.377596	0.816653	FALSE	0.142709	0.526337	NA
LOC4332887	LOC_Os03g24590	transcription termination factor MTEF1, chloroplastic	6.36714	5.56258	5.3879	5.50543	-0.194892	0.41368	0.839785	FALSE	0.0311341	0.821374	NA
LOC4326508	LOC_Os01g71250	uncharacterized LOC4326508	5.29697	6.6075	5.35684	5.47755	0.318937	0.267601	0.729243	FALSE	0.0321497	0.818484	NA
LOC4337445	LOC_Os04g58690	tRNA-specific adenosine deaminase TAD1	5.20421	6.66925	5.14144	5.47738	0.357845	0.231038	0.693238	FALSE	0.0913119	0.653776	NA
LOC4325903	LOC_Os01g48250	uncharacterized LOC4325903	7.01239	6.33109	5.4803	5.47738	-0.147453	0.514081	0.884709	FALSE	-0.000769147	0.914619	NA
LOC4340908	LOC_Os06g22030	AT-hook motif nuclear-localized protein 10	4.95869	4.82493	5.4188	5.47685	-0.0394492	0.831948	0.97366	FALSE	0.0153734	0.865857	NA
LOC4341168	LOC_Os06g32990	peroxidase 2-like	1.62245	6.36159	3.23279	5.47668	1.97121	2.46403e-08	1.54252e-06	TRUE	0.760524	0.00810176	NA
LOC4328233	LOC_Os02g04430	protein STRUBBELIG-RECEPTOR FAMILY 1	5.78619	5.00936	4.98747	5.4765	-0.207987	0.408636	0.837957	FALSE	0.134948	0.541315	NA
LOC4339482	LOC_Os05g46500	uncharacterized protein At1g15400	5.56954	6.02363	4.37273	5.47633	0.113074	0.745847	0.95655	FALSE	0.324674	0.218609	NA
LOC4347119	NA	glutamate receptor 2.8	6.06386	8.78962	5.11155	5.47563	0.535564	0.0387759	0.273514	FALSE	0.099264	0.639574	NA
LOC107281184	LOC_Os06g24930	lnc_RNA LOC107281184	5.87936	4.76347	5.32687	5.47546	-0.303647	0.25217	0.713176	FALSE	0.0396916	0.797336	NA
LOC4332571	LOC_Os03g18880	uncharacterized LOC4332571	8.45054	8.2977	5.14214	5.47458	-0.0263328	0.831133	0.973573	FALSE	0.0903789	0.663939	NA
LOC4348684	LOC_Os10g29310	BTB/POZ and MATH domain-containing protein 1	5.23329	5.80861	4.34082	5.47423	0.150473	0.655208	0.930776	FALSE	0.33469	0.203574	NA
LOC107278974	LOC_Os10g37770	probable methyltransferase PMT16	2.91049	4.54848	4.43361	5.44705	0.644121	0.0758184	0.403396	FALSE	0.296994	0.247671	NA
LOC4332463	LOC_Os03g17560	elongator complex protein 6	5.17247	5.22443	4.58712	5.44705	0.0144189	0.975942	0.995171	FALSE	0.247887	0.321974	NA
LOC4352131	LOC_Os12g25180	uncharacterized protein At3g27210	7.1627	7.28358	5.20403	5.44652	0.0241442	0.996203	0.998436	FALSE	0.0657068	0.731933	NA
LOC4335768	LOC_Os04g33520	uncharacterized LOC4335768	6.17978	7.40665	4.61794	5.44618	0.261265	0.383071	0.820456	FALSE	0.237993	0.332055	NA
LOC4329660	LOC_Os02g35020	UDP-glucuronate:xylan alpha-glucuronosyltransferase 1	5.72353	5.04012	4.43439	5.44583	-0.183448	0.462786	0.865277	FALSE	0.296417	0.259838	NA
LOC9267751	LOC_Os11g34980	uncharacterized LOC9267751	7.2872	7.89845	4.92558	5.44583	0.116205	0.700031	0.944498	FALSE	0.144857	0.521867	NA
LOC4340414	LOC_Os06g10000	uncharacterized LOC4340414	3.55064	2.73525	4.46436	5.44565	-0.376403	0.272102	0.732499	FALSE	0.286653	0.254018	NA
LOC107276791	LOC_Os01g46030	probable receptor-like protein kinase At5g20050	4.43855	4.60991	5.51167	5.44548	0.054651	0.916878	0.986018	FALSE	-0.0174311	0.96416	NA
LOC4352599	LOC_Os12g38560	lnc_RNA pseudo uncharacterized LOC4352599	9.55143	10.6027	5.44901	5.44425	0.150638	0.542096	0.895945	FALSE	-0.00125868	0.915631	NA
LOC9266612	LOC_Os10g40820	lnc_RNA LOC9266612	5.08033	5.4397	5.04904	5.44408	0.098606	0.792629	0.967208	FALSE	0.108678	0.610864	NA
LOC4345810	LOC_Os08g36860	abscisic acid 8'-hydroxylase 2-like	6.46174	5.43958	5.35692	5.44303	-0.248427	0.320288	0.774161	FALSE	0.0230075	0.847467	NA
LOC4335494	LOC_Os04g26240	uncharacterized LOC4335494	5.54066	6.17725	5.20302	5.41689	0.156906	0.617878	0.920103	FALSE	0.0581173	0.753473	NA
LOC4342202	LOC_Os07g01620	dirigent protein 1	6.02926	3.56494	4.95633	5.41602	-0.758104	0.00956708	0.107398	TRUE	0.127961	0.569389	NA
LOC9267794	NA	lnc_RNA LOC9267794	6.0956	5.96226	5.35785	5.41532	-0.031908	0.848065	0.976225	FALSE	0.0153932	0.869804	NA
LOC4351052	LOC_Os11g43620	probable small nuclear ribonucleoprotein F	5.17186	5.80831	4.92652	5.41515	0.167434	0.61373	0.918934	FALSE	0.136433	0.545432	NA
LOC4335958	LOC_Os04g36770	uncharacterized LOC4335958	3.42777	4.42555	4.52461	5.41497	0.368587	0.293382	0.751699	FALSE	0.259161	0.321662	NA
LOC4337367	LOC_Os04g57660	phytosulfokine receptor 1	5.38933	5.99277	4.74171	5.4148	0.153118	0.63408	0.924616	FALSE	0.191499	0.422563	NA
LOC107276269	NA	aspartyl protease family protein At5g10770	6.24632	4.70217	5.14191	5.41462	-0.40968	0.123525	0.527556	FALSE	0.0745566	0.699594	NA
LOC4347493	LOC_Os09g32600	uncharacterized LOC4347493	6.09458	7.80581	5.51151	5.41445	0.357023	0.200193	0.650579	FALSE	-0.0256341	0.988581	NA
LOC4350046	LOC_Os11g10330	F-box protein At4g22280	5.38871	6.63819	4.92644	5.41427	0.30085	0.295466	0.753894	FALSE	0.136223	0.543487	NA
LOC4340786	NA	vegetative cell wall protein gp1-like	4.92981	5.59322	5.14137	5.41427	0.182148	0.575417	0.907267	FALSE	0.0746163	0.697835	NA
LOC4344876	LOC_Os08g09710	putative F-box protein At1g64540	5.14319	5.07079	5.23384	5.41427	-0.0204517	0.880601	0.981357	FALSE	0.0488969	0.768987	NA
LOC4352874	LOC_Os12g43664	xylulose kinase 2	5.08135	5.28611	5.3257	5.41427	0.0569962	0.905951	0.984495	FALSE	0.0237966	0.84276	NA
LOC107275737	LOC_Os04g03870	cytochrome P450 89A2	3.91923	1.9669	5.45002	5.41392	-0.994648	0.00744683	0.0900753	FALSE	-0.00958587	0.940597	NA
LOC4326818	LOC_Os01g70580	thiamine pyrophosphokinase 1-like	5.17513	6.2078	5.29511	5.41375	0.262488	0.389366	0.824517	FALSE	0.0319682	0.818446	NA
LOC9268975	LOC_Os11g29000	putative disease resistance protein RGA3	3.92087	3.93373	4.61794	5.4134	0.00472595	0.95957	0.99398	FALSE	0.229285	0.350365	NA
LOC4332812	LOC_Os03g22450	cell cycle checkpoint control protein RAD9A	7.22312	6.85333	5.17305	5.4134	-0.0758164	0.691377	0.942419	FALSE	0.0655207	0.729229	NA
LOC9268688	LOC_Os10g13630	uncharacterized LOC9268688	5.1137	6.39232	5.51175	5.4127	0.321972	0.272654	0.732499	FALSE	-0.0261608	0.989185	NA
LOC4345773	LOC_Os08g36020	protein Brevis radix-like 1	7.44078	7.22188	5.32617	5.41235	-0.0430794	0.795806	0.967822	FALSE	0.023158	0.846461	NA
LOC107279002	LOC_Os10g06050	lnc_RNA LOC107279002	4.71418	5.2246	4.89577	5.38622	0.148313	0.666544	0.935218	FALSE	0.137737	0.561618	NA
LOC4325148	LOC_Os01g18400	chitinase 10-like	2.69487	2.48926	5.57208	5.38604	-0.114498	0.733617	0.952969	FALSE	-0.0489897	0.941096	NA
LOC107277300	LOC_Os01g48020	putative receptor protein kinase ZmPK1	5.11349	6.69983	5.57301	5.38587	0.389815	0.176368	0.617606	FALSE	-0.0492782	0.940652	NA
LOC4344002	LOC_Os07g43820	xylanase inhibitor protein 1	14.6905	11.1867	3.47862	5.38482	-0.393101	0.0318906	0.241235	TRUE	0.630384	0.0273711	NA
LOC4326904	LOC_Os01g17214	protein ZINC INDUCED FACILITATOR-LIKE 1	3.30674	2.91948	5.63388	5.38482	-0.179699	0.583267	0.910365	FALSE	-0.0652323	0.89124	NA
LOC4330023	LOC_Os02g41450	NAC domain-containing protein 92	4.37793	5.50086	4.28033	5.38464	0.329408	0.313039	0.767536	FALSE	0.331128	0.21712	NA
LOC4346610	LOC_Os09g10840	transcription factor TGAL7-like	3.30674	3.3191	4.31069	5.38464	0.00537951	0.961156	0.994472	FALSE	0.320932	0.218179	NA
LOC4345992	LOC_Os08g39830	ETHYLENE INSENSITIVE 3-like 3 protein	6.67349	7.06862	4.58774	5.38447	0.0829864	0.811355	0.969174	FALSE	0.231021	0.350883	NA
LOC4336500	LOC_Os04g45020	transcription factor LAF1	4.95623	3.31923	4.80189	5.38377	-0.578396	0.0756193	0.403301	FALSE	0.165015	0.490527	NA
LOC4352574	LOC_Os12g38200	dof zinc finger protein DOF5.1	5.35841	4.79426	4.8338	5.38377	-0.160496	0.5253	0.890517	FALSE	0.155458	0.497722	NA
LOC4343473	LOC_Os07g35130	F-box protein At5g07610	4.68591	4.8252	5.26436	5.38377	0.0422581	0.948461	0.990293	FALSE	0.032359	0.817651	NA
LOC4340010	LOC_Os06g04080	glucan endo-1,3-beta-glucosidase 14	6.94953	6.63811	4.8029	5.38307	-0.0661427	0.724998	0.951118	FALSE	0.164524	0.477363	NA
LOC112939726	NA	lnc_RNA LOC112939726	4.28681	6.26934	5.07971	5.3829	0.548409	0.0659737	0.374512	FALSE	0.0836358	0.675287	NA
LOC4350346	LOC_Os11g20170	lnc_RNA LOC4350346	5.57036	6.39243	5.26459	5.3829	0.198595	0.514572	0.885118	FALSE	0.0320609	0.817896	NA
LOC9272050	LOC_Os10g26070	pentatricopeptide repeat-containing protein At2g22410, mitochondrial	3.73718	5.22443	5.26459	5.38272	0.483323	0.147804	0.571186	FALSE	0.0320141	0.818235	NA
LOC4329591	LOC_Os02g33680	U-box domain-containing protein 27	3.02989	3.87227	4.37227	5.38255	0.353913	0.342399	0.790753	FALSE	0.299908	0.244636	NA
LOC4339096	LOC_Os05g39800	protein NUCLEAR FUSION DEFECTIVE 4	7.01157	5.47039	5.63443	5.38255	-0.358094	0.145769	0.568751	FALSE	-0.0659803	0.890857	NA
LOC4352921	LOC_Os12g44270	uncharacterized PE-PGRS family protein PE_PGRS54	6.1505	6.17731	2.15519	5.38237	0.00627696	0.949139	0.990341	FALSE	1.32043	4.57964e-05	NA
LOC9270069	LOC_Os04g01980	probable carbohydrate esterase At4g34215	6.09172	6.05423	5.38712	5.38185	-0.00890488	0.904631	0.984379	FALSE	-0.00141218	0.918032	NA
LOC4349027	LOC_Os10g35644	protein NEOXANTHIN-DEFICIENT 1-like	6.58257	7.52956	5.04842	5.35484	0.193916	0.488871	0.87611	FALSE	0.0850114	0.687693	NA
LOC4347775	LOC_Os09g37620	probable flavin-containing monooxygenase 1	4.83602	6.05408	4.89561	5.35397	0.324087	0.296291	0.754457	FALSE	0.129119	0.567317	NA
LOC4325837	LOC_Os01g71960	crossover junction endonuclease MUS81-like	6.09029	5.86985	5.60298	5.35344	-0.0531858	0.777413	0.964513	FALSE	-0.0657278	0.88987	NA
LOC107279256	LOC_Os11g34910	lnc_RNA LOC107279256	4.74694	5.37825	5.38696	5.35309	0.18014	0.58938	0.911623	FALSE	-0.0090998	0.941334	NA
LOC4349246	LOC_Os10g39300	aspartic proteinase nepenthesin-1	1.62225	2.08983	4.0946	5.35292	0.365391	0.463655	0.865534	FALSE	0.386604	0.142899	NA
LOC9272020	LOC_Os06g19410	lnc_RNA LOC9272020	5.11533	7.92889	5.10999	5.35274	0.632292	0.0231666	0.196991	FALSE	0.0669566	0.725124	NA
LOC4326570	LOC_Os01g44394	protein RAE1	4.46988	5.71617	5.38782	5.35274	0.354812	0.249391	0.711063	FALSE	-0.00942317	0.940256	NA
LOC112938650	LOC_Os01g17050	calmodulin-binding protein 25-like	2.4475	4.17942	4.8953	5.35257	0.771993	0.0479324	0.312141	FALSE	0.128834	0.560476	NA
LOC4334854	LOC_Os03g64140	protein DETOXIFICATION 56	5.45035	4.79411	5.17289	5.35239	-0.185087	0.480136	0.873153	FALSE	0.0492131	0.772099	NA
LOC4336432	LOC_Os04g44190	photosynthetic NDH subunit of lumenal location 3, chloroplastic	5.93936	5.90054	5.38844	5.35187	-0.00945953	0.904976	0.984379	FALSE	-0.00982529	0.941614	NA
LOC4325799	LOC_Os01g04100	uncharacterized LOC4325799	5.32626	3.90289	5.38782	5.35047	-0.448581	0.125872	0.53084	FALSE	-0.0100354	0.942323	NA
LOC4346882	LOC_Os09g20284	polyamine oxidase	4.89787	15.6734	2.40087	5.32329	1.67809	7.41145e-14	1.05421e-11	TRUE	1.14876	0.000415131	NA
LOC4329544	LOC_Os02g32840	zinc finger A20 and AN1 domain-containing stress-associated protein 5-like	5.07971	3.90302	4.77231	5.32329	-0.380155	0.195712	0.64569	FALSE	0.157631	0.503545	NA
LOC4326138	LOC_Os01g02050	phosphoenolpyruvate carboxylase 4	3.52155	3.07324	3.78672	5.32259	-0.196453	0.537109	0.893749	FALSE	0.491178	0.0736785	NA
LOC4344064	LOC_Os07g44700	uncharacterized LOC4344064	5.50933	4.8865	5.01814	5.32189	-0.173077	0.492272	0.87777	FALSE	0.0847865	0.673652	NA
LOC9270649	LOC_Os10g38920	probable serine/threonine-protein kinase At1g01540	5.87262	4.02592	5.38821	5.32189	-0.544686	0.0796566	0.416293	FALSE	-0.017867	0.965729	NA
LOC4338182	LOC_Os05g14880	uncharacterized LOC4338182	5.14339	4.94784	4.67991	5.32137	-0.0559197	0.786252	0.966463	FALSE	0.185317	0.436162	NA
LOC4345543	LOC_Os08g31660	myosin-1	6.27561	4.8863	5.57278	5.32137	-0.361014	0.173783	0.612692	FALSE	-0.0665998	0.888228	NA
LOC107276523	LOC_Os05g51440	inactive protein RESTRICTED TEV MOVEMENT 2	4.03985	4.17962	5.35668	5.32137	0.0490712	0.935741	0.986205	FALSE	-0.00954306	0.940883	NA
LOC4351746	LOC_Os12g10330	putative disease resistance protein RGA4	6.76482	5.80837	5.66487	5.32102	-0.219918	0.353113	0.798298	FALSE	-0.0903401	0.817189	NA
LOC4327561	LOC_Os01g59410	circumsporozoite protein	4.92552	3.3193	4.58712	5.32014	-0.569398	0.0886352	0.440885	FALSE	0.213878	0.38642	NA
LOC9270858	LOC_Os01g54440	uncharacterized LOC9270858	6.42919	7.52933	4.61755	5.31997	0.227884	0.411714	0.839006	FALSE	0.204289	0.411104	NA
LOC4333888	LOC_Os03g50380	DNA-directed RNA polymerase I subunit RPA12	5.26564	5.25509	4.64931	5.31979	-0.00289554	0.929574	0.986018	FALSE	0.194353	0.430001	NA
LOC4330372	LOC_Os02g46460	protein NRT1/ PTR FAMILY 7.2	3.70381	4.27171	4.67944	5.31979	0.205805	0.574348	0.907079	FALSE	0.185035	0.446654	NA
LOC107276262	LOC_Os06g36330	protein DETOXIFICATION 51	5.44913	6.5155	4.24849	5.29471	0.257851	0.387759	0.823379	FALSE	0.317599	0.265212	NA
LOC9271054	LOC_Os05g29090	uncharacterized LOC9271054	7.01198	7.37596	5.60267	5.29174	0.0730082	0.838754	0.974817	FALSE	-0.0823733	0.84233	NA
LOC4341594	NA	nuclear intron maturase 4, mitochondrial	4.99042	5.96213	5.72691	5.29139	0.256665	0.398638	0.831769	FALSE	-0.114111	0.748389	NA
LOC9270584	LOC_Os01g57050	uncharacterized LOC9270584	7.95663	5.40867	4.74117	5.29121	-0.556883	0.0335018	0.248817	FALSE	0.158355	0.495135	NA
LOC4327263	LOC_Os01g21420	lnc_RNA pseudo serine/arginine-rich-splicing factor SR34-like	8.75934	7.77524	4.89429	5.29121	-0.171935	0.416346	0.840849	FALSE	0.112499	0.614236	NA
LOC4337748	LOC_Os05g04680	probable glycosidase CRH2	3.94872	5.25525	3.8476	5.29051	0.412374	0.197148	0.646081	FALSE	0.45945	0.101216	NA
LOC4325110	LOC_Os01g67300	uncharacterized LOC4325110	6.03233	6.3924	5.66564	5.29034	0.083643	0.815844	0.970121	FALSE	-0.0988801	0.795989	NA
LOC4347264	NA	lnc_RNA LOC4347264	1.47009	1.22937	1.50877	5.29016	-0.257992	0.613749	0.918934	FALSE	1.80994	3.32338e-07	NA
LOC4351029	LOC_Os11g42850	uncharacterized LOC4351029	4.77765	4.11804	4.83388	5.28964	-0.214344	0.452909	0.860288	FALSE	0.129987	0.5635	NA
LOC4347144	LOC_Os09g26460	probable E3 ubiquitin-protein ligase RNF217	4.89848	6.17689	5.14129	5.28929	0.334548	0.290131	0.748486	FALSE	0.0409444	0.796313	NA
LOC4340651	LOC_Os06g13950	pentatricopeptide repeat-containing protein At3g61520, mitochondrial	5.66312	5.65482	5.32648	5.28912	-0.00211592	0.926896	0.986018	FALSE	-0.0101555	0.942624	NA
LOC4330148	LOC_Os02g43250	probable inactive leucine-rich repeat receptor kinase XIAO	3.24368	3.38049	3.50991	5.28859	0.0596041	0.919882	0.986018	FALSE	0.59145	0.0410089	NA
LOC4337731	LOC_Os05g04490	peroxidase 5	1.49999	1.56737	2.80114	5.28772	0.0633864	0.936743	0.986255	FALSE	0.916631	0.00449229	NA
LOC9272234	LOC_Os11g36410	disease resistance protein RPS2	5.91048	5.77758	4.83419	5.26141	-0.0328103	0.842399	0.975076	FALSE	0.122174	0.591495	NA
LOC4330436	LOC_Os02g47280	growth-regulating factor 4-like	5.78455	4.48697	5.23353	5.26141	-0.366466	0.177151	0.618214	FALSE	0.00766359	0.893792	NA
LOC112939446	LOC_Os06g47834	uncharacterized LOC112939446	3.215	4.70215	4.0946	5.26071	0.548501	0.107352	0.489974	FALSE	0.361536	0.172637	NA
LOC9268921	LOC_Os05g12410	BURP domain-containing protein 6	7.40721	5.9314	5.54156	5.26071	-0.320557	0.177335	0.618483	FALSE	-0.0750355	0.862957	NA
LOC4341395	LOC_Os06g38660	lnc_RNA LOC4341395	5.93814	8.66649	4.34113	5.26036	0.545438	0.0333793	0.248153	FALSE	0.277091	0.276628	NA
LOC4344659	LOC_Os08g05450	lnc_RNA LOC4344659	5.05431	6.02364	5.11015	5.26036	0.253123	0.423363	0.845371	FALSE	0.0417956	0.79529	NA
LOC4334599	LOC_Os03g60630	dof zinc finger protein DOF2.4	6.76707	6.33083	5.48045	5.26018	-0.0961353	0.64474	0.928318	FALSE	-0.059182	0.91067	NA
LOC9266337	LOC_Os11g36000	receptor-like protein EIX2	13.1684	22.4349	4.52616	5.25966	0.768662	1.49934e-05	0.000520805	FALSE	0.216681	0.379731	NA
LOC107276547	LOC_Os08g04480	uncharacterized LOC107276547	6.21356	5.19379	5.75735	5.25966	-0.258633	0.30249	0.759469	FALSE	-0.130434	0.700011	NA
LOC9271890	NA	transmembrane protein 200C	7.22209	6.69952	5.63326	5.25949	-0.108359	0.610773	0.917728	FALSE	-0.0990489	0.795488	NA
LOC4344259	LOC_Os07g47670	uncharacterized LOC4344259	4.43773	5.50132	4.15586	5.25914	0.309954	0.34021	0.789805	FALSE	0.339679	0.198434	NA
LOC4340542	LOC_Os06g12100	uncharacterized LOC4340542	5.41759	4.73278	5.35707	5.25809	-0.194965	0.450388	0.858547	FALSE	-0.0269062	0.991659	NA
LOC4327580	LOC_Os01g60940	uncharacterized LOC4327580	5.08053	2.64293	5.57254	5.25756	-0.94284	0.00420438	0.0582188	FALSE	-0.0839415	0.843335	NA
LOC9268899	LOC_Os10g26720	protein NEN1	5.14421	5.34734	5.14175	5.23021	0.055873	0.906747	0.984784	FALSE	0.0246068	0.844655	NA
LOC4333709	LOC_Os03g47240	lnc_RNA LOC4333709	4.80674	5.34733	4.92589	5.22986	0.15376	0.65162	0.929396	FALSE	0.0863858	0.674121	NA
LOC107281161	LOC_Os06g30830	lnc_RNA LOC107281161	5.90783	6.36183	4.71089	5.22933	0.106813	0.755479	0.95852	FALSE	0.150628	0.517697	NA
LOC4350541	LOC_Os11g29790	probable LRR receptor-like serine/threonine-protein kinase At3g47570	3.79923	4.76362	4.4944	5.22916	0.326352	0.360432	0.802593	FALSE	0.218449	0.380652	NA
LOC4347922	LOC_Os09g39860	chitin elicitor receptor kinase 1	5.66496	5.74686	5.44947	5.22916	0.0207084	0.995593	0.998436	FALSE	-0.0595381	0.90955	NA
LOC9271856	LOC_Os03g20730	chaperone protein dnaJ 20, chloroplastic	4.37365	4.85572	4.06416	5.22898	0.15085	0.703237	0.945244	FALSE	0.363573	0.170252	NA
LOC4328143	LOC_Os02g03210	probable L-gulonolactone oxidase 6	2.90764	1.5674	5.07979	5.22863	-0.891472	0.0354076	0.258529	TRUE	0.0416646	0.793233	NA
LOC4350029	LOC_Os11g10040	transcription termination factor MTERF15, mitochondrial	4.65356	5.53192	4.8651	5.22846	0.249445	0.430436	0.849626	FALSE	0.103917	0.632417	NA
LOC4333708	LOC_Os03g47230	lnc_RNA LOC4333708	3.76667	3.99509	4.24779	5.22828	0.0849397	0.850735	0.976647	FALSE	0.299624	0.260721	NA
LOC4342809	LOC_Os07g13660	DIMBOA UDP-glucosyltransferase BX8	6.5496	8.17485	4.43376	5.22811	0.319785	0.226443	0.686045	FALSE	0.237757	0.344447	NA
LOC4336567	LOC_Os04g46170	protein WHAT'S THIS FACTOR 1 homolog	5.50954	5.62411	4.55613	5.22811	0.0296941	0.981031	0.995795	FALSE	0.198479	0.417015	NA
LOC4333691	LOC_Os03g46860	transcription factor NAI1	8.11409	5.56261	5.35622	5.22811	-0.544667	0.0245617	0.203991	FALSE	-0.0349248	0.983829	NA
LOC4346629	LOC_Os09g11480	ethylene-responsive transcription factor 1-like	5.81568	21.4202	2.15465	5.22793	1.88096	1.75316e-20	5.25341e-18	TRUE	1.27879	0.000114316	NA
LOC4335955	LOC_Os04g36740	potassium channel KOR2-like	4.22374	2.67391	5.48014	5.22793	-0.659572	0.0621827	0.362986	FALSE	-0.0679725	0.885754	NA
LOC4328535	LOC_Os02g09260	uncharacterized LOC4328535	3.79718	7.00702	2.83259	5.22758	0.883871	0.00251485	0.0395789	TRUE	0.884023	0.00368609	NA
LOC107280900	LOC_Os05g04020	UPF0481 protein At3g47200-like	8.57341	9.86518	5.60314	5.22758	0.202477	0.412151	0.839006	FALSE	-0.10009	0.792237	NA
LOC107276153	LOC_Os03g24610	uncharacterized LOC107276153	6.51991	6.36161	5.11077	5.22758	-0.0354601	0.8205	0.972467	FALSE	0.0326031	0.819965	NA
LOC9271490	LOC_Os03g10440	anti-sigma-I factor RsgI6	5.32789	4.30264	4.89452	5.22741	-0.308344	0.266381	0.727796	FALSE	0.0949282	0.658506	NA
LOC4343375	LOC_Os07g33200	uncharacterized LOC4343375	4.37855	4.76382	5.4188	5.22671	0.121666	0.757421	0.958741	FALSE	-0.0520704	0.935871	NA
LOC4350695	LOC_Os11g34370	patatin-like phospholipase domain-containing protein 2	6.09172	5.04018	5.57184	5.20005	-0.273372	0.282594	0.742115	FALSE	-0.0996289	0.797807	NA
LOC4344327	LOC_Os07g48596	myb-related protein 1	4.89929	4.85579	5.0492	5.19953	-0.0128681	0.904525	0.984379	FALSE	0.0423261	0.796398	NA
LOC4345633	LOC_Os08g33350	uncharacterized LOC4345633	4.53111	4.73286	3.87936	5.1983	0.0628485	0.893585	0.98308	FALSE	0.422223	0.119479	NA
LOC4334334	LOC_Os03g57090	protein arv1 homolog	5.60087	5.77777	5.63459	5.19813	0.044861	0.937462	0.986307	FALSE	-0.116317	0.744217	NA
LOC4350305	LOC_Os11g18830	uncharacterized LOC4350305	4.83623	6.39242	4.37172	5.19778	0.402479	0.169007	0.606946	FALSE	0.249694	0.321308	NA
LOC9271336	LOC_Os11g07200	lnc_RNA pseudo receptor kinase-like protein Xa21	2.72375	5.80851	3.20173	5.19761	1.09258	0.000915993	0.0181535	FALSE	0.698997	0.0163602	NA
LOC4327778	LOC_Os01g13420	heme-binding protein 2	4.19364	4.54855	5.20247	5.19761	0.117204	0.763548	0.960187	FALSE	-0.00135059	0.918417	NA
LOC4348928	LOC_Os10g34170	uncharacterized LOC4348928	3.85719	5.5012	4.49472	5.19743	0.512197	0.103746	0.48064	FALSE	0.209569	0.394185	NA
LOC4342053	LOC_Os06g49930	putative F-box/LRR-repeat protein At3g59230	4.83786	7.31443	5.63404	5.19726	0.596375	0.0318555	0.241235	FALSE	-0.11642	0.743035	NA
LOC4328810	LOC_Os02g13810	E3 ubiquitin-protein ligase CCNB1IP1 homolog	5.35534	6.54575	4.86432	5.19691	0.28958	0.3487	0.794784	FALSE	0.0954154	0.65083	NA
LOC9268455	LOC_Os02g33600	protein MKS1	3.97964	4.05658	5.35614	5.19691	0.0276236	0.987912	0.996792	FALSE	-0.0435399	0.959241	NA
LOC4333786	LOC_Os03g48610	hydroxyproline O-galactosyltransferase GALT5-like	5.4479	4.33341	5.63513	5.19568	-0.330197	0.237491	0.69824	FALSE	-0.117135	0.758233	NA
LOC9271955	LOC_Os08g10500	cysteine-rich and transmembrane domain-containing protein WIH2	2.32668	1.93617	3.87936	5.16867	-0.265064	0.508657	0.88285	FALSE	0.413976	0.133884	NA
LOC4338078	LOC_Os05g11720	uncharacterized LOC4338078	4.00995	5.80834	4.64931	5.16867	0.534541	0.0835931	0.427165	FALSE	0.152777	0.523289	NA
LOC4351685	LOC_Os12g08270	3'(2'),5'-bisphosphate nucleotidase-like	3.3993	3.31928	5.11069	5.1685	-0.0343673	0.875907	0.980698	FALSE	0.016226	0.869642	NA
LOC4329526	LOC_Os02g32590	heat stress transcription factor A-3-like	4.28333	4.60985	5.87987	5.16798	0.105984	0.796579	0.967825	FALSE	-0.186186	0.553927	NA
LOC9268658	LOC_Os06g37670	putative receptor protein kinase ZmPK1	6.33847	7.3448	5.26444	5.16728	0.212588	0.466083	0.866677	FALSE	-0.0268752	0.99305	NA
LOC107277353	LOC_Os06g15600	basic blue protein	4.31589	3.62644	5.88065	5.1671	-0.251104	0.396494	0.830132	FALSE	-0.18662	0.549028	NA
LOC112939684	LOC_Os07g41220	uncharacterized LOC112939684	5.01971	5.40903	4.71089	5.1671	0.107765	0.768008	0.961732	FALSE	0.133356	0.559165	NA
LOC9270599	LOC_Os12g22145	lnc_RNA LOC9270599	5.01951	5.71652	4.77238	5.16675	0.187592	0.577391	0.90775	FALSE	0.114547	0.603396	NA
LOC9268037	LOC_Os07g09400	cysteine-rich and transmembrane domain-containing protein WIH2	4.89746	5.16308	5.41841	5.16623	0.0761996	0.854127	0.97699	FALSE	-0.0687588	0.883754	NA
LOC9269275	LOC_Os08g34850	uncharacterized LOC9269275	5.07992	5.8698	5.17196	5.16605	0.208507	0.516239	0.885589	FALSE	-0.00164805	0.91872	NA
LOC4351190	LOC_Os11g47550	xylanase inhibitor protein 2-like	3.21296	1.87464	3.60216	5.16535	-0.777288	0.0519047	0.327303	FALSE	0.520007	0.0670758	NA
LOC4352774	LOC_Os12g41810	WPP domain-associated protein	6.61594	5.83938	4.80306	5.16535	-0.18013	0.467018	0.866903	FALSE	0.104915	0.631789	NA
LOC4336643	LOC_Os04g47170	rop guanine nucleotide exchange factor 3	6.18325	5.53174	5.47944	5.16448	-0.160633	0.499311	0.879504	FALSE	-0.0854057	0.844104	NA
LOC107277582	LOC_Os02g55250	transcription factor bHLH66	4.22537	3.87243	4.61849	5.16431	-0.125839	0.648344	0.929094	FALSE	0.161154	0.514642	NA
LOC4347424	LOC_Os09g31210	serine/threonine-protein kinase UCN	4.501	4.17969	4.89499	5.13817	-0.10685	0.677249	0.937639	FALSE	0.0699492	0.72744	NA
LOC4335115	LOC_Os04g10750	probable inorganic phosphate transporter 1-4	4.31609	2.7967	4.58789	5.138	-0.625999	0.0587004	0.352013	FALSE	0.163374	0.506811	NA
LOC4340709	LOC_Os06g15550	protein WHAT'S THIS FACTOR 1 homolog	5.51137	5.9315	5.29519	5.138	0.105986	0.761389	0.959486	FALSE	-0.0434754	0.957735	NA
LOC4344586	LOC_Os08g03600	uncharacterized LOC4344586	5.96722	5.90044	5.72691	5.13695	-0.016235	0.888001	0.981698	FALSE	-0.156845	0.632869	NA
LOC4337544	LOC_Os05g01320	uncharacterized LOC4337544	5.26646	4.97877	5.11116	5.13695	-0.0810444	0.719589	0.949344	FALSE	0.00726016	0.894598	NA
LOC4327403	LOC_Os01g61630	pentatricopeptide repeat-containing protein At5g39980, chloroplastic	5.54168	4.57902	5.23377	5.13695	-0.275285	0.307595	0.763153	FALSE	-0.0269381	0.993664	NA
LOC9268809	LOC_Os10g37600	uncharacterized LOC9268809	5.50913	6.76111	4.98716	5.13625	0.295435	0.305937	0.762301	FALSE	0.0424976	0.794087	NA
LOC4349181	LOC_Os10g38340	probable glutathione S-transferase GSTU6	6.98024	5.7777	5.84936	5.13572	-0.272783	0.252328	0.713451	FALSE	-0.18771	0.547474	NA
LOC112936564	LOC_Os10g08340	lnc_RNA LOC112936564	6.21274	5.13222	5.35699	5.13572	-0.275647	0.284452	0.743432	FALSE	-0.0608556	0.90681	NA
LOC9266288	NA	lnc_RNA LOC9266288	5.69547	5.3782	4.86424	5.13503	-0.0826909	0.704557	0.945277	FALSE	0.0781569	0.697577	NA
LOC4338257	LOC_Os05g18750	50S ribosomal protein L25	3.91801	4.51767	5.14105	5.13485	0.20546	0.561272	0.902731	FALSE	-0.00174175	0.919661	NA
LOC9266540	LOC_Os08g05320	endoribonuclease Dicer homolog 3a-like	6.12815	6.454	5.51058	5.13415	0.0747413	0.855704	0.97699	FALSE	-0.102078	0.792116	NA
LOC112937928	LOC_Os01g07890	uncharacterized protein At1g15400-like	4.93001	5.56256	4.86463	5.13363	0.174159	0.593557	0.912734	FALSE	0.0776488	0.707479	NA
LOC4337646	LOC_Os05g02900	uncharacterized LOC4337646	6.8834	5.74706	4.98793	5.13328	-0.260297	0.312194	0.766718	FALSE	0.0414381	0.804914	NA
LOC9271308	LOC_Os08g43000	putative disease resistance protein RGA4	6.39663	5.90063	4.64931	5.10575	-0.116444	0.598769	0.914657	FALSE	0.135104	0.558777	NA
LOC4346140	LOC_Os08g42020	plant-specific TFIIB-related protein PTF2	6.06263	6.23866	5.23416	5.10575	0.0412916	0.942916	0.988107	FALSE	-0.0358351	0.980618	NA
LOC4328456	LOC_Os02g07730	haloacid dehalogenase-like hydrolase domain-containing protein 3	3.76585	3.90317	4.30937	5.10557	0.0516704	0.931068	0.986018	FALSE	0.244596	0.349972	NA
LOC9267076	LOC_Os05g39260	RING-H2 finger protein ATL66	6.76482	7.09917	4.74094	5.1054	0.0695989	0.851482	0.976957	FALSE	0.106851	0.624782	NA
LOC4326609	LOC_Os01g43060	uncharacterized LOC4326609	4.77786	5.93155	4.98778	5.10522	0.312046	0.320666	0.774493	FALSE	0.033576	0.81849	NA
LOC4335906	LOC_Os04g35600	protein disulfide isomerase-like 1-2	4.83623	4.91709	5.66487	5.10505	0.0239216	0.997345	0.998723	FALSE	-0.150118	0.648709	NA
LOC4334435	LOC_Os03g58400	DNA (cytosine-5)-methyltransferase 1A-like	4.53356	4.91709	5.44901	5.10505	0.11716	0.759249	0.9591	FALSE	-0.0940687	0.809498	NA
LOC112936011	LOC_Os04g53998	G-type lectin S-receptor-like serine/threonine-protein kinase B120	4.77377	7.12975	5.17243	5.10505	0.57872	0.0472069	0.309128	FALSE	-0.0189167	0.969272	NA
LOC107281839	LOC_Os08g19250	lnc_RNA LOC107281839	5.75323	6.36168	5.23338	5.10505	0.145036	0.653126	0.929775	FALSE	-0.0358181	0.980792	NA
LOC9271783	LOC_Os03g01790	E3 ubiquitin-protein ligase RFWD3	5.93977	5.77772	4.83334	5.10487	-0.0399078	0.816013	0.970218	FALSE	0.0788553	0.695682	NA
LOC4336709	LOC_Os04g48170	cytochrome P450 87A3-like	7.7754	6.11585	3.97114	5.1047	-0.346364	0.138822	0.556825	FALSE	0.362274	0.179791	NA
LOC4347950	LOC_Os10g01540	notchless protein homolog	5.26483	7.52946	5.63404	5.1047	0.51616	0.0576122	0.348527	FALSE	-0.142345	0.670984	NA
LOC4347504	LOC_Os09g32750	FHA domain-containing protein FHA2	4.8694	6.48456	5.88034	5.10452	0.413265	0.158832	0.592287	FALSE	-0.204123	0.507162	NA
LOC4342226	LOC_Os07g01930	adrenodoxin-like protein 2, mitochondrial	5.93957	5.34741	4.49479	5.10435	-0.151517	0.524572	0.889861	FALSE	0.183472	0.450278	NA
LOC4347200	NA	uncharacterized LOC4347200	4.46947	4.85564	4.92519	5.10435	0.119557	0.747696	0.95655	FALSE	0.0515464	0.773894	NA
LOC4327933	LOC_Os01g38580	carotenoid cleavage dioxygenase 8 homolog A, chloroplastic-like	2.66231	4.73289	3.75605	5.10417	0.830042	0.0191391	0.17313	FALSE	0.44246	0.109293	NA
LOC4342786	LOC_Os07g13160	uncharacterized LOC4342786	4.86817	3.31915	5.01853	5.10417	-0.552567	0.0722943	0.393298	FALSE	0.0244132	0.844478	NA
LOC4332081	LOC_Os03g11950	uncharacterized LOC4332081	5.66291	4.64045	5.23392	5.10382	-0.287279	0.288387	0.747113	FALSE	-0.0363139	0.980603	NA
LOC107277245	LOC_Os09g33750	E3 ubiquitin-protein ligase PRT1	4.65459	6.17728	4.27955	5.1033	0.408319	0.17073	0.60929	FALSE	0.25397	0.328881	NA
LOC9266315	LOC_Os07g27430	sigma intracellular receptor 2	5.54189	4.91699	4.58782	5.10312	-0.172603	0.507799	0.882483	FALSE	0.153573	0.52671	NA
LOC9272396	LOC_Os11g29710	F-box protein At5g50450	5.26238	7.65256	4.80204	5.1026	0.540228	0.0606202	0.358332	FALSE	0.0875843	0.690364	NA
LOC4339970	LOC_Os06g03630	uncharacterized LOC4339970	6.45725	5.96201	3.87889	5.07594	-0.115121	0.606078	0.916652	FALSE	0.388031	0.162669	NA
LOC4345674	LOC_Os08g34020	probable arabinosyltransferase ARAD1	3.57972	4.60993	4.37172	5.07559	0.364899	0.301434	0.759053	FALSE	0.215374	0.394398	NA
LOC107278654	LOC_Os12g30000	uncharacterized LOC107278654	7.46885	6.26935	4.37102	5.07524	-0.252569	0.273027	0.732499	FALSE	0.215506	0.403108	NA
LOC9270033	LOC_Os10g22890	probable LRR receptor-like serine/threonine-protein kinase At3g47570	4.65316	9.40425	3.97129	5.07507	1.0151	8.53906e-05	0.00239884	FALSE	0.353819	0.189927	NA
LOC4324290	LOC_Os01g13280	putative ubiquitin-conjugating enzyme E2 39	4.62366	4.45624	5.48053	5.07507	-0.0532093	0.803352	0.967954	FALSE	-0.110889	0.7626	NA
LOC9267755	LOC_Os07g10160	UDP-glycosyltransferase 91C1	3.57992	3.59551	5.20208	5.07507	0.00626926	0.961992	0.994472	FALSE	-0.0356628	0.980926	NA
LOC4348018	LOC_Os10g03730	putative F-box/LRR-repeat protein At5g38386	4.34824	5.47024	4.40255	5.07489	0.331173	0.300321	0.758362	FALSE	0.205039	0.408755	NA
LOC4350205	LOC_Os11g14390	uncharacterized LOC4350205	6.48776	6.30018	5.88003	5.07489	-0.0423286	0.803035	0.967954	FALSE	-0.212446	0.488842	NA
LOC4329297	LOC_Os02g26300	uncharacterized LOC4329297	4.59009	6.60743	4.77254	5.07454	0.525568	0.0759473	0.403604	FALSE	0.0885206	0.673809	NA
LOC4344338	LOC_Os07g48710	calmodulin-binding protein 25	5.75363	8.60533	4.98747	5.07454	0.580756	0.0284591	0.224024	TRUE	0.0249704	0.843401	NA
LOC4351527	LOC_Os12g05680	transcription factor TGAL11-like	2.66293	2.64293	4.21813	5.07437	-0.0108738	0.931613	0.986018	FALSE	0.266623	0.301498	NA
LOC4351303	LOC_Os12g02100	uncharacterized LOC4351303	5.60209	7.43727	5.04974	5.07437	0.408807	0.131854	0.542526	FALSE	0.00701841	0.895449	NA
LOC4350639	LOC_Os11g32750	nudix hydrolase 13, mitochondrial	6.21479	6.85321	4.77262	5.07419	0.141075	0.645998	0.928382	FALSE	0.0883978	0.674583	NA
LOC4330680	LOC_Os02g50730	metalloendoproteinase 2-MMP	2.81671	3.8108	4.80259	5.07419	0.436082	0.241531	0.702799	FALSE	0.0793665	0.695031	NA
LOC4345456	LOC_Os08g29660	probable WRKY transcription factor 54	3.09214	5.59317	4.77184	5.07402	0.855062	0.00879215	0.10102	FALSE	0.0885833	0.670848	NA
LOC4350405	LOC_Os11g24590	uncharacterized LOC4350405	5.87752	5.34759	5.4483	5.07402	-0.136318	0.565714	0.903999	FALSE	-0.102679	0.791297	NA
LOC4326519	LOC_Os01g71350	glucan endo-1,3-beta-glucosidase GII	5.4178	9.98825	3.97238	5.07367	0.882525	0.000417187	0.00949936	TRUE	0.353026	0.201037	NA
LOC4346745	LOC_Os09g15800	pentatricopeptide repeat-containing protein At4g02750	5.2982	5.62394	5.81838	5.07349	0.0860803	0.821785	0.972771	FALSE	-0.197636	0.527234	NA
LOC107281176	NA	lnc_RNA LOC107281176	4.07343	6.02366	5.29542	5.07297	0.564398	0.0672782	0.377922	FALSE	-0.0619139	0.9058	NA
LOC4336608	LOC_Os04g46730	acyl-acyl carrier protein thioesterase ATL3, chloroplastic	5.1137	5.13241	5.11046	5.07262	0.00526928	0.952563	0.992071	FALSE	-0.0107221	0.945584	NA
LOC9266226	LOC_Os01g67550	2,4-dichlorophenol 6-monooxygenase	4.62387	7.37589	5.35645	5.07245	0.673717	0.0160376	0.15266	FALSE	-0.078595	0.860113	NA
LOC9266257	LOC_Os06g28340	lnc_RNA LOC9266257	4.95909	5.50095	5.07964	5.04631	0.149603	0.660905	0.933553	FALSE	-0.00949579	0.948112	NA
LOC4344185	LOC_Os07g46710	uncharacterized LOC4344185	6.18407	6.20802	5.97235	5.04509	0.00557666	0.947556	0.99028	FALSE	-0.243419	0.426736	NA
LOC4338320	LOC_Os05g22920	U3 small nucleolar RNA-associated protein 25	5.36004	6.45378	4.92636	5.04509	0.267901	0.373593	0.814368	FALSE	0.0343574	0.823309	NA
LOC4333080	LOC_Os03g29340	protein LAZ1 homolog 2	2.69221	1.22935	5.44971	5.04491	-1.1309	0.0163354	0.154969	FALSE	-0.111349	0.764477	NA
LOC9266900	LOC_Os04g40050	ribonuclease H2 subunit B	4.7748	4.97857	5.01853	5.04491	0.0602921	0.899887	0.984379	FALSE	0.00756538	0.896196	NA
LOC4348394	LOC_Os10g21130	uncharacterized LOC4348394	5.05083	3.38053	4.43376	5.04404	-0.579273	0.0570045	0.346155	FALSE	0.186048	0.45086	NA
LOC4343647	LOC_Os07g38150	uncharacterized LOC4343647	4.98899	3.78014	4.68006	5.04404	-0.400308	0.172723	0.611485	FALSE	0.108052	0.626047	NA
LOC4328904	LOC_Os02g15360	uncharacterized LOC4328904	5.26687	6.54619	5.41802	5.04404	0.313709	0.286705	0.745364	FALSE	-0.103187	0.785644	NA
LOC107276538	LOC_Os10g22990	protein EXORDIUM	4.22272	3.47275	4.0022	5.04369	-0.282093	0.362513	0.804972	FALSE	0.333688	0.211163	NA
LOC9267998	LOC_Os12g41160	uncharacterized LOC9267998	8.41248	6.51521	5.91194	5.04352	-0.368718	0.144395	0.567015	FALSE	-0.229203	0.455846	NA
LOC107281501	NA	uncharacterized LOC107281501	4.86654	5.16317	5.63388	5.04352	0.0853604	0.831803	0.97366	FALSE	-0.1597	0.624686	NA
LOC4330481	LOC_Os02g47930	uncharacterized LOC4330481	5.54168	6.11578	5.20177	5.04317	0.142213	0.656763	0.931825	FALSE	-0.0446737	0.956767	NA
LOC9268987	LOC_Os04g34050	translation initiation factor IF-2	4.10312	5.16276	4.89507	5.04299	0.331422	0.334644	0.78538	FALSE	0.0429512	0.793283	NA
LOC4324903	LOC_Os01g66544	uncharacterized LOC4324903	4.19384	3.59578	4.74031	5.04282	-0.221967	0.454466	0.861351	FALSE	0.0892474	0.680204	NA
LOC4333240	LOC_Os03g35600	G-type lectin S-receptor-like serine/threonine-protein kinase At4g27290	5.23432	5.83926	4.98731	5.04229	0.157786	0.627125	0.922025	FALSE	0.0158174	0.86987	NA
LOC4352633	LOC_Os12g39070	TATA-binding protein 2-like	5.32789	5.86992	4.98817	5.04212	0.139776	0.669934	0.936022	FALSE	0.0155198	0.87201	NA
LOC4329435	LOC_Os02g30240	uncharacterized LOC4329435	5.44994	4.76352	4.83341	5.04194	-0.194214	0.449648	0.858547	FALSE	0.0609372	0.746631	NA
LOC107281230	LOC_Os06g01710	formin-like protein 5	5.2036	6.08507	5.41966	5.04107	0.225765	0.459778	0.864074	FALSE	-0.104472	0.796447	NA
LOC4335899	LOC_Os04g35540	amino-acid permease BAT1 homolog	4.31589	4.2103	5.35715	5.01424	-0.0357355	0.851357	0.976957	FALSE	-0.0954358	0.810459	NA
LOC4347528	LOC_Os09g33470	peroxisomal nicotinamide adenine dinucleotide carrier	5.358	6.1157	5.2024	5.01424	0.190823	0.536474	0.893716	FALSE	-0.0531464	0.931309	NA
LOC4329290	LOC_Os02g26140	microtubule-binding protein TANGLED1	4.50039	3.44213	4.9575	5.01354	-0.38675	0.20832	0.662128	FALSE	0.0162165	0.872983	NA
LOC4349088	LOC_Os10g36680	protein ROOT PRIMORDIUM DEFECTIVE 1	6.58093	6.82274	4.37195	5.01336	0.052059	0.909688	0.984793	FALSE	0.1975	0.428796	NA
LOC9271846	NA	lnc_RNA LOC9271846	6.24775	6.7918	5.81931	5.01336	0.120457	0.707877	0.945767	FALSE	-0.21507	0.489022	NA
LOC4332049	LOC_Os03g11510	mitochondrial substrate carrier family protein E	4.99104	5.99304	4.98747	5.01336	0.263948	0.395709	0.829489	FALSE	0.00747078	0.895166	NA
LOC4343121	LOC_Os07g26660	aquaporin PIP2-5-like	2.69405	3.01191	3.72593	5.01284	0.160899	0.719374	0.949344	FALSE	0.428028	0.130029	NA
LOC4341963	LOC_Os06g48680	uncharacterized LOC4341963	4.43773	3.74949	5.01759	5.01284	-0.24313	0.412829	0.839373	FALSE	-0.0013682	0.921326	NA
LOC9268948	NA	lnc_RNA LOC9268948	6.18448	6.02359	5.66502	5.01266	-0.0380279	0.817711	0.970893	FALSE	-0.176504	0.580965	NA
LOC4337994	LOC_Os05g08970	FACT complex subunit SSRP1-B-like	5.78558	6.60754	5.72667	5.01249	0.191652	0.51956	0.88663	FALSE	-0.192171	0.540541	NA
LOC4339039	LOC_Os05g38860	uncharacterized LOC4339039	2.47863	3.13475	5.78794	5.01196	0.338809	0.415377	0.840088	FALSE	-0.207673	0.501337	NA
LOC4331105	LOC_Os02g56740	putative F-box protein PP2-B12	5.81588	6.39242	5.04982	5.01196	0.136363	0.668094	0.935488	FALSE	-0.0108561	0.946631	NA
LOC4342803	LOC_Os07g13534	uncharacterized LOC4342803	3.70299	4.36407	4.8029	5.01179	0.236983	0.510871	0.883919	FALSE	0.0614201	0.743736	NA
LOC4337164	LOC_Os04g54790	uncharacterized aarF domain-containing protein kinase At1g71810, chloroplastic	4.10271	5.47051	5.94207	5.01161	0.415097	0.18905	0.635369	FALSE	-0.24569	0.413162	NA
LOC4336159	LOC_Os04g40100	BTB/POZ domain-containing protein At1g67900	4.43937	3.8108	4.86424	5.01144	-0.22026	0.443667	0.854635	FALSE	0.0430105	0.794393	NA
LOC4336454	LOC_Os04g44460	cytosolic sulfotransferase 8	5.26524	4.94776	5.32554	5.01057	-0.0897223	0.701367	0.944655	FALSE	-0.0879554	0.83518	NA
LOC4343651	LOC_Os07g38220	protein-lysine methyltransferase METTL21D	3.97923	5.34744	4.46404	5.01039	0.426358	0.179365	0.621804	FALSE	0.166572	0.498142	NA
LOC4331383	LOC_Os03g02300	uncharacterized LOC4331383	7.95929	5.83881	3.94101	4.98478	-0.446964	0.0858143	0.433294	FALSE	0.338964	0.244325	NA
LOC4345612	LOC_Os08g32960	type IV inositol polyphosphate 5-phosphatase 9	5.54046	7.74445	3.63283	4.98268	0.483157	0.0739025	0.397871	FALSE	0.455831	0.107012	NA
LOC4351209	LOC_Os11g47770	selenoprotein H	4.7152	4.73286	4.89491	4.98233	0.00539285	0.954004	0.992251	FALSE	0.025539	0.845028	NA
LOC4344178	LOC_Os07g46620	WD repeat-containing protein 55	6.03171	5.83893	5.26475	4.98216	-0.0468643	0.80358	0.967954	FALSE	-0.0795934	0.853392	NA
LOC4327893	LOC_Os01g56870	uncharacterized LOC4327893	4.62203	5.68541	5.17172	4.98216	0.298737	0.338782	0.789032	FALSE	-0.0538744	0.928475	NA
LOC4329319	LOC_Os02g26660	oligoribonuclease	3.55104	3.90292	4.80259	4.98198	0.136311	0.73534	0.953555	FALSE	0.0529084	0.768886	NA
LOC4325011	NA	lnc_RNA LOC4325011	6.64175	7.22212	5.51105	4.98181	0.120858	0.696476	0.94316	FALSE	-0.145656	0.665232	NA
LOC4340841	LOC_Os06g20050	putative disease resistance protein RGA3	6.00549	7.56035	5.01892	4.98181	0.332172	0.271254	0.732084	FALSE	-0.010706	0.946742	NA
LOC4330847	LOC_Os02g52900	uncharacterized LOC4330847	5.38565	4.30262	5.88081	4.98164	-0.323905	0.251279	0.712975	FALSE	-0.239394	0.429367	NA
LOC4338536	LOC_Os05g29750	cytochrome P450 71A1	5.96783	3.74935	4.64924	4.98164	-0.670566	0.0205778	0.181998	FALSE	0.099626	0.647006	NA
LOC4332014	LOC_Os03g11050	mannose-1-phosphate guanyltransferase alpha	4.19547	4.27181	5.75742	4.98146	0.0260146	0.990318	0.997324	FALSE	-0.208854	0.499682	NA
LOC4329713	LOC_Os02g35880	transmembrane protein 50 homolog	6.36837	4.85582	4.4333	4.98111	-0.391208	0.134043	0.547268	FALSE	0.168088	0.486176	NA
LOC4330254	LOC_Os02g44704	uncharacterized LOC4330254	5.08155	7.22232	5.57208	4.98111	0.507194	0.0704706	0.387132	FALSE	-0.161748	0.623092	NA
LOC9268935	LOC_Os03g47580	probable ubiquitin-conjugating enzyme E2 25	4.56162	5.13247	5.29526	4.98111	0.170108	0.620582	0.920486	FALSE	-0.0882348	0.828377	NA
LOC4339429	LOC_Os05g45750	CLP protease regulatory subunit CLPX1, mitochondrial	5.38606	5.28598	4.4951	4.98094	-0.0270596	0.859839	0.977359	FALSE	0.148062	0.530542	NA
LOC4324638	LOC_Os01g11980	vesicle transport protein SFT2B	5.66475	5.16308	5.57231	4.98094	-0.13378	0.576703	0.907587	FALSE	-0.161859	0.621753	NA
LOC4328787	LOC_Os02g13360	endoribonuclease YBEY, chloroplastic	5.57362	5.71618	5.81908	4.98076	0.0364365	0.958891	0.993734	FALSE	-0.224424	0.464132	NA
LOC4352172	LOC_Os12g27070	iron-sulfur cluster co-chaperone protein HscB, mitochondrial	6.09274	5.77788	5.41896	4.98076	-0.0765498	0.714838	0.948062	FALSE	-0.121649	0.734681	NA
LOC4339742	LOC_Os05g50654	mitochondrial import receptor subunit TOM7-1	4.07016	4.2719	4.03248	4.98059	0.0697918	0.885288	0.981357	FALSE	0.304649	0.260607	NA
LOC4351143	LOC_Os11g45930	disease resistance protein RGA4-like	4.92981	10.0801	4.98793	4.98059	1.0319	4.74697e-05	0.00142434	TRUE	-0.00212678	0.921302	NA
LOC107279750	LOC_Os12g22880	uncharacterized LOC107279750	2.50853	2.21274	3.94117	4.98041	-0.181005	0.631834	0.923905	FALSE	0.337643	0.2138	NA
LOC107277812	LOC_Os12g10830	uncharacterized LOC107277812	5.45321	7.43726	5.17196	4.98041	0.447665	0.123763	0.527556	FALSE	-0.0544455	0.927886	NA
LOC4327664	LOC_Os01g40550	cytochrome c1	4.59213	4.33333	3.91003	4.98024	-0.0836884	0.72712	0.951557	FALSE	0.349035	0.198746	NA
LOC4345516	LOC_Os08g31110	pentatricopeptide repeat-containing protein At5g12100, mitochondrial	6.18366	5.65458	5.35746	4.97971	-0.129041	0.580577	0.909644	FALSE	-0.105487	0.785369	NA
LOC4327536	LOC_Os01g58910	WAT1-related protein At5g07050	4.25507	3.28846	4.86416	4.97971	-0.371772	0.236265	0.69765	FALSE	0.0338712	0.822257	NA
LOC9269557	LOC_Os07g25730	lnc_RNA LOC9269557	9.43408	11.3713	5.11101	4.97971	0.26944	0.268749	0.730125	FALSE	-0.0375446	0.97793	NA
LOC9268780	LOC_Os01g65904	uncharacterized LOC9268780	7.04188	6.45373	4.89468	4.97884	-0.125828	0.557693	0.9019	FALSE	0.0245957	0.851944	NA
LOC4334995	LOC_Os04g03990	Werner Syndrome-like exonuclease	3.70789	4.67136	5.14098	4.97849	0.333243	0.364386	0.806977	FALSE	-0.046334	0.955285	NA
LOC4346144	LOC_Os08g42080	ACT domain-containing protein ACR6	6.27683	10.6645	5.01876	4.9527	0.764707	0.00171007	0.0294666	TRUE	-0.0191148	0.973061	NA
LOC4342810	LOC_Os07g13770	DIMBOA UDP-glucosyltransferase BX9	4.92756	4.42535	5.3879	4.95218	-0.155082	0.559955	0.902434	FALSE	-0.121659	0.737489	NA
LOC4345065	LOC_Os08g14990	receptor kinase-like protein Xa21	5.02155	6.26962	5.66448	4.95113	0.320246	0.2872	0.745945	FALSE	-0.194185	0.539853	NA
LOC4332481	LOC_Os03g17790	low temperature-induced protein lt101.2	4.74326	2.45859	4.06369	4.95096	-0.948051	0.00546367	0.0717234	FALSE	0.284916	0.280656	NA
LOC4331078	NA	wall-associated receptor kinase 1	3.98393	6.29998	5.54141	4.95078	0.661153	0.0502499	0.321764	FALSE	-0.162596	0.62076	NA
LOC4350794	LOC_Os11g37390	uncharacterized LOC4350794	6.18448	6.33092	5.69608	4.95061	0.0337626	0.965914	0.9949	FALSE	-0.202364	0.519095	NA
LOC9270111	LOC_Os06g46065	uncharacterized LOC9270111	5.66414	5.07062	4.77231	4.94991	-0.159693	0.533783	0.893432	FALSE	0.0527152	0.769082	NA
LOC4344682	LOC_Os08g05810	DEAD-box ATP-dependent RNA helicase 45-like	2.93978	3.41142	4.98731	4.92238	0.214663	0.598882	0.91472	FALSE	-0.0189078	0.973809	NA
LOC9270162	LOC_Os03g43810	transcription factor PHYTOCHROME INTERACTING FACTOR-LIKE 13-like	7.31588	6.91469	5.23377	4.9215	-0.0813656	0.674245	0.93711	FALSE	-0.0887509	0.831115	NA
LOC4323873	LOC_Os01g08340	E3 ubiquitin-protein ligase At1g12760	4.53254	5.43968	5.23524	4.92133	0.263204	0.412543	0.839352	FALSE	-0.0892095	0.840083	NA
LOC4340385	LOC_Os06g09420	B3 domain-containing protein Os06g0194400-like	4.56121	3.81088	4.61771	4.92098	-0.259291	0.370861	0.812036	FALSE	0.0917678	0.674892	NA
LOC4346796	LOC_Os09g17580	uncharacterized LOC4346796	5.38912	5.28579	4.3409	4.92063	-0.0279301	0.862526	0.978376	FALSE	0.18085	0.467012	NA
LOC9268162	LOC_Os11g16580	endonuclease III homolog 1, chloroplastic	6.06223	6.48447	5.44877	4.92063	0.0971413	0.775319	0.9638	FALSE	-0.147089	0.668229	NA
LOC107275325	LOC_Os05g25960	uncharacterized LOC107275325	6.58032	5.37828	4.64908	4.92063	-0.291012	0.245501	0.707153	FALSE	0.0818974	0.696049	NA
LOC9270963	LOC_Os06g13580	microtubule organizer protein 1	7.43793	6.30019	5.94215	4.92028	-0.239504	0.295244	0.753744	FALSE	-0.272244	0.360555	NA
LOC4342014	LOC_Os06g49360	uncharacterized LOC4342014	7.01219	5.87026	5.91039	4.92028	-0.256441	0.31742	0.771294	FALSE	-0.264513	0.384069	NA
LOC4346372	LOC_Os09g01610	WASH complex subunit 3	6.24469	6.02341	5.07956	4.92028	-0.0520491	0.779768	0.964952	FALSE	-0.0459627	0.951391	NA
LOC9267613	NA	lnc_RNA LOC9267613	5.23391	5.74687	5.07932	4.9201	0.134889	0.690016	0.942348	FALSE	-0.0459476	0.951719	NA
LOC9267750	NA	lnc_RNA LOC9267750	5.90844	6.14644	6.00248	4.91993	0.0569733	0.897321	0.984257	FALSE	-0.28692	0.343705	NA
LOC4346400	LOC_Os09g02440	protein DCL homolog, chloroplastic	3.79575	4.48707	5.84905	4.91993	0.241386	0.495061	0.877801	FALSE	-0.249564	0.410891	NA
LOC4335313	LOC_Os04g18030	probable protein transport Sec1a	4.93103	4.94783	5.63264	4.91993	0.00490578	0.954884	0.992602	FALSE	-0.195174	0.560406	NA
LOC4340547	LOC_Os06g12150	shikimate kinase 2, chloroplastic-like	4.19425	4.14883	4.00274	4.91958	-0.015707	0.903289	0.984379	FALSE	0.297547	0.265232	NA
LOC4335599	LOC_Os04g30420	chloroplast envelope quinone oxidoreductase homolog	4.68203	5.50111	4.52632	4.91958	0.232588	0.475182	0.87109	FALSE	0.120197	0.601856	NA
LOC9268716	LOC_Os10g34409	lnc_RNA LOC9268716	5.63077	6.57659	6.12703	4.91941	0.224009	0.463661	0.865534	FALSE	-0.316703	0.275065	NA
LOC4339642	LOC_Os05g49250	probable DNA-3-methyladenine glycosylase 2	4.34783	5.07083	5.14168	4.91941	0.221925	0.503856	0.881013	FALSE	-0.0637549	0.900334	NA
LOC4345791	LOC_Os08g36410	putative clathrin assembly protein At1g25240	4.59029	5.04017	4.46397	4.91923	0.134885	0.710396	0.946558	FALSE	0.140106	0.551183	NA
LOC4345790	LOC_Os08g36390	protein SHOOT GRAVITROPISM 5	7.65294	7.77546	5.57192	4.91923	0.0229131	0.999841	0.999917	FALSE	-0.179742	0.579632	NA
LOC112936484	LOC_Os09g14490	putative disease resistance RPP13-like protein 1	2.66354	5.00929	5.26366	4.91923	0.911263	0.00813836	0.0962639	FALSE	-0.0976333	0.807812	NA
LOC4337604	LOC_Os05g02240	cation/H(+) antiporter 20	6.31143	5.74684	4.92574	4.91923	-0.135198	0.593394	0.912608	FALSE	-0.00190704	0.921284	NA
LOC4323917	LOC_Os01g52760	uncharacterized LOC4323917	4.16496	4.51789	4.40247	4.91888	0.117346	0.769319	0.962011	FALSE	0.160017	0.507105	NA
LOC4346736	LOC_Os09g15670	probable protein phosphatase 2C 68	3.06101	4.24109	4.8029	4.91888	0.470426	0.184638	0.62996	FALSE	0.0344246	0.819139	NA
LOC107277319	LOC_Os12g26510	uncharacterized LOC107277319	5.87609	3.81078	5.0485	4.91871	-0.624769	0.0308341	0.236185	FALSE	-0.0375752	0.976758	NA
LOC4342871	LOC_Os07g15670	uncharacterized LOC4342871	4.56448	4.51761	4.03372	4.91836	-0.0148914	0.908968	0.984793	FALSE	0.286065	0.289315	NA
LOC4332961	LOC_Os03g25990	expansin-A21-like	6.98065	7.80584	4.46443	4.91818	0.161193	0.574019	0.907079	FALSE	0.139648	0.556643	NA
LOC4347501	LOC_Os09g32700	uncharacterized LOC4347501	5.29514	6.33083	5.44885	4.91818	0.257728	0.38821	0.823708	FALSE	-0.147826	0.668034	NA
LOC4329852	LOC_Os02g38130	NAC domain-containing protein 73	5.23309	4.79431	4.83365	4.91801	-0.126341	0.610455	0.917683	FALSE	0.0249616	0.846678	NA
LOC9271243	NA	lnc_RNA LOC9271243	7.10107	5.25519	4.98708	4.891	-0.434294	0.084959	0.431366	FALSE	-0.028066	0.99851	NA
LOC4343195	LOC_Os07g28790	probable plastid-lipid-associated protein 12, chloroplastic	4.83705	5.50116	5.69593	4.89065	0.185611	0.567514	0.904757	FALSE	-0.219905	0.49051	NA
LOC9268615	LOC_Os04g38640	protease Do-like 8, chloroplastic	6.02988	6.14651	5.57332	4.88978	0.027638	0.986247	0.996302	FALSE	-0.188769	0.565572	NA
LOC4339697	LOC_Os05g50120	mitogen-activated protein kinase 17-like	5.08053	5.71637	4.21728	4.88943	0.17012	0.605506	0.916652	FALSE	0.213353	0.409823	NA
LOC4326544	LOC_Os01g53900	elongation factor 2	3.738	4.42545	5.11108	4.88943	0.243559	0.513123	0.884306	FALSE	-0.0639641	0.900384	NA
LOC4349637	LOC_Os11g03060	vacuolar protein sorting-associated protein 32 homolog 2	6.33663	5.56265	4.92745	4.88908	-0.187945	0.430044	0.849626	FALSE	-0.011279	0.951732	NA
LOC9270064	LOC_Os08g10440	disease resistance protein RGA5-like	3.86005	4.39496	5.01876	4.88908	0.187233	0.629668	0.923036	FALSE	-0.0377692	0.975651	NA
LOC9270086	LOC_Os05g08854	60S ribosomal protein L18a-like protein	4.31732	5.65477	5.07987	4.8889	0.389332	0.207436	0.660924	FALSE	-0.0552807	0.92468	NA
LOC9266369	LOC_Os07g12720	uncharacterized LOC9266369	4.43773	3.04261	5.01868	4.8889	-0.544512	0.0950018	0.457875	FALSE	-0.0377984	0.975575	NA
LOC4338455	LOC_Os05g27000	uncharacterized LOC4338455	5.6023	3.99538	4.06439	4.88873	-0.487686	0.0914304	0.448968	FALSE	0.266419	0.313946	NA
LOC4350234	LOC_Os11g15570	shewanella-like protein phosphatase 2	5.6324	6.11553	5.75781	4.88855	0.118727	0.730082	0.951911	FALSE	-0.236113	0.443353	NA
LOC9270548	LOC_Os02g35110	tubulin-folding cofactor C	5.14421	5.77768	5.20232	4.88838	0.167542	0.60269	0.9165	FALSE	-0.0897987	0.828045	NA
LOC4342948	LOC_Os07g19030	protein TIC 22-like, chloroplastic	4.83807	5.40882	5.11062	4.88838	0.160885	0.631854	0.923905	FALSE	-0.0641417	0.899346	NA
LOC9271270	LOC_Os06g32580	uncharacterized LOC9271270	4.99185	5.43982	5.57247	4.8882	0.123983	0.728036	0.951581	FALSE	-0.189012	0.553402	NA
LOC4331344	LOC_Os03g01880	probable cytokinin riboside 5'-monophosphate phosphoribohydrolase LOGL3	6.82421	4.36415	5.44971	4.88768	-0.644961	0.020203	0.180176	FALSE	-0.157029	0.640901	NA
LOC4324466	LOC_Os01g73460	probable Histone-lysine N-methyltransferase ATXR5	5.11125	4.24112	4.67983	4.88768	-0.269229	0.331644	0.783031	FALSE	0.062694	0.744192	NA
LOC107278785	LOC_Os09g23399	uncharacterized LOC107278785	6.24816	6.94552	5.44955	4.88663	0.152651	0.618659	0.920267	FALSE	-0.157297	0.647045	NA
LOC4333296	LOC_Os03g37830	potassium transporter 27-like	5.14319	4.39451	5.69507	4.88628	-0.226961	0.423122	0.845225	FALSE	-0.220977	0.495831	NA
LOC4335626	LOC_Os04g31050	uncharacterized LOC4335626	4.62264	3.59558	4.58758	4.85962	-0.362494	0.233562	0.69524	FALSE	0.0831098	0.701456	NA
LOC4335162	LOC_Os04g12830	disease resistance protein Pik-2-like	3.94995	3.90301	3.78719	4.85945	-0.0172479	0.902904	0.984379	FALSE	0.359664	0.202798	NA
LOC9270915	NA	lnc_RNA LOC9270915	5.8167	5.13214	5.84959	4.85927	-0.18064	0.475594	0.871109	FALSE	-0.267595	0.379862	NA
LOC4324133	LOC_Os01g58140	uncharacterized LOC4324133	3.67268	3.34984	4.21751	4.85927	-0.132744	0.650355	0.929396	FALSE	0.204348	0.430753	NA
LOC4345329	LOC_Os08g25430	putative cysteine-rich receptor-like protein kinase 35	4.89664	4.57919	4.74164	4.85927	-0.0967002	0.689738	0.942348	FALSE	0.0353553	0.823205	NA
LOC107275272	NA	peroxidase 70	7.16536	7.34518	4.46296	4.8584	0.0357595	0.956838	0.992999	FALSE	0.122482	0.617259	NA
LOC4327303	LOC_Os01g09590	transcription factor RAX2	2.41801	2.52005	4.52616	4.8584	0.0596312	0.928265	0.986018	FALSE	0.102192	0.647246	NA
LOC4332684	LOC_Os03g20600	uncharacterized LOC4332684	1.86655	1.75165	4.15578	4.85822	-0.0916619	0.814022	0.96975	FALSE	0.225309	0.38647	NA
LOC9267634	LOC_Os06g20310	uncharacterized LOC9267634	6.06141	7.25283	5.07956	4.85822	0.25889	0.351513	0.797011	FALSE	-0.0642738	0.899212	NA
LOC107279207	LOC_Os10g40770	uncharacterized LOC107279207	5.75404	5.1631	3.8792	4.8577	-0.156339	0.521273	0.887508	FALSE	0.324513	0.229643	NA
LOC9268014	LOC_Os01g42120	uncharacterized LOC9268014	5.26789	5.71607	5.41833	4.8577	0.117797	0.740284	0.95529	FALSE	-0.157576	0.636922	NA
LOC107281443	NA	lnc_RNA LOC107281443	5.54087	5.83943	5.6043	4.85752	0.0757165	0.852332	0.97699	FALSE	-0.206314	0.524482	NA
LOC4346319	LOC_Os08g44540	uncharacterized LOC4346319	4.44018	5.04035	4.64892	4.85752	0.182905	0.603484	0.9165	FALSE	0.0633246	0.742341	NA
LOC4344245	NA	pentatricopeptide repeat-containing protein At2g32630	4.01281	5.10173	3.75675	4.85735	0.346375	0.306565	0.763153	FALSE	0.370683	0.188345	NA
LOC4348618	LOC_Os10g27450	ribosomal RNA small subunit methyltransferase I	4.22701	5.22471	5.04943	4.85735	0.305715	0.365482	0.808722	FALSE	-0.0559514	0.923855	NA
LOC4350694	LOC_Os11g34364	uncharacterized LOC4350694	4.89725	4.82497	4.95649	4.85735	-0.0214541	0.879884	0.981222	FALSE	-0.0291481	0.999452	NA
LOC9267756	LOC_Os11g17799	lnc_RNA LOC9267756	6.61022	7.06835	4.24818	4.857	0.0966749	0.776149	0.964138	FALSE	0.19322	0.445191	NA
LOC4325472	LOC_Os01g04640	reticulon-like protein B9	6.63991	4.85586	5.38836	4.857	-0.451439	0.0962031	0.460532	FALSE	-0.149782	0.662711	NA
LOC4348546	LOC_Os10g25550	serine/threonine-protein kinase RIPK	3.51972	4.2103	5.08026	4.857	0.258464	0.475545	0.87109	FALSE	-0.0648359	0.898889	NA
LOC107281177	NA	lnc_RNA LOC107281177	5.45096	6.88404	4.37164	4.85683	0.336744	0.237308	0.698078	FALSE	0.151838	0.528474	NA
LOC107277086	NA	lnc_RNA LOC107277086	3.82749	3.99525	4.77262	4.85665	0.0618851	0.903558	0.984379	FALSE	0.0251811	0.847656	NA
LOC4333368	LOC_Os03g39760	ent-isokaurene C2/C3-hydroxylase-like	6.94708	10.8793	4.0946	4.8563	0.647107	0.00623538	0.0791717	TRUE	0.246137	0.348935	NA
LOC4326892	LOC_Os01g55900	putative pre-16S rRNA nuclease	4.62407	4.85561	4.77153	4.85595	0.070487	0.873283	0.979874	FALSE	0.0253028	0.848862	NA
LOC107276137	NA	vacuolar protein sorting-associated protein 22 homolog 1	4.34803	4.8248	4.24904	4.82929	0.150105	0.682332	0.939515	FALSE	0.184675	0.484109	NA
LOC4350502	LOC_Os11g28530	stemar-13-ene synthase-like	1.86757	2.1821	5.85021	4.82824	0.224557	0.655801	0.931084	FALSE	-0.27699	0.36686	NA
LOC4352274	LOC_Os12g31710	uncharacterized LOC4352274	7.00769	6.63801	5.17204	4.82807	-0.0781892	0.701342	0.944655	FALSE	-0.0992858	0.801255	NA
LOC9271167	LOC_Os04g25980	7-deoxyloganetin glucosyltransferase	3.39869	1.72095	3.72492	4.8279	-0.981769	0.0144436	0.142496	FALSE	0.374187	0.18319	NA
LOC4331706	LOC_Os03g06610	EPIDERMAL PATTERNING FACTOR-like protein 5	4.52845	5.62399	3.8792	4.82772	0.312577	0.33274	0.783239	FALSE	0.315582	0.24644	NA
LOC4329094	LOC_Os02g19850	zinc finger MYM-type protein 1	3.92025	3.47282	4.37118	4.82772	-0.17484	0.562139	0.90291	FALSE	0.14332	0.557351	NA
LOC9266508	LOC_Os09g39580	uncharacterized LOC9266508	5.50954	5.59335	5.91039	4.82755	0.0217825	0.996203	0.998436	FALSE	-0.291963	0.333853	NA
LOC4329830	LOC_Os02g37856	uncharacterized LOC4329830	4.62101	6.11587	5.01954	4.82755	0.404348	0.183915	0.62883	FALSE	-0.0562649	0.926734	NA
LOC4331654	LOC_Os03g05820	kinesin-like protein KIN-UA	4.07383	4.70215	5.75727	4.82737	0.206934	0.56056	0.902731	FALSE	-0.254147	0.402415	NA
LOC4336733	LOC_Os04g48530	guard cell S-type anion channel SLAC1	5.81915	6.42336	4.52601	4.82737	0.142519	0.667312	0.935452	FALSE	0.0929985	0.669297	NA
LOC4336195	LOC_Os04g40650	mitochondrial inner membrane protease ATP23	3.79677	4.30252	4.8644	4.82702	0.180408	0.621972	0.920901	FALSE	-0.0111275	0.948348	NA
LOC4345133	LOC_Os08g16820	protein no-on-transient A	5.14339	5.00933	4.52585	4.82685	-0.0381033	0.833055	0.973942	FALSE	0.0928915	0.667475	NA
LOC4337713	LOC_Os05g04160	pentatricopeptide repeat-containing protein At3g48810	3.79575	4.82497	5.08065	4.82685	0.346132	0.29916	0.757495	FALSE	-0.0739311	0.874397	NA
LOC112939579	LOC_Os07g01520	uncharacterized LOC112939579	5.2036	5.19402	4.89444	4.82685	-0.00265726	0.930113	0.986018	FALSE	-0.0200641	0.974547	NA
LOC4334994	LOC_Os04g03980	probable indole-3-pyruvate monooxygenase YUCCA5	4.83582	4.48698	4.83295	4.8265	-0.108015	0.662994	0.934308	FALSE	-0.00192675	0.923433	NA
LOC112935989	LOC_Os11g36150	receptor kinase-like protein Xa21	4.59213	9.40415	3.6329	4.82632	1.03413	6.12801e-05	0.00179558	FALSE	0.409801	0.143049	NA
LOC4340498	LOC_Os06g11400	protein CURVATURE THYLAKOID 1A, chloroplastic	4.92797	3.19608	6.1271	4.82632	-0.624689	0.0473089	0.309706	FALSE	-0.344281	0.235072	NA
LOC4330365	LOC_Os02g46340	E3 ubiquitin-protein ligase ATL4	4.37834	4.5486	4.06323	4.8258	0.0550372	0.917975	0.986018	FALSE	0.248142	0.354533	NA
LOC4333278	LOC_Os03g37100	uncharacterized LOC4333278	4.95828	6.23864	5.57231	4.8258	0.331394	0.266367	0.727796	FALSE	-0.207508	0.512472	NA
LOC4339473	LOC_Os05g46380	uncharacterized LOC4339473	6.09213	6.45391	3.81739	4.82562	0.0832288	0.816877	0.97063	FALSE	0.338127	0.219113	NA
LOC9270059	NA	lnc_RNA LOC9270059	4.68469	5.77777	4.74125	4.82562	0.302558	0.324925	0.778422	FALSE	0.0254489	0.8459	NA
LOC4345405	LOC_Os08g28230	iron-sulfur assembly protein IscA-like 2, mitochondrial	4.59295	4.36402	5.01876	4.82545	-0.0737632	0.752659	0.958317	FALSE	-0.056668	0.92386	NA
LOC4333386	LOC_Os03g40170	E3 ubiquitin-protein ligase At3g02290	4.40947	3.5343	4.92558	4.82545	-0.31918	0.294185	0.752419	FALSE	-0.0296309	0.999824	NA
LOC4345123	LOC_Os08g16610	sister chromatid cohesion 1 protein 3	5.69445	6.02361	5.11101	4.82527	0.0810723	0.827825	0.973221	FALSE	-0.0829963	0.849566	NA
LOC112936044	LOC_Os11g01600	protein DETOXIFICATION 44, chloroplastic-like	3.82667	4.14878	4.86416	4.8251	0.116597	0.772622	0.963243	FALSE	-0.0116328	0.949458	NA
LOC4326531	LOC_Os01g71094	basic 7S globulin 2	4.7451	4.39453	5.78918	4.82475	-0.110731	0.672378	0.936943	FALSE	-0.262905	0.4151	NA
LOC112938768	LOC_Os04g08370	uncharacterized LOC112938768	3.58319	4.24121	4.80251	4.82458	0.24323	0.506691	0.882359	FALSE	0.0066133	0.900111	NA
LOC4330085	LOC_Os02g42430	GEM-like protein 4	4.28619	3.84147	3.47862	4.79722	-0.158037	0.57431	0.907079	FALSE	0.463684	0.112086	NA
LOC4332920	LOC_Os03g25260	SWR1 complex subunit 6	5.99957	5.9929	3.72523	4.79634	-0.00160403	0.926369	0.986018	FALSE	0.364607	0.188154	NA
LOC4328605	LOC_Os02g10140	transcription factor TGAL9-like	4.25486	4.39473	5.26444	4.79634	0.0466601	0.93897	0.98655	FALSE	-0.134344	0.702349	NA
LOC9271963	LOC_Os01g31494	lnc_RNA uncharacterized LOC9271963	3.30715	4.08748	5.01814	4.79634	0.305624	0.40015	0.831797	FALSE	-0.0652173	0.896942	NA
LOC4338250	LOC_Os05g18604	serine carboxypeptidase 2	4.04128	2.27419	4.49464	4.79617	-0.829459	0.0193904	0.174731	TRUE	0.0936777	0.668291	NA
LOC4347100	LOC_Os09g25590	uncharacterized LOC4347100	4.89746	4.85569	4.64892	4.79599	-0.0123567	0.904236	0.984379	FALSE	0.044933	0.793157	NA
LOC4342557	LOC_Os07g08210	phosphopantetheine adenylyltransferase 1-like	4.62203	4.97875	4.03248	4.79582	0.107258	0.776763	0.964261	FALSE	0.250111	0.349643	NA
LOC4352195	LOC_Os12g28137	AAA-ATPase At3g28580	7.80611	5.96211	3.84783	4.79564	-0.388781	0.0992009	0.467682	FALSE	0.317679	0.248981	NA
LOC107278043	LOC_Os06g12800	protein ALTERED XYLOGLUCAN 4-like	2.91049	3.74945	4.98809	4.79564	0.365416	0.351099	0.796683	FALSE	-0.0567628	0.922539	NA
LOC4330516	LOC_Os02g48400	lnc_RNA LOC4330516	4.3462	5.10143	4.95649	4.79564	0.231149	0.494994	0.877801	FALSE	-0.0475929	0.947721	NA
LOC107281276	LOC_Os06g28670	polygalacturonase At1g48100-like	3.73575	5.40864	3.38746	4.79512	0.533868	0.110423	0.497722	FALSE	0.501363	0.0955667	NA
LOC4325249	LOC_Os01g73040	CBS domain-containing protein CBSCBSPB3	4.0124	3.04246	5.38704	4.79512	-0.399227	0.230452	0.69229	FALSE	-0.167926	0.618411	NA
LOC107276019	LOC_Os11g11350	uncharacterized LOC107276019	5.1735	4.48697	5.04873	4.79512	-0.205399	0.437316	0.853424	FALSE	-0.0743538	0.872157	NA
LOC4334410	LOC_Os03g58080	folate-biopterin transporter 1, chloroplastic	6.67369	5.74711	5.78739	4.79495	-0.215649	0.366128	0.809064	FALSE	-0.271399	0.373796	NA
LOC4346103	LOC_Os08g41560	ubiquitin carboxyl-terminal hydrolase 2	5.38933	6.97624	5.32586	4.79477	0.372345	0.1856	0.630754	FALSE	-0.151551	0.658814	NA
LOC9267528	NA	lnc_RNA LOC9267528	3.95056	5.34763	4.55668	4.79477	0.436842	0.180083	0.622085	FALSE	0.0734793	0.718879	NA
LOC9269077	LOC_Os11g05800	putative HVA22-like protein g	1.83604	4.67131	4.64947	4.79477	1.34723	0.000375391	0.00863514	TRUE	0.0443961	0.797327	NA
LOC9267460	LOC_Os06g20860	protein WEAK CHLOROPLAST MOVEMENT UNDER BLUE LIGHT 1	4.83786	5.5013	4.67936	4.7946	0.185403	0.576377	0.907587	FALSE	0.0350978	0.821169	NA
LOC4334787	LOC_Os03g63260	putative pentatricopeptide repeat-containing protein At1g77010, mitochondrial	5.14625	6.42301	5.75703	4.79442	0.319727	0.295175	0.753744	FALSE	-0.263969	0.388791	NA
LOC4350369	LOC_Os11g22960	uncharacterized LOC4350369	4.77582	4.39473	5.3257	4.79442	-0.119974	0.635457	0.925408	FALSE	-0.151614	0.662073	NA
LOC4333331	LOC_Os03g38590	secretory carrier-associated membrane protein 4-like	3.08867	3.87206	4.7105	4.79285	0.326119	0.44534	0.856091	FALSE	0.0250038	0.853994	NA
LOC4330089	LOC_Os02g42470	uncharacterized LOC4330089	6.09335	6.08496	4.49409	4.76671	-0.00198881	0.927033	0.986018	FALSE	0.0849651	0.706705	NA
LOC107277882	LOC_Os08g09840	zinc finger BED domain-containing protein RICESLEEPER 2-like	3.095	7.0069	3.94078	4.76567	1.17884	0.000327183	0.00769154	TRUE	0.274198	0.306391	NA
LOC107278366	NA	lnc_RNA LOC107278366	4.80531	5.28603	4.61794	4.76567	0.137555	0.693177	0.942489	FALSE	0.0454275	0.794245	NA
LOC4352068	LOC_Os12g22620	uncharacterized LOC4352068	5.08012	4.9172	5.01907	4.76567	-0.0470245	0.810584	0.969174	FALSE	-0.074743	0.873126	NA
LOC9268840	LOC_Os01g04250	uncharacterized LOC9268840	3.8877	4.85561	5.07995	4.76532	0.320735	0.340805	0.790103	FALSE	-0.0922414	0.820392	NA
LOC4324859	LOC_Os01g62990	rop guanine nucleotide exchange factor 7	6.73635	6.42304	6.03346	4.76514	-0.0687112	0.721952	0.949888	FALSE	-0.340466	0.250721	NA
LOC4347194	LOC_Os09g27250	uncharacterized LOC4347194	5.02134	4.88656	4.77137	4.76514	-0.0392529	0.83245	0.973692	FALSE	-0.00188552	0.924263	NA
LOC4328874	LOC_Os02g14980	sodium/calcium exchanger NCL2-like	6.06386	6.76102	5.07901	4.76497	0.157005	0.610959	0.917728	FALSE	-0.092082	0.825066	NA
LOC9268590	LOC_Os11g07580	uncharacterized LOC9268590	3.67146	1.84387	4.77238	4.76497	-0.993618	0.0129464	0.132074	FALSE	-0.00224423	0.923661	NA
LOC9267626	LOC_Os02g06560	uncharacterized LOC9267626	3.21459	2.36645	3.29358	4.76479	-0.441914	0.226098	0.685568	FALSE	0.532756	0.0748469	NA
LOC4328399	LOC_Os02g06770	uncharacterized LOC4328399	7.92694	9.43493	4.46358	4.76462	0.251248	0.316824	0.770846	FALSE	0.0941597	0.670507	NA
LOC4347593	LOC_Os09g34250	UDP-glucosyltransferase UGT13248	2.1731	1.10632	2.03134	4.76444	-0.973984	0.0503825	0.322223	FALSE	1.22988	0.000421046	NA
LOC112936052	LOC_Os04g38980	pentatricopeptide repeat-containing protein At4g39952, mitochondrial-like	4.80817	5.28579	5.29589	4.76444	0.136633	0.702785	0.945244	FALSE	-0.152565	0.656267	NA
LOC4329651	LOC_Os02g34900	uncharacterized LOC4329651	6.98269	5.99312	6.06514	4.76427	-0.220477	0.377041	0.816498	FALSE	-0.348287	0.229946	NA
LOC4337473	LOC_Os04g58990	serine/threonine-protein kinase ATG1t	6.34092	6.51533	5.66549	4.76427	0.0391461	0.948863	0.990293	FALSE	-0.249946	0.420269	NA
LOC4337345	LOC_Os04g57380	probable carboxylesterase Os04g0669600	4.47049	4.21028	5.48038	4.76427	-0.0865169	0.726751	0.951542	FALSE	-0.20202	0.527338	NA
LOC4336093	LOC_Os04g39170	uncharacterized LOC4336093	5.38749	6.48462	3.97254	4.76392	0.26741	0.361567	0.803744	FALSE	0.262088	0.345066	NA
LOC4339695	LOC_Os05g50100	uncharacterized LOC4339695	3.58237	2.73524	4.49401	4.76392	-0.38925	0.255003	0.715846	FALSE	0.0841438	0.702528	NA
LOC4336848	LOC_Os04g50870	HBS1-like protein	4.92899	5.13219	5.14113	4.76392	0.0582825	0.902821	0.984379	FALSE	-0.109937	0.77308	NA
LOC9269371	LOC_Os11g06580	putative F-box protein At3g16210	6.18489	5.9931	3.50929	4.76374	-0.0454442	0.804489	0.968196	FALSE	0.440918	0.127896	NA
LOC9267407	LOC_Os11g34840	phosphatidate cytidylyltransferase, mitochondrial	4.8397	5.34736	5.57215	4.73656	0.143909	0.683044	0.939515	FALSE	-0.234396	0.474504	NA
LOC4337920	LOC_Os05g07600	uncharacterized LOC4337920	4.43957	5.04008	3.63267	4.73551	0.183028	0.5893	0.911623	FALSE	0.38249	0.181771	NA
LOC4347381	LOC_Os09g30220	disease resistance protein RPM1	3.98026	4.3641	5.17204	4.73551	0.132824	0.728087	0.951581	FALSE	-0.127212	0.727868	NA
LOC4347919	LOC_Os09g39770	protein SRC2	3.70238	3.6573	4.4937	4.73551	-0.0176752	0.90513	0.984379	FALSE	0.0756152	0.736546	NA
LOC4325699	LOC_Os01g04390	uncharacterized LOC4325699	3.12142	1.99759	4.58719	4.73551	-0.643945	0.100159	0.470421	FALSE	0.0459083	0.797067	NA
LOC4339245	LOC_Os05g42280	uncharacterized LOC4339245	4.59131	4.7636	4.46373	4.73534	0.0531451	0.920243	0.986018	FALSE	0.0852161	0.697506	NA
LOC4351553	LOC_Os12g06180	putative HVA22-like protein g	4.07281	3.71846	5.38798	4.73464	-0.13132	0.650277	0.929396	FALSE	-0.186489	0.567456	NA
LOC9269040	LOC_Os12g39520	uncharacterized LOC9269040	4.59193	5.96203	4.06416	4.73429	0.376703	0.212187	0.666342	FALSE	0.220191	0.396711	NA
LOC4330202	LOC_Os02g43940	ethylene-responsive transcription factor TINY	6.82625	6.79196	4.64962	4.73411	-0.0072653	0.904209	0.984379	FALSE	0.0259802	0.848524	NA
LOC4337119	LOC_Os04g54080	G-type lectin S-receptor-like serine/threonine-protein kinase B120	5.72496	6.20822	4.52609	4.73394	0.116915	0.733387	0.952969	FALSE	0.0647771	0.742905	NA
LOC9267990	LOC_Os07g23970	E3 ubiquitin-protein ligase EL5-like	4.80531	3.8109	4.52593	4.73376	-0.334497	0.254404	0.715042	FALSE	0.0647735	0.742022	NA
LOC4339960	LOC_Os06g03520	uncharacterized LOC4339960	3.8879	3.4727	5.14144	4.73376	-0.162934	0.580906	0.909672	FALSE	-0.119186	0.745436	NA
LOC4325384	LOC_Os01g72760	premnaspirodiene oxygenase	4.7748	4.94801	4.95719	4.73376	0.0514101	0.923933	0.986018	FALSE	-0.0665336	0.894989	NA
LOC112936630	LOC_Os10g35730	pentatricopeptide repeat-containing protein At2g20710, mitochondrial-like	4.95828	6.63823	5.75688	4.73359	0.420959	0.144615	0.567701	FALSE	-0.282352	0.34882	NA
LOC4347495	LOC_Os09g32620	chloroplast envelope quinone oxidoreductase homolog	4.53029	3.16539	4.89499	4.73307	-0.517219	0.102392	0.476827	FALSE	-0.0485308	0.94614	NA
[truncated: 27,371 more rows]
