# Supplementary material for: A translational regulator MHZ9 modulates ethylene signaling in rice
Source: Nat Commun. 2023 Aug 4;14:4674. doi: 10.1038/s41467-023-40429-0 (PMC10403538; doi:10.1038/s41467-023-40429-0)
Supplement: Supplementary file 4 — Supplementary Data 1-12 [file 41467_2023_40429_MOESM4_ESM.zip › Supplementary Data/Supplementary Data 8 Alterations of translational levels in response to ethylene in WT and mhz9.xlsx]

## Sheet: Sheet1
Supplementary Data 8 Alterations of translational levels in response to ethylene in WT and mhz9
The edgeR was used to identify differentially expressed genes at the translational level (GCF_001433935.1_IRGSP-1.0_genomic.gff). Gene_ID, locus_ID, description, log2FC, P value, FDR indicate the NCBI (GCF_001433935.1) gene nomenclature, Oryza sativa (RGAPv7) RGAP1- gene nomenclature, putative gene annotations, log2 of fold change, P value, and false discovery rate respectively. The gene with bot…
Gene_ID	locus_ID	description	translational levels (RPM)
			WT Air	WT ET	mhz9 Air	mhz9 ET	Ribo log2FC (ET/Air) in WT	P value for Ribo log2FC (ET/Air) in WT	FDR for Ribo log2FC (ET/Air) in WT	Differentially expressed gene in WT	Ribo log2FC (ET/Air) in mhz9	P value for Ribo log2FC (ET/Air) in mhz9	FDR for Ribo log2FC (ET/Air) in mhz9
LOC112937351	LOC_Os12g36240	subtilisin-chymotrypsin inhibitor CI-1B-like	2170.69	1894.55	3740.4	2994.42	-0.196299	0.00145833	0.0402826	TRUE	-0.320918	1.25965e-05	0.0112675
LOC4337187	LOC_Os04g55159	36.4 kDa proline-rich protein	2318.34	1687.15	2398.7	1853.49	-0.458499	5.81584e-06	0.00154408	TRUE	-0.372007	7.13037e-06	0.00754904
LOC4337223	LOC_Os04g55650	oryzain alpha chain-like	652.042	415.895	987.84	711.337	-0.648746	1.16533e-07	0.000133187	TRUE	-0.473743	7.14103e-06	0.00754904
LOC4349876	LOC_Os11g06720	abscisic stress-ripening protein 5-like	1635.84	711.406	1718.56	1305.34	-1.20128	1.80034e-11	2.8918e-07	TRUE	-0.396773	1.01326e-05	0.00981889
LOC4328073	LOC_Os02g02400	catalase isozyme A-like	3685.1	1811.69	3551.76	2463.61	-1.02437	4.43468e-12	1.42464e-07	TRUE	-0.527763	4.20846e-12	9.78761e-08
LOC4338208	LOC_Os05g15770	xylanase inhibitor protein 2-like	1072.94	674.932	1264.24	900.361	-0.668757	0.000548348	0.022186	TRUE	-0.489698	6.45828e-07	0.000883531
LOC9271049	LOC_Os11g42500	dirigent protein 1	350.737	155.867	396.848	237.498	-1.17007	1.29889e-07	0.000134602	TRUE	-0.740674	3.61752e-07	0.000600948
LOC4337482	LOC_Os04g59150	cationic peroxidase SPC4	232.153	792.716	178.916	305.861	1.77173	1.48436e-07	0.00014025	TRUE	0.773591	2.7128e-06	0.00315458
LOC4340788	LOC_Os06g18670	UDP-glucose:2-hydroxyflavanone C-glucosyltransferase	225.514	92.8207	298.646	182.476	-1.2807	0.000410219	0.0184235	TRUE	-0.710726	1.23649e-05	0.0112675
LOC4347709	LOC_Os09g36700	ribonuclease 1	1070.62	859.883	1080.92	753.413	-0.316232	5.20998e-05	0.00561646	TRUE	-0.520753	4.68816e-07	0.000726884
LOC4351966	LOC_Os12g17600	ribulose bisphosphate carboxylase small chain, chloroplastic-like	461.449	244.738	708.012	459.717	-0.914936	2.28149e-07	0.000179148	TRUE	-0.623028	1.38306e-07	0.000268048
LOC4344439	LOC_Os08g01380	ferredoxin-1, chloroplastic-like	394.421	284.914	336.508	161.721	-0.46921	0.00142046	0.0396458	TRUE	-1.05713	7.52427e-11	4.3748e-07
LOC4336711	LOC_Os04g48200	cytochrome P450 87A3-like	698.769	424.257	686.248	458.413	-0.719879	1.34928e-05	0.00267565	TRUE	-0.582083	1.0454e-06	0.00135071
LOC4338750	LOC_Os05g33570	pyruvate, phosphate dikinase 1, chloroplastic-like	293.035	125.267	504.023	269.447	-1.22607	7.11108e-07	0.000399542	TRUE	-0.903489	2.2863e-11	1.77242e-07
LOC4352014	LOC_Os12g19381	ribulose bisphosphate carboxylase small chain A, chloroplastic-like	1652.18	1322.96	1563.08	1097.68	-0.3206	6.87985e-06	0.00170012	TRUE	-0.509931	4.66219e-08	9.96095e-05
LOC4341476	LOC_Os06g40360	EIN3-binding F-box protein 1	244.593	569.371	109.136	206.199	1.21899	3.5557e-07	0.000237973	TRUE	0.917908	2.57464e-06	0.0031515
LOC4352016	NA	ribulose bisphosphate carboxylase small chain A, chloroplastic-like	245.515	162.786	388.238	233.614	-0.592838	0.00152607	0.0412757	TRUE	-0.732813	6.35335e-07	0.000883531
LOC4337890	LOC_Os05g06920	probable GTP diphosphokinase CRSH2, chloroplastic	493.422	203.084	537.243	337.466	-1.28075	1.14956e-07	0.000133187	TRUE	-0.670832	2.14353e-07	0.000383478
LOC4324944	LOC_Os01g65100	protein NRT1/ PTR FAMILY 5.10	112.756	53.8782	156.054	314.593	-1.06544	0.00137651	0.0388238	TRUE	1.01144	1.34638e-09	5.21879e-06
LOC4324725	LOC_Os01g52610	CASP-like protein 3A1	13.8444	0	2.1231	5.53467	NA	0.00195907	0.0468266	FALSE	1.38232	0.391661	0.951151
LOC4352801	LOC_Os12g42210	protease Do-like 5, chloroplastic	29.2701	0	6.70233	9.62644	NA	0.000189783	0.0119211	FALSE	0.522341	0.571827	0.962136
LOC4352584	LOC_Os12g38320	uncharacterized LOC4352584	16.0033	0	4.72654	6.43198	NA	0.000665749	0.0249871	FALSE	0.444479	0.709966	0.981449
LOC4351223	LOC_Os11g47944	thaumatin-like protein	0	22.1751	2.15993	0.58864	NA	0.000107773	0.00878733	FALSE	-1.87553	0.554339	0.956675
LOC4331460	LOC_Os03g03370	beta-carotene hydroxylase 2, chloroplastic	12.3505	43.3833	1.18163	8.73391	1.81257	0.00219859	0.0497595	TRUE	2.88584	0.0471104	0.951151
LOC4328460	LOC_Os02g07770	myb family transcription factor APL	0	13.444	4.54239	0.29432	NA	0.00103875	0.0327798	FALSE	-3.948	0.137947	0.951151
LOC112938964	LOC_Os05g03510	uncharacterized LOC112938964	0	11.0195	5.13321	5.24992	NA	0.00187493	0.0458736	FALSE	0.0324329	0.988337	0.999934
LOC4342445	LOC_Os07g06570	probable receptor-like protein kinase At1g49730	0	38.6704	2.25278	10.2342	NA	3.15234e-06	0.00102292	FALSE	2.18362	0.0648523	0.951151
LOC9266916	LOC_Os02g56370	wall-associated receptor kinase 2	0	15.8345	11.2432	7.87009	NA	0.000749168	0.0267114	FALSE	-0.514596	0.543499	0.952307
LOC4348585	LOC_Os10g26620	cyclic dof factor 1	21.0211	0	3.02774	4.65171	NA	0.000592123	0.0232258	FALSE	0.619517	0.69124	0.979826
LOC4340064	LOC_Os06g04790	acid phosphatase 1	0.380236	17.2921	0.553988	2.91928	5.50707	0.00119543	0.0358574	TRUE	2.39768	0.414794	0.951151
LOC4347618	LOC_Os09g35010	dehydration-responsive element-binding protein 1B-like	0	14.2749	2.67709	2.90971	NA	0.000258016	0.0141555	FALSE	0.120208	0.950621	0.999934
LOC4336245	LOC_Os04g41340	phosphoglycolate phosphatase 1B, chloroplastic	9.35633	40.196	7.57014	9.02345	2.10304	0.00210459	0.0486053	TRUE	0.253359	0.782404	0.991153
LOC4346747	LOC_Os09g15820	putative glucose-6-phosphate 1-epimerase	36.2639	5.5778	15.6751	27.1086	-2.70077	0.0016172	0.0423757	TRUE	0.79028	0.135814	0.951151
LOC4352143	LOC_Os12g25630	sulfite oxidase	22.0393	0	5.945	10.2007	NA	0.000668732	0.0249987	FALSE	0.778923	0.398481	0.951151
LOC4330006	LOC_Os02g40700	uncharacterized LOC4330006	1.44616	31.3969	0	4.67085	4.44032	0.000177751	0.0115126	FALSE	NA	0.0460593	0.951151
LOC4351076	LOC_Os11g44380	uncharacterized LOC4351076	0	17.5302	0.627646	2.92885	NA	0.000507167	0.0210501	FALSE	2.22231	0.4321	0.951151
LOC4329363	LOC_Os02g27810	dCTP pyrophosphatase 1	0	11.9524	0	7.00148	NA	0.00184825	0.0454791	FALSE	NA	0.00777971	0.621378
LOC4328035	LOC_Os02g01930	uncharacterized LOC4328035	0	11.9524	2.43693	2.05067	NA	0.00190265	0.0460558	FALSE	-0.248967	0.918345	0.999352
LOC4325061	LOC_Os01g64000	bZIP transcription factor ABI5 homolog	0	13.5461	4.8002	0.868607	NA	0.00138383	0.0389278	FALSE	-2.46632	0.256495	0.951151
LOC107276232	LOC_Os02g03030	histone-lysine N-methyltransferase ATXR6	0	22.8699	4.9859	0.88296	NA	0.000774633	0.0274065	FALSE	-2.49743	0.223765	0.951151
LOC4326933	LOC_Os01g50680	subtilisin-like protease SBT5.4	13.5182	0	10.3945	4.08221	NA	0.00190615	0.0460558	FALSE	-1.34841	0.184646	0.951151
LOC4341190	LOC_Os06g33600	cyclic nucleotide-gated ion channel 1	0	21.1402	0.590817	4.67085	NA	0.000327156	0.0160456	FALSE	2.9829	0.204628	0.951151
LOC4346437	LOC_Os09g03980	uncharacterized LOC4346437	0	15.8685	2.82441	0.29432	NA	0.00137013	0.0387459	FALSE	-3.26249	0.324308	0.951151
LOC4341786	LOC_Os06g45650	MADS-box transcription factor 30-like	0	15.6984	0.276994	0.873391	NA	0.000312246	0.0156245	FALSE	1.65677	0.685881	0.979697
LOC4337075	LOC_Os04g53550	ABC transporter I family member 1	13.1109	0	0	3.19925	NA	0.00142969	0.0397923	FALSE	NA	0.108568	0.951151
LOC4332123	LOC_Os03g12510	non-symbiotic hemoglobin 2-like	7.00013	73.2742	9.36178	10.775	3.38785	0.000388679	0.0178887	TRUE	0.202835	0.813996	0.99176
LOC9267062	LOC_Os09g01650	peptidyl-prolyl cis-trans isomerase FKBP53	16.6619	0	2.71392	3.5127	NA	0.000814042	0.0282715	FALSE	0.372203	0.839894	0.994674
LOC4339083	LOC_Os05g39580	abscisic acid receptor PYL4	0	16.5973	0.941469	9.32734	NA	0.000286255	0.0149285	FALSE	3.30848	0.0229552	0.897806
LOC4327176	LOC_Os01g47180	Werner Syndrome-like exonuclease	16.3087	0	8.45559	2.91928	NA	0.00210308	0.0486053	FALSE	-1.53429	0.20935	0.951151
LOC9266406	LOC_Os04g02140	transcription factor E2FC	14.8833	0	4.8002	3.81181	NA	0.002207	0.0497595	FALSE	-0.332618	0.819755	0.992191
LOC4330777	LOC_Os02g51970	protein EXORDIUM	0	14.9016	3.58173	6.74544	NA	0.00128741	0.0373267	FALSE	0.913255	0.474015	0.951151
LOC107276542	LOC_Os08g08230	increased rDNA silencing protein 4	0	17.19	0.276994	2.62496	NA	0.00181455	0.0449094	FALSE	3.24437	0.337868	0.951151
LOC4341438	LOC_Os06g39690	uncharacterized LOC4341438	12.6559	0	2.60343	0.878176	NA	0.00149044	0.0407839	FALSE	-1.56783	0.569208	0.960758
LOC4342615	LOC_Os07g09280	uncharacterized LOC4342615	0	40.094	4.37589	4.08699	NA	1.33358e-06	0.000563996	FALSE	-0.0985367	0.943102	0.999934
LOC4339725	LOC_Os05g50460	putative pentatricopeptide repeat-containing protein At3g47840	0	20.6155	2.4001	0	NA	6.88033e-05	0.00678008	FALSE	NA	0.16208	0.951151
LOC112936015	LOC_Os04g33510	uncharacterized LOC112936015	13.3894	0	3.23108	2.92885	NA	0.000523416	0.0215022	FALSE	-0.141684	0.937231	0.999486
LOC4343698	LOC_Os07g38800	L-type lectin-domain containing receptor kinase IV.1	0	11.8844	1.93896	2.62974	NA	0.00220354	0.0497595	FALSE	0.439639	0.856905	0.997136
LOC4325578	LOC_Os01g51790	putative pentatricopeptide repeat-containing protein At5g40405	0	18.191	0.313823	0.88296	NA	0.000136115	0.0100421	FALSE	1.4924	0.69908	0.980779
LOC4335108	LOC_Os04g10530	probable amidase At4g34880	0.380236	31.4309	6.60948	6.43677	6.36914	1.75682e-05	0.00313544	TRUE	-0.0382003	0.974281	0.999934
LOC9267048	LOC_Os09g38800	wall-associated receptor kinase 2	0	9.4939	0	0.289536	NA	0.0012907	0.0373372	FALSE	NA	0.536493	0.951151
LOC4351782	LOC_Os12g10870	receptor like protein 22	0	21.5144	1.56912	0.868607	NA	0.000755797	0.0268287	FALSE	-0.853176	0.793539	0.991153
LOC4333404	LOC_Os03g40600	cytochrome P450 78A5	0	38.3642	0	0.878176	NA	9.41706e-05	0.00804583	FALSE	NA	0.33923	0.951151
LOC4348516	LOC_Os10g25000	uncharacterized LOC4348516	0.964106	23.074	5.72403	0	4.58093	0.000471233	0.0202591	FALSE	NA	0.0203394	0.873548
LOC107276530	LOC_Os07g12480	proline-rich receptor-like protein kinase PERK3	0	19.1239	4.2654	2.03632	NA	0.000519414	0.0213651	FALSE	-1.06672	0.5598	0.957369
LOC9272091	LOC_Os12g07640	myb-related protein 308	0	16.7334	0.553988	1.1725	NA	0.000661555	0.0249442	FALSE	1.08166	0.764214	0.991113
LOC9269176	LOC_Os02g57060	carboxyl-terminal-processing peptidase 2, chloroplastic	1.14071	18.8517	4.8002	0.868607	4.0467	0.0021585	0.0492912	TRUE	-2.46632	0.256495	0.951151
LOC4336434	LOC_Os04g44200	psbQ-like protein 3, chloroplastic	0	18.0889	4.92988	6.44155	NA	0.000195055	0.0120735	FALSE	0.385857	0.748441	0.988991
LOC107275951	LOC_Os07g46080	uncharacterized LOC107275951	15.3446	0	6.73916	5.84334	NA	0.00131737	0.0376181	FALSE	-0.205774	0.846425	0.996372
LOC107278245	LOC_Os11g35840	receptor-like protein EIX1	0	21.2422	1.10798	0.289536	NA	0.000197095	0.0121763	FALSE	-1.93611	0.610502	0.965971
LOC4344759	LOC_Os08g07170	7-deoxyloganetin glucosyltransferase	0	16.7334	1.56912	1.742	NA	0.000831692	0.0285255	FALSE	0.150791	0.948983	0.999934
LOC9266831	LOC_Os02g34640	formin-like protein 5	0	10.3588	0.553988	0.579071	NA	0.00179995	0.0446995	FALSE	0.0638853	0.993367	0.999934
LOC107276157	LOC_Os02g57770	xyloglucan endotransglucosylase/hydrolase protein 31	19.0451	2.35647	9.52674	10.2486	-3.01473	0.00147312	0.0405866	TRUE	0.105369	0.896125	0.999143
LOC4332361	LOC_Os03g16030	18.1 kDa class I heat shock protein-like	35.3475	3.95012	13.829	9.3704	-3.16164	0.00023132	0.0133895	TRUE	-0.561511	0.441859	0.951151
LOC4328189	LOC_Os02g03750	probable polygalacturonase At1g80170	0	15.1397	0	1.17728	NA	0.00116194	0.0352478	FALSE	NA	0.287377	0.951151
LOC4352496	LOC_Os12g36920	calmodulin-binding protein 60 A	0.964106	15.8345	1.10798	1.15814	4.03774	0.00203435	0.0477752	TRUE	0.0638853	0.989636	0.999934
LOC9267373	LOC_Os07g36870	uncharacterized LOC9267373	0	8.76511	0	0.29432	NA	0.00197296	0.0469654	FALSE	NA	0.535836	0.951151
LOC4336731	LOC_Os04g48510	growth-regulating factor 12-like	0	20.7175	0	0	NA	0.000557382	0.0222987	FALSE	NA	1	1
LOC107275282	LOC_Os10g05200	uncharacterized LOC107275282	0	9.56194	0	0.289536	NA	0.00155823	0.0416804	FALSE	NA	0.536493	0.951151
LOC4338255	LOC_Os05g18730	protein HAPLESS 2-A-like	13.7426	0	3.47125	4.39088	NA	0.00101865	0.0324381	FALSE	0.339056	0.83217	0.993541
LOC107276309	LOC_Os06g42630	putative B3 domain-containing protein Os06g0632500	0	12.7492	0	0.88296	NA	0.00170249	0.0433934	FALSE	NA	0.33888	0.951151
LOC4330764	LOC_Os02g51799	transcription factor MYB41	0	14.9016	2.15993	0.868607	NA	0.000793423	0.0277958	FALSE	-1.31421	0.660336	0.979697
LOC107277538	LOC_Os06g21230	glycine-rich protein 3	14.8355	1.55964	3.8219	11.3876	-3.24977	0.00148658	0.0407204	TRUE	1.5751	0.112319	0.951151
LOC9269359	NA	uncharacterized LOC9269359	0	12.7492	0	0.868607	NA	0.000982404	0.0318376	FALSE	NA	0.339932	0.951151
LOC107280688	NA	protein BEARSKIN2-like	0	19.6826	2.19676	0	NA	0.000303674	0.015436	FALSE	NA	0.180155	0.951151
LOC107278596	LOC_Os01g50870	uncharacterized protein At1g15400	0	11.9524	0	3.80702	NA	0.00105514	0.033102	FALSE	NA	0.080243	0.951151
LOC107279548	LOC_Os11g44590	uncharacterized LOC107279548	0	11.9524	2.43693	0	NA	0.00107028	0.0334138	FALSE	NA	0.160612	0.951151
LOC4334108	LOC_Os03g53730	probable NAD(P)H dehydrogenase (quinone) FQR1-like 1	0	10.3588	0.553988	0.58864	NA	0.0021329	0.0490055	FALSE	0.08753	0.991406	0.999934
LOC4325716	LOC_Os01g27490	leucoanthocyanidin dioxygenase 1	0	9.56194	0	0	NA	0.00176413	0.0441376	FALSE	NA	1	1
LOC4340693	LOC_Os06g15020	3-ketoacyl-CoA synthase 6	9.07791	0	8.65892	3.20881	NA	0.00169085	0.0433323	FALSE	-1.43215	0.222638	0.951151
LOC4324520	LOC_Os01g05720	very-long-chain (3R)-3-hydroxyacyl-CoA dehydratase PASTICCINO 2A-like	0	9.56194	0	0	NA	0.00176602	0.0441453	FALSE	NA	1	1
LOC4326476	LOC_Os01g24790	benzyl alcohol O-benzoyltransferase	11.0061	0	0	0	NA	0.00186086	0.0456685	FALSE	NA	1	1
LOC4325326	LOC_Os01g42790	senescence-specific cysteine protease SAG39-like	0	11.1556	0	0	NA	0.00190675	0.0460558	FALSE	NA	1	1
LOC112936021	LOC_Os06g37330	ent-kaurene oxidase-like 3	0	11.0195	2.78758	1.74678	NA	0.0011017	0.0340963	FALSE	-0.674313	0.780893	0.991153
LOC4328742	LOC_Os02g12680	allene oxide synthase 3-like	23.153	0	29.6705	23.0456	NA	8.84396e-05	0.00769952	FALSE	-0.364543	0.434953	0.951151
LOC107276639	LOC_Os01g53130	pathogen-related protein	0.482053	22.8699	2.64026	2.0411	5.56811	0.000127001	0.00965401	FALSE	-0.371333	0.869154	0.997837
LOC107277955	LOC_Os05g24580	protein MEMO1-like	3.62576	33.9234	12.388	5.2547	3.22593	0.000613828	0.023701	FALSE	-1.23726	0.166739	0.951151
LOC4341716	LOC_Os06g44610	CASP-like protein 2C1	48.9198	14.0368	64.2533	50.8959	-1.80121	0.00136759	0.0387083	TRUE	-0.336221	0.279337	0.951151
LOC4331367	LOC_Os03g02110	uncharacterized LOC4331367	0	10.2227	5.04036	16.3145	NA	0.00129474	0.0373372	FALSE	1.69455	0.0344669	0.951151
LOC4332700	LOC_Os03g20860	RGS1-HXK1-interacting protein 1	0.482053	26.6839	18.3138	20.4876	5.79064	0.00152577	0.0412757	TRUE	0.16182	0.755553	0.989854
LOC4326943	LOC_Os01g70470	uncharacterized LOC4326943	14.5778	0	29.9652	28.3098	NA	0.000905264	0.030012	FALSE	-0.0819841	0.855893	0.997136
LOC9267789	LOC_Os05g24550	cathepsin B-like protease 3	571.429	267.792	637.45	635.632	-1.09346	9.28964e-09	3.73037e-05	TRUE	-0.00412117	0.96192	0.999934
LOC4329582	LOC_Os02g33550	NDR1/HIN1-like protein 1	142.456	52.0464	165.707	159.996	-1.45265	6.77817e-06	0.00168797	TRUE	-0.0506059	0.779796	0.991153
LOC4340925	LOC_Os06g22650	TOM1-like protein 9	40.0663	5.50976	48.8874	44.3108	-2.86233	0.000201805	0.0123796	TRUE	-0.141804	0.704747	0.980983
LOC4330841	LOC_Os02g52820	THO complex subunit 5A	68.0334	11.7143	14.6423	36.8642	-2.53797	0.000311662	0.0156245	TRUE	1.33208	0.00702314	0.619427
LOC4334040	LOC_Os03g52750	cyclin-H1-1-like	0	45.8759	5.37338	9.96382	NA	1.06486e-05	0.00228058	FALSE	0.89087	0.364594	0.951151
LOC4332803	LOC_Os03g22350	peter Pan-like protein	10.5511	55.1316	16.0449	26.4913	2.38549	0.000515089	0.0212416	TRUE	0.723401	0.175417	0.951151
LOC4330218	LOC_Os02g44132	uncharacterized LOC4330218	15.8744	0	16.1186	13.1391	NA	0.000811264	0.0282499	FALSE	-0.294853	0.642526	0.97411
LOC4351412	LOC_Os12g03710	G-rich sequence factor 1	49.3271	3.91611	20.4193	34.7466	-3.65489	9.83313e-06	0.00217943	TRUE	0.766942	0.0951503	0.951151
LOC4332082	LOC_Os03g11960	superoxide dismutase [Cu-Zn] 2	7.20376	54.9956	10.7644	22.7177	2.93249	0.000160281	0.0109787	TRUE	1.07755	0.0784754	0.951151
LOC4343167	LOC_Os07g27870	acyl-coenzyme A thioesterase 13	0	15.8345	4.37589	4.09177	NA	0.000137887	0.0100604	FALSE	-0.0968488	0.943544	0.999934
LOC4337901	LOC_Os05g07060	fasciclin-like arabinogalactan protein 11	133.384	22.9039	147.094	123.308	-2.54193	1.944e-07	0.000170068	TRUE	-0.254471	0.211031	0.951151
LOC9266159	LOC_Os10g37730	probable E3 ubiquitin-protein ligase XBOS33	38.1317	0	11.0414	18.3891	NA	8.95158e-05	0.00777215	FALSE	0.735927	0.260467	0.951151
LOC4332786	LOC_Os03g22050	CBL-interacting protein kinase 10-like	13.5389	0	4.13572	4.68041	NA	0.00216853	0.0493408	FALSE	0.178497	0.901476	0.999309
LOC4347097	LOC_Os09g25560	probable folate-biopterin transporter 6	16.9674	0	6.62867	6.12809	NA	0.000583225	0.0229406	FALSE	-0.113281	0.908237	0.999309
LOC4340543	LOC_Os06g12110	uncharacterized LOC4340543	18.7667	0	5.04036	11.3828	NA	0.000209596	0.0126803	FALSE	1.17526	0.204319	0.951151
LOC4342430	LOC_Os07g06090	uncharacterized LOC4342430	0	12.7492	8.99194	7.60448	NA	0.00120076	0.0358984	FALSE	-0.241783	0.779982	0.991153
LOC4331448	LOC_Os03g03150	protein FIZZY-RELATED 2	16.3565	0	21.4359	31.7795	NA	0.000147182	0.0104838	FALSE	0.568064	0.228368	0.951151
LOC4323837	LOC_Os01g73880	eukaryotic translation initiation factor 4E-1-like	83.4114	39.4332	53.0423	44.3922	-1.08083	0.00211595	0.0486926	TRUE	-0.256839	0.463729	0.951151
LOC4352768	LOC_Os12g41710	cold-responsive protein kinase 1	34.2879	0	16.727	9.96382	NA	2.38924e-05	0.00356997	FALSE	-0.74741	0.275199	0.951151
LOC4334727	LOC_Os03g62340	serine/threonine-protein kinase pakF	72.1124	16.4953	33.9728	33.2941	-2.1282	0.000225851	0.013215	TRUE	-0.0291113	0.934405	0.999486
LOC4325585	LOC_Os01g51890	type IV inositol polyphosphate 5-phosphatase 3	0	19.7166	7.07217	4.97473	NA	0.000274878	0.0146442	FALSE	-0.507534	0.637488	0.973785
LOC4326457	LOC_Os01g01060	40S ribosomal protein S5	197.601	87.4614	216.873	201.729	-1.17587	2.21551e-06	0.000823953	TRUE	-0.10443	0.525746	0.951151
LOC4345231	LOC_Os08g21561	pentatricopeptide repeat-containing protein At5g65560	1.8264	45.3656	14.8441	9.91598	4.63453	0.000104716	0.00862567	TRUE	-0.582062	0.414152	0.951151
LOC4337575	LOC_Os05g01710	transcription initiation factor IIA subunit 2-like	106.687	64.4895	84.2114	67.6651	-0.726247	0.00149486	0.04087	TRUE	-0.315605	0.243319	0.951151
LOC4336917	LOC_Os04g51690	mannosyl-oligosaccharide 1,2-alpha-mannosidase MNS1	43.692	11.8844	42.7629	32.9807	-1.8783	0.00117804	0.035568	TRUE	-0.37474	0.323516	0.951151
LOC4328604	LOC_Os02g10130	TBCC domain-containing protein 1	62.7435	17.4282	46.0853	58.4382	-1.84804	0.00025253	0.0140617	TRUE	0.342605	0.313505	0.951151
LOC4345154	LOC_Os08g17400	probable WRKY transcription factor 32	6.03602	46.3665	20.4945	15.4841	2.94141	3.16061e-05	0.00411071	TRUE	-0.404443	0.477721	0.951151
LOC107280670	NA	ABC transporter G family member 5-like	50.9832	10.3247	38.9587	38.2306	-2.30392	0.00206742	0.0481262	TRUE	-0.0272171	0.928616	0.999486
LOC4352284	LOC_Os12g31840	DNAJ protein JJJ1 homolog	18.6919	1.55964	7.75428	16.1063	-3.58313	0.00167446	0.0432468	TRUE	1.05456	0.150833	0.951151
LOC4330090	LOC_Os02g42520	alcohol dehydrogenase-like 6	15.2905	71.4568	16.1186	25.6753	2.22443	0.000606145	0.0236029	TRUE	0.671657	0.212263	0.951151
LOC4346195	LOC_Os08g42920	60S ribosomal protein L7-1	18.2847	71.0342	26.1625	26.5583	1.95788	0.000244807	0.0139193	TRUE	0.0216617	0.96791	0.999934
LOC4343558	LOC_Os07g36800	mitochondrial pyruvate carrier 4	0	11.1556	4.13572	8.17876	NA	0.00135367	0.0385178	FALSE	0.983744	0.380557	0.951151
LOC4326560	LOC_Os01g45460	probable isoprenylcysteine alpha-carbonyl methylesterase ICMEL2	126.139	65.3203	111.262	115.668	-0.949414	0.000411152	0.0184235	TRUE	0.056024	0.818538	0.99185
LOC4329117	LOC_Os02g20410	guanylate-binding protein 4	31.4163	82.9186	77.935	73.0537	1.40018	0.00188027	0.0458994	TRUE	-0.0933131	0.715468	0.983309
LOC4344523	LOC_Os08g02400	40S ribosomal protein S13-1	168.045	92.3104	122.868	129.719	-0.864278	0.00186339	0.0456958	TRUE	0.078283	0.69615	0.980779
LOC4344315	LOC_Os07g48430	probable apyrase 2	78.244	6.37462	51.4219	54.5785	-3.61757	1.0282e-05	0.00224701	TRUE	0.0859523	0.812292	0.99176
LOC4346386	LOC_Os09g02170	protein unc-50 homolog	24.7757	0	11.3007	31.7508	NA	0.000548262	0.022186	FALSE	1.49037	0.006558	0.598115
LOC9270395	LOC_Os12g29990	probable tRNA N6-adenosine threonylcarbamoyltransferase, mitochondrial	0.964106	27.889	3.91475	7.58056	4.85436	0.000812156	0.0282499	TRUE	0.953384	0.42634	0.951151
LOC4332117	LOC_Os03g12430	pentatricopeptide repeat-containing protein At5g47360	21.7816	0	8.25381	2.02675	NA	0.00170603	0.0433934	FALSE	-2.02589	0.125311	0.951151
LOC4345699	LOC_Os08g34380	probable LRR receptor-like serine/threonine-protein kinase At2g23950	0	20.3774	9.69324	6.11852	NA	0.000368939	0.0173391	FALSE	-0.663796	0.476808	0.951151
LOC4349828	LOC_Os11g05860	NDR1/HIN1-like protein 1	210.895	63.9308	158.749	137.276	-1.72194	2.28641e-07	0.000179148	TRUE	-0.209671	0.281209	0.951151
LOC9267276	LOC_Os06g06370	protein-tyrosine sulfotransferase	17.3683	0	13.219	11.7058	NA	0.00176163	0.0441314	FALSE	-0.175382	0.808069	0.99122
LOC4325293	LOC_Os01g50200	UDP-glycosyltransferase 88B1	130.28	54.6069	89.0293	58.3856	-1.25446	0.000542232	0.0220218	TRUE	-0.608668	0.028521	0.92771
LOC9268788	LOC_Os05g32580	decapping nuclease DXO homolog, chloroplastic	10.3682	59.8446	8.43795	14.0125	2.52906	0.00213412	0.0490055	TRUE	0.731754	0.335361	0.951151
LOC4324399	LOC_Os01g48980	glycosylphosphatidylinositol anchor attachment 1 protein	38.4976	0	27.0479	27.7786	NA	2.07827e-06	0.000794814	FALSE	0.0384561	0.932747	0.999486
LOC4327936	LOC_Os01g49360	L-gulonolactone oxidase 3	87.6895	27.5488	61.0944	56.3684	-1.67041	2.81528e-05	0.00383224	TRUE	-0.116153	0.707004	0.981449
LOC4333831	LOC_Os03g49490	uncharacterized LOC4333831	12.4793	60.9135	29.8531	26.5439	2.28722	0.000812543	0.0282499	TRUE	-0.169502	0.722179	0.985433
LOC4352692	LOC_Os12g40450	octanoyltransferase LIP2p, chloroplastic	0	11.9524	4.56003	2.34499	NA	0.00216351	0.0493278	FALSE	-0.959461	0.585305	0.964129
LOC4337415	LOC_Os04g58200	protochlorophyllide reductase A, chloroplastic-like	2782.65	2500.68	2578.5	2417.94	-0.154137	1.48813e-05	0.00279568	TRUE	-0.0927566	0.233169	0.951151
LOC4339573	LOC_Os05g48320	60S ribosomal protein L37a-1-like	125.237	59.7765	84.5413	92.5579	-1.06701	0.00123988	0.0364276	TRUE	0.130699	0.604296	0.965971
LOC4324079	LOC_Os01g06280	receptor-like protein kinase HERK 1	21.0481	0	11.5217	6.9967	NA	0.000292302	0.0150243	FALSE	-0.719609	0.38719	0.951151
LOC4344524	LOC_Os08g02410	40S ribosomal protein S13-2-like	174.855	125.369	190.374	163.37	-0.479982	0.00213734	0.0490094	TRUE	-0.2207	0.226088	0.951151
LOC4331187	LOC_Os02g57650	NAC domain-containing protein 78	141.754	57.3861	130.254	106.637	-1.30462	0.000138105	0.0100604	TRUE	-0.288611	0.188881	0.951151
LOC107275778	LOC_Os10g01930	acyl transferase 15	164.535	104.958	97.5953	67.4138	-0.648588	0.00169687	0.0433323	TRUE	-0.533768	0.0421136	0.951151
LOC4343634	LOC_Os07g38000	cytochrome c6, chloroplastic	23.5062	0.796828	13.1277	6.71673	-4.88263	0.000388652	0.0178887	TRUE	-0.966778	0.232182	0.951151
LOC4331033	LOC_Os02g55610	uncharacterized LOC4331033	24.0693	1.55964	10.2649	14.259	-3.94791	0.00178912	0.0445202	TRUE	0.474159	0.496904	0.951151
LOC4332226	LOC_Os03g14030	thaumatin-like protein 1	170.897	74.1875	196.949	169.902	-1.20388	4.69862e-07	0.000290275	TRUE	-0.213116	0.232703	0.951151
LOC4345537	LOC_Os08g31510	uncharacterized LOC4345537	16.3087	0	9.47227	16.3049	NA	0.00122725	0.036236	FALSE	0.783524	0.267508	0.951151
LOC4341967	LOC_Os06g48760	UDP-sugar pyrophosphorylase-like	44.2759	140.931	69.2377	46.2897	1.6704	0.000258064	0.0141555	TRUE	-0.580865	0.0667058	0.951151
LOC4336406	LOC_Os04g43670	uncharacterized LOC4336406	32.8625	3.11928	41.4853	31.5234	-3.39716	0.000101404	0.00848863	TRUE	-0.396177	0.322682	0.951151
LOC4336021	LOC_Os04g38310	uncharacterized LOC4336021	28.6321	0	24.7614	23.0121	NA	0.000260614	0.0142627	FALSE	-0.105703	0.807254	0.991153
LOC4346714	LOC_Os09g15330	sugar transport protein 14	22.3447	0	23.0419	36.3929	NA	0.000172604	0.0113379	FALSE	0.659399	0.136739	0.951151
LOC9269440	LOC_Os05g46370	Transcription factor LATE FLOWERING	31.7758	0	26.1464	35.8617	NA	0.000161542	0.010983	FALSE	0.455831	0.309196	0.951151
LOC4349633	LOC_Os11g02830	probable serine/threonine-protein kinase PBL8	29.5422	78.7303	21.9707	35.0457	1.41414	0.00134864	0.0384089	TRUE	0.673655	0.137427	0.951151
LOC4337825	LOC_Os05g05780	probable chromatin-remodeling complex ATPase chain	37.446	4.67892	57.1251	49.5225	-3.00057	0.00169608	0.0433323	TRUE	-0.206042	0.530328	0.951151
LOC4352232	LOC_Os12g30060	probable prefoldin subunit 2	18.2847	0	5.37338	6.99192	NA	0.000815815	0.0283024	FALSE	0.379859	0.741111	0.986276
LOC4332397	LOC_Os03g16580	uncharacterized LOC4332397	13.8714	0	7.8103	8.73391	NA	0.00145505	0.0402308	FALSE	0.16125	0.864487	0.997136
LOC4348896	LOC_Os10g33700	pentatricopeptide repeat-containing protein At1g08610	13.593	0	26.5323	15.4411	NA	0.000556244	0.022281	FALSE	-0.780977	0.141998	0.951151
LOC107277748	LOC_Os03g59480	dentin sialophosphoprotein	59.2736	3.11928	24.7951	24.8641	-4.24811	1.99839e-05	0.00332633	TRUE	0.00400718	0.989816	0.999934
LOC9269587	LOC_Os09g36020	vacuolar protein sorting-associated protein 22 homolog 1	17.4224	71.4764	28.1575	28.0203	2.03652	0.00209554	0.0486053	TRUE	-0.00704487	0.973344	0.999934
LOC4344390	LOC_Os07g49320	uncharacterized LOC4344390	12.8325	86.1059	29.4496	28.3098	2.74631	4.83045e-06	0.00134938	TRUE	-0.0569439	0.887825	0.998394
LOC4351066	LOC_Os11g43970	uncharacterized LOC4351066	229.059	153.02	115.265	150.398	-0.582	0.00120127	0.0358984	TRUE	0.383824	0.0639506	0.951151
LOC4352843	LOC_Os12g43100	deoxyhypusine hydroxylase-B-like	2.89232	29.9733	4.41272	8.15006	3.37338	0.000629253	0.0240512	TRUE	0.885144	0.421465	0.951151
LOC9267671	LOC_Os09g24690	60S ribosomal protein L34	199.027	114.315	204.442	201.689	-0.799941	0.000141072	0.0102099	TRUE	-0.0195622	0.898643	0.999309
LOC4336077	LOC_Os04g38960	uncharacterized LOC4336077	18.1081	0	7.3668	9.94947	NA	0.000360269	0.0170933	FALSE	0.433581	0.624973	0.968868
LOC4342471	LOC_Os07g06970	small RNA 2'-O-methyltransferase	40.9556	0	14.7704	13.7134	NA	3.70972e-06	0.00115704	FALSE	-0.107122	0.869169	0.997837
LOC4341661	LOC_Os06g43860	homeobox protein knotted-1-like 11	20.9193	1.55964	23.447	17.1926	-3.74555	0.000625531	0.0240313	TRUE	-0.447612	0.416491	0.951151
LOC9272385	LOC_Os08g43510	thaumatin-like protein 1	20.8923	0	12.2422	14.5773	NA	0.00110384	0.0341097	FALSE	0.251855	0.726213	0.986219
LOC4350798	LOC_Os11g37520	ETO1-like protein 1	110.61	44.1801	72.171	59.5676	-1.32401	0.000355175	0.0169463	TRUE	-0.276891	0.349868	0.951151
LOC4333909	LOC_Os03g50740	vacuolar sorting protein 39	24.1441	64.8296	32.0146	26.5917	1.42498	0.00210885	0.0486338	TRUE	-0.267752	0.546853	0.954155
LOC4344765	LOC_Os08g07290	thyroid adenoma-associated protein homolog	5.17373	28.3797	35.2296	35.0744	2.45558	0.00172741	0.043633	TRUE	-0.00637049	0.964978	0.999934
LOC4345963	LOC_Os08g39310	uncharacterized LOC4345963	30.4378	0	22.9122	21.5548	NA	0.00019328	0.0120332	FALSE	-0.0881056	0.869812	0.997859
LOC4343660	LOC_Os07g38280	insulin-degrading enzyme-like 1, peroxisomal	29.8954	3.1533	14.9001	12.84	-3.24499	0.000286721	0.0149285	TRUE	-0.214673	0.740253	0.986274
LOC4340910	LOC_Os06g22070	uncharacterized protein At2g39795, mitochondrial	60.0214	154.614	35.3754	53.9421	1.36512	0.00176718	0.0441453	TRUE	0.608665	0.0917942	0.951151
LOC4330561	LOC_Os02g48990	phosphatidylinositol/phosphatidylcholine transfer protein SFH9	12.6559	0	21.6009	17.4917	NA	0.00131655	0.0376181	FALSE	-0.304416	0.589156	0.964724
LOC4336254	LOC_Os04g41490	DNA-directed RNA polymerase III subunit 1	39.9374	4.78097	20.6418	22.7512	-3.06237	0.000411364	0.0184235	TRUE	0.140378	0.789274	0.991153
LOC4330014	LOC_Os02g40810	E3 ubiquitin-protein ligase PRT1	45.7157	6.37462	24.8512	28.2428	-2.84228	0.0020605	0.048036	TRUE	0.184572	0.690609	0.979826
LOC4346369	LOC_Os09g01590	triacylglycerol lipase 1	25.9164	0	9.82292	15.1994	NA	7.19928e-05	0.00696617	FALSE	0.629789	0.381205	0.951151
LOC4337848	LOC_Os05g06300	glyoxysomal fatty acid beta-oxidation multifunctional protein MFP-a	16.8926	0	10.228	11.1028	NA	0.00160929	0.0422374	FALSE	0.118397	0.871881	0.997859
LOC4347921	LOC_Os09g39790	uncharacterized LOC4347921	0	27.4808	1.38497	2.60582	NA	0.000420658	0.0186395	FALSE	0.911882	0.725808	0.986045
LOC4339816	LOC_Os05g51710	uncharacterized LOC4339816	0	13.5461	3.93239	14.3308	NA	0.00157661	0.0419046	FALSE	1.86564	0.0359199	0.951151
LOC4343412	LOC_Os07g33780	ABC transporter G family member 43-like	11.4611	0	7.40363	18.1234	NA	0.00139711	0.0391601	FALSE	1.29155	0.0702914	0.951151
LOC4340638	LOC_Os06g13670	E2F transcription factor-like E2FE	20.3147	0	10.1176	11.0885	NA	0.000360754	0.0170933	FALSE	0.1322	0.861664	0.997136
LOC4338345	LOC_Os05g23470	zinc finger AN1 domain-containing stress-associated protein 15-like	26.0453	67.1521	46.6746	51.7167	1.36641	0.000626122	0.0240313	TRUE	0.147993	0.669275	0.979697
LOC4339558	LOC_Os05g48150	serine/threonine protein phosphatase 2A 57 kDa regulatory subunit B' kappa isoform	50.9706	23.6327	49.4829	69.1893	-1.10888	0.00171379	0.0434848	TRUE	0.483619	0.127689	0.951151
LOC4348562	LOC_Os10g26050	probable methionine--tRNA ligase	32.6111	89.8179	58.9889	38.5775	1.46164	0.00146701	0.0404655	TRUE	-0.612682	0.0762853	0.951151
LOC4346809	LOC_Os09g17830	protein transport protein Sec61 subunit alpha	153.155	63.8627	70.1055	98.9803	-1.26195	2.12033e-06	0.000801361	TRUE	0.497614	0.0572288	0.951151
LOC4337538	LOC_Os05g01262	translocon-associated protein subunit beta	123.974	60.5734	78.7307	88.0522	-1.03328	0.00209912	0.0486053	TRUE	0.161433	0.555668	0.956675
LOC4345893	LOC_Os08g38086	heat shock protein 90-5, chloroplastic	91.4567	214.696	136.365	165.423	1.23114	0.00057192	0.0226923	TRUE	0.27868	0.154113	0.951151
LOC4327990	LOC_Os02g01240	phytochrome-interacting ankyrin-repeat protein 2	11.8414	0	15.2684	3.2136	NA	0.000880152	0.0294549	FALSE	-2.24829	0.0133829	0.782027
LOC4340405	LOC_Os06g09890	polyadenylate-binding protein-interacting protein 7	52.5726	0	49.2427	62.25	NA	4.53094e-08	8.66701e-05	FALSE	0.338163	0.30511	0.951151
LOC4340984	LOC_Os06g24540	uncharacterized LOC4340984	52.9736	19.6826	37.942	50.8481	-1.42835	0.000306143	0.0154393	TRUE	0.422398	0.245272	0.951151
LOC4328769	LOC_Os02g13110	serine/threonine protein phosphatase 2A 55 kDa regulatory subunit B beta isoform-like	17.572	0	11.9829	11.6723	NA	0.000189428	0.0119211	FALSE	-0.0378791	0.95275	0.999934
LOC9272421	LOC_Os06g49550	protein FAR1-RELATED SEQUENCE 9	0	30.7361	2.60343	2.62496	NA	6.61357e-06	0.00168602	FALSE	0.0118784	0.998577	0.999934
LOC4342046	LOC_Os06g49830	protein SHI RELATED SEQUENCE 1	0	22.7678	3.06457	3.18489	NA	0.00111058	0.0342064	FALSE	0.0555582	0.968355	0.999934
LOC4338592	LOC_Os05g30870	receptor-like cytoplasmic kinase 185	7.2308	98.0047	23.7992	30.9491	3.76062	5.80346e-05	0.00609269	TRUE	0.378986	0.415558	0.951151
LOC4336232	LOC_Os04g41200	sn1-specific diacylglycerol lipase beta	0.964106	25.9211	5.33655	3.47921	4.74879	0.00162298	0.0424244	TRUE	-0.617146	0.654518	0.978097
LOC4345696	LOC_Os08g34340	calcineurin subunit B	12.7307	64.9657	30.3527	19.8415	2.35137	0.000267448	0.0145131	TRUE	-0.6133	0.207853	0.951151
LOC4327256	LOC_Os01g69940	F-box only protein 6	14.6859	0	15.7871	24.2085	NA	0.00141866	0.0396299	FALSE	0.616765	0.269182	0.951151
LOC4332959	LOC_Os03g25970	KH domain-containing protein At4g18375	38.83	7.90025	56.2381	48.2375	-2.2972	0.000179346	0.0115693	TRUE	-0.221395	0.503635	0.951151
LOC4344525	LOC_Os08g02420	probable calcium-binding protein CML7	140.229	74.1535	99.6479	108.188	-0.919196	0.000711503	0.0258857	TRUE	0.118629	0.624248	0.968868
LOC4327089	LOC_Os01g10840	shaggy-related protein kinase GSK1-like	71.7466	29.2105	51.9567	43.7365	-1.29642	0.000691243	0.0253961	TRUE	-0.248469	0.465555	0.951151
LOC4337744	LOC_Os05g04630	aspartic proteinase-like	519.235	440.494	770.996	708.272	-0.237264	0.00109692	0.0339814	TRUE	-0.12242	0.262063	0.951151
LOC4333421	LOC_Os03g41080	uncharacterized LOC4333421	60.9108	23.4966	24.2603	39.3744	-1.37424	0.000666141	0.0249871	TRUE	0.698657	0.102792	0.951151
LOC4346832	LOC_Os09g18594	senescence-induced receptor-like serine/threonine-protein kinase	0	13.41	2.08628	2.34499	NA	0.000699793	0.0255295	FALSE	0.168653	0.943538	0.999934
LOC4334723	LOC_Os03g62280	uncharacterized LOC4334723	22.8205	0	19.9228	16.0154	NA	0.000258215	0.0141555	FALSE	-0.314966	0.574522	0.962247
LOC4339599	LOC_Os05g48690	trihelix transcription factor ASIL2	31.62	2.39048	21.5641	26.8621	-3.72546	0.000163532	0.0110367	TRUE	0.316946	0.513785	0.951151
LOC4342073	LOC_Os06g50170	BRISC and BRCA1-A complex member 2	25.1352	0	15.6574	13.6943	NA	0.000344423	0.0165143	FALSE	-0.193273	0.755001	0.989712
LOC4350151	LOC_Os11g12810	probable sucrose-phosphate synthase 5	19.7038	0	16.5989	18.9394	NA	0.000247874	0.0140193	FALSE	0.190305	0.74978	0.989111
LOC4350189	LOC_Os11g14130	uncharacterized LOC4350189	1.72458	25.8531	0.627646	2.04589	3.90602	0.00175898	0.0441314	TRUE	1.7047	0.583049	0.964129
LOC4342517	LOC_Os07g07610	DNA-directed RNA polymerases II, IV and V subunit 11	29.4467	1.55964	27.9173	19.7841	-4.23882	0.00132789	0.0378515	TRUE	-0.496816	0.31278	0.951151
LOC4351670	LOC_Os12g07970	probable anion transporter 7	9.66178	0	14.6039	5.84813	NA	0.000910543	0.0301248	FALSE	-1.32031	0.10396	0.951151
LOC4328951	LOC_Os02g16500	arabinogalactan protein 20	19.7516	0	19.0166	19.7506	NA	0.00173005	0.043633	FALSE	0.0546356	0.913626	0.999352
LOC4332164	LOC_Os03g13100	probable E3 ubiquitin-protein ligase ARI2	6.69468	39.7734	21.8971	26.0414	2.57072	0.00154041	0.041376	TRUE	0.250068	0.616172	0.967526
LOC4339435	LOC_Os05g45840	UBA domain-containing protein 3	17.2935	0	3.34157	4.68998	NA	0.00157556	0.0419046	FALSE	0.489058	0.74694	0.988619
LOC4336543	LOC_Os04g45821	uncharacterized membrane protein At1g16860	24.8838	0	4.09889	6.13766	NA	0.000904642	0.030012	FALSE	0.582455	0.64974	0.976289
LOC4345242	LOC_Os08g22354	polyadenylate-binding protein 2	391.386	584.919	213.122	236.66	0.579647	0.00176003	0.0441314	TRUE	0.15114	0.37345	0.951151
LOC9266412	LOC_Os03g04750	60S ribosomal protein L21-2	188.719	356.337	267.44	291.576	0.917003	0.00144536	0.0400623	TRUE	0.124657	0.423571	0.951151
LOC4347833	LOC_Os09g38570	trihelix transcription factor ASIL1	12.072	67.3706	15.0843	30.6452	2.48045	0.000825726	0.0284352	TRUE	1.02262	0.0472836	0.951151
LOC4324739	LOC_Os01g64250	uncharacterized LOC4324739	21.5572	0	32.2387	18.0038	NA	0.0019311	0.0463055	FALSE	-0.840489	0.0811408	0.951151
LOC4338820	LOC_Os05g34700	GDSL esterase/lipase At1g71691	71.7466	37.8736	37.5177	60.3597	-0.921719	0.00201017	0.0474829	TRUE	0.686015	0.0483622	0.951151
LOC4344039	LOC_Os07g44330	pyruvate dehydrogenase (acetyl-transferring) kinase, mitochondrial	25.5092	0	29.3183	21.0571	NA	0.000106042	0.00871255	FALSE	-0.477498	0.325924	0.951151
LOC4331422	LOC_Os03g02750	subtilisin-like protease SBT1.2	113.903	62.8278	131.568	145.603	-0.858334	0.00168873	0.0433311	TRUE	0.146226	0.473856	0.951151
LOC4327524	LOC_Os01g61180	exocyst complex component EXO70B1	82.3184	30.7021	56.0924	58.7995	-1.42288	0.000231035	0.0133895	TRUE	0.0679992	0.847372	0.996671
LOC4347544	LOC_Os09g33670	uncharacterized LOC4347544	37.1947	3.11928	41.6887	47.6297	-3.57581	0.000269322	0.0145483	TRUE	0.192206	0.58907	0.964724
LOC4352639	LOC_Os12g39160	uncharacterized LOC4352639	8.62289	0	30.4823	22.1913	NA	0.00205138	0.0479471	FALSE	-0.457979	0.330808	0.951151
LOC4324620	LOC_Os01g56520	double-stranded RNA-binding protein 1-like	15.6501	78.6283	26.273	22.2009	2.32888	0.000282358	0.0148701	TRUE	-0.242962	0.618802	0.967526
LOC4324190	LOC_Os01g39810	GPI mannosyltransferase 3	0.482053	21.5144	7.32997	3.22317	5.47996	0.000461124	0.0200614	TRUE	-1.18533	0.344926	0.951151
LOC9267514	LOC_Os09g36760	nitrate regulatory gene2 protein	0.380236	13.376	10.7276	3.48878	5.13661	0.00216869	0.0493408	TRUE	-1.62053	0.116531	0.951151
LOC4339637	LOC_Os05g49170	cold-regulated 413 inner membrane protein 1, chloroplastic	18.1081	0	17.2634	5.55859	NA	0.000397787	0.0181488	FALSE	-1.63492	0.0329828	0.951151
LOC4329450	LOC_Os02g30630	acetolactate synthase 1, chloroplastic-like	113.035	208.948	101.752	107.927	0.886381	0.00100302	0.0321577	TRUE	0.0850038	0.724875	0.985758
LOC9266625	LOC_Os12g07490	protein transport protein Sec61 subunit beta	2.89232	33.1606	31.608	28.329	3.51917	0.000317109	0.0157502	TRUE	-0.15801	0.723538	0.985672
LOC4347180	LOC_Os09g27030	oryzain gamma chain-like	283.335	162.276	279.719	262.101	-0.804064	2.46358e-05	0.00361381	TRUE	-0.0938555	0.535262	0.951151
LOC4340828	LOC_Os06g19730	proteasome activator subunit 4	197.235	124.572	130.555	165.944	-0.662936	0.000992828	0.0319889	TRUE	0.346045	0.083354	0.951151
LOC4324278	LOC_Os01g13150	tRNase Z TRZ3, mitochondrial	85.5703	34.8223	93.3507	82.874	-1.2971	0.000170019	0.0112153	TRUE	-0.171741	0.490309	0.951151
LOC4331161	LOC_Os02g57400	P-loop NTPase domain-containing protein LPA1-like	3.04189	33.2287	9.5091	9.65515	3.44939	0.000493463	0.0207389	TRUE	0.02199	0.991096	0.999934
LOC4348043	LOC_Os10g04270	protein GOS9	21.8627	0	22.6544	34.8231	NA	0.000195009	0.0120735	FALSE	0.620255	0.172811	0.951151
LOC4341502	LOC_Os06g40740	uncharacterized LOC4341502	14.503	0	15.9713	6.12331	NA	0.00150597	0.0410798	FALSE	-1.38309	0.0725381	0.951151
LOC112936048	LOC_Os10g32830	ketohexokinase-like	25.7876	0	19.9566	14.003	NA	0.00176174	0.0441314	FALSE	-0.51113	0.406637	0.951151
LOC4335530	LOC_Os04g27850	prolyl 4-hydroxylase 1	0	32.4658	0.904641	8.14527	NA	3.57006e-05	0.00441108	FALSE	3.17055	0.0460131	0.951151
LOC4332455	LOC_Os03g17470	protein IN2-1 homolog B-like	13.6471	66.948	56.3325	45.0478	2.29445	0.000558686	0.0223231	TRUE	-0.322512	0.329295	0.951151
LOC4350684	LOC_Os11g34190	HIRA-interacting protein 3	80.893	27.4127	35.8542	40.3195	-1.56117	0.000634384	0.0241751	TRUE	0.169338	0.656913	0.979034
LOC107277452	LOC_Os10g08010	ABC transporter G family member 11	0	12.7492	5.945	11.3684	NA	0.000957924	0.0312688	FALSE	0.935285	0.291073	0.951151
LOC4345291	LOC_Os08g24182	putative F-box/LRR-repeat protein At5g41630	0	18.0549	4.56003	3.79267	NA	0.000313892	0.0156654	FALSE	-0.26583	0.863476	0.997136
LOC4337369	LOC_Os04g57680	peroxisome biogenesis protein 22	30.2279	0	12.7962	9.90162	NA	0.00021327	0.0127842	FALSE	-0.369978	0.603609	0.965971
LOC4339981	LOC_Os06g03720	ribonucleoside-diphosphate reductase small chain	38.0633	1.59366	28.2487	33.0285	-4.57799	3.87938e-05	0.00459898	TRUE	0.225525	0.609131	0.965971
LOC4338112	LOC_Os05g12400	lnc_RNA pseudo BURP domain-containing protein 2-like	563.831	451.903	751.831	592.944	-0.31925	0.000874471	0.0293853	TRUE	-0.342514	0.00232249	0.36251
LOC4333071	LOC_Os03g29170	3beta-hydroxysteroid-dehydrogenase/decarboxylase	37.6893	121.438	44.1272	47.9192	1.688	0.00197597	0.046967	TRUE	0.118938	0.74361	0.986714
LOC4326348	LOC_Os01g38990	mitochondrial carrier protein CoAc1	0	27.6168	5.39101	0	NA	4.26152e-06	0.00122481	FALSE	NA	0.0281479	0.923323
LOC4346612	LOC_Os09g10910	uncharacterized LOC4346612	45.9671	0	26.1433	34.7944	NA	3.63437e-05	0.00445626	FALSE	0.412416	0.344437	0.951151
LOC4343254	LOC_Os07g30250	protein RFT1 homolog	24.8775	0	4.92988	7.84617	NA	0.000175719	0.011404	FALSE	0.670437	0.538007	0.951392
LOC4326545	LOC_Os01g53910	probable 3-hydroxyisobutyrate dehydrogenase-like 1, mitochondrial	29.3656	0	38.6433	24.2515	NA	2.66627e-05	0.00371467	FALSE	-0.672142	0.11761	0.951151
LOC4336887	LOC_Os04g51310	uncharacterized LOC4336887	0	9.45989	17.3739	10.2247	NA	0.000387418	0.0178819	FALSE	-0.764867	0.252737	0.951151
LOC4334630	LOC_Os03g61010	serine/threonine-protein kinase BSK5	16.1799	69.7807	28.9692	35.3209	2.10863	0.000417662	0.018558	TRUE	0.285999	0.506612	0.951151
LOC4336440	LOC_Os04g44290	protein RETICULATA-RELATED 1, chloroplastic	0	26.854	4.20938	6.11852	NA	2.20174e-05	0.0035035	FALSE	0.539576	0.665227	0.979697
LOC4338737	LOC_Os05g33380	fructose-bisphosphate aldolase 1, cytoplasmic-like	1445.09	1217.11	1411.89	1341.56	-0.2477	0.000509248	0.0210548	TRUE	-0.0737176	0.413627	0.951151
LOC4339823	LOC_Os05g51830	histone deacetylase HDT2	215.68	414.117	278.038	269.71	0.941142	0.000576652	0.0228106	TRUE	-0.0438718	0.759941	0.991113
LOC9268534	LOC_Os03g16130	serine/threonine-protein kinase ATG1c	28.6114	95.2596	47.9667	31.7221	1.73527	0.00188684	0.045955	TRUE	-0.596547	0.119141	0.951151
LOC4345854	LOC_Os08g37580	homeobox-leucine zipper protein HOX20-like	23.1052	0	23.4294	14.6634	NA	0.000403476	0.0183165	FALSE	-0.6761	0.227601	0.951151
LOC4337590	LOC_Os05g01994	uncharacterized protein RAB5IF homolog	47.8125	10.1887	29.8915	48.6395	-2.23042	0.00126767	0.0370893	TRUE	0.702393	0.0674653	0.951151
LOC4340814	LOC_Os06g19480	protein translocase subunit SecA	1.92821	36.2459	14.5847	14.046	4.23248	0.000359598	0.0170889	TRUE	-0.054297	0.94438	0.999934
LOC4330028	LOC_Os02g41520	inositol phosphorylceramide glucuronosyltransferase 1	6.74874	59.3199	21.6569	23.0408	3.13582	0.00040542	0.0183627	TRUE	0.0893618	0.859412	0.997136
LOC4343608	LOC_Os07g37610	B3 domain-containing protein Os07g0563300-like	64.7402	134.897	63.8627	49.9555	1.05912	0.00181607	0.0449125	TRUE	-0.35433	0.267955	0.951151
LOC4334816	LOC_Os03g63590	cleavage and polyadenylation specificity factor subunit 3-I	37.8119	89.1231	48.2821	42.2697	1.23696	0.0016008	0.0421825	TRUE	-0.191862	0.582818	0.964129
LOC4332108	LOC_Os03g12290	glutamine synthetase cytosolic isozyme 1-2-like	347.762	233.869	224.161	223.349	-0.572403	0.000253525	0.0140617	TRUE	-0.00523993	0.968434	0.999934
LOC4352003	LOC_Os12g19040	coilin	6.61989	52.7752	16.3204	18.3412	2.99498	0.000212115	0.0127606	TRUE	0.168417	0.76087	0.991113
LOC4324153	LOC_Os01g53160	uncharacterized LOC4324153	15.2905	0	9.04641	5.25949	NA	0.00169566	0.0433323	FALSE	-0.782423	0.44086	0.951151
LOC4344686	NA	sm-like protein LSM2	31.2938	0	20.8835	27.4125	NA	5.84309e-05	0.00609446	FALSE	0.392471	0.44235	0.951151
LOC4332358	LOC_Os03g16000	SH3 domain-containing protein 2	16.6619	0	8.36429	13.1631	NA	0.000654442	0.0248217	FALSE	0.65418	0.404099	0.951151
LOC4330637	LOC_Os02g50040	endoglucanase 6-like	51.0787	4.78097	25.8118	23.4116	-3.41735	0.000127545	0.00965401	TRUE	-0.140806	0.763622	0.991113
LOC4352823	LOC_Os12g42700	protein downstream neighbor of Son	32.1083	3.98414	23.0227	20.7628	-3.01061	0.00176251	0.0441314	TRUE	-0.149058	0.778134	0.991153
LOC4352691	LOC_Os12g40419	wall-associated receptor kinase-like 14	2.41027	28.2096	13.2381	14.0269	3.54892	0.00221432	0.0498493	TRUE	0.083494	0.904844	0.999309
LOC4352342	LOC_Os12g33080	dicarboxylate transporter 1, chloroplastic	89.3185	14.2409	67.278	60.0367	-2.64892	2.60474e-06	0.000919529	TRUE	-0.16429	0.591937	0.964724
LOC4336790	LOC_Os04g49570	glutamate receptor 3.1-like	62.5191	18.1229	49.611	48.1944	-1.78648	5.82547e-05	0.00609446	TRUE	-0.0417948	0.894104	0.999024
LOC4343206	LOC_Os07g28940	protein GRIP	25.638	89.6478	23.2452	42.8488	1.80598	0.000465619	0.0201863	TRUE	0.882321	0.0367259	0.951151
LOC4350198	LOC_Os11g14230	hemolysin A	19.656	0	8.29063	11.6723	NA	0.000892438	0.0297094	FALSE	0.493538	0.550159	0.955353
LOC4335811	LOC_Os04g33990	NDR1/HIN1-like protein 12	198.158	56.2006	243.481	222.174	-1.81799	5.07842e-07	0.000307819	TRUE	-0.132118	0.403768	0.951151
LOC4325487	LOC_Os01g04910	EKC/KEOPS complex subunit TPRKB	19.9615	0	5.63118	9.35604	NA	0.000779386	0.027514	FALSE	0.732462	0.451479	0.951151
LOC9269350	LOC_Os03g59290	cycloartenol-C-24-methyltransferase 1-like	109.112	48.0622	103.689	83.9269	-1.18283	0.00115295	0.035095	TRUE	-0.305061	0.213676	0.951151
LOC4349192	LOC_Os10g38580	probable glutathione S-transferase GSTU6	356.846	181.638	231.636	229.436	-0.974239	6.16901e-06	0.00160602	TRUE	-0.0137647	0.931355	0.999486
LOC4340853	LOC_Os06g20430	putative BPI/LBP family protein At1g04970	14.1228	0	16.2851	11.9427	NA	0.00151931	0.0412577	FALSE	-0.447419	0.491134	0.951151
LOC4333990	LOC_Os03g51970	growth-regulating factor 6-like	8.59586	62.3031	14.2164	26.5678	2.85759	8.31059e-06	0.0019207	TRUE	0.902119	0.0981599	0.951151
LOC4341687	LOC_Os06g44150	magnesium transporter MRS2-B-like	0	16.6313	8.86226	11.1363	NA	0.000466848	0.0201976	FALSE	0.329526	0.684559	0.979697
LOC4342637	LOC_Os07g09590	transcription factor BHLH094-like	0	21.2422	4.72654	1.46682	NA	8.07233e-05	0.00738821	FALSE	-1.6881	0.38341	0.951151
LOC4332509	LOC_Os03g18150	probable protein phosphatase 2C 32	0	22.1071	12.6105	31.8512	NA	9.83713e-06	0.00217943	FALSE	1.33672	0.0118351	0.723181
LOC4334598	LOC_Os03g60620	heat shock cognate 70 kDa protein 2	178.901	100.109	173.774	164.078	-0.837596	5.53031e-05	0.0058634	TRUE	-0.0828318	0.653883	0.978026
LOC4325407	LOC_Os01g72520	non-specific phospholipase C2	50.8958	11.0195	63.7891	42.2315	-2.20748	0.000150321	0.0106133	TRUE	-0.594991	0.0743327	0.951151
LOC4336934	LOC_Os04g51940	uncharacterized LOC4336934	14.9851	0	21.1413	23.6868	NA	0.0016232	0.0424244	FALSE	0.164021	0.764555	0.991113
LOC4347303	LOC_Os09g28890	protein transport protein SEC31	4.31145	32.4318	6.49899	17.7861	2.91117	0.000134331	0.0100358	TRUE	1.45246	0.0489642	0.951151
LOC4345039	LOC_Os08g14360	plasma membrane ATPase-like	0	11.9524	7.2003	5.54902	NA	0.00148685	0.0407204	FALSE	-0.375823	0.73163	0.986274
LOC4328246	LOC_Os02g04610	uncharacterized LOC4328246	25.7128	0	15.2508	11.1028	NA	3.45721e-05	0.00433839	FALSE	-0.457954	0.499231	0.951151
LOC4327823	LOC_Os01g51280	5'-nucleotidase SurE	50.0876	4.74695	21.6024	18.9873	-3.39938	2.31051e-05	0.00352029	TRUE	-0.186162	0.721449	0.985419
LOC4327975	LOC_Os02g01070	uncharacterized LOC4327975	75.5697	29.1425	67.944	42.6837	-1.37468	8.02562e-05	0.00738821	TRUE	-0.670662	0.0387927	0.951151
LOC4349288	LOC_Os10g39910	syndetin	9.73657	61.4042	22.7104	35.2682	2.65685	4.50527e-05	0.0051142	TRUE	0.635016	0.161594	0.951151
LOC4336316	LOC_Os04g42370	trafficking protein particle complex II-specific subunit 120 homolog	80.5461	198.031	129.058	116.733	1.29784	8.7456e-06	0.00199257	TRUE	-0.144804	0.493524	0.951151
LOC4333994	LOC_Os03g52000	uncharacterized LOC4333994	13.593	53.606	18.8501	14.5773	1.97953	0.000409329	0.0184235	TRUE	-0.370856	0.542832	0.952307
LOC4348965	LOC_Os10g34750	DNA ligase 1	63.1859	6.30659	29.9844	35.3974	-3.32467	4.64109e-05	0.00518787	TRUE	0.239434	0.575572	0.962347
LOC4351914	LOC_Os12g15590	dnaJ protein ERDJ7-like	16.3565	0	11.9076	3.80224	NA	0.00150821	0.0410798	FALSE	-1.64697	0.0941679	0.951151
LOC4334710	LOC_Os03g62090	probable cellulose synthase A catalytic subunit 5 [UDP-forming]	381.452	272.928	323.385	331.977	-0.482982	0.000132433	0.00991707	TRUE	0.0378301	0.808411	0.991312
LOC4329273	LOC_Os02g25624	lnc_RNA LOC4329273	0	14.3429	0.553988	0	NA	0.00138826	0.0389841	FALSE	NA	0.415357	0.951151
LOC4352146	LOC_Os12g25690	UDP-glucose 6-dehydrogenase 4-like	1023.73	938.715	1063.11	1021.66	-0.125076	0.00199536	0.047272	TRUE	-0.0573755	0.548898	0.954738
LOC107276353	LOC_Os05g08950	hypoxanthine-guanine phosphoribosyltransferase	0	17.3261	5.83452	6.41284	NA	0.000121534	0.00941817	FALSE	0.136351	0.905433	0.999309
LOC4336727	LOC_Os04g48416	subtilisin-like protease SBT1.3	228.976	150.697	220.253	223.382	-0.603542	0.00105446	0.033102	TRUE	0.0203534	0.92441	0.999486
LOC4325863	LOC_Os01g57880	early nodulin-like protein 3	0	13.342	14.8073	13.9982	NA	0.0010831	0.0336179	FALSE	-0.0810653	0.901737	0.999309
LOC4343604	LOC_Os07g37550	chlorophyll a-b binding protein of LHCII type III, chloroplastic	201.214	126.52	156.107	170.914	-0.669362	0.000925281	0.0305495	TRUE	0.130736	0.502227	0.951151
LOC4332424	LOC_Os03g16980	UDP-glucuronic acid decarboxylase 6	1465.72	1110.35	1300.16	1351.99	-0.400587	5.71536e-05	0.00602046	TRUE	0.0563944	0.562334	0.957974
LOC4333526	LOC_Os03g43684	protein NETWORKED 1A	113.307	51.1475	79.043	99.6072	-1.1475	1.59004e-05	0.00294037	TRUE	0.333613	0.194379	0.951151
LOC4337588	LOC_Os05g01970	uncharacterized protein At5g02240	57.4202	7.96828	52.0832	50.013	-2.84922	0.000251073	0.0140617	TRUE	-0.0585168	0.863335	0.997136
LOC4331918	LOC_Os03g09260	ubiquitin carboxyl-terminal hydrolase 26-like	29.8539	83.7834	45.6226	38.781	1.48874	0.00184815	0.0454791	TRUE	-0.234401	0.522355	0.951151
LOC4339751	LOC_Os05g50810	calcium-dependent protein kinase 15-like	29.9972	0	30.0772	24.5602	NA	1.84719e-05	0.00319037	FALSE	-0.292348	0.516581	0.951151
LOC4331360	LOC_Os03g02030	folylpolyglutamate synthase	15.8744	84.138	21.0853	25.1106	2.40606	4.65235e-05	0.00518787	TRUE	0.252059	0.624031	0.968868
LOC4324412	LOC_Os01g07070	transcription initiation factor TFIID subunit 15b	74.9588	28.4137	68.2563	64.8797	-1.39951	0.000993771	0.0319889	TRUE	-0.0731932	0.807258	0.991153
LOC4333947	LOC_Os03g51270	putative F-box/LRR-repeat protein At3g28410	19.4317	0	9.65641	6.70238	NA	0.0021963	0.0497595	FALSE	-0.526814	0.561088	0.95767
LOC4331953	LOC_Os03g10180	J domain-containing protein required for chloroplast accumulation response 1	21.8834	0	4.67052	0.289536	NA	0.00121092	0.0360192	FALSE	-4.01177	0.141796	0.951151
LOC4337425	LOC_Os04g58330	tetraspanin-19	14.1498	0	6.9233	6.44155	NA	0.00135856	0.0385885	FALSE	-0.104052	0.923855	0.999486
LOC4336488	LOC_Os04g44890	tRNA-dihydrouridine(20) synthase [NAD(P)+]-like	0	20.5815	1.18163	3.22317	NA	8.8346e-05	0.00769952	FALSE	1.44769	0.554976	0.956675
LOC9267458	LOC_Os03g37570	uncharacterized LOC9267458	0	12.7492	13.2013	3.49357	NA	0.00122535	0.036236	FALSE	-1.91791	0.0427168	0.951151
LOC4338972	LOC_Os05g37970	universal stress protein PHOS32	87.4651	37.9416	57.1251	80.7037	-1.20493	0.00158654	0.0420178	TRUE	0.49851	0.084739	0.951151
LOC4339158	LOC_Os05g41070	ABSCISIC ACID-INSENSITIVE 5-like protein 2	16.2276	0	13.6256	16.9079	NA	0.000628131	0.0240512	FALSE	0.311374	0.619849	0.9677
LOC4343886	LOC_Os07g42200	serine/threonine-protein kinase RIPK	25.3803	0	23.0419	16.0154	NA	0.00032477	0.0160019	FALSE	-0.524802	0.343641	0.951151
LOC4345596	LOC_Os08g32620	chromatin remodeling protein EBS	25.611	1.55964	12.5177	3.47443	-4.03748	0.00168064	0.0433205	TRUE	-1.84912	0.0583572	0.951151
LOC4336326	LOC_Os04g42500	trafficking protein particle complex subunit 2	2.28142	24.6677	17.7437	9.92555	3.43462	0.00203	0.0477406	TRUE	-0.838089	0.207608	0.951151
LOC4336306	LOC_Os04g42250	hydroxycinnamoyltransferase 1-like	137.627	71.6609	92.0938	84.9295	-0.94151	8.51966e-06	0.00195496	TRUE	-0.116839	0.640777	0.97411
LOC4346910	LOC_Os09g20880	probable serine/threonine-protein kinase PBL28	68.4677	14.9016	34.8582	47.8188	-2.19996	2.01995e-05	0.00333084	TRUE	0.456078	0.222237	0.951151
LOC4336158	LOC_Os04g40090	protein NBR1 homolog	73.7559	23.4966	49.1852	47.9431	-1.6503	0.000578072	0.022814	TRUE	-0.0368983	0.912845	0.999309
LOC4349778	LOC_Os11g05160	AT-hook motif nuclear-localized protein 7	2.41027	39.5352	13.1645	8.19312	4.03588	0.000116239	0.00917491	TRUE	-0.684167	0.371837	0.951151
LOC4334622	LOC_Os03g60900	mitotic-spindle organizing protein 1B	1.44616	30.2795	2.36327	9.61687	4.38804	0.000484478	0.0205264	TRUE	2.02478	0.0899719	0.951151
LOC4338571	LOC_Os05g30530	40S ribosomal protein S4-like	90.2079	45.6718	67.6494	101.263	-0.981951	0.000336767	0.0162686	TRUE	0.58196	0.0258941	0.915589
LOC4328041	LOC_Os02g02020	pentatricopeptide repeat-containing protein At2g37230	102.857	26.0232	57.1267	44.6291	-1.98278	7.92285e-06	0.00184436	TRUE	-0.356181	0.283545	0.951151
LOC4336470	LOC_Os04g44640	uncharacterized protein At1g65710	18.5631	0	26.0681	18.3699	NA	0.00184889	0.0454791	FALSE	-0.504938	0.33918	0.951151
LOC4339635	LOC_Os05g49160	uncharacterized LOC4339635	5.93421	37.9416	16.8567	9.95904	2.67665	0.000305458	0.0154393	TRUE	-0.759245	0.263882	0.951151
LOC4334486	LOC_Os03g58970	exocyst complex component EXO84B	16.3087	0	9.85975	15.7737	NA	0.000505209	0.0210231	FALSE	0.677896	0.337819	0.951151
LOC4334678	LOC_Os03g61690	uncharacterized LOC4334678	10.2457	0	5.31736	3.80224	NA	0.00197868	0.046967	FALSE	-0.48386	0.726236	0.986219
LOC4334104	LOC_Os03g53690	NADPH-dependent aldehyde reductase-like protein, chloroplastic	27.1382	0	9.19527	11.1124	NA	0.0004516	0.0197652	FALSE	0.273205	0.743161	0.986568
LOC4331556	LOC_Os03g04520	splicing factor U2af large subunit B-like	8.31744	41.6536	18.1488	19.5903	2.32423	0.000528348	0.0216771	TRUE	0.11026	0.843163	0.995402
LOC4328768	LOC_Os02g13100	probable protein phosphatase 2C 12	56.375	14.0368	45.219	45.2369	-2.00585	0.00123504	0.0363998	TRUE	0.00056798	0.976349	0.999934
LOC4347173	LOC_Os09g26900	copper transporter 5.1-like	24.8505	0	20.5313	26.8382	NA	5.98528e-05	0.00617349	FALSE	0.386465	0.442248	0.951151
LOC4328023	LOC_Os02g01730	probable receptor-like protein kinase At1g33260	15.7996	0.796828	14.2533	16.068	-4.30948	0.0012998	0.03743	TRUE	0.172896	0.783691	0.991153
LOC9271279	LOC_Os06g11440	chaperone protein dnaJ 1, mitochondrial	16.4853	0	2.28961	3.484	NA	0.00160049	0.0421825	FALSE	0.60564	0.76039	0.991113
LOC4346117	LOC_Os08g41730	proteasome subunit beta type-1-like	0	22.1411	11.4849	5.54902	NA	7.29143e-05	0.00701923	FALSE	-1.04943	0.236976	0.951151
LOC4324359	LOC_Os01g68940	small ubiquitin-related modifier 1-like	42.9045	7.90025	25.3875	51.6306	-2.44116	0.000183782	0.0117071	TRUE	1.02411	0.00938442	0.677833
LOC4330231	LOC_Os02g44370	scarecrow-like protein 6	8.14084	33.7874	16.6902	22.5	2.05323	0.00216558	0.0493399	TRUE	0.430922	0.432591	0.951151
LOC4332836	LOC_Os03g22700	probable serine/threonine-protein kinase At1g54610	29.7936	6.30659	13.3486	13.4335	-2.24007	0.000740981	0.0265374	TRUE	0.00913943	0.988645	0.999934
LOC4351745	LOC_Os12g10320	glucuronoxylan 4-O-methyltransferase 1	60.7405	16.4953	92.7806	64.4275	-1.88061	6.24508e-05	0.00629295	TRUE	-0.526146	0.0477859	0.951151
LOC4337003	LOC_Os04g52660	uncharacterized LOC4337003	19.5813	0	15.9713	16.6853	NA	0.00143826	0.0398998	FALSE	0.0631029	0.930428	0.999486
LOC4339566	LOC_Os05g48240	dynamin-related protein 5A	260.507	157.971	220.101	231.927	-0.721662	0.000165061	0.0110933	TRUE	0.0755061	0.66101	0.979697
LOC4325892	LOC_Os01g13080	60S acidic ribosomal protein P3-like	47.2971	136.743	104.04	98.9994	1.53165	0.000132129	0.00991707	TRUE	-0.0716445	0.75449	0.989712
LOC4348823	LOC_Os10g32540	uncharacterized LOC4348823	29.9558	4.67892	26.6796	24.2468	-2.67859	0.000726189	0.0261827	TRUE	-0.137947	0.765653	0.991113
LOC112939253	LOC_Os06g03514	succinate dehydrogenase subunit 8B, mitochondrial	14.8085	0	9.30576	14.3356	NA	0.000326152	0.0160208	FALSE	0.623402	0.399656	0.951151
LOC4325558	LOC_Os01g11230	heme-binding protein 2	52.8717	4.67892	39.1236	28.8985	-3.49825	2.99329e-05	0.00397352	TRUE	-0.437047	0.28526	0.951151
LOC4332765	LOC_Os03g21840	reticulon-like protein B16	0	29.0744	14.0868	9.97339	NA	0.000190876	0.0119236	FALSE	-0.498185	0.491292	0.951151
LOC9269734	LOC_Os08g39810	lysine-specific demethylase JMJ30	0	34.7203	5.90817	4.92211	NA	0.000118268	0.00926672	FALSE	-0.263436	0.831159	0.99341
LOC4345949	LOC_Os08g39120	uncharacterized LOC4345949	30.4045	0	5.37338	4.98909	NA	0.000278341	0.0147553	FALSE	-0.107053	0.917536	0.999352
LOC4326992	LOC_Os01g21960	probable receptor-like protein kinase At5g18500	123.708	71.4908	97.6866	99.8872	-0.791112	0.000615193	0.0237252	TRUE	0.032138	0.891718	0.998709
LOC4337732	LOC_Os05g04500	peroxidase 5	559.403	426.929	439.119	418.955	-0.389893	0.00176993	0.0441796	TRUE	-0.0678192	0.575634	0.962347
LOC9270900	LOC_Os03g04680	noroxomaritidine synthase	270.617	95.2936	283.813	274.032	-1.5058	3.01616e-09	1.6149e-05	TRUE	-0.0505992	0.735951	0.986274
LOC4339002	LOC_Os05g38400	ATP-dependent zinc metalloprotease FTSH 8, mitochondrial-like	159.804	92.9031	133.137	156.658	-0.782501	0.000329886	0.0160907	TRUE	0.234701	0.240146	0.951151
LOC4349889	LOC_Os11g06880	long chain acyl-CoA synthetase 9, chloroplastic	70.4023	28.3116	50.9415	42.2649	-1.31423	0.000783764	0.0276382	TRUE	-0.26938	0.433794	0.951151
LOC4342404	LOC_Os07g05480	photosystem I reaction center subunit psaK, chloroplastic	150.493	64.9461	99.9571	80.0456	-1.21238	0.0015264	0.0412757	TRUE	-0.320486	0.203544	0.951151
LOC4330429	LOC_Os02g47170	uncharacterized protein At1g51745	19.0451	0	7.01615	4.95081	NA	0.000103935	0.00858329	FALSE	-0.503014	0.653802	0.97797
LOC4332392	LOC_Os03g16470	uncharacterized LOC4332392	21.3473	0	3.15742	8.78654	NA	0.00157337	0.0419046	FALSE	1.47655	0.209434	0.951151
LOC4340110	LOC_Os06g05359	putative disease resistance RPP13-like protein 3	0	9.52792	6.07468	2.62974	NA	0.00121435	0.0360821	FALSE	-1.20789	0.404277	0.951151
LOC4328232	LOC_Os02g04420	uncharacterized LOC4328232	23.7846	0	12.8315	14.9098	NA	0.000159361	0.0109787	FALSE	0.216579	0.74193	0.98637
LOC4341418	LOC_Os06g39140	two-on-two hemoglobin-3	19.629	0	12.3511	15.4937	NA	0.000455668	0.0199161	FALSE	0.327038	0.615723	0.967526
LOC4338396	LOC_Os05g25320	protein FAR1-RELATED SEQUENCE 5	1.44616	16.6994	5.52069	6.11852	3.5295	0.00211204	0.0486723	TRUE	0.148334	0.901331	0.999309
LOC4343166	LOC_Os07g27810	uncharacterized LOC4343166	216.455	137.812	186.482	178.858	-0.651367	0.000127341	0.00965401	TRUE	-0.0602177	0.722247	0.985468
LOC4346335	LOC_Os08g44840	BAHD acyltransferase DCR	273.414	185.622	205.868	198.71	-0.558722	0.0015625	0.0417598	TRUE	-0.0510614	0.751368	0.989657
LOC4334789	LOC_Os03g63280	uncharacterized protein At4g15970	93.5345	21.2762	57.5494	67.7129	-2.13626	1.04379e-06	0.000515871	TRUE	0.234629	0.441477	0.951151
LOC4327835	LOC_Os01g57210	katanin p80 WD40 repeat-containing subunit B1 homolog	58.6897	14.2409	43.2946	47.3497	-2.04307	0.000289922	0.0150229	TRUE	0.129168	0.711649	0.981896
LOC4337620	LOC_Os05g02510	beta-hexosaminidase 1	75.8751	32.1597	59.1922	52.2336	-1.23837	0.000449216	0.0196877	TRUE	-0.180431	0.575674	0.962347
LOC4334775	LOC_Os03g63040	mediator of RNA polymerase II transcription subunit 1.1	14.9851	0	8.97275	9.05216	NA	0.000496472	0.0207942	FALSE	0.0127116	0.984579	0.999934
LOC4328076	LOC_Os02g02424	transcription factor IIIA	0	12.6812	0.941469	4.37653	NA	0.000379196	0.0176802	FALSE	2.2168	0.313685	0.951151
LOC9266501	LOC_Os02g55470	alpha-1,6-mannosyl-glycoprotein 2-beta-N-acetylglucosaminyltransferase	13.8444	0	20.8819	18.949	NA	0.000986099	0.0318376	FALSE	-0.140135	0.794748	0.991153
LOC107279230	LOC_Os10g41120	uncharacterized LOC107279230	22.6232	0	15.7311	13.1726	NA	0.000263829	0.0143896	FALSE	-0.256075	0.683092	0.979697
LOC4328172	LOC_Os02g03575	uncharacterized LOC4328172	28.2312	1.55964	8.99194	6.97278	-4.17801	0.00154963	0.0415542	TRUE	-0.366899	0.68744	0.979697
LOC4327489	LOC_Os01g60110	calcium uniporter protein 6, mitochondrial	0	24.5316	3.15742	0.868607	NA	0.000112556	0.00897236	FALSE	-1.86197	0.478192	0.951151
LOC4333543	LOC_Os03g43910	kxDL motif-containing protein 1	0	14.9696	1.10798	4.08221	NA	0.000681062	0.0252064	FALSE	1.88142	0.399841	0.951151
LOC4332225	LOC_Os03g14020	calmodulin-lysine N-methyltransferase	8.67064	44.977	7.34761	6.71673	2.37498	0.00219985	0.0497595	TRUE	-0.129516	0.907946	0.999309
LOC4352407	LOC_Os12g34854	DNA-directed RNA polymerase I subunit rpa43	11.6918	0	5.00353	6.72152	NA	0.0019143	0.0461341	FALSE	0.42584	0.712368	0.982246
LOC4325905	LOC_Os01g48280	ubiquitin-conjugating enzyme E2 36	189.379	115.01	201.784	186.942	-0.719516	0.000253711	0.0140617	TRUE	-0.110225	0.528155	0.951151
LOC4327019	LOC_Os01g55580	protein tesmin/TSO1-like CXC 5	0	20.5815	9.45308	12.0336	NA	0.00068869	0.0253427	FALSE	0.348216	0.6548	0.978393
LOC4332721	LOC_Os03g21120	probable apyrase 1	21.9915	1.59366	11.1887	11.9666	-3.78654	0.00147986	0.0407025	TRUE	0.0969768	0.897144	0.999143
LOC4332223	LOC_Os03g14000	acyl-CoA-binding domain-containing protein 5-like	39.7131	0	46.6393	48.1896	NA	5.50974e-07	0.000327779	FALSE	0.0471766	0.907554	0.999309
LOC4334833	LOC_Os03g63860	outer envelope pore protein 24, chloroplastic-like	73.9532	25.8871	68.333	62.4534	-1.51438	8.08762e-05	0.00738821	TRUE	-0.129802	0.652189	0.977191
LOC4347679	LOC_Os09g36250	protein ODORANT1	33.7185	0	23.2997	31.8082	NA	0.000396398	0.0181142	FALSE	0.449087	0.325073	0.951151
LOC4342075	LOC_Os06g50220	uncharacterized LOC4342075	16.078	0	3.71141	13.9743	NA	0.00129448	0.0373372	FALSE	1.91273	0.0372356	0.951151
LOC4343268	LOC_Os07g30810	nucleobase-ascorbate transporter 11	26.7787	87.85	50.1266	36.4551	1.71396	0.00220878	0.0497595	TRUE	-0.459457	0.209705	0.951151
LOC4332722	LOC_Os03g21140	zinc finger CCCH domain-containing protein 22-like	37.4524	7.7982	20.3471	27.0847	-2.26384	0.00195748	0.0468236	TRUE	0.412652	0.414216	0.951151
LOC4338552	LOC_Os05g30140	serine/arginine-rich-splicing factor SR34	22.6979	1.55964	15.2508	9.6408	-3.86328	0.000467139	0.0201976	TRUE	-0.661657	0.34755	0.951151
LOC4343843	LOC_Os07g41280	probable 6-phosphogluconolactonase 2	26.5607	0	31.0923	24.2228	NA	0.000965309	0.031419	FALSE	-0.360192	0.427717	0.951151
LOC4344422	LOC_Os08g01150	protein O-glucosyltransferase 1	24.2666	0	8.80624	7.30537	NA	0.000253861	0.0140617	FALSE	-0.269568	0.777653	0.991153
LOC4325199	LOC_Os01g07520	class E vacuolar protein-sorting machinery protein HSE1	110.849	47.2654	66.0066	70.1201	-1.22974	2.87182e-05	0.00386388	TRUE	0.0872179	0.774814	0.991153
LOC4339191	LOC_Os05g41480	probable sugar phosphate/phosphate translocator At4g32390	101.588	42.6205	77.6933	76.9637	-1.25311	2.05649e-05	0.00335354	TRUE	-0.0136113	0.955388	0.999934
LOC4330040	LOC_Os02g41680	phenylalanine ammonia-lyase-like	289.527	125.233	253.739	271.847	-1.20909	1.07298e-07	0.000133187	TRUE	0.0994491	0.53174	0.951151
LOC4341111	LOC_Os06g30440	probable indole-3-acetic acid-amido synthetase GH3.7	15.1139	0	8.43795	4.65171	NA	0.00115033	0.035061	FALSE	-0.859132	0.418623	0.951151
LOC4340564	LOC_Os06g12390	beta-1,3-galactosyltransferase GALT1	3.04189	29.0404	12.4632	18.693	3.25502	0.00156739	0.0418558	TRUE	0.584822	0.357526	0.951151
LOC4325155	LOC_Os01g18640	putative L-cysteine desulfhydrase 1	67.3541	23.3946	75.9929	62.5204	-1.52559	0.00211467	0.0486926	TRUE	-0.281538	0.327581	0.951151
LOC4347118	LOC_Os09g25900	probable xyloglucan glycosyltransferase 2	16.6078	67.6087	38.4768	27.7164	2.02535	0.000299213	0.0153061	TRUE	-0.473248	0.257603	0.951151
LOC107275752	LOC_Os12g38430	serine/arginine-rich SC35-like splicing factor SCL30	20.5391	0	10.8941	17.2548	NA	0.00037097	0.0173906	FALSE	0.663458	0.327223	0.951151
LOC4335543	LOC_Os04g28100	U-box domain-containing protein 9	0.380236	28.5838	6.81281	2.6441	6.23216	0.000123474	0.00948949	TRUE	-1.36548	0.322601	0.951151
LOC4336624	LOC_Os04g46930	serine racemase-like	1.92821	27.4808	8.65892	9.08086	3.83309	0.00146746	0.0404655	TRUE	0.0686415	0.935993	0.999486
LOC4341310	LOC_Os06g36700	T-complex protein 1 subunit epsilon	308.348	179.602	233.724	285.166	-0.779758	1.19718e-05	0.00248125	TRUE	0.286998	0.0691004	0.951151
LOC4345934	LOC_Os08g38900	tricin synthase 1-like	874.471	662.872	753.397	677.888	-0.39968	0.000167908	0.0111489	TRUE	-0.152365	0.163246	0.951151
LOC4332383	LOC_Os03g16369	serine/arginine repetitive matrix protein 1	53.9106	18.9878	39.3991	58.7038	-1.5055	0.000823788	0.0284255	TRUE	0.575293	0.093585	0.951151
LOC4337924	LOC_Os05g07650	transmembrane 9 superfamily member 12	471.626	344.492	403.328	480.712	-0.453175	0.000917439	0.0303217	TRUE	0.253219	0.0509757	0.951151
LOC4325297	LOC_Os01g50340	zinc finger BED domain-containing protein RICESLEEPER 1-like	40.6564	0	24.7407	24.9263	NA	0.00010751	0.00878733	FALSE	0.0107841	0.991463	0.999934
LOC4348057	LOC_Os10g04590	uncharacterized LOC4348057	3.82939	29.1765	5.26134	2.62017	2.92962	0.00166302	0.0430891	TRUE	-1.00577	0.532817	0.951151
LOC4331858	LOC_Os03g08620	B3 domain-containing protein Os03g0184500-like	19.1199	0	13.0172	7.27667	NA	0.000674132	0.0250654	FALSE	-0.839067	0.28979	0.951151
LOC4346440	LOC_Os09g04110	coatomer subunit alpha-3-like	269.232	174.515	291.481	318.823	-0.625499	0.000184632	0.0117071	TRUE	0.129356	0.392359	0.951151
LOC4327429	LOC_Os01g61440	uncharacterized LOC4327429	17.7008	0	40.2523	25.3427	NA	0.000669597	0.0249987	FALSE	-0.667502	0.107083	0.951151
LOC4350326	LOC_Os11g19480	receptor protein kinase-like protein ZAR1	35.626	7.7982	28.5081	25.6609	-2.19172	0.0019315	0.0463055	TRUE	-0.151798	0.732336	0.986274
LOC4336546	LOC_Os04g45900	probable metal-nicotianamine transporter YSL16	27.4311	0	17.9823	15.4746	NA	0.000882864	0.0294877	FALSE	-0.21668	0.723946	0.985672
LOC4339395	LOC_Os05g45180	anthocyanidin 5,3-O-glucosyltransferase	0.964106	26.854	11.8179	9.36561	4.7998	0.000995972	0.0320101	TRUE	-0.335528	0.641821	0.97411
LOC4341328	LOC_Os06g36990	probable phospholipid-transporting ATPase 4	41.234	10.3247	36.6322	47.0411	-1.99773	0.000866174	0.0292288	TRUE	0.360807	0.341782	0.951151
LOC9266258	LOC_Os11g20310	shaggy-related protein kinase NtK-1-like	0	18.8177	4.92988	4.09177	NA	5.16783e-05	0.00558978	FALSE	-0.268825	0.841885	0.995159
LOC4345982	LOC_Os08g39590	receptor protein kinase-like protein ZAR1	82.8149	24.1914	57.5863	70.1775	-1.77539	0.00103851	0.0327798	TRUE	0.285284	0.345983	0.951151
LOC4328349	LOC_Os02g06170	uncharacterized LOC4328349	8.90131	0	11.5025	13.7278	NA	0.00166626	0.0431334	FALSE	0.255148	0.717621	0.983976
LOC4351854	LOC_Os12g13460	ribulose-1,5 bisphosphate carboxylase/oxygenase large subunit N-methyltransferase, chloroplastic	61.0459	11.9524	47.3022	30.7027	-2.35259	0.00153829	0.041376	TRUE	-0.623544	0.104924	0.951151
LOC9270982	LOC_Os05g16640	nitrate regulatory gene2 protein	21.4554	0	16.3395	18.693	NA	0.000141111	0.0102099	FALSE	0.194126	0.738522	0.986274
LOC4348954	LOC_Os10g34614	uncharacterized LOC4348954	24.1982	0	6.14834	9.62166	NA	0.000409374	0.0184235	FALSE	0.646089	0.492815	0.951151
LOC4348836	LOC_Os10g32770	WD repeat-containing protein WDS homolog	12.9821	0	6.01866	8.74827	NA	0.000785169	0.0276574	FALSE	0.539555	0.576303	0.962583
LOC4339188	LOC_Os05g41440	cytochrome P450 98A1	274.949	161.765	277.634	284.496	-0.765264	0.000110184	0.00889365	TRUE	0.0352203	0.837315	0.993847
LOC4329563	LOC_Os02g33140	40S ribosomal protein S14	117.292	66.8459	101.308	96.92	-0.811193	0.000537638	0.0219575	TRUE	-0.0638856	0.778592	0.991153
LOC4350434	LOC_Os11g25860	receptor like protein kinase S.2	55.3298	18.8858	30.0565	39.0848	-1.55076	0.00105672	0.0331191	TRUE	0.378933	0.344252	0.951151
LOC4330061	LOC_Os02g42134	ADP-ribosylation factor GTPase-activating protein AGD2	18.9433	1.55964	15.7664	20.4445	-3.60241	0.00151083	0.041097	TRUE	0.374864	0.504252	0.951151
LOC4340462	LOC_Os06g10880	bZIP transcription factor 46-like	28.7484	0	18.5923	26.1826	NA	0.00170429	0.0433934	FALSE	0.493901	0.335793	0.951151
LOC4336273	LOC_Os04g41820	transcription factor RF2a-like	31.7822	0	5.33655	11.1028	NA	0.00068083	0.0252064	FALSE	1.05695	0.260807	0.951151
LOC4329657	LOC_Os02g35000	chaperone protein dnaJ 10	15.8474	0	4.72654	2.34499	NA	0.00136551	0.0387035	FALSE	-1.0112	0.55202	0.955976
LOC4339291	LOC_Os05g43582	putative rRNA methylase YtqB	20.967	0	16.5061	32.4447	NA	0.00171991	0.0435398	FALSE	0.974985	0.0500537	0.951151
LOC4328036	LOC_Os02g01940	lysine-specific demethylase JMJ25	18.4135	0	14.5671	9.9399	NA	0.000820997	0.0283902	FALSE	-0.55141	0.440716	0.951151
LOC4333493	LOC_Os03g42750	exocyst complex component SEC3A	98.6812	44.943	75.6661	86.1211	-1.13468	0.00191049	0.0461116	TRUE	0.18672	0.503323	0.951151
LOC9267257	LOC_Os01g50860	chloride channel protein CLC-e	0	13.376	2.21595	7.03019	NA	0.0021066	0.0486168	FALSE	1.66564	0.249421	0.951151
LOC4331284	LOC_Os03g01150	palmitoyl-protein thioesterase 1	70.7888	15.0377	94.9919	89.4352	-2.23494	9.77851e-05	0.00828851	TRUE	-0.0869623	0.72185	0.98542
LOC4334540	LOC_Os03g59670	transcription factor bHLH106	0.482053	15.7325	16.8759	9.6073	5.02841	0.00135585	0.0385456	TRUE	-0.812761	0.233707	0.951151
LOC4326326	LOC_Os01g47780	fasciclin-like arabinogalactan protein 11	920.53	539.889	1137.22	1056.9	-0.769803	3.36033e-06	0.0010795	TRUE	-0.105676	0.266984	0.951151
LOC4326316	LOC_Os01g39380	DENN domain and WD repeat-containing protein SCD1	69.1804	144.187	56.6272	77.392	1.0595	0.00170631	0.0433934	TRUE	0.45069	0.127411	0.951151
LOC4352605	LOC_Os12g38620	asparagine synthetase domain-containing protein 1	0	11.9524	7.12664	14.5916	NA	0.000740705	0.0265374	FALSE	1.03385	0.180701	0.951151
LOC4337172	LOC_Os04g54870	binding partner of ACD11 1	96.4412	27.7189	79.2255	83.1923	-1.79878	4.22249e-06	0.00122481	TRUE	0.0704836	0.795518	0.991153
LOC4327588	LOC_Os01g59740	protein RETICULATA-RELATED 3, chloroplastic	88.8095	44.977	63.3088	62.7095	-0.981527	0.000714393	0.0259321	TRUE	-0.0137217	0.969147	0.999934
LOC4344491	LOC_Os08g02040	uncharacterized LOC4344491	31.4226	70.3394	43.7765	47.6058	1.16253	0.00172944	0.043633	TRUE	0.12098	0.740481	0.986274
LOC4345460	LOC_Os08g29730	golgin candidate 4	43.0063	3.11928	31.3118	27.2378	-3.78526	0.000191148	0.0119236	TRUE	-0.201095	0.65864	0.979531
LOC4324446	LOC_Os01g40640	30S ribosomal protein S1 homolog A	12.2486	0	35.6508	19.8702	NA	0.000985344	0.0318376	FALSE	-0.843327	0.069568	0.951151
LOC4337904	LOC_Os05g07090	acyl-coenzyme A oxidase 4, peroxisomal	52.6204	0	46.2357	40.0156	NA	2.2098e-05	0.0035035	FALSE	-0.208444	0.539111	0.952307
LOC4349019	LOC_Os10g35540	AB hydrolase superfamily protein YfhM	31.0965	2.39048	17.2074	25.4049	-3.70138	0.000621084	0.023895	TRUE	0.562081	0.287443	0.951151
LOC9271734	LOC_Os03g60820	D-xylose-proton symporter-like 3, chloroplastic	50.0128	16.4613	19.7371	15.4889	-1.60322	0.000719321	0.0260198	TRUE	-0.349676	0.545645	0.953753
LOC4339266	LOC_Os05g43240	jacalin-related lectin 3	16.8655	0	15.5278	15.8167	NA	0.000789938	0.0277645	FALSE	0.026602	0.974654	0.999934
LOC4336370	LOC_Os04g43140	DEAD-box ATP-dependent RNA helicase 13	13.0091	0	19.055	14.0173	NA	0.00150892	0.0410798	FALSE	-0.442961	0.452415	0.951151
LOC4328487	LOC_Os02g08120	calmodulin-binding protein 60 C	119.974	65.2863	114.896	108.255	-0.877875	0.000135616	0.0100384	TRUE	-0.0858894	0.699953	0.980779
LOC4324710	LOC_Os01g56580	casein kinase 1-like protein HD16	123.085	61.6083	75.6806	89.8229	-0.998455	0.000670782	0.0249987	TRUE	0.247159	0.347648	0.951151
LOC4347900	LOC_Os09g39550	uncharacterized protein At2g27730, mitochondrial	131.014	66.914	141.887	94.4602	-0.96934	0.000167332	0.0111489	TRUE	-0.586968	0.00758726	0.621378
LOC4336140	LOC_Os04g39700	60S ribosomal protein L6-3	163.49	101.328	186.772	218.087	-0.690167	0.000701361	0.0255456	TRUE	0.223625	0.202032	0.951151
LOC4341429	LOC_Os06g39470	acyl transferase 7-like	126.262	59.6065	116.152	75.2361	-1.08288	0.000416971	0.0185529	TRUE	-0.626523	0.0101946	0.683271
LOC4336981	LOC_Os04g52400	MADS-box transcription factor 31-like	74.6056	25.2264	64.8602	44.7248	-1.56435	0.000102296	0.00848863	TRUE	-0.53626	0.0997229	0.951151
LOC4332638	LOC_Os03g19870	GPN-loop GTPase QQT2	57.2228	0	34.7846	41.7672	NA	4.27016e-06	0.00122481	FALSE	0.263924	0.499312	0.951151
LOC4330211	LOC_Os02g44104	F-box protein At5g51370	0	16.7334	6.88647	14.2829	NA	0.00060245	0.0235447	FALSE	1.05246	0.178171	0.951151
LOC9269555	LOC_Os01g26020	uncharacterized LOC9269555	0	16.7334	9.65641	5.53945	NA	0.000484389	0.0205264	FALSE	-0.801744	0.402864	0.951151
LOC4336846	LOC_Os04g50860	UV-B-induced protein At3g17800, chloroplastic	0	23.006	12.0949	11.6484	NA	0.000836259	0.0285796	FALSE	-0.0542655	0.918475	0.999352
LOC4331372	LOC_Os03g02160	zinc finger CCCH domain-containing protein 44	52.4708	126.622	65.7649	80.8329	1.27095	0.000605421	0.0236029	TRUE	0.297626	0.284595	0.951151
LOC4341406	LOC_Os06g38960	uncharacterized LOC4341406	177.598	80.358	114.359	145.531	-1.1441	4.55794e-06	0.00129579	TRUE	0.347753	0.0944826	0.951151
LOC4327465	LOC_Os01g62760	probable protein phosphatase 2C 9	45.3688	11.0876	43.0015	55.5094	-2.03276	0.000232661	0.0134428	TRUE	0.368342	0.290185	0.951151
LOC4349147	LOC_Os10g37740	shaggy-related protein kinase alpha	24.8235	83.4433	34.7861	12.8448	1.74909	0.00168562	0.0433205	TRUE	-1.43732	0.0047008	0.503769
LOC4333934	LOC_Os03g51110	transcription factor MYB52	26.3985	1.55964	6.29565	5.26427	-4.08117	0.000178731	0.0115528	TRUE	-0.258123	0.826027	0.993151
LOC4351590	LOC_Os12g06810	WD repeat-containing protein 48	126.424	44.1461	109.357	113.407	-1.51791	3.66571e-06	0.00115452	TRUE	0.0524579	0.825505	0.993151
LOC4334708	LOC_Os03g62070	IAA-amino acid hydrolase ILR1-like 4	308.238	189.028	351.392	335.765	-0.705448	4.55425e-05	0.00513352	TRUE	-0.0656305	0.627439	0.970273
LOC9269730	LOC_Os11g11890	LRR receptor-like serine/threonine-protein kinase HSL2	16.4583	56.5892	13.054	27.1565	1.78171	0.00191247	0.0461248	TRUE	1.0568	0.0576392	0.951151
LOC4350617	LOC_Os11g32260	probable alpha-mannosidase At5g13980	414.782	248.347	346.768	356.494	-0.739992	1.47881e-05	0.00279568	TRUE	0.0399064	0.775439	0.991153
LOC4350399	LOC_Os11g24484	very-long-chain 3-oxoacyl-CoA reductase-like protein At1g24470	23.3566	0	41.7654	30.9922	NA	3.86534e-05	0.00459898	FALSE	-0.430405	0.268608	0.951151
LOC4332663	LOC_Os03g20340	SNF1-related protein kinase regulatory subunit beta-1	24.1171	0	21.2871	22.5335	NA	9.57403e-05	0.00813666	FALSE	0.0820923	0.869237	0.997837
LOC4324953	LOC_Os01g65230	3-phosphoinositide-dependent protein kinase 2	3.85643	38.4663	14.4566	15.7785	3.31826	0.000564696	0.0224886	TRUE	0.126227	0.844567	0.995661
LOC4342696	LOC_Os07g10690	CTD small phosphatase-like protein 2	15.2698	0	16.0626	18.9825	NA	0.000788474	0.0277434	FALSE	0.240968	0.678188	0.979697
LOC4342890	NA	uncharacterized LOC4342890	83.2411	14.2409	32.2932	60.3453	-2.54726	1.99427e-05	0.00332633	TRUE	0.902013	0.0120362	0.725255
LOC4351878	LOC_Os12g14110	uncharacterized LOC4351878	5.45215	55.0636	7.05298	8.47787	3.3362	1.05664e-05	0.00227817	TRUE	0.265469	0.781403	0.991153
LOC4329691	LOC_Os02g35560	uncharacterized LOC4329691	40.1474	7.7982	12.3159	12.5505	-2.36409	0.00159092	0.0420657	TRUE	0.027227	0.984611	0.999934
LOC4328735	LOC_Os02g12600	probable 28S rRNA (cytosine-C(5))-methyltransferase	0	22.3112	3.76588	1.75635	NA	0.00113209	0.0346367	FALSE	-1.1004	0.603098	0.965971
LOC4343750	LOC_Os07g39780	SUMO-activating enzyme subunit 2	57.3454	167.445	74.5358	86.9419	1.54594	0.00028585	0.0149285	TRUE	0.222117	0.404763	0.951151
LOC4330468	LOC_Os02g47790	monodehydroascorbate reductase 1, peroxisomal-like	5.04488	52.1144	13.054	12.2514	3.36879	4.40001e-05	0.00503026	TRUE	-0.0915455	0.886656	0.998394
LOC4337071	LOC_Os04g53510	uncharacterized LOC4337071	18.4135	0.796828	5.81532	12.237	-4.53035	0.00168452	0.0433205	TRUE	1.07332	0.210629	0.951151
LOC4340905	LOC_Os06g21980	uncharacterized protein At2g17340	71.8133	9.35783	49.9809	44.3922	-2.94	0.000665476	0.0249871	TRUE	-0.171071	0.613089	0.965971
LOC4332399	LOC_Os03g16600	uncharacterized LOC4332399	28.5781	2.39048	15.8976	30.997	-3.57953	0.00107958	0.0335737	TRUE	0.963319	0.0607113	0.951151
LOC4340387	LOC_Os06g09540	phosphoinositide phosphatase SAC3	36.4946	104.822	27.437	31.423	1.52218	0.00110637	0.0341097	TRUE	0.195698	0.664426	0.979697
LOC4337607	LOC_Os05g02300	probable histone H2A.6	74.456	13.478	56.4254	68.5624	-2.46578	1.25362e-05	0.00256512	TRUE	0.281073	0.366244	0.951151
LOC4347802	LOC_Os09g38060	nicotinate-nucleotide pyrophosphorylase [carboxylating], chloroplastic-like	38.4642	7.7982	28.6539	31.7699	-2.3023	0.00212117	0.0487778	TRUE	0.148931	0.725602	0.985993
LOC4332617	LOC_Os03g19530	DEAD-box ATP-dependent RNA helicase 24-like	27.4437	101.668	46.5081	42.1524	1.88932	0.000683058	0.0252511	TRUE	-0.141865	0.689598	0.979826
LOC4334288	LOC_Os03g56420	uncharacterized protein At1g01500	14.9103	0	17.4844	13.9982	NA	0.000469082	0.0202544	FALSE	-0.320825	0.606106	0.965971
LOC4350692	LOC_Os11g34350	ABC transporter E family member 2	116.164	264.605	125.588	158.548	1.18768	0.000335296	0.0162483	TRUE	0.336222	0.0975241	0.951151
LOC4339440	LOC_Os05g45890	tRNA(His) guanylyltransferase 2	1.90118	38.6364	11.1711	18.9586	4.34499	8.30109e-05	0.00747024	TRUE	0.763083	0.240655	0.951151
LOC4330946	LOC_Os02g54470	60S ribosomal protein L35a-1	173.245	111.094	193.46	168.045	-0.641034	0.000551031	0.0222289	TRUE	-0.203184	0.257585	0.951151
LOC4326883	LOC_Os01g36620	putative pectate lyase 21	12.8596	60.5053	39.5848	50.6902	2.23422	0.000608627	0.0236709	TRUE	0.356761	0.317118	0.951151
LOC4337509	LOC_Os04g59540	1-phosphatidylinositol-3-phosphate 5-kinase FAB1B	13.566	0	6.6655	6.7263	NA	0.00171503	0.0434848	FALSE	0.0131007	0.997592	0.999934
LOC4349913	LOC_Os11g07280	coatomer subunit beta-1-like	479.075	397.806	354.772	353.912	-0.268187	0.000653019	0.0248217	TRUE	-0.00350076	0.962781	0.999934
LOC4342072	LOC_Os06g50154	translocon-associated protein subunit alpha	190.125	116.944	119.974	147.275	-0.701132	0.0012732	0.0371612	TRUE	0.295789	0.154676	0.951151
LOC4340501	LOC_Os06g11440	uncharacterized LOC4340501	1.52094	16.6313	3.47125	7.59012	3.45087	0.00119777	0.0358653	TRUE	1.12867	0.356651	0.951151
LOC4330368	LOC_Os02g46380	probable purine permease 11	21.0418	0	9.52674	8.76262	NA	0.00180107	0.0446995	FALSE	-0.12062	0.888353	0.998394
LOC4334913	LOC_Os04g01600	glyoxylate/hydroxypyruvate reductase HPR3	16.2817	0	8.91828	10.4998	NA	0.000657401	0.0248459	FALSE	0.235529	0.782803	0.991153
LOC4340510	LOC_Os06g11630	F-box protein FBW2	29.0935	1.59366	15.5838	19.4994	-4.19028	0.00130686	0.0374627	TRUE	0.323382	0.58963	0.964724
LOC4345098	LOC_Os08g15500	glutamyl-tRNA reductase-binding protein, chloroplastic	40.9412	1.55964	40.6943	22.4808	-4.71427	0.00018153	0.0116633	TRUE	-0.856131	0.0452917	0.951151
LOC4340230	LOC_Os06g06910	protein ALP1-like	21.1707	0	6.27802	6.98235	NA	0.0019641	0.0469017	FALSE	0.153403	0.892537	0.998928
LOC4330446	LOC_Os02g47440	syntaxin-22	40.569	4.67892	29.227	32.7868	-3.11613	0.000357908	0.0170338	TRUE	0.165812	0.706402	0.981449
LOC4343939	LOC_Os07g42895	ATP-dependent RNA helicase DEAH11, chloroplastic	23.18	3.11928	15.9713	19.0016	-2.8936	0.000825837	0.0284352	TRUE	0.250645	0.679742	0.979697
LOC4324619	LOC_Os01g56510	beta-glucosidase BoGH3B	31.5037	0	29.0061	30.6165	NA	8.68654e-05	0.00769952	FALSE	0.0779564	0.865614	0.997136
LOC4345681	LOC_Os08g34150	temperature-induced lipocalin-1	62.411	7.96828	50.1474	39.4174	-2.96946	5.98396e-05	0.00617349	TRUE	-0.34734	0.323706	0.951151
LOC4339307	LOC_Os05g43850	tubby-like F-box protein 9	73.8721	29.7692	29.2846	55.1672	-1.31121	0.00116759	0.0353806	TRUE	0.913667	0.0158	0.816974
LOC4332012	LOC_Os03g11010	metal transporter Nramp2-like	27.6888	1.55964	23.4294	13.979	-4.15002	0.00022056	0.0130009	TRUE	-0.745051	0.191635	0.951151
LOC4346429	LOC_Os09g03610	flowering time control protein FCA	2.28142	48.791	31.7215	40.286	4.41861	2.40196e-05	0.00357235	TRUE	0.344817	0.40336	0.951151
LOC4341352	LOC_Os06g37420	histone deacetylase 2	15.9285	0	13.7729	6.12809	NA	0.00161301	0.0423003	FALSE	-1.16833	0.156146	0.951151
LOC4348488	LOC_Os10g22980	uncharacterized LOC4348488	22.6439	3.11928	24.8688	34.6653	-2.85984	0.00114247	0.0348876	TRUE	0.479154	0.271997	0.951151
LOC4324037	LOC_Os01g32120	probable calcium-binding protein CML11	21.3743	0	8.7886	8.43481	NA	0.000955951	0.0312562	FALSE	-0.0592783	0.944763	0.999934
LOC4343770	LOC_Os07g40030	protein ANTHESIS POMOTING FACTOR 1	11.8414	46.0119	10.9117	19.3007	1.95817	0.00217039	0.0493445	TRUE	0.822779	0.200046	0.951151
LOC4334707	LOC_Os03g62060	IAA-amino acid hydrolase ILR1-like 3	1957.06	980.597	2229.37	2115.21	-0.996956	2.66469e-07	0.000194552	TRUE	-0.0758364	0.342954	0.951151
LOC9267678	NA	transmembrane 9 superfamily member 8	136.005	83.4433	87.2184	102.431	-0.704789	0.000290404	0.0150229	TRUE	0.231944	0.341406	0.951151
LOC4333022	LOC_Os03g27350	cysteine protease ATG4A-like	33.5608	0	16.5605	15.6971	NA	0.000996424	0.0320101	FALSE	-0.0772481	0.912529	0.999309
LOC4349139	LOC_Os10g37630	plant UBX domain-containing protein 10	44.9345	5.54378	29.3567	38.5488	-3.01888	5.0846e-05	0.00551833	TRUE	0.392996	0.344472	0.951151
LOC4347605	LOC_Os09g34860	probable 1-acylglycerol-3-phosphate O-acyltransferase	42.6324	13.342	40.8416	23.0121	-1.67598	0.00181434	0.0449094	TRUE	-0.827649	0.0522512	0.951151
LOC4327395	NA	fasciclin-like arabinogalactan protein 4	36.0125	0	22.7649	20.4254	NA	6.68093e-06	0.00168602	FALSE	-0.156447	0.764378	0.991113
LOC112939278	NA	uncharacterized LOC112939278	30.1801	0	14.1988	22.2726	NA	0.000226249	0.013215	FALSE	0.649502	0.26784	0.951151
LOC4330049	LOC_Os02g41860	probable aquaporin PIP2-2	97.0521	52.6731	81.8482	75.2935	-0.881693	0.000487927	0.0205974	TRUE	-0.120426	0.643739	0.974125
LOC9268609	LOC_Os05g51850	origin recognition complex subunit 4	60.1566	17.9529	47.6529	51.3219	-1.74451	0.000500003	0.0209148	TRUE	0.107011	0.752654	0.989657
LOC4344059	LOC_Os07g44660	xylulose kinase 2	148.139	78.6963	97.89	120.274	-0.912583	0.000437344	0.019299	TRUE	0.297095	0.191858	0.951151
LOC4351364	LOC_Os12g02910	probable galacturonosyltransferase 7	22.2096	0	7.84713	10.7989	NA	0.0006928	0.0253961	FALSE	0.460652	0.588485	0.964724
LOC4341554	LOC_Os06g41770	bZIP transcription factor 50-like	19.4461	0	17.1161	19.8272	NA	0.00101195	0.0323794	FALSE	0.212128	0.718589	0.984476
LOC4348767	LOC_Os10g31320	glycine-rich cell wall structural protein 2-like	481.072	195.859	596.785	554.649	-1.29644	1.70605e-08	4.56723e-05	TRUE	-0.105637	0.364204	0.951151
LOC4348938	LOC_Os10g34370	pentatricopeptide repeat-containing protein At1g61870, mitochondrial	46.3663	5.5778	46.2326	57.6653	-3.05531	0.00174104	0.043833	TRUE	0.318792	0.350533	0.951151
LOC9271802	LOC_Os01g68320	DEAD-box ATP-dependent RNA helicase 30-like	60.9441	171.415	81.4431	115.718	1.49193	2.37119e-05	0.00356466	TRUE	0.506753	0.037524	0.951151
LOC4329860	LOC_Os02g38220	eukaryotic translation initiation factor 4B1	39.5572	9.35783	40.824	47.3497	-2.07969	0.00167468	0.0432468	TRUE	0.213939	0.572242	0.962136
LOC4335957	LOC_Os04g36760	uncharacterized LOC4335957	23.2007	0	15.6191	8.47787	NA	0.000461491	0.0200614	FALSE	-0.881534	0.227921	0.951151
LOC4347853	LOC_Os09g38772	mitochondrial amidoxime reducing component 2	11.8684	53.7081	6.97932	11.8997	2.17801	0.00205172	0.0479471	TRUE	0.769763	0.358671	0.951151
LOC9272589	LOC_Os03g58204	60S ribosomal protein L4	261.315	201.403	274.565	322.843	-0.375707	0.0011914	0.0357698	TRUE	0.233687	0.119106	0.951151
LOC4347072	LOC_Os09g25100	putative CBL-interacting protein kinase 27	26.4462	2.39048	5.31736	9.6408	-3.46769	0.00104462	0.0329005	TRUE	0.858443	0.379744	0.951151
LOC4328108	NA	pentatricopeptide repeat-containing protein At2g17033	2.89232	24.4976	5.90817	6.68803	3.08234	0.00172504	0.043633	TRUE	0.178868	0.867831	0.997456
LOC4348695	LOC_Os10g29560	E3 ubiquitin ligase PQT3-like	18.4883	60.2528	16.7639	24.2276	1.70441	0.00157835	0.0419046	TRUE	0.531298	0.320655	0.951151
LOC9266295	LOC_Os03g24040	E3 ubiquitin-protein ligase DIS1-like	19.174	0	7.40363	17.5013	NA	0.000211303	0.0127596	FALSE	1.24116	0.0851044	0.951151
LOC4332916	LOC_Os03g25110	uncharacterized LOC4332916	16.4105	0	6.73916	3.51749	NA	0.0016812	0.0433205	FALSE	-0.938023	0.460117	0.951151
LOC4326630	LOC_Os01g43350	mitogen-activated protein kinase kinase kinase 7	2.86529	23.6327	1.73562	7.28624	3.04403	0.001169	0.0353806	TRUE	2.06972	0.163806	0.951151
LOC4341205	LOC_Os06g34040	protein DJ-1 homolog A	95.633	46.3665	115.448	90.8494	-1.04442	0.000291985	0.0150243	TRUE	-0.345695	0.14086	0.951151
LOC4330565	LOC_Os02g49070	ADP-ribosylation factor GTPase-activating protein AGD12	2.89232	94.1906	9.58276	16.6327	5.02529	2.52408e-06	0.000900955	TRUE	0.795511	0.254205	0.951151
LOC112938812	LOC_Os04g30410	uncharacterized LOC112938812	0	9.45989	0	0	NA	0.00111211	0.0342209	FALSE	NA	1	1
LOC4345841	LOC_Os08g37370	mitochondrial uncoupling protein 5	135.591	72.6619	64.162	61.6183	-0.899993	0.00079272	0.0277958	TRUE	-0.0583609	0.825883	0.993151
LOC4331254	LOC_Os02g58500	probable phospholipase A2 homolog 1	6.13784	29.3126	5.76086	7.02062	2.25572	0.00201863	0.0475777	TRUE	0.285315	0.799701	0.991153
LOC4340970	LOC_Os06g23684	nicotianamine aminotransferase A	23.2485	0	12.6105	3.22317	NA	0.00148622	0.0407204	FALSE	-1.96807	0.0447073	0.951151
LOC4325029	LOC_Os01g67340	PTI1-like tyrosine-protein kinase 1	21.5032	0	14.439	20.4349	NA	0.000175422	0.011404	FALSE	0.501071	0.403668	0.951151
LOC4342453	LOC_Os07g06680	fasciclin-like arabinogalactan protein 15	208.404	128.488	251.855	183.412	-0.697744	2.18084e-05	0.0035035	TRUE	-0.457503	0.00677684	0.613265
LOC4326025	LOC_Os01g25760	putative disease resistance protein RGA4	21.204	0	14.5847	18.6403	NA	0.00162622	0.0424389	FALSE	0.353968	0.543241	0.952307
LOC4343814	LOC_Os07g40870	protein PELPK1	105.573	22.2091	88.4078	85.5994	-2.24902	0.000167971	0.0111489	TRUE	-0.0465729	0.816441	0.99176
LOC4343741	LOC_Os07g39590	U-box domain-containing protein 4	34.0365	91.6156	39.2725	60.6779	1.42851	0.00188831	0.0459561	TRUE	0.627653	0.0693889	0.951151
LOC4339162	LOC_Os05g41110	60S ribosomal protein L30	113.504	249.178	153.672	180.591	1.13443	0.000577278	0.0228106	TRUE	0.232874	0.223706	0.951151
LOC4344054	LOC_Os07g44610	pyrrolidone-carboxylate peptidase	55.3694	148.613	76.8239	81.1368	1.4244	0.00040641	0.0183627	TRUE	0.0788014	0.766092	0.991113
LOC9269795	LOC_Os06g44450	zinc finger protein CONSTANS-LIKE 5	74.62	14.0368	39.0852	54.2794	-2.41035	0.000574454	0.0227551	TRUE	0.473782	0.175643	0.951151
LOC4337898	LOC_Os05g07030	arginine--tRNA ligase, chloroplastic/mitochondrial	52.8303	146.475	74.4461	78.6889	1.47122	0.00126899	0.0370939	TRUE	0.0799634	0.792832	0.991153
LOC4333407	LOC_Os03g40670	glycerophosphodiester phosphodiesterase GDPD6	21.8356	68.7117	47.0252	31.2339	1.65387	0.000554296	0.0222457	TRUE	-0.590323	0.124741	0.951151
LOC4343486	LOC_Os07g35410	putative receptor-like protein kinase At4g00960	4.82053	39.5352	11.4289	16.3288	3.03588	0.000629205	0.0240512	TRUE	0.514738	0.442268	0.951151
LOC4342842	LOC_Os07g14650	uncharacterized LOC4342842	0	11.1556	8.69575	7.29102	NA	0.00120378	0.0359215	FALSE	-0.25419	0.788273	0.991153
LOC4332329	LOC_Os03g15630	uncharacterized LOC4332329	17.5242	1.55964	18.7957	10.5477	-3.49006	0.00138112	0.0388856	TRUE	-0.833475	0.196469	0.951151
LOC4327203	LOC_Os01g53750	glucan endo-1,3-beta-glucosidase 13	39.1499	9.45989	33.6942	27.446	-2.04911	0.000871936	0.0293528	TRUE	-0.295905	0.500502	0.951151
LOC4334908	LOC_Os04g01520	UNC93-like protein 1	22.3114	0	12.002	16.6375	NA	0.00127643	0.0371629	FALSE	0.471158	0.48469	0.951151
LOC9272389	LOC_Os04g45834	uncharacterized LOC9272389	11.8414	0	3.02774	11.1028	NA	0.00129395	0.0373372	FALSE	1.87461	0.0749808	0.951151
LOC4348196	LOC_Os10g09850	uncharacterized LOC4348196	21.3266	0	14.162	13.187	NA	0.000854657	0.0290168	FALSE	-0.102908	0.862405	0.997136
LOC4349516	LOC_Os10g42870	protein NRT1/ PTR FAMILY 8.3	59.552	19.6145	73.9787	60.7019	-1.60223	0.000506106	0.0210332	TRUE	-0.28537	0.335792	0.951151
LOC4331115	LOC_Os02g56900	desumoylating isopeptidase 1	103.815	39.5012	52.1424	40.5851	-1.39405	0.000369181	0.0173391	TRUE	-0.361504	0.29347	0.951151
LOC4326272	LOC_Os01g16430	cysteine proteinase inhibitor 12-like	121.543	51.0114	67.4844	81.2516	-1.25258	0.00020676	0.0125561	TRUE	0.267842	0.343535	0.951151
LOC4337365	LOC_Os04g57640	uncharacterized LOC4337365	67.537	15.8685	35.7084	39.4174	-2.08951	0.000117991	0.00926672	TRUE	0.142571	0.724544	0.985758
LOC4337728	LOC_Os05g04450	peroxidase 2	23.8116	0	19.6443	9.65515	NA	0.000154247	0.0107255	FALSE	-1.02474	0.117628	0.951151
LOC4330396	LOC_Os02g46750	uncharacterized LOC4330396	13.566	0	4.72654	4.37653	NA	0.00153151	0.0413246	FALSE	-0.110998	0.935764	0.999486
LOC4325986	LOC_Os01g03650	protein ABCI7, chloroplastic	13.4164	64.3534	38.4591	35.3113	2.26202	0.000546405	0.0221632	TRUE	-0.123197	0.74835	0.988991
LOC9272392	LOC_Os03g49140	putative ABC1 protein At2g40090	0	11.1556	8.97275	3.80224	NA	0.001685	0.0433205	FALSE	-1.2387	0.262792	0.951151
LOC4325150	LOC_Os01g18450	uncharacterized LOC4325150	22.7727	0	6.96013	10.562	NA	0.00111571	0.0342987	FALSE	0.601701	0.488934	0.951151
LOC4331019	LOC_Os02g55440	transmembrane 9 superfamily member 11	276.743	153.292	238.256	228.606	-0.852262	0.000136695	0.0100488	TRUE	-0.0596506	0.691135	0.979826
LOC4341925	LOC_Os06g47910	acetylajmalan esterase	26.1264	0	19.0358	24.821	NA	0.000566382	0.0225186	FALSE	0.382846	0.466751	0.951151
LOC4332711	LOC_Os03g20980	uncharacterized LOC4332711	92.9713	48.0282	54.986	57.1987	-0.952904	0.00120428	0.0359215	TRUE	0.0569198	0.881197	0.997963
LOC4338463	LOC_Os05g27320	TOM1-like protein 6	23.4043	0	13.1085	15.9867	NA	0.000883024	0.0294877	FALSE	0.286369	0.651381	0.976968
LOC4345019	LOC_Os08g13920	xyloglucan endotransglycosylase/hydrolase protein 8-like	1454.89	978.474	1422.72	1267.49	-0.572307	3.67057e-07	0.000240647	TRUE	-0.166685	0.0690234	0.951151
LOC4333359	LOC_Os03g39610	chlorophyll a-b binding protein, chloroplastic-like	419.542	294.66	178.813	158.201	-0.509762	0.000929054	0.0306111	TRUE	-0.176691	0.346521	0.951151
LOC4332275	NA	phosphomevalonate kinase, peroxisomal	30.099	7.7982	22.9506	37.0916	-1.9485	0.00187405	0.0458736	TRUE	0.692561	0.12148	0.951151
LOC4334029	LOC_Os03g52630	endoglucanase 10-like	706.798	388.822	641.467	529.569	-0.862187	7.04799e-08	0.000119167	TRUE	-0.276557	0.0184553	0.87012
LOC4345659	LOC_Os08g33750	myb-related protein 2	11.9432	0	14.0323	19.6142	NA	0.00153919	0.041376	FALSE	0.483146	0.427277	0.951151
LOC4334285	LOC_Os03g56390	S-adenosyl-L-methionine-dependent tRNA 4-demethylwyosine synthase-like	1.92821	40.7547	14.1428	15.1802	4.40163	0.000186779	0.0118116	TRUE	0.102129	0.876324	0.997963
LOC4330783	LOC_Os02g52130	F-box protein FBW2	35.626	4.78097	23.4309	9.34648	-2.89755	0.0011842	0.0357059	TRUE	-1.32592	0.0315665	0.951151
LOC4338971	LOC_Os05g37950	protein GUCD1	19.7516	0	7.92079	6.13288	NA	0.00031404	0.0156654	FALSE	-0.36908	0.711331	0.981651
LOC4350771	LOC_Os11g36940	glucan endo-1,3-beta-glucosidase 8	46.597	6.27257	33.55	52.3101	-2.89311	0.0012887	0.0373305	TRUE	0.640776	0.0884024	0.951151
LOC4336387	LOC_Os04g43350	uncharacterized protein At4g13200, chloroplastic	17.9522	0	5.44703	16.9749	NA	0.00171234	0.0434848	FALSE	1.63986	0.0368003	0.951151
LOC4328469	LOC_Os02g07840	bZIP transcription factor RISBZ4-like	31.9524	0	24.6478	33.8732	NA	1.72752e-05	0.00313544	FALSE	0.458684	0.302818	0.951151
LOC4324634	LOC_Os01g54810	GDSL esterase/lipase At4g10955	2.86529	37.7035	16.3587	11.9858	3.71795	9.15953e-05	0.00786764	TRUE	-0.448737	0.488358	0.951151
LOC4331138	LOC_Os02g57120	CLIP-associated protein	276.994	172.668	226.456	254.779	-0.68185	6.63335e-05	0.00657705	TRUE	0.170016	0.307894	0.951151
LOC107278698	NA	uncharacterized protein At1g27050	17.1917	0	7.71745	3.79745	NA	0.000554006	0.0222457	FALSE	-1.02309	0.385483	0.951151
LOC4343611	LOC_Os07g37640	elongator complex protein 1	26.3714	0	34.7301	41.4729	NA	2.6005e-05	0.0036965	FALSE	0.255982	0.520118	0.951151
LOC4323870	LOC_Os01g08310	serine/threonine protein phosphatase 2A 57 kDa regulatory subunit B' kappa isoform	27.851	0	23.8184	16.6375	NA	0.000159994	0.0109787	FALSE	-0.517638	0.332914	0.951151
LOC4340911	LOC_Os06g22080	diacylglycerol O-acyltransferase 2D	15.3924	0	7.51412	11.3445	NA	0.00189687	0.0460558	FALSE	0.59432	0.469916	0.951151
LOC4326038	LOC_Os01g03070	eukaryotic translation initiation factor 3 subunit A	318.465	503.24	307.8	264.53	0.660111	0.00085692	0.029025	TRUE	-0.218562	0.144479	0.951151
LOC4325581	LOC_Os01g51840	protein IQ-DOMAIN 31	108.567	38.0096	84.6726	85.0395	-1.51415	5.71592e-05	0.00602046	TRUE	0.00623852	0.991972	0.999934
LOC4340922	LOC_Os06g22550	uncharacterized LOC4340922	14.6796	81.1888	18.445	16.6614	2.46747	0.000121667	0.00941817	TRUE	-0.14672	0.794013	0.991153
LOC4339397	LOC_Os05g45210	respiratory burst oxidase homolog protein A	52.3627	4.74695	42.944	42.028	-3.46347	5.22642e-06	0.00142884	TRUE	-0.0311033	0.939163	0.999486
LOC4348925	LOC_Os10g34030	uncharacterized LOC4348925	14.4823	0	19.0358	23.0312	NA	0.000958749	0.0312688	FALSE	0.274872	0.608882	0.965971
LOC4328336	LOC_Os02g05930	tyrosine-sulfated glycopeptide receptor 1	31.7488	0	9.91422	5.54424	NA	2.56891e-05	0.00368421	FALSE	-0.83851	0.383888	0.951151
LOC4332199	LOC_Os03g13590	protein OBERON 3	90.4529	171.245	140.578	137.244	0.920821	0.00215433	0.0492583	TRUE	-0.0346209	0.858322	0.997136
LOC4337144	LOC_Os04g54410	MICOS complex subunit mic60	37.5812	123.537	48.0435	80.2873	1.71686	0.00020631	0.0125525	TRUE	0.740832	0.0152752	0.816627
LOC4342905	LOC_Os07g17220	putative disease resistance RPP13-like protein 1	0	14.2409	1.80928	3.22317	NA	0.000440467	0.0193835	FALSE	0.833063	0.70144	0.980832
LOC4330717	LOC_Os02g51140	uncharacterized LOC4330717	20.1922	71.9671	35.2649	40.2956	1.83354	0.00136089	0.0386206	TRUE	0.19239	0.627463	0.970273
LOC4346125	LOC_Os08g41830	sulfite oxidase	36.6234	106.619	68.4964	78.4114	1.54163	0.000832177	0.0285255	TRUE	0.195034	0.475607	0.951151
LOC9270179	LOC_Os06g02530	histone H3.v1	130.234	61.5403	99.885	122.748	-1.08151	0.0010533	0.033102	TRUE	0.297365	0.190196	0.951151
LOC4352732	LOC_Os12g41140	VAN3-binding protein	52.4645	18.157	41.1362	40.889	-1.53082	0.000879665	0.0294549	TRUE	-0.0086959	0.973969	0.999934
LOC4347462	LOC_Os09g32230	ervatamin-B	15.8267	0	6.46216	2.33542	NA	0.000720859	0.0260198	FALSE	-1.46833	0.315895	0.951151
LOC4342553	LOC_Os07g08170	ruvB-like protein 1	6.87128	46.7067	15.8048	19.8367	2.76498	0.000123448	0.00948949	TRUE	0.327817	0.576581	0.962583
LOC4347183	LOC_Os09g27060	ATP-dependent DNA helicase DDM1	22.5421	1.55964	24.2795	25.6657	-3.85333	0.000482506	0.0205264	TRUE	0.0801026	0.875387	0.997963
LOC9269916	LOC_Os03g48180	protein NRT1/ PTR FAMILY 2.11	326.708	255.315	356.778	343.999	-0.355722	0.000342283	0.0164362	TRUE	-0.0526253	0.701989	0.980832
LOC4332325	LOC_Os03g15570	mitogen-activated protein kinase kinase kinase 1	30.1324	0	13.0716	18.0947	NA	4.74354e-05	0.00518787	FALSE	0.46913	0.451059	0.951151
LOC4344892	LOC_Os08g09920	putative F-box/LRR-repeat protein At3g59170	16.6349	0	5.87134	3.20881	NA	0.000438404	0.0193193	FALSE	-0.871651	0.53291	0.951151
LOC4325620	LOC_Os01g55530	uncharacterized LOC4325620	2.20663	37.6014	6.57265	9.61209	4.09087	0.000328421	0.0160769	TRUE	0.548375	0.547475	0.954155
LOC4351561	LOC_Os12g06260	NDR1/HIN1-like protein 1	103.177	40.128	84.3427	71.4242	-1.36245	0.00022364	0.0131103	TRUE	-0.239849	0.360941	0.951151
LOC4340531	LOC_Os06g11990	protein CELLULOSE SYNTHASE INTERACTIVE 1	1172.31	991.626	1232.64	1333.21	-0.241489	0.000307534	0.0154609	TRUE	0.113159	0.238661	0.951151
LOC9271613	LOC_Os12g36740	protein FAM133	0	11.1216	3.65539	9.08565	NA	0.00189871	0.0460558	FALSE	1.31356	0.233293	0.951151
LOC4333548	LOC_Os03g44010	mediator of RNA polymerase II transcription subunit 19a	0	33.1266	16.5237	18.4034	NA	1.73588e-06	0.00070589	FALSE	0.155437	0.783434	0.991153
LOC4351807	LOC_Os12g12260	diacylglycerol kinase 2	16.9133	0	22.2846	28.4989	NA	0.00103613	0.0327798	FALSE	0.354862	0.453944	0.951151
LOC4342987	LOC_Os07g22220	WD40 repeat-containing protein HOS15	59.2132	5.5778	27.8805	19.552	-3.40815	4.49018e-05	0.0051142	TRUE	-0.511939	0.297479	0.951151
LOC4342444	LOC_Os07g06550	uncharacterized LOC4342444	45.5184	17.3941	56.2926	45.536	-1.38785	0.00130181	0.0374403	TRUE	-0.305939	0.368217	0.951151
LOC4347525	LOC_Os09g32988	uncharacterized LOC4347525	0	10.3588	5.90817	4.38609	NA	0.00187766	0.0458994	FALSE	-0.429775	0.73251	0.986274
LOC4331742	NA	40S ribosomal protein S28	24.2729	0.796828	20.5137	23.3064	-4.92894	0.000844555	0.0287408	TRUE	0.184141	0.735044	0.986274
LOC4341695	LOC_Os06g44230	DNA-directed RNA polymerase 3B, chloroplastic	18.6649	0	10.0247	8.48265	NA	0.000541706	0.0220218	FALSE	-0.240972	0.782821	0.991153
LOC9266405	LOC_Os10g33520	long-chain-alcohol oxidase FAO1	80.6082	37.9076	128.098	117.924	-1.08844	0.00220254	0.0497595	TRUE	-0.119389	0.567388	0.960443
LOC4333815	LOC_Os03g49220	adenylosuccinate synthetase 2, chloroplastic-like	45.3688	6.23856	34.8582	18.3651	-2.86242	8.0733e-05	0.00738821	TRUE	-0.924529	0.0508745	0.951151
LOC4340682	LOC_Os06g14630	GDSL esterase/lipase At5g37690	22.7727	0	17.0792	17.5205	NA	0.000253886	0.0140617	FALSE	0.0367968	0.963102	0.999934
LOC4326701	LOC_Os01g12280	uncharacterized LOC4326701	0	15.7325	7.34761	7.2958	NA	0.000719072	0.0260198	FALSE	-0.0102083	0.997513	0.999934
LOC4345613	LOC_Os08g32970	annexin D5	26.1201	0	9.56356	11.6532	NA	0.000116977	0.00921049	FALSE	0.285105	0.706989	0.981449
LOC4347427	LOC_Os09g31260	uncharacterized LOC4347427	34.9673	7.83221	34.2145	24.2372	-2.15851	0.00100004	0.0320941	TRUE	-0.497385	0.253184	0.951151
LOC4348211	LOC_Os10g10244	alanine--tRNA ligase	365.735	249.042	342.303	299.595	-0.554408	9.10312e-05	0.00786123	TRUE	-0.192261	0.181107	0.951151
LOC4330018	LOC_Os02g40860	casein kinase 1-like	16.4105	0	10.1544	25.6609	NA	0.000470607	0.0202591	FALSE	1.33747	0.0237304	0.897806
LOC4349630	LOC_Os11g02760	bifunctional bis(5'-adenosyl)-triphosphatase/adenylylsulfatase FHIT	4.48805	41.9257	21.9899	13.12	3.22368	3.71603e-05	0.00450481	TRUE	-0.745074	0.203397	0.951151
LOC107275646	LOC_Os06g13050	NLR family CARD domain-containing protein 3	20.5931	0	7.88396	5.55381	NA	0.000128019	0.00965401	FALSE	-0.505444	0.622914	0.968236
LOC4337660	LOC_Os05g03120	interactor of constitutive active ROPs 2, chloroplastic	69.1678	14.1048	36.1872	30.9109	-2.29392	0.000325342	0.0160055	TRUE	-0.227365	0.585138	0.964129
LOC4345284	LOC_Os08g23780	probable galacturonosyltransferase 4	32.2165	0	16.1922	13.6991	NA	0.000335334	0.0162483	FALSE	-0.241223	0.70353	0.980832
LOC4325550	LOC_Os01g54480	integrin-linked protein kinase 1	49.9587	16.5973	24.0202	32.6911	-1.58979	0.00194209	0.04649	TRUE	0.444653	0.325983	0.951151
LOC4338176	LOC_Os05g14590	DNA replication licensing factor MCM6-like	65.534	17.4622	52.4546	51.4367	-1.90801	0.000793344	0.0277958	TRUE	-0.0282714	0.920448	0.999486
LOC4332340	LOC_Os03g15770	putative serine/threonine-protein kinase	19.8056	0	12.2407	10.2294	NA	0.000144067	0.0103568	FALSE	-0.258954	0.731416	0.986274
LOC4332034	LOC_Os03g11330	probable galacturonosyltransferase 14	32.4075	1.55964	12.1302	18.0517	-4.37704	1.38397e-05	0.0027276	TRUE	0.573534	0.36601	0.951151
LOC4330519	LOC_Os02g48460	short-chain dehydrogenase/reductase family 42E member 1	64.6717	14.0368	38.1822	35.4261	-2.20393	0.000945779	0.0310528	TRUE	-0.108084	0.773458	0.991153
LOC9266470	LOC_Os07g40640	uncharacterized LOC9266470	29.5692	0.796828	9.34259	13.3808	-5.21368	0.000173171	0.0113379	TRUE	0.518274	0.488467	0.951151
LOC4332433	LOC_Os03g17100	probable histone H2A.5	282.241	189.028	216.039	249.117	-0.578329	4.72998e-05	0.00518787	TRUE	0.205534	0.219179	0.951151
LOC4351679	LOC_Os12g08180	leucine-rich repeat receptor-like tyrosine-protein kinase PXC3	18.5901	0	22.5263	9.06651	NA	0.00126283	0.0369812	FALSE	-1.31299	0.0365561	0.951151
LOC4328083	LOC_Os02g02510	DNA-directed RNA polymerase II subunit 4	15.0121	68.4396	33.9904	30.5639	2.1887	0.000316937	0.0157502	TRUE	-0.153299	0.719009	0.984476
LOC4336162	LOC_Os04g40150	beta-1,4-mannosyl-glycoprotein 4-beta-N-acetylglucosaminyltransferase	16.7637	0	14.8809	15.1994	NA	0.000209388	0.0126803	FALSE	0.0305492	0.960133	0.999934
LOC4337213	LOC_Os04g55500	crossover junction endonuclease EME1-like	12.9343	0	1.84611	5.82899	NA	0.00174892	0.0439625	FALSE	1.65876	0.308361	0.951151
LOC4332063	LOC_Os03g11670	pentatricopeptide repeat-containing protein ATP4 homolog, chloroplastic-like	32.5363	0	34.0641	24.1989	NA	2.4241e-05	0.00358868	FALSE	-0.493309	0.271242	0.951151
LOC4341730	LOC_Os06g44870	nuclear intron maturase 3, mitochondrial	14.3535	0	6.64631	4.95081	NA	0.00193842	0.0464368	FALSE	-0.424888	0.719985	0.98504
LOC4349511	LOC_Os10g42820	CSC1-like protein At1g32090	46.8213	6.30659	25.9415	41.1355	-2.89223	4.35716e-05	0.00499906	TRUE	0.665123	0.113292	0.951151
LOC4341199	NA	uncharacterized LOC4341199	49.6262	9.35783	50.8648	45.5599	-2.40686	0.000381226	0.0177234	TRUE	-0.158902	0.649049	0.975896
LOC4341990	LOC_Os06g49040	protein PHOSPHATE STARVATION RESPONSE 3-like	17.7008	0	13.1645	12.261	NA	0.000135594	0.0100384	FALSE	-0.102578	0.87721	0.997963
LOC9269038	LOC_Os09g30486	fasciclin-like arabinogalactan protein 7	112.316	45.045	103.728	68.6341	-1.31812	8.07749e-05	0.00738821	TRUE	-0.595802	0.0197759	0.873548
LOC4341769	LOC_Os06g45360	aminopeptidase P1	49.5307	130.218	52.8597	48.4505	1.39453	0.000728475	0.0262063	TRUE	-0.125659	0.707713	0.981449
LOC4349055	LOC_Os10g36030	probable ascorbate-specific transmembrane electron transporter 1	6.92535	40.128	9.65641	5.26427	2.53465	0.000837714	0.0285989	TRUE	-0.875254	0.366934	0.951151
LOC4344535	LOC_Os08g02550	COP9 signalosome complex subunit 3	6.59286	48.723	17.1145	30.3414	2.88563	0.000230775	0.0133895	TRUE	0.826066	0.097597	0.951151
LOC4330824	LOC_Os02g52590	probable fucosyltransferase 8	17.4431	0	14.5671	24.1941	NA	0.000894606	0.0297508	FALSE	0.731944	0.187734	0.951151
LOC4332040	LOC_Os03g11410	probable mitochondrial-processing peptidase subunit beta, mitochondrial	459.799	343.457	415.103	452.077	-0.420876	0.000777275	0.0274697	TRUE	0.123098	0.346688	0.951151
LOC4330174	LOC_Os02g43590	ELMO domain-containing protein A	38.1444	96.0224	22.6736	49.3047	1.3319	0.00177552	0.0442846	TRUE	1.12071	0.0061985	0.583638
LOC4332113	LOC_Os03g12370	heat stress transcription factor A-9-like	0	26.718	9.98943	7.87009	NA	0.000113729	0.00904346	FALSE	-0.344022	0.676518	0.979697
LOC4335795	LOC_Os04g33780	OTU domain-containing protein 5	18.3865	71.6609	30.4263	49.8886	1.96254	2.54771e-05	0.00368421	TRUE	0.713389	0.0598022	0.951151
LOC4334517	LOC_Os03g59360	remorin 4.1-like	249.746	145.746	211.685	210.851	-0.777	3.02344e-05	0.00399703	TRUE	-0.00569794	0.953784	0.999934
LOC4333726	LOC_Os03g47740	BEL1-like homeodomain protein 7	117.782	38.3302	97.1887	95.7667	-1.61957	0.000115957	0.00917491	TRUE	-0.0212643	0.929862	0.999486
LOC4351684	LOC_Os12g08260	2-oxoisovalerate dehydrogenase subunit alpha 2, mitochondrial	20.1381	0	16.7094	16.6614	NA	0.000189601	0.0119211	FALSE	-0.00414823	0.987683	0.999934
LOC4332645	LOC_Os03g19960	probable pre-mRNA-splicing factor ATP-dependent RNA helicase DEAH3	90.3034	32.4658	50.94	69.6893	-1.47586	0.0012736	0.0371612	TRUE	0.45214	0.149069	0.951151
LOC4347483	LOC_Os09g32470	cytochrome b561 and DOMON domain-containing protein At3g25290	2.89232	26.0912	10.5787	13.1057	3.17327	0.0020537	0.0479471	TRUE	0.309028	0.660164	0.979697
LOC4352075	LOC_Os12g22810	uncharacterized LOC4352075	8.21562	51.8423	22.8946	36.4934	2.65769	4.33001e-05	0.00498571	TRUE	0.67263	0.13215	0.951151
LOC4352308	LOC_Os12g32380	40S ribosomal protein S29	131.116	270.707	199.533	182.692	1.04589	0.0014863	0.0407204	TRUE	-0.127214	0.469939	0.951151
LOC4337606	LOC_Os05g02260	uncharacterized LOC4337606	29.1683	99.6324	47.6352	45.3086	1.77222	0.000985818	0.0318376	TRUE	-0.0722434	0.828785	0.993151
LOC4334648	LOC_Os03g61210	transmembrane protein 184A	26.6021	0	20.9924	21.0045	NA	3.07491e-06	0.00100798	FALSE	0.000825938	0.998833	0.999976
LOC4331955	LOC_Os03g10200	deSI-like protein At4g17486	41.3899	9.4939	20.328	30.1045	-2.1242	0.000236056	0.013512	TRUE	0.566512	0.243594	0.951151
LOC4334391	LOC_Os03g57880	glucan endo-1,3-beta-glucosidase 8	30.5063	4.67892	25.554	20.7867	-2.70486	0.000872588	0.0293528	TRUE	-0.297891	0.540841	0.952307
LOC4325994	LOC_Os01g03730	endonuclease 2	40.4942	0	34.6564	20.4349	NA	1.40346e-05	0.00274916	FALSE	-0.762085	0.0966545	0.951151
LOC4347692	LOC_Os09g36460	E3 ubiquitin ligase BIG BROTHER-related	37.5875	7.86623	29.7442	29.8101	-2.25651	0.000338097	0.0162839	TRUE	0.00319416	0.999777	0.999976
LOC4352333	LOC_Os12g32850	4-hydroxyphenylacetaldehyde oxime monooxygenase	25.156	1.55964	6.36931	4.66606	-4.01162	0.000483756	0.0205264	TRUE	-0.448932	0.715263	0.983309
LOC4346346	LOC_Os08g45040	zinc finger protein 593	49.8569	5.5778	38.496	44.3778	-3.16003	7.50101e-05	0.00711025	TRUE	0.205131	0.587437	0.96461
LOC4337915	LOC_Os05g07300	G-type lectin S-receptor-like serine/threonine-protein kinase At2g19130	7.45515	32.3298	7.47729	9.63601	2.11655	0.00150694	0.0410798	TRUE	0.365921	0.676381	0.979697
LOC4343955	LOC_Os07g43050	serine/arginine-rich splicing factor SC35	17.1169	74.1875	31.6463	28.652	2.11575	0.000191025	0.0119236	TRUE	-0.143403	0.733791	0.986274
LOC4324876	LOC_Os01g68324	dolichyl-diphosphooligosaccharide--protein glycosyltransferase subunit 2-like	346.031	169.297	277.169	289.303	-1.03135	3.70995e-05	0.00450481	TRUE	0.0618172	0.693417	0.98059
LOC9267846	LOC_Os01g52770	GDSL esterase/lipase At5g45670	128.855	70.8301	73.8745	82.0867	-0.863314	0.000976528	0.0317021	TRUE	0.152073	0.595078	0.964724
LOC4339574	LOC_Os05g48330	aspartic proteinase NANA, chloroplast	41.0096	8.73109	69.4218	63.4464	-2.23173	0.000594303	0.0232829	TRUE	-0.12985	0.648872	0.975847
LOC4341078	LOC_Os06g29430	tRNA(adenine(34)) deaminase, chloroplastic	76.8392	36.8386	32.7528	44.0452	-1.06062	0.00139818	0.0391601	TRUE	0.427369	0.266781	0.951151
LOC4325154	LOC_Os01g18630	aspartic proteinase-like	112.22	62.2691	185.428	160.223	-0.849744	0.000126775	0.00965401	TRUE	-0.210782	0.247953	0.951151
LOC4329973	LOC_Os02g40030	nucleotide-sugar uncharacterized transporter 3	23.8657	1.55964	13.1085	14.0221	-3.93565	0.000429632	0.0190109	TRUE	0.0972038	0.8826	0.998183
LOC4330648	LOC_Os02g50230	mitochondrial metalloendopeptidase OMA1	16.2339	0	19.7179	18.949	NA	0.00182553	0.0450769	FALSE	-0.0573879	0.92435	0.999486
LOC4332843	LOC_Os03g22780	divinyl chlorophyllide a 8-vinyl-reductase, chloroplastic	40.7727	0	32.0898	17.4822	NA	2.90208e-05	0.00388455	FALSE	-0.876231	0.0726884	0.951151
LOC4324051	LOC_Os01g32380	NRR repressor homolog 3	21.2995	0	23.1155	13.7182	NA	0.000403676	0.0183165	FALSE	-0.75277	0.189727	0.951151
LOC4345191	LOC_Os08g19650	homeobox protein knotted-1-like 13	25.3326	0	20.328	23.4164	NA	6.28628e-05	0.00629295	FALSE	0.204056	0.700296	0.980779
LOC9270876	LOC_Os01g48130	NAC domain-containing protein 73	13.2875	0	16.4132	15.7163	NA	0.00102537	0.0325174	FALSE	-0.0625993	0.925748	0.999486
LOC4324720	LOC_Os01g52550	putative ABC transporter B family member 8	108.738	220.935	134.043	122.72	1.02277	0.000301595	0.0154034	TRUE	-0.127333	0.531799	0.951151
LOC4342343	LOC_Os07g04180	amino acid permease 6	147.989	61.2341	155.995	150.273	-1.27309	2.78573e-05	0.00380815	TRUE	-0.0539092	0.776004	0.991153
LOC9270872	LOC_Os10g35040	lnc_RNA pseudo probable inactive receptor kinase At5g16590	21.6798	1.59366	25.1297	27.4604	-3.76594	0.000976968	0.0317021	TRUE	0.127957	0.803317	0.991153
LOC4352760	LOC_Os12g41620	WD repeat-containing protein 75	67.2522	12.7492	29.5601	22.5478	-2.39917	0.00160222	0.0421825	TRUE	-0.390661	0.400767	0.951151
LOC4325012	LOC_Os01g67590	probable thimet oligopeptidase	22.1411	0	10.4329	7.59491	NA	0.00164389	0.0427958	FALSE	-0.45804	0.574768	0.962247
LOC4338816	LOC_Os05g34640	PHD finger protein ALFIN-LIKE 5-like	21.9915	96.0905	47.5232	44.3826	2.12745	9.46681e-05	0.00806688	TRUE	-0.0986375	0.782635	0.991153
LOC4328227	LOC_Os02g04270	myb-binding protein 1A-like protein	64.5843	17.4962	44.3865	42.3271	-1.88414	0.00162434	0.0424244	TRUE	-0.0685382	0.838373	0.994247
LOC4350299	LOC_Os11g18570	cytochrome P450 87A3-like	912.498	576.582	686.57	657.933	-0.662296	1.89444e-05	0.00325448	TRUE	-0.0614645	0.572794	0.962136
LOC4339345	LOC_Os05g44360	dolichyl-diphosphooligosaccharide--protein glycosyltransferase subunit STT3A-like	81.0011	35.4831	61.0959	82.0245	-1.19081	0.00018338	0.0117071	TRUE	0.42498	0.137267	0.951151
LOC4352769	LOC_Os12g41715	DEAD-box ATP-dependent RNA helicase 9-like	106.394	56.8273	83.9874	99.2172	-0.90476	0.00119793	0.0358653	TRUE	0.240418	0.332113	0.951151
LOC4343227	LOC_Os07g29630	vacuolar protein sorting-associated protein 24 homolog 1	0.964106	30.7021	12.4808	10.519	4.993	2.74147e-05	0.00376366	TRUE	-0.246719	0.738725	0.986274
LOC4329058	LOC_Os02g18840	phosphatidylinositol 4-kinase gamma 4	10.8295	0	2.32644	5.84334	NA	0.00178002	0.0443625	FALSE	1.32867	0.391507	0.951151
LOC4345951	LOC_Os08g39140	heat shock protein 81-1	1066.69	775.54	1062.92	1215.83	-0.459861	1.20933e-06	0.000554994	TRUE	0.193917	0.0491896	0.951151
LOC4347960	LOC_Os10g01920	acyl transferase 15-like	256.752	166.58	257.586	277.274	-0.624158	0.000618648	0.0238298	TRUE	0.106256	0.514507	0.951151
LOC4352828	LOC_Os12g42850	cationic amino acid transporter 2, vacuolar	163.035	67.1181	124.441	118.776	-1.28041	3.83157e-05	0.00459288	TRUE	-0.0672208	0.74324	0.986568
LOC4331139	LOC_Os02g57140	uncharacterized LOC4331139	111.663	55.8944	46.436	61.0679	-0.998378	0.00016176	0.010983	TRUE	0.395173	0.236914	0.951151
LOC4325197	LOC_Os01g07490	protein RST1	60.3332	15.0377	39.327	36.2325	-2.00437	3.3473e-05	0.00425027	TRUE	-0.118233	0.75302	0.989657
LOC4336272	LOC_Os04g41810	cytochrome b561 and DOMON domain-containing protein At3g07570	124.562	49.7239	85.2841	82.0245	-1.32486	0.000610502	0.0236864	TRUE	-0.0562218	0.808853	0.991427
LOC4349512	LOC_Os10g42830	D-xylose-proton symporter-like 2	83.7916	36.2119	28.3608	53.4061	-1.21034	0.00101884	0.0324381	TRUE	0.913106	0.0171908	0.841696
LOC4347757	NA	auxin-responsive protein SAUR36-like	25.8416	0	18.1857	13.4382	NA	0.0002739	0.0146163	FALSE	-0.436456	0.483489	0.951151
LOC4336995	LOC_Os04g52580	protein unc-45 homolog A	0	12.7492	4.44954	4.08221	NA	0.000840556	0.028663	FALSE	-0.124309	0.932743	0.999486
LOC4337491	LOC_Os04g59330	uncharacterized LOC4337491	237.356	102.805	249.037	252.585	-1.20714	2.37459e-05	0.00356466	TRUE	0.0204097	0.917494	0.999352
LOC4342115	LOC_Os06g51060	chitinase 1-like	19.1947	0	25.7205	33.811	NA	0.000249	0.0140582	FALSE	0.394573	0.382368	0.951151
LOC4330968	LOC_Os02g54770	serine/arginine-rich splicing factor RSZ21-like	109.49	37.1107	69.22	74.511	-1.56089	0.000162027	0.010983	TRUE	0.106263	0.721829	0.98542
LOC4327635	LOC_Os01g07570	uncharacterized LOC4327635	22.5213	1.55964	17.0409	14.8333	-3.85201	0.000926633	0.0305627	TRUE	-0.200158	0.753296	0.989657
LOC9267624	LOC_Os10g31770	protein ENHANCED DISEASE RESISTANCE 2	39.2851	7.90025	17.0792	32.3633	-2.31401	0.000517468	0.0213124	TRUE	0.922116	0.0635303	0.951151
LOC4352485	LOC_Os12g36770	uncharacterized LOC4352485	12.5541	0	8.17859	11.9475	NA	0.00206922	0.0481262	FALSE	0.546786	0.486573	0.951151
LOC4342487	LOC_Os07g07230	probable inactive leucine-rich repeat receptor-like protein kinase At3g03770	228.901	138.084	204.109	171.374	-0.729177	3.39617e-05	0.00427851	TRUE	-0.252195	0.158341	0.951151
LOC4347441	LOC_Os09g31430	beta-glucosidase 30-like	661.049	331.13	639.032	525.439	-0.997359	2.83998e-08	7.01803e-05	TRUE	-0.282365	0.0162639	0.820609
LOC4335226	LOC_Os04g16450	probable aquaporin PIP2-6	540.929	299.631	343.454	299.951	-0.852252	3.72896e-08	7.98619e-05	TRUE	-0.195389	0.169269	0.951151
LOC4344399	LOC_Os07g49460	two-component response regulator-like PRR37	0	19.1239	7.38599	7.55663	NA	0.00101745	0.0324381	FALSE	0.0329516	0.983884	0.999934
LOC4340725	LOC_Os06g15990	aldehyde dehydrogenase family 2 member B7, mitochondrial	746.368	535.263	859.753	995.565	-0.479639	3.04049e-05	0.00400311	TRUE	0.211593	0.0420379	0.951151
LOC4337467	LOC_Os04g58910	receptor protein kinase TMK1	48.1116	149.22	65.1549	66.2174	1.63299	0.000255056	0.0140785	TRUE	0.0233372	0.930772	0.999486
LOC4347903	LOC_Os09g39570	beta-amylase 2, chloroplastic	4.31145	47.5035	23.836	23.6629	3.46179	1.61216e-05	0.00295946	TRUE	-0.010517	0.97817	0.999934
LOC4346363	LOC_Os08g45240	RNA-binding protein 42	17.7215	0	19.0919	31.7651	NA	0.00159228	0.0420657	FALSE	0.734486	0.132342	0.951151
LOC4345203	LOC_Os08g20020	HSP-interacting protein	25.6921	0	26.0328	28.0394	NA	1.75364e-05	0.00313544	FALSE	0.107127	0.818446	0.99185
LOC4332033	LOC_Os03g11320	heparanase-like protein 1	67.5307	9.39185	49.3885	32.9902	-2.84606	9.02699e-07	0.000467729	TRUE	-0.582136	0.120269	0.951151
LOC4336224	LOC_Os04g41100	cyclin-dependent kinase G-2-like	23.207	81.0868	34.4884	42.6406	1.80491	8.10046e-05	0.00738821	TRUE	0.306117	0.425876	0.951151
LOC4330916	LOC_Os02g53860	subtilisin-like protease SBT1.4	320.528	235.987	373.693	353.321	-0.441745	0.000583423	0.0229406	TRUE	-0.0808719	0.549696	0.955257
LOC4348852	LOC_Os10g32970	eukaryotic translation initiation factor-like	167.278	86.6306	88.7155	139.159	-0.949298	0.000180567	0.0116247	TRUE	0.649473	0.00391045	0.466796
LOC112936813	LOC_Os11g15000	lnc_RNA LOC112936813	19.2488	0	12.9803	7.87488	NA	0.00033108	0.0160907	FALSE	-0.721	0.351225	0.951151
LOC4346499	LOC_Os09g07350	fasciclin-like arabinogalactan protein 2	321.966	235.326	419.229	344.468	-0.452248	0.000827894	0.0284755	TRUE	-0.283369	0.0332237	0.951151
LOC4339003	LOC_Os05g38410	laccase-13	68.5488	23.7348	46.3799	40.8364	-1.53013	0.000563491	0.0224872	TRUE	-0.183645	0.607046	0.965971
LOC4341836	LOC_Os06g46366	uncharacterized LOC4341836	19.5002	0	4.48637	4.66128	NA	0.000205602	0.0125331	FALSE	0.0551754	0.965168	0.999934
LOC4346471	LOC_Os09g05030	uncharacterized LOC4346471	28.6862	3.11928	20.4929	19.595	-3.20107	0.00121753	0.0360821	TRUE	-0.0646356	0.914033	0.999352
LOC9272185	LOC_Os02g39380	probable calcium-binding protein CML17	33.0184	9.45989	27.5474	28.9032	-1.80337	0.00197037	0.0469571	TRUE	0.0693133	0.885952	0.998394
LOC4329637	LOC_Os02g34700	pentatricopeptide repeat-containing protein At3g62890	0	21.3443	1.14481	1.15814	NA	7.55345e-05	0.0071369	FALSE	0.0167101	0.997862	0.999934
LOC4333598	LOC_Os03g44900	general negative regulator of transcription subunit 3	67.1027	134.863	73.5752	101.581	1.00705	0.00163894	0.0427014	TRUE	0.465344	0.0686231	0.951151
LOC4325639	LOC_Os01g49670	uncharacterized LOC4325639	1.14071	19.1239	8.47478	9.34169	4.06737	0.00188	0.0458994	TRUE	0.140508	0.875131	0.997963
LOC4334758	LOC_Os03g62740	GDSL esterase/lipase At3g48460	87.2074	33.9575	98.4824	103.57	-1.36072	8.16441e-05	0.00738821	TRUE	0.0726662	0.763151	0.991113
LOC9267259	LOC_Os02g32530	chloroplastic import inner membrane translocase subunit HP30-2	10.6529	49.2333	23.1539	20.1693	2.20838	0.00215884	0.0492912	TRUE	-0.199093	0.687923	0.979697
LOC4341747	LOC_Os06g45070	diphthamide biosynthesis protein 3	21.9852	0	10.3945	7.27667	NA	0.000235438	0.013512	FALSE	-0.514477	0.556335	0.956675
LOC4334803	LOC_Os03g63450	DNA repair RAD52-like protein 2, chloroplastic	48.6621	14.1388	32.1075	37.3237	-1.78314	0.000288193	0.0149809	TRUE	0.217183	0.595126	0.964724
LOC4327907	LOC_Os01g18100	rhomboid-like protein 14, mitochondrial	0	26.2953	1.14481	1.74678	NA	0.000215194	0.0128497	FALSE	0.609597	0.837571	0.993898
LOC4338151	LOC_Os05g13940	extensin	1827.26	1354.32	1643.27	1701.35	-0.432112	1.92715e-05	0.00327565	TRUE	0.0501129	0.599159	0.964724
LOC4325911	LOC_Os01g48370	tubby-like F-box protein 1	13.566	49.792	22.8562	10.2438	1.87592	0.00185644	0.0456299	TRUE	-1.15783	0.0610702	0.951151
LOC9266083	LOC_Os08g03579	uncharacterized LOC9266083	75.4886	24.2935	54.4112	62.1447	-1.63569	3.14651e-05	0.00410901	TRUE	0.191728	0.547512	0.954155
LOC4339217	LOC_Os05g41910	uncharacterized LOC4339217	34.1654	6.23856	33.8991	38.0128	-2.45325	0.00069531	0.0254334	TRUE	0.165238	0.691258	0.979826
LOC4325746	LOC_Os01g72320	PH, RCC1 and FYVE domains-containing protein 1	44.4858	1.55964	15.9344	31.9278	-4.83406	2.55284e-05	0.00368421	TRUE	1.00266	0.0486937	0.951151
LOC4348107	LOC_Os10g05690	auxin transporter-like protein 3	18.4406	0	11.9637	10.4903	NA	0.00191927	0.0461847	FALSE	-0.189608	0.805278	0.991153
LOC4335854	LOC_Os04g34930	COP9 signalosome complex subunit 8	16.0033	0	15.2331	15.7641	NA	0.00114945	0.035061	FALSE	0.0494311	0.95263	0.999934
LOC107278763	LOC_Os01g14110	transcription factor bHLH150	71.6448	1.59366	38.1246	55.4902	-5.49045	8.63912e-07	0.00045497	TRUE	0.541512	0.120665	0.951151
LOC9271032	LOC_Os02g14090	berberine bridge enzyme-like 23	17.4494	0	36.9092	24.8163	NA	0.000291812	0.0150243	FALSE	-0.572696	0.181208	0.951151
LOC4352586	LOC_Os12g38360	uncharacterized LOC4352586	14.9373	0	6.81281	2.62017	NA	0.000531738	0.0217807	FALSE	-1.37859	0.320952	0.951151
LOC4341862	LOC_Os06g46820	uncharacterized vacuolar membrane protein YML018C	32.8147	6.23856	13.4415	21.8922	-2.39506	0.000304713	0.0154393	TRUE	0.703724	0.233242	0.951151
LOC4351059	LOC_Os11g43890	WD repeat-containing protein VIP3	34.9196	0	40.5262	34.6461	NA	2.6428e-05	0.00371467	FALSE	-0.226162	0.565507	0.959789
LOC9270050	LOC_Os12g38880	pentatricopeptide repeat-containing protein At3g29230-like	13.593	0	9.41625	8.15484	NA	0.00155559	0.0416444	FALSE	-0.207495	0.810414	0.99176
LOC4344497	LOC_Os08g02120	fructokinase-2-like	1265.43	995.761	1312.85	1263.93	-0.345761	2.97779e-06	0.0009862	TRUE	-0.05478	0.544876	0.953297
LOC4335748	LOC_Os04g33220	chloroplastic import inner membrane translocase subunit HP30-2	41.3628	4.67892	55.1125	36.7159	-3.14409	8.12192e-05	0.00738821	TRUE	-0.585974	0.0990161	0.951151
LOC4352307	LOC_Os12g32360	uncharacterized LOC4352307	84.0286	20.5815	35.8012	49.556	-2.02954	0.000293154	0.015044	TRUE	0.469049	0.207915	0.951151
LOC4336541	LOC_Os04g45800	sphingoid long-chain bases kinase 1	25.7335	0	21.1029	19.2625	NA	0.000234774	0.013512	FALSE	-0.131651	0.810547	0.99176
LOC4345316	LOC_Os08g25090	grpE protein homolog 2, mitochondrial	30.0783	95.4297	38.5857	39.9487	1.66572	0.00107184	0.03343	TRUE	0.0500803	0.878875	0.997963
LOC4350330	LOC_Os11g19730	uncharacterized LOC4350330	2.9671	33.4328	17.2266	9.9399	3.49414	0.000537939	0.0219575	TRUE	-0.793331	0.237374	0.951151
LOC4349619	LOC_Os11g02630	uncharacterized LOC4349619	1.14071	21.1742	5.00353	8.47308	4.21431	0.00164998	0.0429195	TRUE	0.75994	0.46899	0.951151
LOC4337287	LOC_Os04g56590	protein HEAT INTOLERANT 4	0.482053	38.0777	18.2593	14.3069	6.30361	1.21107e-05	0.00249395	TRUE	-0.351926	0.568339	0.960443
LOC4342850	LOC_Os07g14850	probable cellulose synthase A catalytic subunit 6 [UDP-forming]	484.853	278.219	439.963	468.279	-0.801329	8.10268e-08	0.000130149	TRUE	0.0899839	0.494046	0.951151
LOC4328226	LOC_Os02g04260	uncharacterized LOC4328226	34.961	0	24.1675	17.8435	NA	0.000303442	0.015436	FALSE	-0.437671	0.412569	0.951151
LOC4326073	LOC_Os01g02870	WAT1-related protein At3g18200	291.692	87.4954	229.596	288.417	-1.73717	1.3784e-08	4.02555e-05	TRUE	0.329064	0.0404361	0.951151
LOC4324810	LOC_Os01g63270	alpha-glucan phosphorylase, H isozyme	171.107	105.482	123.057	152.348	-0.697899	8.30156e-05	0.00747024	TRUE	0.30805	0.130926	0.951151
LOC4337510	LOC_Os04g59550	UDP-galactose transporter 1	47.4944	18.191	41.671	39.7261	-1.38453	0.00110549	0.0341097	TRUE	-0.0689575	0.85167	0.997136
LOC4343318	LOC_Os07g31884	protein DETOXIFICATION 19	60.8964	0	15.7856	29.4393	NA	1.33428e-06	0.000563996	FALSE	0.899136	0.0804702	0.951151
LOC4330657	LOC_Os02g50350	dihydropyrimidine dehydrogenase (NADP(+)), chloroplastic	241.973	140.781	228.611	211.294	-0.781392	0.000539805	0.0219788	TRUE	-0.113646	0.492529	0.951151
LOC4339171	LOC_Os05g41200	probable calcium-binding protein CML9	1.44616	22.9719	6.57265	11.6245	3.98957	0.00160458	0.0421825	TRUE	0.82262	0.333186	0.951151
LOC4343213	LOC_Os07g29290	expansin-like A3	11.3864	50.3847	17.1897	16.9127	2.14568	0.000503389	0.0209914	TRUE	-0.0234413	0.960571	0.999934
LOC4347001	LOC_Os09g23690	plant UBX domain-containing protein 2	17.9585	0	16.2291	9.63601	NA	0.000750896	0.0267138	FALSE	-0.752072	0.278706	0.951151
LOC4340217	LOC_Os06g06730	methyltransferase-like protein 5	0	24.6336	8.93592	4.64214	NA	0.000218275	0.0129614	FALSE	-0.944826	0.369697	0.951151
LOC4331487	LOC_Os03g03630	uncharacterized LOC4331487	13.4912	0	14.4021	7.30537	NA	0.00179823	0.0446995	FALSE	-0.979254	0.198347	0.951151
LOC4326742	LOC_Os01g12650	reticulon-like protein B1	164.942	303.63	160.299	224.959	0.880351	0.00123649	0.0364076	TRUE	0.4889	0.00642181	0.590324
LOC4343952	LOC_Os07g43020	multifunctional methyltransferase subunit TRM112 homolog A	17.9044	0	30.002	13.9982	NA	0.000203273	0.0124147	FALSE	-1.09982	0.0374036	0.951151
LOC4337490	LOC_Os04g59320	probable receptor-like protein kinase At1g49730	6.69468	40.2981	26.4218	14.3021	2.58962	0.000223175	0.0131069	TRUE	-0.885506	0.101216	0.951151
LOC4337594	LOC_Os05g02040	replication protein A 70 kDa DNA-binding subunit C-like	2.41027	49.86	32.8632	20.8297	4.37062	0.000153524	0.0107216	TRUE	-0.65783	0.160374	0.951151
LOC4348103	LOC_Os10g05600	thaumatin-like protein 1	46.6528	0	34.5268	26.3357	NA	3.30301e-05	0.00422746	FALSE	-0.390695	0.36253	0.951151
LOC4333840	LOC_Os03g49580	eukaryotic peptide chain release factor subunit 1-3	41.9341	6.23856	34.1377	37.7472	-2.74884	0.00207528	0.0481707	TRUE	0.145003	0.717918	0.984296
LOC4346609	LOC_Os09g10820	dTDP-3,4-didehydro-2,6-dideoxy-alpha-D-glucose 3-reductase	32.1354	3.98414	19.4233	19.2577	-3.01182	0.00115456	0.035095	TRUE	-0.0123563	0.979122	0.999934
LOC4332723	LOC_Os03g21160	zinc finger CCCH domain-containing protein 23-like	21.605	0	18.9253	18.9729	NA	0.00012211	0.00942973	FALSE	0.00362185	0.995341	0.999934
LOC4334493	LOC_Os03g59050	DEAD-box ATP-dependent RNA helicase 37-like	113.911	44.977	94.7725	98.2529	-1.34065	1.98984e-05	0.00332633	TRUE	0.0520316	0.838522	0.994315
LOC9272029	LOC_Os10g02220	protein NRT1/ PTR FAMILY 8.3	29.9702	0	11.336	18.3364	NA	0.000109659	0.00888179	FALSE	0.693799	0.277486	0.951151
LOC9269422	LOC_Os01g34614	DNA-directed RNA polymerases II, IV and V subunit 12	24.6946	0	24.7215	11.7345	NA	0.00170737	0.0433934	FALSE	-1.07501	0.0646692	0.951151
LOC9269523	LOC_Os02g32110	probable glucuronosyltransferase Os02g0520750	92.0072	40.4341	94.9374	86.6763	-1.18617	0.00130029	0.03743	TRUE	-0.13134	0.594602	0.964724
LOC4327723	LOC_Os01g42294	probable inactive receptor kinase At2g26730	128.02	46.7067	123.74	108.786	-1.45466	2.67109e-05	0.00371467	TRUE	-0.185818	0.395587	0.951151
LOC4337016	LOC_Os04g52780	LRR receptor-like serine/threonine-protein kinase FLS2	31.6263	1.55964	39.9178	21.8587	-4.34184	6.98464e-05	0.00682868	TRUE	-0.868823	0.0461704	0.951151
LOC4337679	LOC_Os05g03530	tetraspanin-6	0	15.7665	5.2437	5.8242	NA	0.000273394	0.0146136	FALSE	0.151476	0.901873	0.999309
LOC4336402	LOC_Os04g43650	probable low-specificity L-threonine aldolase 1	1.62276	38.4323	14.6983	12.8066	4.5658	0.0013135	0.0376081	TRUE	-0.19877	0.745453	0.987357
LOC4350302	LOC_Os11g18730	probable beta-D-xylosidase 7	285.623	81.461	284.438	222.913	-1.80993	1.22408e-07	0.000133187	TRUE	-0.351631	0.0273573	0.921371
LOC4341419	LOC_Os06g39230	aldehyde dehydrogenase family 2 member C4	27.7365	0	25.386	19.5568	NA	0.000612062	0.023697	FALSE	-0.376362	0.46756	0.951151
LOC4343906	LOC_Os07g42420	3-oxoacyl-[acyl-carrier-protein] synthase II, chloroplastic	24.1171	0	29.669	29.7384	NA	4.81116e-05	0.00523927	FALSE	0.00336945	0.983075	0.999934
LOC9266663	LOC_Os09g38970	probable protein S-acyltransferase 19	26.093	71.6949	39.4374	53.7721	1.45821	0.00125371	0.0367812	TRUE	0.447293	0.207733	0.951151
LOC4342674	LOC_Os07g10390	splicing factor 3B subunit 3	48.4648	4.67892	28.8588	43.7892	-3.37269	1.50344e-05	0.00280802	TRUE	0.601565	0.136197	0.951151
LOC4333519	LOC_Os03g43510	VAN3-binding protein	97.3639	22.005	63.6801	76.3798	-2.14555	2.91504e-06	0.000975692	TRUE	0.262348	0.362766	0.951151
LOC4339524	LOC_Os05g47670	uncharacterized LOC4339524	0.482053	20.6155	17.4299	9.07608	5.41839	0.000268661	0.0145483	TRUE	-0.941423	0.167382	0.951151
LOC4323835	LOC_Os01g73790	UDP-D-apiose/UDP-D-xylose synthase-like	225.799	160.478	201.321	206.874	-0.492665	0.00127739	0.0371629	TRUE	0.0392517	0.826446	0.993151
LOC4331332	LOC_Os03g01740	cyclin-dependent protein kinase inhibitor EL2-like	23.4854	0	10.1544	5.56337	NA	0.000194588	0.0120735	FALSE	-0.86807	0.359505	0.951151
LOC4347547	LOC_Os09g33710	probable inactive beta-glucosidase 33	59.4916	19.5465	34.2306	50.4724	-1.60578	0.000663452	0.0249864	TRUE	0.56021	0.130407	0.951151
LOC4344839	LOC_Os08g08970	germin-like protein 8-3	1986.18	1918.03	3805.92	3904.93	-0.0503742	0.0020503	0.0479471	TRUE	0.0370533	0.630988	0.971773
LOC4341942	LOC_Os06g48180	xyloglucan endotransglucosylase/hydrolase protein 24	55.546	21.2422	53.9677	38.501	-1.38675	0.00139438	0.0391219	TRUE	-0.487201	0.167672	0.951151
LOC4333583	LOC_Os03g44670	uncharacterized LOC4333583	16.9674	62.6773	15.9889	15.7593	1.88518	0.00207036	0.0481262	TRUE	-0.0208652	0.973299	0.999934
LOC4326294	LOC_Os01g01450	ricin B-like lectin R40G3	577.791	423.1	570.832	492.901	-0.449549	6.26562e-06	0.00161026	TRUE	-0.211767	0.0776284	0.951151
LOC4339746	LOC_Os05g50720	uncharacterized LOC4339746	34.0573	6.37462	31.997	40.0109	-2.41755	0.00210403	0.0486053	TRUE	0.322456	0.425193	0.951151
LOC4334298	LOC_Os03g56630	protein FAR1-RELATED SEQUENCE 4	63.3273	144.459	69.108	71.7855	1.18976	0.000319061	0.0158176	TRUE	0.0548408	0.85387	0.997136
LOC4346585	LOC_Os09g10054	SKP1-like protein 1A	0.482053	22.3112	15.3981	15.1611	5.53243	0.000246021	0.0139637	TRUE	-0.022375	0.972891	0.999934
LOC4324886	LOC_Os01g66280	UPF0301 protein Cpar_0662	12.8055	0	13.219	25.9744	NA	0.00130392	0.0374627	FALSE	0.974482	0.0789372	0.951151
LOC4346861	LOC_Os09g19900	THO complex subunit 6	19.2217	0	8.91673	9.35126	NA	0.00163466	0.0426246	FALSE	0.0686465	0.922282	0.999486
LOC4338780	LOC_Os05g34040	uncharacterized protein Cbei_0202	18.4883	0	17.7069	17.8531	NA	0.000890197	0.0296963	FALSE	0.0118603	0.997686	0.999934
LOC4343293	LOC_Os07g31370	ras-related protein RABH1b	104.092	48.1643	87.0711	104.852	-1.11182	0.00127519	0.0371629	TRUE	0.268093	0.2712	0.951151
LOC4332443	LOC_Os03g17240	ankyrin repeat-containing protein ITN1	72.9621	175.365	48.5591	54.9064	1.26514	0.000182807	0.0117071	TRUE	0.177233	0.607047	0.965971
LOC4344748	LOC_Os08g06930	protein FAR1-RELATED SEQUENCE 5	15.1139	0	13.1837	14.5725	NA	0.00101608	0.0324381	FALSE	0.144492	0.841822	0.995159
LOC4331793	LOC_Os03g07850	tRNA-specific 2-thiouridylase MnmA	12.9073	0	7.01615	7.00148	NA	0.000830393	0.0285255	FALSE	-0.00301891	0.993925	0.999934
LOC4332808	LOC_Os03g22400	putative ubiquitin-like-specific protease 1B	21.9041	0	18.1488	4.94603	NA	0.00218646	0.0496395	FALSE	-1.87553	0.0157866	0.816974
LOC4340558	LOC_Os06g12310	aquaporin NIP2-2-like	85.4207	19.7506	95.5106	103.295	-2.11269	2.89909e-06	0.000975692	TRUE	0.113032	0.643857	0.974125
LOC4327539	LOC_Os01g59020	cytochrome P450 94B3	15.3653	0	5.2437	7.87009	NA	0.00121678	0.0360821	FALSE	0.585796	0.584121	0.964129
LOC4336164	LOC_Os04g40190	ice-structuring glycoprotein	13.4371	0	5.55752	9.05694	NA	0.000833348	0.0285255	FALSE	0.704582	0.478766	0.951151
LOC4327535	LOC_Os01g58890	cysteine proteinase inhibitor 1-like	456.253	349.642	545.14	513.85	-0.383957	0.000470765	0.0202591	TRUE	-0.085279	0.474978	0.951151
LOC4346941	LOC_Os09g21520	DEAD-box ATP-dependent RNA helicase 22-like	46.6447	1.55964	26.329	17.8243	-4.90243	3.75067e-05	0.00452971	TRUE	-0.562803	0.273281	0.951151
LOC4342221	LOC_Os07g01890	uncharacterized LOC4342221	22.3177	0	13.2205	17.877	NA	0.00102214	0.032479	FALSE	0.435325	0.501456	0.951151
LOC4342485	LOC_Os07g07194	MACPF domain-containing protein At4g24290	31.0487	0	12.2422	16.9175	NA	0.000668238	0.0249987	FALSE	0.466649	0.485587	0.951151
LOC4323865	LOC_Os01g08260	ABC transporter G family member 31-like	171.25	96.9893	109.58	142.478	-0.82021	0.000485606	0.0205264	TRUE	0.378754	0.0749367	0.951151
LOC4335407	LOC_Os04g22900	horcolin	15.6978	0	8.47478	5.27862	NA	0.00191836	0.0461847	FALSE	-0.683014	0.501317	0.951151
LOC4349356	LOC_Os10g40810	GATA transcription factor 2	33.7041	144.916	42.3547	56.3158	2.10422	1.01616e-06	0.000510066	TRUE	0.411017	0.233399	0.951151
LOC4328690	LOC_Os02g11780	death-inducer obliterator 1	41.8926	14.9016	37.8683	44.976	-1.49123	0.000532229	0.0217807	TRUE	0.248164	0.511805	0.951151
LOC4340827	LOC_Os06g19690	protein FATTY ACID EXPORT 1, chloroplastic	78.8422	14.1048	59.2291	82.2471	-2.48278	3.86729e-06	0.00119458	TRUE	0.47366	0.0955695	0.951151
LOC4326887	LOC_Os01g55830	probable glutathione S-transferase GSTF2	1280.7	1052.68	1362.07	1454.76	-0.282874	1.10555e-05	0.00233657	TRUE	0.094976	0.315072	0.951151
LOC4346344	LOC_Os08g45030	ABC transporter B family member 1	178.149	110.229	174.462	165.947	-0.692575	0.000290137	0.0150229	TRUE	-0.0721955	0.682782	0.979697
LOC4336017	LOC_Os04g38220	sugar transport protein MST1-like	39.9437	10.9175	30.9627	27.3982	-1.87133	0.00200699	0.0474632	TRUE	-0.176451	0.691161	0.979826
LOC4332840	LOC_Os03g22730	probable nucleolar protein 5-2	44.7435	155.425	99.4223	112.911	1.79647	0.000599332	0.0234513	TRUE	0.183551	0.42415	0.951151
LOC4328439	LOC_Os02g07350	phosphatase IMPL1, chloroplastic	13.7696	49.0632	34.8214	26.8717	1.83315	0.00072042	0.0260198	TRUE	-0.373886	0.38589	0.951151
LOC4332950	LOC_Os03g25790	glucan endo-1,3-beta-glucosidase 1	34.0906	3.11928	34.546	38.2976	-3.45009	0.00067383	0.0250654	TRUE	0.148736	0.72515	0.985958
LOC4343938	LOC_Os07g42890	GEM-like protein 1	99.8552	37.7035	84.0994	74.4631	-1.40514	0.000235915	0.013512	TRUE	-0.175569	0.506607	0.951151
LOC4347435	LOC_Os09g31380	lysine-specific demethylase JMJ30	7.55697	39.3652	13.0348	10.495	2.38104	0.000605711	0.0236029	TRUE	-0.312661	0.668894	0.979697
LOC4337088	LOC_Os04g53700	histone-lysine N-methyltransferase ATXR2	2.38323	33.9915	11.7059	11.3493	3.83418	9.38315e-05	0.00803823	TRUE	-0.0446272	0.948925	0.999934
LOC4345930	LOC_Os08g38820	transmembrane 9 superfamily member 12	144.586	38.5683	122.429	82.0676	-1.90644	1.38653e-07	0.000139195	TRUE	-0.577059	0.0143356	0.791929
LOC9267527	LOC_Os06g02370	uncharacterized LOC9267527	382.893	269.876	323.292	311.023	-0.504644	0.000111735	0.00895133	TRUE	-0.0558183	0.687906	0.979697
LOC4352647	LOC_Os12g39320	CSC1-like protein HYP1	22.9971	0	17.337	4.38131	NA	0.000152328	0.0106845	FALSE	-1.98442	0.0137324	0.78474
LOC4324420	LOC_Os01g52920	uncharacterized LOC4324420	28.2519	3.11928	17.4844	16.3288	-3.17906	0.000110678	0.00891113	TRUE	-0.0986439	0.870095	0.997859
LOC4334906	LOC_Os04g01500	uncharacterized LOC4334906	63.0426	10.9855	25.3507	31.5904	-2.52073	3.18153e-05	0.00412124	TRUE	0.317462	0.493593	0.951151
LOC4325010	LOC_Os01g67570	protein PLASTID TRANSCRIPTIONALLY ACTIVE 10	73.0576	17.156	79.2816	55.1576	-2.09032	0.00031721	0.0157502	TRUE	-0.523425	0.072079	0.951151
LOC9269865	LOC_Os07g33610	taxane 10-beta-hydroxylase	22.9286	0.796828	7.32997	21.6314	-4.84674	0.00037801	0.0176506	TRUE	1.56124	0.0206577	0.874717
LOC4352687	LOC_Os12g40279	serine/threonine-protein kinase STE20	36.9559	9.39185	15.5454	28.5898	-1.97632	0.00137639	0.0388238	TRUE	0.879013	0.0911477	0.951151
LOC4336146	LOC_Os04g39900	beta-glucosidase 13-like	138.768	93.802	177.838	200.454	-0.564986	0.000640548	0.0243811	TRUE	0.17271	0.343406	0.951151
LOC4351049	LOC_Os11g43590	acyl-CoA-binding domain-containing protein 5	40.6772	12.6132	24.5373	32.459	-1.68929	0.00157437	0.0419046	TRUE	0.403641	0.374239	0.951151
LOC4344712	LOC_Os08g06250	tobamovirus multiplication protein 2A	0.964106	34.0595	30.945	19.205	5.14272	1.77967e-05	0.0031413	TRUE	-0.688223	0.154255	0.951151
LOC9267466	LOC_Os11g04420	putative gamma-glutamylcyclotransferase At3g02910	26.9616	3.18731	10.3017	3.50313	-3.0805	0.00157565	0.0419046	TRUE	-1.55616	0.14494	0.951151
LOC4336540	LOC_Os04g45750	trihelix transcription factor GTL1	105.39	30.0073	93.1826	72.3742	-1.81235	1.30937e-06	0.000563996	TRUE	-0.364586	0.163419	0.951151
LOC4326682	LOC_Os01g43540	protein SGT1 homolog	145.748	293.937	178.8	232.504	1.01203	0.000386463	0.0178819	TRUE	0.378909	0.0307038	0.951151
LOC4344216	LOC_Os07g47090	protein NETWORKED 3A	0	24.5996	4.20938	4.93646	NA	0.000201928	0.0123796	FALSE	0.229869	0.862497	0.997136
LOC4347799	LOC_Os09g38020	histone H4	149.591	87.2573	128.616	120.207	-0.777679	0.000247516	0.0140193	TRUE	-0.0975411	0.636866	0.973785
LOC4352460	LOC_Os12g36194	nucleoside diphosphate kinase 2, chloroplastic	81.0281	31.601	80.8875	60.7832	-1.35845	0.000270288	0.0145688	TRUE	-0.412245	0.143408	0.951151
LOC4327490	LOC_Os01g60120	transmembrane protein 56-B	3.93121	40.162	10.3769	11.9714	3.35279	4.69768e-05	0.00518787	TRUE	0.206219	0.794303	0.991153
LOC4342717	LOC_Os07g11280	pentatricopeptide repeat-containing protein At2g41720	13.2398	0	4.37589	5.24513	NA	0.00187441	0.0458736	FALSE	0.261404	0.846349	0.996354
LOC4328789	LOC_Os02g13380	uncharacterized LOC4328789	9.17973	49.928	28.1927	26.563	2.44333	0.000266617	0.0144925	TRUE	-0.0859026	0.853785	0.997136
LOC4339985	LOC_Os06g03780	nucleolar protein 10	17.171	0	18.7588	17.8483	NA	0.00110572	0.0341097	FALSE	-0.0717867	0.891641	0.998709
LOC4324334	LOC_Os01g68790	glycine-rich RNA-binding protein 4, mitochondrial	92.4145	259.129	153.928	136.191	1.48748	2.49644e-06	0.000900955	TRUE	-0.176618	0.365744	0.951151
LOC4325078	LOC_Os01g64730	bZIP transcription factor 12-like	7.55697	58.5231	12.8138	23.1365	2.95313	2.29123e-05	0.00352029	TRUE	0.852465	0.147925	0.951151
LOC4335013	LOC_Os04g05050	probable pectate lyase 8	227.937	65.7285	161.943	122.99	-1.79404	1.32979e-06	0.000563996	TRUE	-0.396944	0.0452541	0.951151
LOC4347700	LOC_Os09g36580	thaumatin-like protein 1	13.4641	0	14.6599	15.1755	NA	0.000949377	0.0311212	FALSE	0.0498607	0.942374	0.999934
LOC4346811	LOC_Os09g17840	protein transport protein Sec61 subunit alpha	128.203	65.6605	93.6453	101.184	-0.965329	0.00204175	0.0479117	TRUE	0.111703	0.653786	0.97797
LOC4339483	LOC_Os05g46510	probable polygalacturonase At1g80170	86.8542	16.7334	79.7811	53.0735	-2.37587	0.00044249	0.0194194	TRUE	-0.588056	0.0445479	0.951151
LOC4324654	NA	probable starch synthase 4, chloroplastic/amyloplastic	7.48218	44.0101	15.8416	12.2227	2.5563	0.00118574	0.0357059	TRUE	-0.374154	0.569285	0.960758
LOC4336584	LOC_Os04g46390	chaperone protein dnaJ A6-like	0	18.0209	21.7498	11.3732	NA	2.29002e-05	0.00352029	FALSE	-0.935358	0.124382	0.951151
LOC4338984	LOC_Os05g38210	uncharacterized protein At2g39795, mitochondrial	0	22.8359	8.25225	7.00148	NA	0.000152116	0.0106845	FALSE	-0.237127	0.81458	0.99176
LOC4344246	LOC_Os07g47480	heavy metal-associated isoprenylated plant protein 35	52.5996	10.2227	31.5903	48.4552	-2.36328	2.58727e-05	0.00369404	TRUE	0.61717	0.105655	0.951151
LOC4341460	LOC_Os06g40050	adenine nucleotide transporter BT1, chloroplastic/mitochondrial	18.054	54.4028	31.2765	35.62	1.59136	0.00136622	0.0387035	TRUE	0.187608	0.653245	0.977828
LOC4351708	LOC_Os12g09089	protein FLX-like 3	43.0604	7.96828	52.4162	41.7863	-2.43402	0.00105879	0.0331516	TRUE	-0.326982	0.349356	0.951151
LOC4342024	LOC_Os06g49500	WAT1-related protein At3g45870	38.3002	0	37.4248	33.2846	NA	4.77366e-06	0.00134521	FALSE	-0.169143	0.670649	0.979697
LOC4334695	LOC_Os03g61890	translocase of chloroplast 159, chloroplastic	24.4162	88.2242	28.9501	49.8742	1.85334	0.00107653	0.033529	TRUE	0.784728	0.0416183	0.951151
LOC4342425	LOC_Os07g05950	uncharacterized LOC4342425	32.075	0	18.2785	26.3357	NA	4.59431e-05	0.00516056	FALSE	0.526872	0.31058	0.951151
LOC4327336	LOC_Os01g10140	probable RNA-dependent RNA polymerase 4	1.44616	24.5656	6.20281	7.88444	4.08634	0.00114135	0.0348865	TRUE	0.346088	0.718904	0.984476
LOC4338016	LOC_Os05g09620	sister-chromatid cohesion protein 3	34.8177	112.299	41.8199	41.1786	1.68945	0.000137829	0.0100604	TRUE	-0.0222961	0.94061	0.999587
LOC4350250	LOC_Os11g16480	RRP15-like protein	30.7306	2.39048	13.4975	26.5583	-3.6843	0.00122799	0.036236	TRUE	0.976468	0.0806	0.951151
LOC4330214	LOC_Os02g44111	uncharacterized LOC4330214	0.862289	22.9039	15.5646	18.1474	4.73128	0.00016851	0.0111616	TRUE	0.221493	0.717325	0.983976
LOC4333312	LOC_Os03g38050	probable beta-1,3-galactosyltransferase 2	55.6893	18.0889	54.3552	44.3922	-1.62229	4.31089e-05	0.00498273	TRUE	-0.292113	0.3914	0.951151
LOC4346298	LOC_Os08g44330	peptidyl-prolyl cis-trans isomerase CYP71	33.7311	117.823	45.4577	25.9696	1.80447	0.00068789	0.0253423	TRUE	-0.807699	0.0441192	0.951151
LOC4341121	LOC_Os06g30750	reticulon-like protein B2	169.402	62.4732	152.468	155.789	-1.43914	7.00739e-05	0.00682868	TRUE	0.0310897	0.875487	0.997963
LOC4341810	LOC_Os06g46000	tubulin beta-3 chain-like	669.784	556.914	645.534	647.515	-0.266242	0.000398284	0.0181488	TRUE	0.0044206	0.990333	0.999934
LOC9272734	LOC_Os08g33940	myb-related protein 306	25.3389	0	15.3421	22.1769	NA	0.000311891	0.0156245	FALSE	0.531569	0.341067	0.951151
LOC4332596	LOC_Os03g19280	argininosuccinate lyase, chloroplastic	93.2975	40.196	75.6614	85.5468	-1.21479	6.47257e-05	0.00645749	TRUE	0.177156	0.505778	0.951151
LOC4344716	LOC_Os08g06344	DEAD-box ATP-dependent RNA helicase 42-like	16.7367	58.5911	33.7134	37.1107	1.80767	0.000341053	0.0164017	TRUE	0.138513	0.732895	0.986274
LOC4327495	LOC_Os01g60230	protein PIN-LIKES 6	40.6294	13.41	32.4773	32.7151	-1.59921	0.00124052	0.0364276	TRUE	0.0105223	0.990209	0.999934
LOC4324505	LOC_Os01g06020	aspartate--tRNA ligase, chloroplastic/mitochondrial	21.8627	70.2714	40.1403	39.6926	1.68447	0.00153019	0.0413246	TRUE	-0.0161808	0.950907	0.999934
LOC4327367	LOC_Os01g62020	UDP-glucuronic acid decarboxylase 1	201.422	83.9535	163.474	150.467	-1.26256	0.000165736	0.0111154	TRUE	-0.119609	0.528178	0.951151
LOC4325650	LOC_Os01g49830	AP2/ERF and B3 domain-containing protein Os01g0693400-like	40.7042	13.342	33.0121	30.8678	-1.60921	0.00188203	0.0459057	TRUE	-0.0968928	0.819376	0.992128
LOC4343070	LOC_Os07g25430	photosystem I reaction center subunit IV, chloroplastic	45.1175	10.9855	53.2488	42.5593	-2.03808	0.000119826	0.00934261	TRUE	-0.323275	0.346306	0.951151
LOC4333681	LOC_Os03g46660	glucan endo-1,3-beta-glucosidase 7	118.678	25.2264	143.714	120.085	-2.23405	2.65215e-07	0.000194552	TRUE	-0.259146	0.209708	0.951151
LOC4351226	LOC_Os11g48020	methylsterol monooxygenase 2-2	28.8024	3.11928	27.4561	32.0977	-3.20691	0.000727282	0.0261927	TRUE	0.225341	0.624679	0.968868
LOC4341643	LOC_Os06g43640	phosphoenolpyruvate phosphatase	140.295	89.5798	112.238	128.068	-0.647223	0.0010771	0.033529	TRUE	0.190351	0.383839	0.951151
LOC4335012	LOC_Os04g05030	uncharacterized LOC4335012	23.4107	0	9.7669	12.5074	NA	0.000330667	0.0160907	FALSE	0.356814	0.632105	0.972908
LOC4343835	LOC_Os07g41180	ras GTPase-activating protein-binding protein 2	66.3692	14.9016	52.6564	59.8572	-2.15505	3.49062e-05	0.00436328	TRUE	0.184915	0.565482	0.959789
LOC4351055	LOC_Os11g43750	probable polygalacturonase	19.2217	90.7168	40.0252	44.6721	2.23863	0.000137698	0.0100604	TRUE	0.158468	0.648333	0.975576
LOC9267667	LOC_Os01g36460	myb-related protein Hv33	22.8745	2.39048	8.7886	6.15201	-3.25837	0.00152498	0.0412757	TRUE	-0.514575	0.590442	0.964724
LOC4334201	LOC_Os03g55420	peroxidase 35	21.8086	0	27.6195	25.1536	NA	0.000174812	0.0113911	FALSE	-0.134922	0.780934	0.991153
LOC4330476	LOC_Os02g47870	RING-box protein 1	56.7345	12.4771	20.8275	32.9759	-2.18494	0.00118743	0.0357059	TRUE	0.662923	0.162378	0.951151
LOC4330750	LOC_Os02g51620	probable beta-D-xylosidase 7	307.995	127.589	250.399	257.423	-1.2714	3.45883e-08	7.93677e-05	TRUE	0.0399109	0.814851	0.99176
LOC4335335	LOC_Os04g20164	primary amine oxidase-like	231.822	128.488	336.598	226.613	-0.851383	2.56852e-05	0.00368421	TRUE	-0.570798	0.000184669	0.0933663
LOC4352925	LOC_Os12g44330	serine/threonine-protein kinase prpf4B	23.1259	83.8515	19.7755	27.9485	1.85833	0.00127941	0.0371629	TRUE	0.499056	0.326683	0.951151
LOC4343996	LOC_Os07g43730	transcription elongation factor 1 homolog	328.582	254.688	348.268	364.673	-0.36752	0.000877614	0.0294549	TRUE	0.0664034	0.639495	0.973943
LOC9272295	LOC_Os11g47330	ATP-citrate synthase alpha chain protein 2-like	222.261	373.614	188.733	199.447	0.749298	0.00103787	0.0327798	TRUE	0.0796538	0.669474	0.979697
LOC4343161	LOC_Os07g27490	ultraviolet-B receptor UVR8	64.4761	20.5134	72.2301	72.3838	-1.6522	0.0019855	0.0470733	TRUE	0.00306494	0.990441	0.999934
LOC4342599	LOC_Os07g08960	glycine-rich RNA-binding protein RZ1C	105.708	228.106	102.432	97.2526	1.10962	0.000237222	0.013512	TRUE	-0.0748624	0.751369	0.989657
LOC4327399	LOC_Os01g62410	transcription factor MYB3R-2-like	27.3626	0	13.3663	10.2247	NA	0.000101685	0.00848863	FALSE	-0.386545	0.60534	0.965971
LOC9267266	LOC_Os03g56241	40S ribosomal protein S29	74.6326	26.888	38.219	56.3827	-1.47284	0.00128062	0.0371636	TRUE	0.560964	0.11183	0.951151
LOC4349411	LOC_Os10g41490	serine/threonine-protein kinase SAPK3	52.4978	10.9515	21.4904	36.223	-2.26113	0.000365426	0.0172383	TRUE	0.753213	0.0944008	0.951151
LOC4327391	LOC_Os01g62350	60S ribosomal protein L36-3	37.3569	3.11928	53.1015	47.6058	-3.58209	2.25993e-05	0.00352029	TRUE	-0.157615	0.628452	0.970701
LOC4327912	LOC_Os01g18210	peptidyl-prolyl cis-trans isomerase A1	43.9497	7.17145	36.2048	46.9932	-2.61552	0.00102395	0.0325043	TRUE	0.376271	0.306375	0.951151
LOC4328824	LOC_Os02g14000	actin-related protein 2/3 complex subunit 3	5.27555	44.9089	19.5722	12.8305	3.08961	0.00010116	0.00848863	TRUE	-0.609231	0.310901	0.951151
LOC4349885	LOC_Os11g06820	putative auxin transporter-like protein 4	85.2315	44.0781	87.7755	89.3347	-0.951324	0.000286498	0.0149285	TRUE	0.0254019	0.934887	0.999486
LOC4333134	LOC_Os03g30830	PLASMODESMATA CALLOSE-BINDING PROTEIN 3	45.7968	11.1216	31.8113	20.4445	-2.04189	0.00148384	0.0407204	TRUE	-0.637825	0.18006	0.951151
LOC4344590	LOC_Os08g03640	60S acidic ribosomal protein P0-like	572.344	412.387	512.946	552.308	-0.472883	7.72634e-06	0.00181174	TRUE	0.106667	0.391775	0.951151
LOC4331591	LOC_Os03g04980	PHD finger protein ING1	18.5901	0	13.5712	7.03976	NA	0.00153322	0.0413246	FALSE	-0.946946	0.226755	0.951151
LOC4337074	LOC_Os04g53540	homeobox-leucine zipper protein ROC2-like	64.6239	29.0744	51.4571	67.1721	-1.15232	0.00116963	0.0353806	TRUE	0.384491	0.222554	0.951151
LOC4347584	LOC_Os09g34130	BAG-associated GRAM protein 1	13.593	0	8.17859	9.93512	NA	0.00173394	0.0436885	FALSE	0.280684	0.734968	0.986274
LOC4325129	LOC_Os01g15830	peroxidase 72	168.574	94.7349	125.016	135.309	-0.831417	0.00131902	0.0376318	TRUE	0.114137	0.599828	0.965198
LOC4338403	LOC_Os05g25450	receptor-like protein kinase FERONIA	30.6622	3.11928	45.7699	45.6508	-3.29718	0.000281414	0.0148447	TRUE	-0.00376042	0.984912	0.999934
LOC4326917	LOC_Os01g18050	tubulin beta-1 chain-like	1288.74	915.15	1137.8	1223.46	-0.493885	3.48758e-07	0.000237973	TRUE	0.104732	0.286623	0.951151
LOC4332925	LOC_Os03g25330	peroxidase 2	57.1751	6.23856	77.4723	70.1848	-3.1961	0.000411769	0.0184235	TRUE	-0.142522	0.602251	0.965971
LOC4331189	LOC_Os02g57670	50S ribosomal protein L9, chloroplastic	61.318	7.7982	51.7725	53.6286	-2.9751	5.47657e-05	0.00582566	TRUE	0.0508166	0.892387	0.998928
LOC4327451	LOC_Os01g60410	ubiquitin-conjugating enzyme E2-17 kDa	237.192	461.926	289.148	296.233	0.961609	7.58476e-05	0.00714547	TRUE	0.0349209	0.819496	0.992128
LOC4331522	LOC_Os03g04100	uncharacterized LOC4331522	134.293	55.6563	71.4344	88.2556	-1.27076	0.00068708	0.0253415	TRUE	0.305068	0.253743	0.951151
LOC4343975	LOC_Os07g43390	4-alpha-glucanotransferase DPE1, chloroplastic/amyloplastic-like	42.8631	126.37	77.5828	72.0416	1.55985	0.000202909	0.0124147	TRUE	-0.106906	0.690994	0.979826
LOC4333648	LOC_Os03g46060	protein P21	61.528	22.2091	150.332	109.722	-1.47009	0.00154426	0.0414447	TRUE	-0.454298	0.0272925	0.921371
LOC4348283	LOC_Os10g14920	WAT1-related protein At4g08290	47.0727	9.35783	46.1574	49.9029	-2.33064	0.000213302	0.0127842	TRUE	0.112562	0.745438	0.987357
LOC4337447	LOC_Os04g58710	oxalate--CoA ligase	123.843	22.1071	103.044	71.4817	-2.48594	7.21353e-07	0.000399542	TRUE	-0.527615	0.03796	0.951151
LOC4331204	LOC_Os02g57820	AT-hook motif nuclear-localized protein 9	33.3986	6.23856	11.2079	19.8654	-2.4205	0.000564927	0.0224886	TRUE	0.825746	0.196856	0.951151
LOC4330034	LOC_Os02g41630	phenylalanine ammonia-lyase-like	3167.6	2716.27	3365.39	2930.3	-0.221763	2.24043e-05	0.00351092	TRUE	-0.199728	0.00728137	0.621378
LOC4333811	LOC_Os03g49180	alkaline ceramidase	47.8809	9.35783	12.7578	17.7191	-2.3552	0.00129455	0.0373372	TRUE	0.473923	0.44881	0.951151
LOC4329463	LOC_Os02g30900	serine/threonine-protein kinase PBS1	16.8178	76.4759	23.7976	35.2061	2.18502	0.00168855	0.0433311	TRUE	0.565005	0.196428	0.951151
LOC4345840	LOC_Os08g37350	ubiquitin carboxyl-terminal hydrolase 17	18.4342	0	16.8391	15.3932	NA	0.00147951	0.0407025	FALSE	-0.129516	0.826509	0.993151
LOC4344240	LOC_Os07g47400	protein SRC2	20.7968	0	12.6281	9.62166	NA	0.000405967	0.0183627	FALSE	-0.392285	0.608786	0.965971
LOC4342229	LOC_Os07g01990	uncharacterized LOC4342229	6.94606	51.9443	23.7255	16.6518	2.9027	0.000411714	0.0184235	TRUE	-0.510759	0.342578	0.951151
LOC4326243	LOC_Os01g45960	uncharacterized LOC4326243	12.4523	78.3757	30.4823	45.1125	2.654	5.91326e-05	0.00614768	TRUE	0.565553	0.146832	0.951151
LOC9272663	LOC_Os09g32680	cyclin-C1-1-like	25.6858	0	11.336	20.7388	NA	4.73402e-05	0.00518787	FALSE	0.871421	0.158742	0.951151
LOC4328751	LOC_Os02g12790	protein CYTOKININ-RESPONSIVE GATA TRANSCRIPTION FACTOR 1-like	32.2038	0	16.5429	12.8496	NA	1.81685e-05	0.00317208	FALSE	-0.364486	0.569973	0.960837
LOC4330152	LOC_Os02g43300	trihelix transcription factor GTL1	41.7701	7.86623	20.384	18.9825	-2.40873	3.36176e-05	0.00425183	TRUE	-0.102766	0.841065	0.994941
LOC4350496	LOC_Os11g28340	ER lumen protein-retaining receptor	33.0724	4.78097	26.5147	33.878	-2.79025	0.00173038	0.043633	TRUE	0.353557	0.434919	0.951151
LOC4345904	LOC_Os08g38300	histone H2B.2-like	153.664	84.9008	125.256	102.692	-0.855929	0.000102419	0.00848863	TRUE	-0.286566	0.192094	0.951151
LOC4330811	LOC_Os02g52420	methionine aminopeptidase 1D, chloroplastic/mitochondrial	0	12.7492	10.1544	7.30537	NA	0.00122836	0.036236	FALSE	-0.475073	0.589691	0.964724
LOC4343722	LOC_Os07g39280	UDP-rhamnose/UDP-galactose transporter 2	141.64	81.9517	106.019	139.058	-0.789381	0.000250482	0.0140617	TRUE	0.391368	0.0735116	0.951151
LOC9266699	LOC_Os03g46150	non-specific lipid transfer protein GPI-anchored 2	16.2069	0	25.6261	15.1468	NA	0.00153335	0.0413246	FALSE	-0.758606	0.165263	0.951151
LOC4330390	LOC_Os02g46680	ABC transporter B family member 2	215.106	100.551	216.873	234.059	-1.09713	0.000666582	0.0249871	TRUE	0.110023	0.526311	0.951151
LOC9271277	LOC_Os02g40490	lnc_RNA LOC9271277	14.4075	0	7.92079	8.47787	NA	0.000655754	0.0248421	FALSE	0.0980571	0.918212	0.999352
LOC4346237	LOC_Os08g43440	cytochrome P450 76M5-like	20.9256	0	12.0741	12.5792	NA	0.00111778	0.0343294	FALSE	0.0591199	0.926549	0.999486
LOC4325730	LOC_Os01g27020	probable serine/threonine-protein kinase At1g54610	32.0002	7.7982	22.2301	29.5062	-2.03687	0.00112189	0.0344096	TRUE	0.408507	0.396662	0.951151
LOC4338374	LOC_Os05g24560	uncharacterized LOC4338374	24.8235	0	21.7306	14.8429	NA	0.000217777	0.0129614	FALSE	-0.549956	0.341514	0.951151
LOC4345474	LOC_Os08g30070	protein unc-13 homolog	24.9253	0	14.4006	20.198	NA	0.000265795	0.0144723	FALSE	0.488087	0.40541	0.951151
LOC4331389	LOC_Os03g02380	molybdate-anion transporter	101.696	56.7593	88.4385	71.2639	-0.841335	0.000460595	0.0200614	TRUE	-0.311503	0.238689	0.951151
LOC4338460	LOC_Os05g27100	uncharacterized LOC4338460	118.786	11.0195	114.992	98.2361	-3.43023	4.58643e-08	8.66701e-05	TRUE	-0.227203	0.310282	0.951151
LOC9271934	NA	60S ribosomal protein L5-2-like	1250.26	956.648	811.099	787.439	-0.386165	2.85326e-05	0.00386388	TRUE	-0.0427098	0.678638	0.979697
LOC4339315	LOC_Os05g43940	O-methyltransferase ZRP4	58.1266	24.3955	89.4935	53.1644	-1.25258	0.000869913	0.0293242	TRUE	-0.751324	0.00774418	0.621378
LOC4344425	LOC_Os08g01220	NDR1/HIN1-like protein 1	123.349	53.7761	103.134	122.04	-1.19771	3.2095e-05	0.00414077	TRUE	0.242841	0.278785	0.951151
LOC4324564	LOC_Os01g37490	uncharacterized LOC4324564	19.8056	0	21.5848	11.9523	NA	0.000482625	0.0205264	FALSE	-0.852728	0.152805	0.951151
LOC4339156	LOC_Os05g41030	xylogen-like protein 11	68.1082	19.6486	86.1872	61.0153	-1.7934	0.000102462	0.00848863	TRUE	-0.498303	0.0712119	0.951151
LOC4335919	LOC_Os04g35780	uncharacterized protein C57A10.07	31.1857	1.55964	6.31485	6.70238	-4.3216	0.000323413	0.0159813	TRUE	0.0859258	0.943695	0.999934
LOC4327229	LOC_Os01g70020	protein DEK	73.2261	188.367	79.9813	56.5814	1.36312	0.000670354	0.0249987	TRUE	-0.499336	0.0857771	0.951151
LOC4331375	LOC_Os03g02190	probable receptor-like protein kinase At1g33260	13.0839	0	52.6388	33.2319	NA	0.00058322	0.0229406	FALSE	-0.663556	0.0705348	0.951151
LOC4349492	LOC_Os10g42550	inositol-tetrakisphosphate 1-kinase 5-like	19.1262	0	12.223	14.8716	NA	0.00158006	0.0419146	FALSE	0.282957	0.680706	0.979697
LOC4333629	LOC_Os03g45770	membralin-like protein At1g60995	17.599	3.11928	11.5394	16.9605	-2.49621	0.00165943	0.0430891	TRUE	0.555618	0.39889	0.951151
LOC4339196	LOC_Os05g41540	basic leucine zipper 23	25.7398	0	13.0348	12.7731	NA	0.000235004	0.013512	FALSE	-0.0292655	0.971314	0.999934
LOC4333893	LOC_Os03g50450	probable inactive receptor kinase RLK902	102.375	62.9298	122.097	90.5598	-0.702053	0.000990835	0.0319584	TRUE	-0.431089	0.0604474	0.951151
LOC4350825	LOC_Os11g37990	CRM-domain containing factor CFM3, chloroplastic/mitochondrial-like	30.5811	1.59366	21.2487	30.2935	-4.26223	0.00214693	0.049145	TRUE	0.511636	0.26725	0.951151
LOC4345605	LOC_Os08g32850	methylcrotonoyl-CoA carboxylase beta chain, mitochondrial	81.7949	36.8386	75.33	68.505	-1.15079	0.0018019	0.0446995	TRUE	-0.137016	0.622137	0.968018
LOC4339610	LOC_Os05g48820	homeobox-DDT domain protein RLT2	73.9803	167.159	85.5772	103.101	1.17601	7.03239e-05	0.00682868	TRUE	0.268756	0.278863	0.951151
LOC4329826	LOC_Os02g37800	lecithin-cholesterol acyltransferase-like 1	138.319	96.9213	103.266	109.485	-0.513118	0.00190352	0.0460558	TRUE	0.0843601	0.729997	0.986274
LOC4339209	LOC_Os05g41780	ethylene-responsive transcription factor 4	51.1535	131.574	61.1696	59.0747	1.36297	0.000695906	0.0254334	TRUE	-0.050274	0.855789	0.997136
LOC4336419	LOC_Os04g43910	auxin response factor 10	35.7882	0	32.2916	20.6862	NA	1.76814e-05	0.00313821	FALSE	-0.64249	0.173995	0.951151
LOC4349469	LOC_Os10g42230	AT-hook motif nuclear-localized protein 10	110.456	37.4654	65.4142	63.7455	-1.55984	0.00196513	0.0469017	TRUE	-0.0372801	0.896578	0.999143
LOC112937821	LOC_Os02g39580	zinc finger protein 706-like	37.201	0	38.0701	23.0695	NA	1.33169e-06	0.000563996	FALSE	-0.722674	0.0997534	0.951151
LOC4347099	LOC_Os09g25580	probable monogalactosyldiacylglycerol synthase 1, chloroplastic	86.5551	39.3311	41.8744	63.6163	-1.13795	0.000472403	0.0202616	TRUE	0.60333	0.0706562	0.951151
LOC4352739	LOC_Os12g41220	ubiquitin-conjugating enzyme E2 variant 1C	134.756	83.4433	79.557	99.2603	-0.691481	0.000693302	0.0253961	TRUE	0.319227	0.206246	0.951151
LOC9270984	LOC_Os10g37190	probable receptor-like protein kinase At4g10390	57.2643	5.5778	35.0999	38.7522	-3.35987	7.31538e-05	0.00701923	TRUE	0.142811	0.730318	0.986274
LOC4337879	LOC_Os05g06720	GDSL esterase/lipase At1g09390	70.7969	21.2422	99.3149	74.7575	-1.73675	3.8796e-05	0.00459898	TRUE	-0.409793	0.105096	0.951151
LOC4337508	LOC_Os04g59520	FT-interacting protein 1	248.919	148.73	201.233	207.69	-0.742983	8.75966e-05	0.00769952	TRUE	0.045563	0.807981	0.99122
LOC4337621	LOC_Os05g02520	12S seed storage protein CRB	643.134	327.165	697.345	661.336	-0.9751	1.15589e-06	0.000538995	TRUE	-0.0764885	0.480878	0.951151
LOC4334188	LOC_Os03g55280	aspartate-semialdehyde dehydrogenase	36.0125	113.417	46.1206	59.9194	1.65506	0.000236412	0.013512	TRUE	0.377612	0.256016	0.951151
LOC4339639	LOC_Os05g49200	aspartic proteinase oryzasin-1-like	619.198	469.078	655.309	647.845	-0.400573	0.000184763	0.0117071	TRUE	-0.0165264	0.875204	0.997963
LOC4347215	LOC_Os09g27650	protein indeterminate-domain 16	10.6259	40.162	10.8749	15.4746	1.91825	0.000903788	0.030012	TRUE	0.5089	0.460461	0.951151
LOC4347230	LOC_Os09g27890	lysM domain-containing GPI-anchored protein LYP4-like	55.0577	20.5474	46.3991	51.8866	-1.42198	0.00202568	0.0477079	TRUE	0.161264	0.648027	0.975539
LOC4342997	LOC_Os07g22640	synaptotagmin-5	180.451	101.532	161.368	165.076	-0.829669	7.92895e-05	0.00738821	TRUE	0.0327692	0.874857	0.997963
LOC4345201	LOC_Os08g19980	disease resistance protein RGA2	29.5278	0	12.2967	30.6357	NA	0.00041517	0.0184984	FALSE	1.31694	0.014787	0.807282
LOC4343463	LOC_Os07g34950	thylakoid lumenal 15.0 kDa protein 2, chloroplastic	15.7996	0	14.5126	13.4382	NA	0.0010413	0.0328281	FALSE	-0.110964	0.856048	0.997136
LOC4334554	LOC_Os03g60090	probable methylenetetrahydrofolate reductase	680.421	457.874	533.208	458.504	-0.571476	0.00017103	0.0112589	TRUE	-0.217765	0.0750892	0.951151
LOC4324022	LOC_Os01g32640	uncharacterized LOC4324022	0	19.6826	1.66197	1.75635	NA	0.000281229	0.0148447	FALSE	0.0796914	0.984641	0.999934
LOC4328598	LOC_Os02g10070	citrate synthase 4, mitochondrial	149.217	82.9186	175.044	146.172	-0.847649	0.00201299	0.0475145	TRUE	-0.260048	0.177773	0.951151
LOC4344770	LOC_Os08g07390	disease resistance protein PIK6-NP-like	22.6916	0	7.18266	14.8764	NA	0.000481474	0.0205264	FALSE	1.05043	0.175099	0.951151
LOC4327414	LOC_Os01g61814	40S ribosomal protein S23	287.103	516.815	336.915	362.881	0.848081	0.00112253	0.0344096	TRUE	0.107111	0.452641	0.951151
LOC4342695	LOC_Os07g10660	40S ribosomal protein S2-3	78.3395	156.97	106.773	91.1198	1.00268	0.00169678	0.0433323	TRUE	-0.228711	0.333096	0.951151
LOC4325476	LOC_Os01g04710	protein ASPARTIC PROTEASE IN GUARD CELL 1	288.902	197.725	264.725	295.639	-0.547087	4.23262e-05	0.00496181	TRUE	0.159345	0.301977	0.951151
LOC4345192	LOC_Os08g19670	uncharacterized LOC4345192	8.31744	46.5706	20.0525	21.5835	2.48521	0.000908696	0.0300947	TRUE	0.106147	0.861364	0.997136
LOC4337167	LOC_Os04g54820	probable 20S rRNA accumulation protein 4	8.67696	73.2886	11.6306	15.9675	3.07833	0.00151488	0.0411721	TRUE	0.457209	0.47687	0.951151
LOC4332833	LOC_Os03g22680	E3 ubiquitin-protein ligase SRFP1-like	23.5332	0	28.3592	30.3414	NA	5.23556e-05	0.00562516	FALSE	0.0974672	0.827011	0.993151
LOC4346507	LOC_Os09g07510	serine/threonine-protein phosphatase 2A 65 kDa regulatory subunit A beta isoform	762.34	665.277	650.837	669.939	-0.196479	0.00189204	0.0460116	TRUE	0.0417315	0.721758	0.98542
LOC4344633	LOC_Os08g04460	probable NAD(P)H dehydrogenase (quinone) FQR1-like 1	125.828	74.7462	113.642	103.699	-0.751376	0.00153639	0.0413717	TRUE	-0.132092	0.551543	0.955976
LOC4333157	LOC_Os03g31230	uncharacterized LOC4333157	44.1533	103.923	50.2563	71.5151	1.23492	0.000442241	0.0194194	TRUE	0.508944	0.0997934	0.951151
LOC4346084	LOC_Os08g41280	cytochrome b561 and DOMON domain-containing protein At4g12980	41.7224	14.9696	62.6266	66.6648	-1.47878	0.00190648	0.0460558	TRUE	0.0901489	0.767833	0.991153
LOC4347712	LOC_Os09g36740	protein POLLENLESS 3-LIKE 2	38.5931	0	44.4763	30.7314	NA	4.3119e-05	0.00498273	FALSE	-0.533323	0.175068	0.951151
LOC9270554	LOC_Os05g41510	transcription elongation factor SPT6-like	260.866	177.483	210.866	242.709	-0.555627	0.000508779	0.0210548	TRUE	0.202904	0.225825	0.951151
LOC4339677	LOC_Os05g49800	ketol-acid reductoisomerase, chloroplastic-like	446.979	241.973	358.778	338.935	-0.885363	8.85689e-08	0.000133187	TRUE	-0.0820815	0.543859	0.952307
LOC4350710	LOC_Os11g35020	protein yippee-like At4g27745	0	27.0922	11.8163	14.8668	NA	0.000162053	0.010983	FALSE	0.331309	0.62533	0.969102
LOC4348804	LOC_Os10g31950	3-ketoacyl-CoA thiolase 2, peroxisomal	398.857	241.074	346.385	320.444	-0.726395	0.000106914	0.00876179	TRUE	-0.112308	0.426627	0.951151
LOC4352595	LOC_Os12g38490	scarecrow-like protein 34	115.391	47.2654	80.7402	78.1314	-1.28767	2.3453e-05	0.00355391	TRUE	-0.0473845	0.851749	0.997136
LOC4350822	LOC_Os11g37960	barwin	17.7486	0	56.1852	51.7071	NA	0.000456888	0.0199423	FALSE	-0.119828	0.697709	0.980779
LOC4340057	LOC_Os06g04690	uncharacterized LOC4340057	42.6531	15.7325	28.3048	27.4795	-1.43891	0.00165506	0.0430168	TRUE	-0.0426896	0.912994	0.999309
LOC4328457	LOC_Os02g07740	ribosomal RNA large subunit methyltransferase I	3.80236	39.6033	10.4682	7.85095	3.38065	0.000686627	0.0253415	TRUE	-0.415074	0.630287	0.97172
LOC4336183	LOC_Os04g40520	probable galactinol--sucrose galactosyltransferase 2	19.3506	0	15.3613	11.0837	NA	4.54816e-05	0.00513352	FALSE	-0.470858	0.490605	0.951151
LOC4344165	LOC_Os07g46480	aspartyl protease 25-like	214.373	120.909	151.397	88.1861	-0.826206	0.00116087	0.0352478	TRUE	-0.779709	0.000361193	0.137709
LOC4347684	LOC_Os09g36320	probable serine/threonine-protein kinase PBL19	18.1081	0	5.63118	3.22795	NA	0.000631382	0.0240893	FALSE	-0.802818	0.57305	0.962136
LOC4341667	LOC_Os06g43930	lysosomal Pro-X carboxypeptidase	110.965	37.8055	121.75	126.151	-1.55344	1.7464e-05	0.00313544	TRUE	0.0512327	0.833509	0.993541
LOC4344071	LOC_Os07g44740	10 kDa chaperonin, mitochondrial	117.061	49.5879	130.937	166.617	-1.23921	3.28999e-05	0.00422746	TRUE	0.347656	0.0764987	0.951151
LOC4340486	LOC_Os06g11240	putative 12-oxophytodienoate reductase 4	26.9346	6.23856	52.4914	46.1055	-2.11018	0.00205651	0.0479778	TRUE	-0.187145	0.577284	0.96286
LOC4333950	LOC_Os03g51380	BTB/POZ domain-containing protein At1g63850	20.6202	0	20.5505	24.2659	NA	0.000483172	0.0205264	FALSE	0.239758	0.654939	0.97842
LOC4345473	LOC_Os08g30060	proton pump-interactor BIP131-like	170.864	342.776	126.414	162.041	1.00442	0.000387139	0.0178819	TRUE	0.358205	0.0718319	0.951151
LOC4336380	LOC_Os04g43230	uncharacterized LOC4336380	0	37.0087	10.838	6.68803	NA	5.24834e-06	0.00142884	FALSE	-0.696453	0.425188	0.951151
LOC4343521	LOC_Os07g36170	chitin-inducible gibberellin-responsive protein 1-like	17.0692	0	25.498	24.7732	NA	0.000159523	0.0109787	FALSE	-0.0416036	0.926199	0.999486
LOC4330617	LOC_Os02g49800	aspartyl protease APCB1	126.54	41.9257	62.2392	87.2458	-1.59369	6.98305e-06	0.00171245	TRUE	0.487262	0.0783734	0.951151
LOC9272423	LOC_Os02g55670	lnc_RNA LOC9272423	9.83838	0	7.29314	5.53467	NA	0.00204549	0.0479471	FALSE	-0.398044	0.707792	0.981449
LOC4340455	LOC_Os06g10750	WAT1-related protein At1g21890	15.8744	0	25.1282	16.0249	NA	0.000283376	0.0148749	FALSE	-0.648986	0.229583	0.951151
LOC4336284	LOC_Os04g41970	endoglucanase 12-like	50.6174	10.9175	107.274	73.0155	-2.21299	0.000184194	0.0117071	TRUE	-0.555028	0.025717	0.915589
LOC4352560	LOC_Os12g38000	60S ribosomal protein L8	777.822	594.107	781.853	732.246	-0.388717	1.32718e-05	0.00267176	TRUE	-0.0945683	0.370465	0.951151
LOC107276754	LOC_Os12g27350	spermidine hydroxycinnamoyltransferase 2-like	191.848	84.8668	193.974	134.421	-1.17669	0.000109761	0.00888179	TRUE	-0.529106	0.00517215	0.532251
LOC4337647	LOC_Os05g02940	calcium-transporting ATPase 4, endoplasmic reticulum-type	190.09	104.297	268.417	214.588	-0.865988	0.000379952	0.0176898	TRUE	-0.322902	0.0454449	0.951151
LOC4341631	LOC_Os06g43430	premnaspirodiene oxygenase	20.0093	0	22.8577	12.7922	NA	0.000474879	0.0203406	FALSE	-0.837418	0.151401	0.951151
LOC4327295	LOC_Os01g21320	UDP-glucuronic acid decarboxylase 4	101.133	48.6209	72.2639	76.1908	-1.0566	0.00125649	0.0368292	TRUE	0.076342	0.782272	0.991153
LOC4324841	LOC_Os01g65780	UDP-glucuronate:xylan alpha-glucuronosyltransferase 1	140.044	65.879	169.451	134.978	-1.08799	0.000219557	0.0129895	TRUE	-0.32814	0.094979	0.951151
LOC4351401	LOC_Os12g03470	alpha-L-arabinofuranosidase 1	129.52	71.729	123	107.748	-0.852547	0.000136291	0.0100421	TRUE	-0.191007	0.38566	0.951151
LOC4326573	LOC_Os01g44970	polygalacturonase At1g48100	3.93121	48.8591	7.62616	16.6614	3.63558	7.31966e-05	0.00701923	TRUE	1.12748	0.128377	0.951151
LOC4340701	LOC_Os06g15370	protein NRT1/ PTR FAMILY 3.1	36.7459	10.2567	46.8955	47.9049	-1.84102	0.000278337	0.0147553	TRUE	0.0307216	0.928683	0.999486
LOC4330474	LOC_Os02g47850	carbamoyl-phosphate synthase small chain, chloroplastic-like	140.304	294.121	157.438	206.965	1.06786	0.000305277	0.0154393	TRUE	0.394607	0.031856	0.951151
LOC4344719	LOC_Os08g06380	probable mixed-linked glucan synthase 6	898.165	603.212	1179.71	1006.06	-0.574316	1.0722e-06	0.000521886	TRUE	-0.229712	0.0181166	0.866412
LOC4346277	NA	transmembrane 9 superfamily member 8	114.977	72.4578	88.2735	98.8415	-0.666137	0.00127945	0.0371629	TRUE	0.163137	0.515019	0.951151
LOC4336052	LOC_Os04g38720	NAC domain-containing protein 92	3.90418	30.9062	11.2816	23.6485	2.98481	0.000934957	0.0307741	TRUE	1.06779	0.0755759	0.951151
LOC9266341	LOC_Os03g19760	protein SUPPRESSOR OF QUENCHING 1, chloroplastic	16.9133	0.796828	22.8385	10.1816	-4.40775	0.00214105	0.0490595	TRUE	-1.16551	0.0592043	0.951151
LOC4324350	LOC_Os01g68650	uncharacterized LOC4324350	19.9615	0	9.61958	7.57577	NA	0.000855375	0.0290168	FALSE	-0.344582	0.69152	0.979826
LOC4348331	LOC_Os10g18220	mevalonate kinase	51.8248	7.10342	36.336	31.8799	-2.86706	0.00108207	0.0336179	TRUE	-0.188752	0.635187	0.973301
LOC4327180	LOC_Os01g12730	ras-related protein Rab7	72.7999	15.9366	57.495	77.1216	-2.1916	0.00120888	0.035992	TRUE	0.423699	0.151215	0.951151
LOC4326565	LOC_Os01g45540	auxin efflux carrier component 3a-like	54.9702	11.7823	32.5141	21.8587	-2.22203	0.000509247	0.0210548	TRUE	-0.57286	0.214647	0.951151
LOC4329785	LOC_Os02g37080	ASC1-like protein 1	3.85643	37.8395	20.5697	22.4713	3.29456	0.000493366	0.0207389	TRUE	0.127563	0.829299	0.993151
LOC4341771	LOC_Os06g45380	vacuolar-sorting receptor 6	167.754	85.241	170.913	144.047	-0.976723	8.56223e-05	0.0076406	TRUE	-0.246718	0.1967	0.951151
LOC4350977	LOC_Os11g41650	adenylyl-sulfate kinase 3	12.5271	0	18.1312	11.0789	NA	0.00158134	0.0419146	FALSE	-0.710659	0.270915	0.951151
LOC4344156	LOC_Os07g46380	uncharacterized LOC4344156	97.1395	41.6876	90.0076	59.7663	-1.22044	0.000810911	0.0282499	TRUE	-0.590715	0.0323347	0.951151
LOC4326694	LOC_Os01g43700	cytochrome P450 72A13	15.596	0	20.3103	20.3871	NA	0.000692752	0.0253961	FALSE	0.00544417	0.998179	0.999934
LOC4326936	LOC_Os01g70400	photosynthetic NDH subunit of subcomplex B 5, chloroplastic	20.3895	0	23.1347	9.58338	NA	0.000629636	0.0240512	FALSE	-1.27145	0.0404942	0.951151
LOC4344305	LOC_Os07g48350	mediator of RNA polymerase II transcription subunit 33A	41.0574	111.128	29.8371	32.7342	1.43651	0.00016315	0.0110341	TRUE	0.133693	0.765902	0.991113
LOC4331559	LOC_Os03g04570	protein NRT1/ PTR FAMILY 5.2	124.55	33.7533	72.3391	76.5856	-1.88362	4.23187e-06	0.00122481	TRUE	0.0822974	0.775815	0.991153
LOC4346326	LOC_Os08g44680	photosystem I reaction center subunit II, chloroplastic	177.089	94.7349	194.248	148.168	-0.902507	7.37205e-05	0.00704843	TRUE	-0.390666	0.0360724	0.951151
LOC4347634	LOC_Os09g35730	RHOMBOID-like protein 2	177.958	97.7181	183.507	202.289	-0.864836	1.12197e-05	0.00235577	TRUE	0.140583	0.439249	0.951151
LOC4330971	LOC_Os02g54820	probable alpha,alpha-trehalose-phosphate synthase [UDP-forming] 9	102.816	53.3679	88.8099	86.0206	-0.946021	0.00142473	0.0397221	TRUE	-0.046037	0.84266	0.995243
LOC4324303	LOC_Os01g74450	probable aquaporin TIP1-2	65.4258	29.8713	101.254	139.656	-1.1311	0.00174586	0.04392	TRUE	0.463904	0.0345295	0.951151
LOC4351999	LOC_Os12g18900	cysteine desulfurase 1, chloroplastic	80.3902	36.1438	51.3643	47.814	-1.15327	0.0012274	0.036236	TRUE	-0.103333	0.761333	0.991113
LOC4333618	LOC_Os03g45400	transcription antitermination protein NusB	19.4524	0	42.4652	25.4671	NA	0.000167814	0.0111489	FALSE	-0.737646	0.0734361	0.951151
LOC4338755	LOC_Os05g33620	uncharacterized protein At4g15545	0	38.3982	5.15085	3.47921	NA	0.000164286	0.0110643	FALSE	-0.566049	0.704121	0.980901
LOC4325211	LOC_Os01g05490	triosephosphate isomerase, cytosolic-like	674.274	562.268	620.784	734.433	-0.262077	0.0016632	0.0430891	TRUE	0.242539	0.0337243	0.951151
LOC4347929	LOC_Os09g39960	dynamin-related protein 1E	6.51808	43.942	22.9682	15.2377	2.75308	0.00160133	0.0421825	TRUE	-0.591998	0.28681	0.951151
LOC4340534	LOC_Os06g12030	uncharacterized LOC4340534	8.77246	49.5879	23.9273	18.9299	2.49893	0.00130726	0.0374627	TRUE	-0.337996	0.52774	0.951151
LOC4346279	NA	transmembrane 9 superfamily member 8	169.879	96.3966	106.144	100.067	-0.817454	0.000323855	0.0159813	TRUE	-0.0850585	0.715591	0.983309
LOC9272062	LOC_Os06g47290	protein PECTIC ARABINOGALACTAN SYNTHESIS-RELATED	21.6861	0	16.8391	21.5979	NA	0.000230199	0.0133895	FALSE	0.359077	0.528151	0.951151
LOC4339944	LOC_Os06g02900	aspartyl protease family protein At5g10770	216.7	128.692	206.752	145.722	-0.751775	0.000139901	0.0101681	TRUE	-0.504683	0.00597986	0.579845
LOC4341611	LOC_Os06g43130	protein TIC 21, chloroplastic	25.7398	0	18.6852	15.7354	NA	4.24747e-05	0.00496181	FALSE	-0.247881	0.668816	0.979697
LOC4326746	LOC_Os01g12690	uncharacterized LOC4326746	12.6289	53.64	4.41272	16.8648	2.08658	0.00186015	0.0456685	TRUE	1.93428	0.0174706	0.846486
LOC4345656	LOC_Os08g33710	extracellular ribonuclease LE	70.0968	11.0535	60.8205	79.1388	-2.66484	5.10849e-06	0.00141474	TRUE	0.379828	0.194637	0.951151
LOC4344702	LOC_Os08g06100	flavone 3'-O-methyltransferase 1-like	1555.27	1270.63	1834.9	1496.34	-0.291627	0.0001469	0.0104838	TRUE	-0.294267	0.000764613	0.219538
LOC4332224	LOC_Os03g14010	anti-sigma-I factor RsgI6	36.4946	3.98414	15.2876	16.3288	-3.19534	0.00033731	0.0162704	TRUE	0.0950594	0.880254	0.997963
LOC9271666	LOC_Os12g07270	sodium/pyruvate cotransporter BASS2, chloroplastic	0	16.6313	1.84611	4.37174	NA	0.000347115	0.0166186	FALSE	1.24372	0.508269	0.951151
LOC9270408	LOC_Os08g10550	putative potassium transporter 12	23.3629	0	20.5121	18.6882	NA	0.000700125	0.0255295	FALSE	-0.13435	0.809144	0.991427
LOC4344858	LOC_Os08g09250	lactoylglutathione lyase-like	1064.43	838.13	881.095	1004.55	-0.344837	8.07999e-05	0.00738821	TRUE	0.189179	0.0702978	0.951151
LOC4331730	LOC_Os03g06940	beta-galactosidase 5-like	192.353	87.9861	194.177	195.269	-1.12841	5.96447e-06	0.00157056	TRUE	0.00808695	0.97247	0.999934
LOC4352516	LOC_Os12g37419	cytochrome c oxidase subunit 5C-like	273.019	525.974	336.058	396.701	0.945986	0.000361808	0.0171179	TRUE	0.239344	0.0864905	0.951151
LOC4338409	LOC_Os05g25640	trans-cinnamate 4-monooxygenase	219.825	149.424	229.628	166.327	-0.556941	0.0014552	0.0402308	TRUE	-0.465273	0.00796736	0.626003
LOC4339011	LOC_Os05g38520	60S ribosomal protein L36-3	347.484	207.525	289.526	307.981	-0.743661	7.17918e-06	0.00172113	TRUE	0.0891512	0.56654	0.960171
LOC4334107	LOC_Os03g53720	SRSF protein kinase 1	54.6504	26.6159	26.8269	40.566	-1.03794	0.00181817	0.0449297	TRUE	0.596589	0.151293	0.951151
LOC4327055	LOC_Os01g57420	diacylglycerol kinase 5	15.569	0.796828	5.28053	3.50792	-4.28826	0.00155534	0.0416444	TRUE	-0.590067	0.677437	0.979697
LOC4340391	LOC_Os06g09610	putative peroxiredoxin Q, chloroplastic	83.3159	31.4989	61.3184	43.4518	-1.40329	0.00041448	0.0184933	TRUE	-0.496905	0.130784	0.951151
LOC4326937	LOC_Os01g70410	probable serine/threonine-protein kinase PBL7	14.0003	0	12.6281	5.85291	NA	0.00100471	0.0321798	FALSE	-1.10942	0.197959	0.951151
LOC4330882	LOC_Os02g53340	probable cyclic nucleotide-gated ion channel 20, chloroplastic	13.8714	0	11.89	13.4	NA	0.000744534	0.0266053	FALSE	0.172481	0.801451	0.991153
LOC4335295	LOC_Os04g17100	heavy metal-associated isoprenylated plant protein 27	159.287	100.313	146.968	160.642	-0.66712	0.000800248	0.0279434	TRUE	0.128346	0.519868	0.951151
LOC4328316	LOC_Os02g05744	endoglucanase 5-like	32.8895	1.55964	33.3451	44.9856	-4.39834	9.43593e-06	0.00211978	TRUE	0.431987	0.266339	0.951151
LOC4329733	LOC_Os02g36340	probable bifunctional riboflavin biosynthesis protein RIBA 2, chloroplastic	91.2675	186.841	95.1439	110.368	1.03364	0.00118816	0.0357059	TRUE	0.214137	0.377421	0.951151
LOC107277281	LOC_Os05g50950	pentatricopeptide repeat-containing protein At4g01030, mitochondrial	29.6918	1.59366	10.3209	8.43002	-4.21965	0.000757756	0.0268685	TRUE	-0.291958	0.727423	0.986219
LOC4330983	LOC_Os02g54990	probable serine incorporator	270.352	188.517	262.031	366.211	-0.520139	0.00137886	0.038856	TRUE	0.482937	0.00102685	0.246567
LOC9266741	LOC_Os04g41759	uncharacterized LOC9266741	13.3894	0	7.99445	21.574	NA	0.00145103	0.0401848	FALSE	1.43222	0.0300774	0.947411
LOC9272308	LOC_Os03g10500	adenylyl-sulfate kinase 3	27.3148	0	26.329	18.9155	NA	0.000102476	0.00848863	FALSE	-0.477082	0.348206	0.951151
LOC4339940	LOC_Os06g02780	aspartyl protease family protein At5g10770	185.469	115.214	145.288	137.448	-0.686856	0.000551387	0.0222289	TRUE	-0.0800335	0.678599	0.979697
LOC4327515	LOC_Os01g61044	amino acid transporter AVT6C	114.786	21.2422	101.273	70.8212	-2.43394	6.44343e-07	0.000376355	TRUE	-0.515996	0.0431582	0.951151
LOC4340636	LOC_Os06g13650	alpha-mannosidase 2	90.7647	47.4695	81.5712	77.325	-0.93513	0.00196976	0.0469571	TRUE	-0.0771246	0.762798	0.991113
LOC4334618	LOC_Os03g60850	protein NRT1/ PTR FAMILY 5.6	33.3301	0	11.8532	10.2486	NA	0.000434268	0.0191896	FALSE	-0.209851	0.778679	0.991153
LOC4324573	LOC_Os01g37690	vacuolar cation/proton exchanger 1a-like	48.1116	9.45989	62.1639	21.8491	-2.34649	0.000120109	0.00934261	TRUE	-1.5085	8.32511e-05	0.0586718
LOC4337587	LOC_Os05g01950	uncharacterized LOC4337587	14.1769	59.0818	14.2725	16.3719	2.05917	0.000609492	0.0236758	TRUE	0.197986	0.762227	0.991113
LOC4344042	LOC_Os07g44370	dirigent protein 5	58.7104	25.1923	73.114	64.8128	-1.22063	0.000833788	0.0285255	TRUE	-0.17387	0.541281	0.952307
LOC4344387	LOC_Os07g49280	protein trichome birefringence-like 28	10.5511	47.1634	10.2841	28.8841	2.16027	0.000394609	0.0180581	TRUE	1.48987	0.00898778	0.66901
LOC4343702	LOC_Os07g38850	probable homogentisate phytyltransferase 2, chloroplastic	19.4254	0	10.1912	12.0241	NA	0.000819213	0.0283897	FALSE	0.238599	0.749548	0.989111
LOC9270662	LOC_Os11g40410	uncharacterized LOC9270662	3.72758	27.6509	15.0282	11.4067	2.89102	0.000280679	0.0148447	TRUE	-0.397792	0.565381	0.959789
LOC4352613	LOC_Os12g38760	probable inactive purple acid phosphatase 1	5.30258	46.5366	10.9117	21.6649	3.1336	0.000572163	0.0226923	TRUE	0.98948	0.110255	0.951151
LOC4343034	LOC_Os07g23660	protein TsetseEP	32.6589	3.11928	10.0071	6.41284	-3.38819	0.00035061	0.0167609	TRUE	-0.641983	0.480842	0.951151
LOC4347336	LOC_Os09g29490	peroxidase 17	3.37437	47.1634	6.49899	11.6867	3.80498	9.13358e-05	0.00786639	TRUE	0.846578	0.325031	0.951151
LOC4326082	LOC_Os01g02930	protein O-linked-mannose beta-1,4-N-acetylglucosaminyltransferase 2	52.9195	8.76511	39.0131	35.34	-2.59396	0.000653995	0.0248217	TRUE	-0.142657	0.708376	0.981449
LOC4347800	LOC_Os09g38030	UTP--glucose-1-phosphate uridylyltransferase	1188.93	1023.48	973.614	1078.61	-0.216176	0.000199146	0.0122794	TRUE	0.14775	0.144742	0.951151
LOC4340156	LOC_Os06g05890	B-box zinc finger protein 22	46.6114	163.481	56.1276	74.4966	1.81037	9.0083e-06	0.00203797	TRUE	0.408463	0.170719	0.951151
LOC4326554	LOC_Os01g45380	serine/threonine-protein kinase STY13	22.2366	0	5.63118	7.57099	NA	0.000485401	0.0205264	FALSE	0.427044	0.683823	0.979697
LOC4348167	LOC_Os10g08319	geraniol 8-hydroxylase	7.00013	37.0427	17.06	15.8024	2.40374	0.000857424	0.029025	TRUE	-0.11048	0.849159	0.997063
LOC4338548	LOC_Os05g30010	putative E3 ubiquitin-protein ligase LIN-1	25.156	0	19.7003	19.2433	NA	2.202e-05	0.0035035	FALSE	-0.0338608	0.948259	0.999934
LOC4344591	LOC_Os08g03650	BTB/POZ domain-containing protein At1g30440	45.8779	106.687	70.4753	80.9908	1.21752	0.00130494	0.0374627	TRUE	0.20064	0.476666	0.951151
LOC4327150	LOC_Os01g56680	photosystem II reaction center W protein, chloroplastic-like	47.6025	14.1048	43.7205	35.5961	-1.75485	0.000657042	0.0248459	TRUE	-0.296592	0.435053	0.951151
LOC4337926	LOC_Os05g07680	protein NETWORKED 4A	110.319	40.0599	70.4001	88.0904	-1.46145	1.26258e-05	0.00256711	TRUE	0.323408	0.22843	0.951151
LOC4335098	LOC_Os04g10240	uncharacterized LOC4335098	40.0122	4.67892	26.052	43.8131	-3.09619	0.000112091	0.00895751	TRUE	0.749969	0.0682362	0.951151
LOC4328266	LOC_Os02g04840	L-arabinokinase	61.3721	11.1556	33.7326	31.5234	-2.45982	0.000501825	0.0209638	TRUE	-0.0977197	0.808842	0.991427
LOC4341105	LOC_Os06g30310	alpha-glucan water dikinase, chloroplastic	121.699	32.3978	129.183	125.33	-1.90935	6.1991e-06	0.00160602	TRUE	-0.0436755	0.842288	0.995243
LOC107277220	LOC_Os10g25040	red chlorophyll catabolite reductase	21.3536	0	6.84964	11.1172	NA	0.000151568	0.0106779	FALSE	0.69869	0.417666	0.951151
LOC4350753	LOC_Os11g36340	protein WVD2-like 4	115.241	50.6908	81.2397	85.4942	-1.18486	0.000750025	0.0267124	TRUE	0.0736412	0.791646	0.991153
LOC4341841	LOC_Os06g46410	auxin response factor 17-like	111.115	222.222	83.0474	147.503	0.999956	0.00188338	0.0459057	TRUE	0.828732	0.000219869	0.106531
LOC4335512	LOC_Os04g26910	probable aldo-keto reductase 2	41.234	92.3104	77.7285	69.7923	1.16266	0.00192236	0.0462083	TRUE	-0.155377	0.576161	0.962583
LOC4334049	LOC_Os03g52860	linoleate 9S-lipoxygenase 2-like	676.154	486.438	1018.76	1058.15	-0.475096	2.27358e-06	0.000829986	TRUE	0.0547294	0.597588	0.964724
LOC9272276	LOC_Os09g06620	uncharacterized LOC9272276	12.6019	0	4.56003	4.36217	NA	0.00112596	0.0344818	FALSE	-0.063997	0.970913	0.999934
LOC4335624	LOC_Os04g31030	RPM1-interacting protein 4	7.38037	97.2275	31.7376	13.1535	3.7196	1.11194e-07	0.000133187	TRUE	-1.27075	0.0155082	0.816627
LOC4334575	LOC_Os03g60350	protein trichome birefringence-like 33	51.6896	14.9696	44.4394	32.7007	-1.78783	0.000148626	0.0105633	TRUE	-0.442519	0.255585	0.951151
LOC4346120	LOC_Os08g41780	triacylglycerol lipase 2	13.1109	0	22.1372	7.03019	NA	0.00201751	0.0475777	FALSE	-1.65484	0.0136921	0.78474
LOC4337329	LOC_Os04g57200	heavy metal-associated isoprenylated plant protein 39	9.48518	46.6727	28.4329	23.6103	2.29883	0.000272403	0.0146136	TRUE	-0.268146	0.572736	0.962136
LOC4334681	LOC_Os03g61720	probable glycerol-3-phosphate acyltransferase 3	46.7132	6.23856	52.0127	35.62	-2.90455	4.69187e-05	0.00518787	TRUE	-0.546176	0.127342	0.951151
LOC4334792	LOC_Os03g63310	4-hydroxyphenylacetaldehyde oxime monooxygenase	16.024	0	9.48991	10.2247	NA	0.000954429	0.0312549	FALSE	0.107586	0.893908	0.999024
LOC4332864	LOC_Os03g23950	beta-adaptin-like protein C	437.481	362.085	288.86	318.591	-0.272895	0.00202712	0.0477079	TRUE	0.141337	0.35126	0.951151
LOC4345900	LOC_Os08g38220	dof zinc finger protein MNB1A	10.4223	73.1525	22.0091	31.5521	2.81124	2.61251e-05	0.00369721	TRUE	0.519636	0.275612	0.951151
LOC4341854	LOC_Os06g46670	glutamate receptor 3.4	49.4082	14.0708	27.5106	30.3701	-1.81205	0.00143793	0.0398998	TRUE	0.142662	0.758362	0.991113
LOC4333727	LOC_Os03g47754	protein SABRE	33.8059	114.976	46.617	82.9506	1.76599	0.000102239	0.00848863	TRUE	0.831396	0.00538688	0.551472
LOC4337958	LOC_Os05g08370	probable cellulose synthase A catalytic subunit 1 [UDP-forming]	1226.94	992.214	1131.12	1059.42	-0.306346	0.000391029	0.0179199	TRUE	-0.0944729	0.321055	0.951151
LOC4342699	LOC_Os07g10770	probable cellulose synthase A catalytic subunit 8 [UDP-forming]	1185.22	1070.38	1001.05	992.098	-0.147035	0.00157828	0.0419046	TRUE	-0.0129617	0.880587	0.997963
LOC4336798	LOC_Os04g49690	receptor-like protein kinase FERONIA	24.6739	0	17.8542	21.3131	NA	6.28198e-05	0.00629295	FALSE	0.255479	0.648942	0.975847
LOC4339780	LOC_Os05g51160	transcription factor MYBS3-like	23.6828	0	9.85975	4.65649	NA	0.000368025	0.0173355	FALSE	-1.08231	0.276279	0.951151
LOC4339133	LOC_Os05g40420	2,3-bisphosphoglycerate-independent phosphoglycerate mutase	345.244	545.792	430.15	395.007	0.660737	0.00140718	0.0393777	TRUE	-0.122962	0.346483	0.951151
LOC4343590	LOC_Os07g37320	sugar transport protein MST6-like	64.0815	3.95012	102.288	90.5503	-4.01994	1.0556e-07	0.000133187	TRUE	-0.175849	0.454386	0.951151
LOC4341751	LOC_Os06g45120	V-type proton ATPase catalytic subunit A	586.705	329.823	506.904	509.438	-0.830944	2.21659e-07	0.000179148	TRUE	0.00719531	0.962212	0.999934
LOC4324442	LOC_Os01g16900	isocitrate dehydrogenase [NAD] catalytic subunit 5, mitochondrial	225.064	148.73	184.301	208.051	-0.597642	0.00089189	0.0297094	TRUE	0.174873	0.330283	0.951151
LOC4340298	LOC_Os06g08080	pyrophosphate-energized vacuolar membrane proton pump	942.341	588.481	1045.13	963.407	-0.679253	1.10583e-07	0.000133187	TRUE	-0.117467	0.233642	0.951151
LOC4330437	LOC_Os02g47310	probable tocopherol O-methyltransferase, chloroplastic	61.8541	5.47575	61.2271	52.7217	-3.49774	2.70721e-05	0.00374866	TRUE	-0.215774	0.481603	0.951151
LOC4332440	LOC_Os03g17210	uncharacterized LOC4332440	106.905	30.2114	66.8345	88.2795	-1.82316	0.00159215	0.0420657	TRUE	0.401486	0.133187	0.951151
LOC4343624	LOC_Os07g37810	protein STRUBBELIG-RECEPTOR FAMILY 3	70.5311	28.5157	55.5176	50.5872	-1.3065	0.0020682	0.0481262	TRUE	-0.134173	0.684041	0.979697
LOC4327073	LOC_Os01g10580	B-box zinc finger protein 22	11.8414	88.2582	41.6726	32.7198	2.89789	4.22595e-06	0.00122481	TRUE	-0.348933	0.365101	0.951151
LOC4324695	LOC_Os01g52110	probable E3 ubiquitin-protein ligase RZFP34	7.86242	0	2.08628	7.89401	NA	0.00137332	0.038802	FALSE	1.91983	0.158297	0.951151
LOC4330036	LOC_Os02g41650	phenylalanine ammonia-lyase	974.37	810.295	1091.83	982.466	-0.266022	1.81255e-05	0.00317208	TRUE	-0.152266	0.120184	0.951151
LOC4327738	LOC_Os01g69080	stearoyl-[acyl-carrier-protein] 9-desaturase 2, chloroplastic-like	84.3277	185.18	120.86	125.586	1.13485	0.000135275	0.0100384	TRUE	0.0553462	0.803786	0.991153
LOC4325480	LOC_Os01g04814	protein SUPPRESSOR OF K(+) TRANSPORT GROWTH DEFECT 1	101.391	204.235	116.796	139.355	1.01031	0.000552385	0.0222373	TRUE	0.254771	0.222497	0.951151
LOC4352839	LOC_Os12g42980	cysteine synthase-like	535.45	434.678	459.443	392.617	-0.300803	0.000584959	0.0229729	TRUE	-0.226764	0.0771627	0.951151
LOC4342538	LOC_Os07g07974	protein tesmin/TSO1-like CXC 2	18.081	61.3702	38.2366	19.8463	1.76306	0.000390453	0.017919	TRUE	-0.946084	0.0367552	0.951151
LOC4332801	LOC_Os03g22330	blue-light photoreceptor PHR2	121.157	53.7761	118.517	99.9614	-1.17184	0.00141071	0.0394421	TRUE	-0.245654	0.27399	0.951151
LOC4352812	LOC_Os12g42420	uncharacterized LOC4352812	35.8837	6.34061	29.0974	13.6847	-2.50063	0.000513935	0.0212213	TRUE	-1.08832	0.0425177	0.951151
LOC4348874	LOC_Os10g33370	3-ketoacyl-CoA synthase 12	142.224	44.8409	113.901	113.534	-1.66527	1.24377e-07	0.000133187	TRUE	-0.00466311	0.968367	0.999934
LOC4330250	LOC_Os02g44654	cytochrome P450 86A2	80.5605	32.9225	50.5701	39.0609	-1.291	0.000865933	0.0292288	TRUE	-0.372559	0.299468	0.951151
LOC112936024	LOC_Os07g48500	ricin B-like lectin R40G3	208.736	116.011	115.877	96.1735	-0.847417	0.00018302	0.0117071	TRUE	-0.268882	0.238869	0.951151
LOC4352486	LOC_Os12g36810	probable polygalacturonase	21.0274	73.7989	25.5893	34.4427	1.81133	0.00160426	0.0421825	TRUE	0.428658	0.327453	0.951151
LOC4329468	LOC_Os02g31030	glycerophosphodiester phosphodiesterase GDPD1, chloroplastic	10.2727	49.6219	28.3976	31.8369	2.27216	0.000612682	0.023697	TRUE	0.164929	0.722442	0.985549
LOC4342844	LOC_Os07g14740	uncharacterized LOC4342844	0	11.0195	8.38193	5.84334	NA	0.00178713	0.0445051	FALSE	-0.520489	0.60683	0.965971
LOC4335169	LOC_Os04g12980	UDP-glycosyltransferase 79-like	33.0932	0	31.664	43.1958	NA	3.91425e-06	0.00119758	FALSE	0.448047	0.253747	0.951151
LOC4333393	LOC_Os03g40270	UDP-arabinopyranose mutase 1-like	1319.77	1116.69	1091.21	1197.29	-0.24106	0.000154011	0.0107255	TRUE	0.133843	0.177827	0.951151
LOC4350569	LOC_Os11g31090	omega-hydroxypalmitate O-feruloyl transferase	72.7855	1.59366	82.2165	44.0548	-5.51324	1.45777e-07	0.00014025	TRUE	-0.900128	0.00314895	0.419369
LOC4342370	LOC_Os07g04840	oxygen-evolving enhancer protein 2, chloroplastic	313.665	191.603	271.006	222.643	-0.711108	0.000222922	0.0131069	TRUE	-0.283592	0.0746011	0.951151
LOC4349025	LOC_Os10g35630	CBS domain-containing protein CBSX5	19.5749	0	30.3527	27.6877	NA	0.000269455	0.0145483	FALSE	-0.132578	0.772325	0.991153
LOC4328531	LOC_Os02g09220	premnaspirodiene oxygenase	27.9735	78.1036	85.0056	88.6552	1.48133	0.000169344	0.0111938	TRUE	0.0606469	0.822139	0.992791
LOC4352901	LOC_Os12g44060	lnc_RNA pseudo uncharacterized LOC4352901	24.4432	0	10.7084	17.1735	NA	0.000218216	0.0129614	FALSE	0.681446	0.303359	0.951151
LOC4333124	LOC_Os03g30530	protein LONGIFOLIA 2	35.3331	141.272	40.8385	78.2462	1.99938	7.61379e-05	0.00715185	TRUE	0.938091	0.00279045	0.40459
LOC4352763	LOC_Os12g41680	NAC domain-containing protein 21/22	56.8507	15.7325	43.1489	48.2375	-1.85343	7.03593e-05	0.00682868	TRUE	0.160832	0.659693	0.979697
LOC4342240	LOC_Os07g02200	blue copper protein	135.386	45.4336	121.486	98.9229	-1.57524	5.43438e-05	0.00579998	TRUE	-0.296412	0.19155	0.951151
LOC4327916	NA	transcription factor PHYTOCHROME INTERACTING FACTOR-LIKE 15-like	14.075	0.796828	2.28961	7.29102	-4.14273	0.00183793	0.0453135	TRUE	1.67102	0.230683	0.951151
LOC4349347	LOC_Os10g40700	expansin-B6-like	1030.07	861.578	928.488	924.124	-0.257691	0.000126696	0.00965401	TRUE	-0.00679695	0.9322	0.999486
LOC4336334	LOC_Os04g42620	uncharacterized protein At4g06744	240.946	141.34	222.648	190.244	-0.769546	6.11786e-05	0.0062195	TRUE	-0.226919	0.182982	0.951151
LOC9270036	LOC_Os08g31700	quinolone resistance protein NorA	35.3953	4.67892	18.0752	22.5191	-2.91931	0.00088021	0.0294549	TRUE	0.31714	0.558923	0.956675
LOC4335132	LOC_Os04g11820	ABC transporter G family member 25-like	3.42212	30.9742	13.5151	11.9379	3.17811	0.00143067	0.0397923	TRUE	-0.179022	0.795601	0.991153
LOC4326019	LOC_Os01g25540	rapid alkalinization factor	51.0453	24.4295	78.7468	81.4598	-1.06315	0.00101725	0.0324381	TRUE	0.0488681	0.86771	0.997456
LOC4334169	LOC_Os03g55070	UDP-glucose 6-dehydrogenase 3-like	1725.27	1386.88	1675.5	1486.87	-0.314982	1.45682e-05	0.00279568	TRUE	-0.172317	0.0506613	0.951151
LOC4338322	LOC_Os05g22940	acetyl-CoA carboxylase 2-like	993.515	736.127	876.952	883.364	-0.432587	7.88214e-05	0.00738233	TRUE	0.0105102	0.94436	0.999934
LOC4346343	LOC_Os08g45010	ABC transporter F family member 1	158.804	266.3	186.682	200.073	0.745803	0.00143756	0.0398998	TRUE	0.0999453	0.585539	0.964129
LOC4328044	LOC_Os02g02050	uncharacterized LOC4328044	12.0991	82.2722	21.2134	25.704	2.76551	0.000306624	0.0154394	TRUE	0.277017	0.575608	0.962347
LOC4335860	LOC_Os04g35020	cellulose synthase-like protein H2	13.1587	0	8.54844	8.75305	NA	0.000237148	0.013512	FALSE	0.0341253	0.970259	0.999934
LOC4349598	LOC_Os11g02300	probable serine/threonine-protein kinase WNK7	17.0151	0	11.7059	8.75305	NA	0.000251202	0.0140617	FALSE	-0.419373	0.59178	0.964724
LOC4351596	LOC_Os12g06850	probable mediator of RNA polymerase II transcription subunit 26c	70.0491	16.5973	45.0863	63.9729	-2.07742	1.46955e-05	0.00279568	TRUE	0.504772	0.122578	0.951151
LOC4331137	LOC_Os02g57110	GDSL esterase/lipase At5g33370	264.359	187.57	203.817	195.376	-0.495067	0.00180602	0.0447674	TRUE	-0.0610217	0.715547	0.983309
LOC4324275	LOC_Os01g17150	50S ribosomal protein 5, chloroplastic	63.4292	8.69707	67.9232	51.3458	-2.86654	6.71785e-06	0.00168602	TRUE	-0.403659	0.200532	0.951151
LOC4343049	LOC_Os07g24190	probable cellulose synthase A catalytic subunit 3 [UDP-forming]	596.849	474.471	645.217	613.635	-0.331045	0.000471714	0.0202591	TRUE	-0.0724048	0.514726	0.951151
LOC4336122	LOC_Os04g39489	probable amino acid permease 7	15.2428	1.55964	12.5368	12.2562	-3.28884	0.00220755	0.0497595	TRUE	-0.0326641	0.956218	0.999934
LOC4326139	LOC_Os01g02060	piriformospora indica-insensitive protein 2	19.3299	73.4927	20.7715	37.0342	1.92677	0.00102127	0.032479	TRUE	0.834255	0.0665064	0.951151
LOC4327599	LOC_Os01g59900	lisH domain-containing protein C1711.05	18.3117	0	22.1741	14.606	NA	1.75368e-05	0.00313544	FALSE	-0.602316	0.291667	0.951151
LOC4332652	LOC_Os03g20100	30S ribosomal protein S1, chloroplastic	221.045	129.946	232.25	195.8	-0.76643	1.99494e-05	0.00332633	TRUE	-0.246301	0.143701	0.951151
LOC4325501	LOC_Os01g56180	uncharacterized LOC4325501	23.7368	0	26.1801	24.2276	NA	3.98624e-05	0.00469077	FALSE	-0.111818	0.819561	0.992128
LOC4348473	LOC_Os10g22560	protein NRT1/ PTR FAMILY 8.3	9.68881	0	19.441	18.4034	NA	0.00205267	0.0479471	FALSE	-0.0791253	0.892967	0.999024
LOC4331259	LOC_Os02g58554	callose synthase 3	172.921	124.436	140.099	159.103	-0.474707	0.00168356	0.0433205	TRUE	0.183516	0.356888	0.951151
LOC4332126	LOC_Os03g12550	uncharacterized LOC4332126	67.9172	200.441	85.1498	84.0561	1.56133	0.000189995	0.0119211	TRUE	-0.018651	0.948918	0.999934
LOC9266065	LOC_Os11g31980	serine carboxypeptidase-like 45	113.66	15.7665	38.8482	50.5585	-2.84979	1.50267e-06	0.000626926	TRUE	0.380108	0.301927	0.951151
LOC4342482	LOC_Os07g07080	uncharacterized LOC4342482	43.3595	0	41.6166	36.4407	NA	1.79551e-06	0.000712108	FALSE	-0.191606	0.611361	0.965971
LOC4334958	LOC_Os04g02780	amidase 1-like	11.3864	0	18.9622	16.927	NA	0.00121658	0.0360821	FALSE	-0.163796	0.768406	0.991153
LOC4330134	LOC_Os02g43020	hsp70-Hsp90 organizing protein	302.21	224.987	275.309	275.69	-0.425711	0.00213608	0.0490094	TRUE	0.00199237	0.987384	0.999934
LOC9268327	LOC_Os01g01890	uncharacterized LOC9268327	19.0181	0	15.6014	12.864	NA	0.000291401	0.0150243	FALSE	-0.278342	0.666779	0.979697
LOC4328075	LOC_Os02g02410	heat shock 70 kDa protein BIP1-like	985.588	739.916	1162.28	1211.74	-0.413623	0.000963313	0.0313858	TRUE	0.0601209	0.542077	0.952307
LOC4324255	LOC_Os01g50930	protein PLASTID TRANSCRIPTIONALLY ACTIVE 7	4.03303	29.9393	19.0727	13.979	2.89211	0.000271473	0.0146081	TRUE	-0.44824	0.456373	0.951151
LOC4346217	LOC_Os08g43190	sorbitol dehydrogenase	178.637	92.8351	186.367	145.859	-0.944289	2.21388e-05	0.0035035	TRUE	-0.353574	0.0602409	0.951151
LOC4347149	LOC_Os09g26550	putative protease Do-like 14	39.9644	7.17145	26.0681	28.6089	-2.47838	0.00209971	0.0486053	TRUE	0.134182	0.754997	0.989712
LOC4334588	LOC_Os03g60509	chalcone--flavonone isomerase-like	289.498	133.235	281.858	253.704	-1.11958	5.80055e-06	0.00154408	TRUE	-0.151822	0.3201	0.951151
LOC4328818	LOC_Os02g13960	U-box domain-containing protein 4-like	55.5667	2.39048	65.4127	85.8411	-4.53885	1.76443e-06	0.000708529	TRUE	0.392099	0.149207	0.951151
LOC4342690	LOC_Os07g10600	cycloartenol-C-24-methyltransferase 1-like	558.006	456.227	468.872	464.63	-0.29053	0.000330374	0.0160907	TRUE	-0.013113	0.905217	0.999309
LOC4346472	LOC_Os09g06230	serine/threonine-protein kinase 16	52.8781	129.115	66.1524	74.1066	1.28792	0.000252149	0.0140617	TRUE	0.16381	0.563061	0.957974
LOC4334073	LOC_Os03g53230	ATP-sulfurylase 3, chloroplastic	304.966	252.924	364.744	351.67	-0.269941	0.00220595	0.0497595	TRUE	-0.0526606	0.686744	0.979697
LOC4352300	LOC_Os12g32240	eukaryotic translation initiation factor 5A-2	340.957	224.054	269.004	309.982	-0.605745	0.000298972	0.0153061	TRUE	0.204553	0.176942	0.951151
LOC4340344	LOC_Os06g08720	serine carboxypeptidase II-2	237.659	135.286	259.531	241.498	-0.812887	0.000102524	0.00848863	TRUE	-0.103891	0.516609	0.951151
LOC4342080	LOC_Os06g50340	leucine-rich repeat receptor-like kinase protein FLORAL ORGAN NUMBER1	23.6413	0	27.1968	18.066	NA	0.000946326	0.0310528	FALSE	-0.590156	0.246303	0.951151
LOC4328994	LOC_Os02g17360	proteinaceous RNase P 1, chloroplastic/mitochondrial	16.4376	0	14.4021	8.74348	NA	0.00190288	0.0460558	FALSE	-0.720004	0.322701	0.951151
LOC4343837	LOC_Os07g41200	protein LONGIFOLIA 1	154.445	294.714	97.8179	154.248	0.93222	0.000119582	0.00934261	TRUE	0.657081	0.00208804	0.349
LOC4340691	LOC_Os06g14810	3-ketoacyl-CoA synthase 6	209.218	53.504	164.128	177.179	-1.96729	1.15768e-06	0.000538995	TRUE	0.11038	0.587006	0.96461
LOC4324736	LOC_Os01g64170	glucan endo-1,3-beta-glucosidase 14	86.6028	34.6862	65.4158	74.4727	-1.32005	9.95341e-06	0.00219009	TRUE	0.187073	0.521538	0.951151
LOC112936914	LOC_Os11g35410	receptor-like protein EIX2	0	16.4613	0.941469	0.289536	NA	0.00197901	0.046967	FALSE	-1.70117	0.674369	0.979697
LOC4345663	LOC_Os08g33820	chlorophyll a-b binding protein P4, chloroplastic	155.736	80.426	65.2669	59.8237	-0.953364	3.34205e-05	0.00425027	TRUE	-0.125635	0.676593	0.979697
LOC4326253	LOC_Os01g46120	GDSL esterase/lipase At1g28600	32.6381	1.59366	28.5273	25.1058	-4.35615	0.000159248	0.0109787	TRUE	-0.184322	0.674062	0.979697
LOC4351213	LOC_Os11g47809	metallothionein-like protein 1A	154.819	70.1693	304.687	281.986	-1.14167	2.23916e-05	0.00351092	TRUE	-0.111706	0.439393	0.951151
LOC4326402	LOC_Os01g74200	receptor-like cytoplasmic kinase 176	0	16.7334	6.86883	6.71195	NA	0.00082098	0.0283902	FALSE	-0.0333337	0.963693	0.999934
LOC4336318	LOC_Os04g42420	protein NUCLEAR FUSION DEFECTIVE 4	29.2638	0	18.6852	23.1173	NA	7.06905e-06	0.00171609	FALSE	0.30708	0.573846	0.962136
LOC4328551	LOC_Os02g09480	transcription factor MYB44	34.797	0	20.4208	26.2783	NA	1.34118e-05	0.00267565	FALSE	0.363832	0.476568	0.951151
LOC4338082	LOC_Os05g11780	mitochondrial dicarboxylate/tricarboxylate transporter DTC	481.242	386.636	457.702	459.971	-0.315787	0.00109215	0.033866	TRUE	0.00713164	0.971029	0.999934
LOC4329561	LOC_Os02g33110	beta-fructofuranosidase, insoluble isoenzyme 1-like	360.453	219.73	240.688	175.92	-0.714081	7.27327e-06	0.00172781	TRUE	-0.452246	0.0083909	0.648329
LOC4331058	LOC_Os02g56040	chaperone protein DnaJ	31.2604	2.39048	11.2624	18.6403	-3.70896	0.00210409	0.0486053	TRUE	0.726918	0.255785	0.951151
LOC4334247	LOC_Os03g55930	30S ribosomal protein S9, chloroplastic	66.3899	33.0926	86.1297	68.225	-1.00446	0.000746948	0.0266619	TRUE	-0.33621	0.215148	0.951151
LOC4341824	LOC_Os06g46284	probable alpha-glucosidase Os06g0675700	366.048	269.386	467.649	369.234	-0.442362	0.000328794	0.0160769	TRUE	-0.340891	0.00901331	0.66901
LOC4336621	LOC_Os04g46892	BEACH domain-containing protein C2	210.5	116.856	160.11	162.719	-0.849085	0.00167318	0.0432468	TRUE	0.0233173	0.899473	0.999309
LOC4328585	LOC_Os02g09930	glucomannan 4-beta-mannosyltransferase 1-like	198.517	111.789	145.605	127.912	-0.828489	6.28805e-05	0.00629295	TRUE	-0.186906	0.341731	0.951151
LOC4334841	LOC_Os03g63970	gibberellin 20 oxidase 1-like	24.4973	0	26.2745	18.0182	NA	0.000374927	0.0175321	FALSE	-0.54421	0.286625	0.951151
LOC4332690	LOC_Os03g20700	magnesium-chelatase subunit ChlH, chloroplastic-like	217.434	151.052	161.645	149.12	-0.525531	0.000284262	0.0148971	TRUE	-0.116357	0.540727	0.952307
LOC4325976	LOC_Os01g03950	alpha-xylosidase 1	953.226	674.814	775.07	714.146	-0.498327	0.000494506	0.0207389	TRUE	-0.118107	0.271613	0.951151
LOC4334194	LOC_Os03g55350	subtilisin-like protease SBT1.7	312.45	155.697	309.239	279.15	-1.00488	1.61904e-06	0.000666817	TRUE	-0.147683	0.316649	0.951151
LOC4324476	LOC_Os01g31610	tyrosine--tRNA ligase, chloroplastic/mitochondrial	16.8655	0	28.3976	38.2593	NA	0.000219158	0.0129895	FALSE	0.43004	0.311729	0.951151
LOC4333114	LOC_Os03g30250	COBRA-like protein 5	84.2196	39.8899	97.1342	58.979	-1.07813	0.00197956	0.046967	TRUE	-0.719778	0.00775505	0.621378
LOC4331442	LOC_Os03g03020	50S ribosomal protein L11	119.939	69.9652	114.268	93.929	-0.777595	0.00214785	0.049145	TRUE	-0.282778	0.22448	0.951151
LOC9272592	LOC_Os03g13240	protein NRT1/ PTR FAMILY 8.3	0	17.2581	2.60343	4.07742	NA	0.000173294	0.0113379	FALSE	0.647241	0.71607	0.983386
LOC9271299	LOC_Os07g32390	protein TPX2	54.854	17.2921	66.0066	42.1094	-1.66548	0.0005386	0.0219575	TRUE	-0.648469	0.0471326	0.951151
LOC4329840	LOC_Os02g37970	protein MARD1	0	32.9905	5.26134	5.24992	NA	0.000153213	0.0107216	FALSE	-0.00313453	0.990908	0.999934
LOC4343592	LOC_Os07g37350	uncharacterized LOC4343592	96.9773	32.1257	41.2291	65.3201	-1.59392	8.81729e-05	0.00769952	TRUE	0.663864	0.046756	0.951151
LOC4350138	LOC_Os11g12530	receptor protein-tyrosine kinase CEPR2	141.349	79.8673	155.313	155.107	-0.823582	0.000823281	0.0284255	TRUE	-0.00191365	0.979469	0.999934
LOC4343744	LOC_Os07g39680	cysteine-rich and transmembrane domain-containing protein WIH2	97.0251	62.201	78.7084	86.7911	-0.641419	0.00171881	0.0435398	TRUE	0.141029	0.596477	0.964724
LOC4352597	LOC_Os12g38540	uncharacterized LOC4352597	42.2522	9.45989	16.8007	25.6275	-2.15913	0.000554671	0.0222457	TRUE	0.60917	0.245281	0.951151
LOC4347357	LOC_Os09g29890	phosphatidylinositol 4-kinase gamma 5	78.0133	175.365	78.4138	89.732	1.16857	0.000660718	0.0249419	TRUE	0.194515	0.457618	0.951151
LOC4349349	LOC_Os10g40720	expansin-B3-like	1321.95	804.663	756.79	762.86	-0.716211	1.37664e-08	4.02555e-05	TRUE	0.011525	0.933264	0.999486
LOC4338867	LOC_Os05g35410	potassium channel AKT2-like	70.7699	7.7982	48.9834	33.6267	-3.18192	3.65969e-05	0.00447025	TRUE	-0.542684	0.143278	0.951151
LOC4344285	LOC_Os07g48090	CBL-interacting protein kinase 29-like	12.5541	52.0804	17.5212	21.3036	2.05258	0.000160141	0.0109787	TRUE	0.281994	0.60844	0.965971
LOC4331042	LOC_Os02g55870	heparanase-like protein 3	27.1653	0	22.3022	26.3214	NA	0.000211853	0.0127606	FALSE	0.239048	0.617941	0.967526
LOC4347766	LOC_Os09g37500	auxin-responsive protein SAUR36-like	43.4406	6.34061	30.5207	23.8615	-2.77635	0.000731222	0.0262757	TRUE	-0.355102	0.435957	0.951151
LOC4352160	LOC_Os12g26290	alpha-dioxygenase 1	104.208	20.5134	154.884	185.752	-2.34483	1.10849e-07	0.000133187	TRUE	0.262192	0.15984	0.951151
LOC107275797	LOC_Os07g03260	putative xyloglucan glycosyltransferase 10	0	10.3588	7.57014	7.2958	NA	0.00183561	0.045291	FALSE	-0.0532527	0.950696	0.999934
LOC4326375	LOC_Os01g40860	aldehyde dehydrogenase family 2 member C4	94.9743	28.4137	173.444	109.851	-1.74095	7.10473e-06	0.00171609	TRUE	-0.658922	0.00103251	0.246567
LOC4350276	LOC_Os11g17720	UPF0481 protein At3g47200	0.380236	29.1084	3.32393	15.1276	6.2584	0.00071412	0.0259321	TRUE	2.18622	0.0165343	0.824347
LOC4341869	LOC_Os06g46930	50S ribosomal protein L24, chloroplastic	240.098	136.913	130.238	156.464	-0.810364	3.92096e-05	0.00463091	TRUE	0.264682	0.186192	0.951151
LOC9270523	LOC_Os10g31660	putative glycine-rich cell wall structural protein 1	76.8455	20.4794	73.6857	74.4679	-1.90779	7.46934e-05	0.00711025	TRUE	0.0152351	0.957814	0.999934
LOC4336153	LOC_Os04g40040	copper methylamine oxidase	316.09	146.713	420.205	432.551	-1.10733	1.95876e-07	0.000170068	TRUE	0.0417751	0.762772	0.991113
LOC4339971	LOC_Os06g03640	BAG family molecular chaperone regulator 3	203.957	105.21	184.304	150.003	-0.954991	0.000145358	0.0104001	TRUE	-0.297098	0.108315	0.951151
LOC9271451	LOC_Os05g35200	UDP-glucuronate:xylan alpha-glucuronosyltransferase 1	53.3538	21.1742	58.1755	42.3224	-1.33328	0.000984022	0.0318376	TRUE	-0.458993	0.18014	0.951151
LOC4348311	LOC_Os10g17489	UDP-glycosyltransferase 83A1	134.831	67.2882	106.735	107.69	-1.00272	0.00123757	0.0364076	TRUE	0.01286	0.957353	0.999934
LOC4348447	LOC_Os10g21810	probable histidine kinase 5	11.1557	83.1371	17.1705	36.479	2.89771	6.10431e-05	0.0062195	TRUE	1.08713	0.0217918	0.883403
LOC4327819	LOC_Os01g74650	cysteine synthase	243.832	141.646	223.868	224.385	-0.783602	0.000863844	0.0292116	TRUE	0.00332437	0.998752	0.999956
LOC4337389	LOC_Os04g57890	dolichyl-diphosphooligosaccharide--protein glycosyltransferase subunit STT3B-like	93.5138	45.7398	98.1862	68.5863	-1.03173	0.000770616	0.0272944	TRUE	-0.517599	0.0475114	0.951151
LOC4326537	LOC_Os01g71190	photosystem II reaction center PSB28 protein, chloroplastic-like	35.3746	3.11928	38.8643	14.3499	-3.50343	0.00026345	0.0143896	TRUE	-1.4374	0.00286518	0.40459
LOC9270188	LOC_Os04g52830	F-box/kelch-repeat protein At5g60570	190.614	122.318	148.572	156.086	-0.640018	0.000385972	0.0178819	TRUE	0.071174	0.723395	0.985672
LOC4343483	LOC_Os07g35370	cysteine-rich receptor-like protein kinase 6	36.5423	108.451	35.0999	46.9836	1.5694	0.000970261	0.0315482	TRUE	0.42069	0.270978	0.951151
LOC4337104	LOC_Os04g53950	xyloglucan endotransglucosylase/hydrolase protein 9	187.865	105.891	170.431	128.709	-0.82712	0.000389632	0.0179069	TRUE	-0.405073	0.039709	0.951151
LOC4339334	LOC_Os05g44200	GDSL esterase/lipase At5g45670	147.343	83.7494	132.825	121.968	-0.815031	0.00030614	0.0154393	TRUE	-0.123019	0.54972	0.955257
LOC4328018	LOC_Os02g01590	sucrose:sucrose 1-fructosyltransferase	929.75	543.008	1013.51	828.884	-0.77587	1.95788e-07	0.000170068	TRUE	-0.290124	0.00453691	0.492826
LOC4348246	LOC_Os10g11870	uncharacterized LOC4348246	8.01199	42.5185	30.5	35.6343	2.40786	0.000413121	0.0184583	TRUE	0.22446	0.584273	0.964129
LOC4345968	LOC_Os08g39370	tonoplast dicarboxylate transporter	4.13484	30.7701	0.830983	8.43481	2.89563	0.00120804	0.035992	TRUE	3.34347	0.0363489	0.951151
LOC4337274	LOC_Os04g56430	cysteine-rich receptor-like protein kinase 6	35.1709	92.5485	132.53	107.695	1.39583	0.000742748	0.026571	TRUE	-0.299371	0.162388	0.951151
LOC4337406	LOC_Os04g58110	pyruvate kinase, cytosolic isozyme	745.551	1076.44	683.343	669.534	0.529895	0.00104679	0.0329365	TRUE	-0.0294528	0.778266	0.991153
LOC4343275	LOC_Os07g30970	nucleoside diphosphate kinase 1-like	561.514	414.029	648.903	596.394	-0.439591	6.16585e-05	0.00624852	TRUE	-0.121737	0.288394	0.951151
LOC4333208	LOC_Os03g32470	S-norcoclaurine synthase 1	54.1954	9.35783	44.6811	44.6099	-2.53392	8.13926e-05	0.00738821	TRUE	-0.00230093	0.99032	0.999934
LOC4337622	LOC_Os05g02530	probable glutathione S-transferase DHAR1, cytosolic	368.436	281.017	347.719	258.99	-0.390755	0.00103527	0.0327798	TRUE	-0.425025	0.00385051	0.466414
LOC4341407	LOC_Os06g38970	probable LRR receptor-like serine/threonine-protein kinase At1g14390	214.045	125.029	163.144	202.308	-0.775654	8.40802e-05	0.00752389	TRUE	0.310411	0.0925307	0.951151
LOC9271903	LOC_Os11g37880	disease resistance protein RGA5-like	36.135	0	7.08981	5.53945	NA	3.44363e-06	0.00109531	FALSE	-0.356003	0.74318	0.986568
LOC4325508	LOC_Os01g48380	pentatricopeptide repeat-containing protein At1g30610, chloroplastic	40.4131	0	38.4607	19.808	NA	0.00015026	0.0106133	FALSE	-0.957299	0.032516	0.951151
LOC4347871	LOC_Os09g39180	28 kDa ribonucleoprotein, chloroplastic	217.93	156.494	231.013	210.801	-0.477762	0.00200205	0.0473956	TRUE	-0.132093	0.421881	0.951151
LOC4347683	LOC_Os09g36300	lon protease homolog 2, peroxisomal-like	242.569	186.671	385.633	315.098	-0.377896	0.00189346	0.0460116	TRUE	-0.291427	0.0365235	0.951151
LOC4348853	LOC_Os10g32980	cellulose synthase A catalytic subunit 7 [UDP-forming]-like	318.131	143.56	316.057	249.546	-1.14797	3.47592e-07	0.000237973	TRUE	-0.34088	0.0234166	0.897806
LOC4339536	LOC_Os05g47850	CRM-domain containing factor CFM3, chloroplastic/mitochondrial	40.5483	98.0243	48.0787	57.7587	1.2735	0.00105997	0.0331564	TRUE	0.264638	0.429971	0.951151
LOC4324882	LOC_Os01g66200	protein WVD2-like 7	82.1689	163.072	65.5631	104.515	0.98885	0.000272903	0.0146136	TRUE	0.672754	0.00990674	0.682175
LOC4349251	LOC_Os10g39440	monosaccharide-sensing protein 2	255.414	180.671	256.303	288.164	-0.499476	0.000612987	0.023697	TRUE	0.169041	0.276365	0.951151
LOC9270306	LOC_Os08g09200	putative aconitate hydratase, cytoplasmic	1232.24	1098.67	1145.14	1086.09	-0.165527	0.000733672	0.0263343	TRUE	-0.0763909	0.418923	0.951151
LOC4327207	LOC_Os01g53800	probable glutamate carboxypeptidase LAMP1	140.636	37.2468	137.161	107.767	-1.91678	1.45023e-05	0.00279568	TRUE	-0.347956	0.104928	0.951151
LOC4346336	LOC_Os08g44850	pro-resilin	258.042	158.36	176.433	163.953	-0.704405	1.47944e-05	0.00279568	TRUE	-0.105838	0.566651	0.960171
LOC4334856	LOC_Os03g64170	GDSL esterase/lipase At1g20120	435.606	308.853	427.737	428.347	-0.496103	4.74781e-05	0.00518787	TRUE	0.00205406	0.997161	0.999934
LOC4352201	LOC_Os12g29220	bidirectional sugar transporter SWEET13-like	80.3821	11.9184	60.891	53.15	-2.75368	0.000167143	0.0111489	TRUE	-0.19616	0.535842	0.951151
LOC4341509	LOC_Os06g40818	aspartyl protease family protein At5g10770	145.735	44.943	144.532	114.369	-1.69718	1.3323e-06	0.000563996	TRUE	-0.3377	0.101354	0.951151
LOC4345689	LOC_Os08g34280	cinnamoyl-CoA reductase 1	198.021	105.244	221.265	189.334	-0.911913	8.76843e-05	0.00769952	TRUE	-0.224839	0.188823	0.951151
LOC4334309	LOC_Os03g56810	tubulin beta-7 chain-like	411.505	290.934	398.347	455.974	-0.500217	6.72072e-05	0.00664318	TRUE	0.194928	0.140866	0.951151
LOC4340840	LOC_Os06g20040	aspartyl protease family protein At5g10770	111.324	61.3362	138.736	116.178	-0.859961	0.000939354	0.0308872	TRUE	-0.256011	0.212808	0.951151
LOC9270480	LOC_Os01g59870	non-specific lipid transfer protein GPI-anchored 2	203.535	126.997	205.129	169.66	-0.680489	0.00013075	0.00983684	TRUE	-0.273881	0.122353	0.951151
LOC4341645	LOC_Os06g43660	pyrophosphate-energized vacuolar membrane proton pump	669.797	507.661	592.895	557.824	-0.399858	2.95728e-05	0.00394202	TRUE	-0.0879677	0.443618	0.951151
LOC4333009	LOC_Os03g27120	metacaspase-1	115.642	40.9588	117.904	125.163	-1.49742	2.91569e-06	0.000975692	TRUE	0.0861928	0.687919	0.979697
LOC4325290	LOC_Os01g50160	ABC transporter B family member 4	120.124	31.635	94.6573	66.4352	-1.92493	6.09167e-05	0.0062195	TRUE	-0.510768	0.0567718	0.951151
LOC4332782	LOC_Os03g22010	peroxidase 70	179.167	60.8455	134.614	108.671	-1.55808	1.44373e-05	0.00279568	TRUE	-0.308851	0.152913	0.951151
LOC4328496	LOC_Os02g08230	protein ECERIFERUM 3	141.66	66.5934	164.009	158.938	-1.08899	0.00131619	0.0376181	TRUE	-0.0453081	0.800504	0.991153
LOC9267894	LOC_Os11g02369	non-specific lipid-transfer protein 2	581.008	437.715	687.37	757.703	-0.408565	2.28884e-05	0.00352029	TRUE	0.140546	0.214811	0.951151
LOC4345205	LOC_Os08g20130	cytosolic sulfotransferase 5	33.2427	0	10.5626	23.3734	NA	0.000798675	0.0279189	FALSE	1.1459	0.0649779	0.951151
LOC4350345	LOC_Os11g20160	probable O-methyltransferase 2	259.748	141.067	340.354	298.776	-0.880728	3.97349e-06	0.00120423	TRUE	-0.18797	0.187054	0.951151
LOC4352358	LOC_Os12g33610	phenylalanine ammonia-lyase	29.8954	126.18	32.053	47.2301	2.07749	0.00197364	0.0469654	TRUE	0.559247	0.147315	0.951151
LOC4336235	LOC_Os04g41229	transcription factor bHLH129	1.44616	35.313	7.109	12.2514	4.6099	0.00014997	0.0106133	TRUE	0.785228	0.349724	0.951151
LOC4324850	LOC_Os01g65900	scarecrow-like protein 1	41.9737	119.028	62.4793	53.0447	1.50375	0.00011157	0.00895133	TRUE	-0.236169	0.45403	0.951151
LOC4351307	LOC_Os12g02200	CBL-interacting protein kinase 14-like	45.4977	92.9031	67.5933	84.6064	1.02993	0.00166204	0.0430891	TRUE	0.323886	0.23644	0.951151
LOC4326223	LOC_Os01g08150	uncharacterized LOC4326223	17.3746	61.8124	35.5051	33.9306	1.83091	0.00192313	0.0462083	TRUE	-0.0654373	0.861872	0.997136
LOC4325160	LOC_Os01g18744	acyl transferase 4-like	556.484	391.402	540.527	419.603	-0.507687	0.0019278	0.0462859	TRUE	-0.365342	0.00342804	0.438054
LOC4352928	LOC_Os12g44360	sodium/hydrogen exchanger 8	24.8505	0	41.655	26.5678	NA	2.45849e-05	0.00361381	FALSE	-0.648808	0.110012	0.951151
LOC4335227	LOC_Os04g16680	sedoheptulose-1,7-bisphosphatase, chloroplastic	94.4445	44.977	103.542	88.7939	-1.07028	0.00027622	0.0146914	TRUE	-0.221682	0.3547	0.951151
LOC4334114	LOC_Os03g53800	beta-glucosidase BoGH3B	3202.89	2708.5	3615.23	3539.4	-0.241881	8.74695e-05	0.00769952	TRUE	-0.0305812	0.649708	0.976289
LOC4335844	LOC_Os04g34600	filaggrin-2	158.613	52.0124	188.729	115.69	-1.60859	9.22534e-07	0.000470419	TRUE	-0.706054	0.000318643	0.137235
LOC4324826	LOC_Os01g63580	glycerol-3-phosphate 2-O-acyltransferase 6	168.009	86.6646	166.796	161.462	-0.955028	0.000493957	0.0207389	TRUE	-0.046888	0.795775	0.991153
LOC4337103	LOC_Os04g53930	organic cation/carnitine transporter 4	46.1293	12.4771	66.045	50.1303	-1.8864	0.00203444	0.0477752	TRUE	-0.397767	0.201392	0.951151
LOC4335672	LOC_Os04g32010	probable acetolactate synthase 2, chloroplastic	37.2821	3.98414	46.1942	28.3337	-3.22614	0.000319632	0.0158215	TRUE	-0.705192	0.0741953	0.951151
LOC4339568	LOC_Os05g48270	cytochrome b561 and DOMON domain-containing protein At3g61750	187.104	92.5826	144.842	129.972	-1.01503	0.000252676	0.0140617	TRUE	-0.156269	0.439736	0.951151
LOC4325586	LOC_Os01g51920	probable choline kinase 2	88.1842	9.35783	80.8875	90.4594	-3.23627	2.06277e-06	0.000794814	TRUE	0.161353	0.536342	0.951151
LOC4344840	LOC_Os08g08980	germin-like protein 8-4	1499.25	1174.45	2906.55	2701.47	-0.352252	4.28276e-05	0.00498273	TRUE	-0.105559	0.164875	0.951151
LOC4329955	LOC_Os02g39790	S-adenosylmethionine decarboxylase proenzyme-like	27.7699	11.0535	35.8749	24.2468	-1.32901	0.00160803	0.0422374	TRUE	-0.565183	0.19395	0.951151
LOC4337351	LOC_Os04g57440	oryzain beta chain-like	493.84	351.984	621.954	541.323	-0.488536	0.000214112	0.0128088	TRUE	-0.200319	0.0867577	0.951151
LOC4342113	LOC_Os06g51029	ATP-dependent zinc metalloprotease FTSH 1, chloroplastic-like	146.685	71.4568	160.204	128.766	-1.03757	5.32915e-05	0.00570664	TRUE	-0.315156	0.111902	0.951151
LOC4344897	LOC_Os08g10010	acyl-[acyl-carrier-protein] desaturase 7, chloroplastic-like	271.613	136.559	259.634	243.614	-0.992032	0.000161216	0.010983	TRUE	-0.0918854	0.547619	0.954155
LOC4336616	LOC_Os04g46830	pEARLI1-like lipid transfer protein 1	170.953	72.0495	168.091	193.555	-1.24654	0.00048972	0.020646	TRUE	0.2035	0.274346	0.951151
LOC4324220	LOC_Os01g42234	amino-acid permease BAT1 homolog	40.0726	2.39048	51.385	45.1603	-4.06724	7.50311e-05	0.00711025	TRUE	-0.186293	0.576847	0.96286
LOC4350636	LOC_Os11g32650	chalcone synthase 1-like	507.765	335.707	470.646	396.034	-0.596958	8.80433e-05	0.00769952	TRUE	-0.249019	0.0522813	0.951151
LOC4343366	LOC_Os07g32880	ATP synthase subunit gamma, chloroplastic	129.011	51.8423	133.789	82.7376	-1.31529	8.84035e-05	0.00769952	TRUE	-0.693342	0.00230691	0.36251
LOC9271230	LOC_Os01g03360	Bowman-Birk type bran trypsin inhibitor-like	4165.78	3780.06	4013.44	3693.45	-0.14018	0.000124552	0.00954949	TRUE	-0.119872	0.0877604	0.951151
LOC4346925	LOC_Os09g21210	probable endo-1,3(4)-beta-glucanase ARB_01444	194.75	74.0174	261.2	195.288	-1.39569	4.02157e-07	0.000253319	TRUE	-0.419555	0.0110622	0.712671
LOC4342932	LOC_Os07g18154	probable aldehyde oxidase 4	52.5185	15.9025	63.6418	45.8446	-1.72357	0.00216265	0.0493278	TRUE	-0.473221	0.146472	0.951151
LOC4345935	LOC_Os08g38910	tricin synthase 2-like	106.022	60.6754	129.871	88.7556	-0.805178	0.000551485	0.0222289	TRUE	-0.549167	0.0155871	0.816627
LOC4343443	LOC_Os07g34570	thiamine thiazole synthase 2, chloroplastic	369.251	268.249	531.657	402.49	-0.46103	0.000355542	0.0169463	TRUE	-0.401544	0.00137907	0.296973
LOC9271676	LOC_Os04g43760	phenylalanine ammonia-lyase-like	731.027	503.104	900.703	794.46	-0.53907	2.23141e-06	0.000823953	TRUE	-0.181076	0.0815569	0.951151
LOC4328194	LOC_Os02g03840	titin homolog	141.789	321.092	197.058	255.961	1.17924	7.31462e-06	0.00172781	TRUE	0.377306	0.0244172	0.897806
LOC4348299	LOC_Os10g16974	flavonoid 3'-monooxygenase CYP75B4-like	250.92	131.914	312.637	215.191	-0.927632	5.74864e-06	0.00154408	TRUE	-0.538866	0.000565552	0.190624
LOC4329551	LOC_Os02g32980	germin-like protein 2-4	66.3899	29.8713	47.9475	36.2134	-1.15221	0.00169391	0.0433323	TRUE	-0.404932	0.276359	0.951151
LOC4344899	LOC_Os08g10020	photosystem II 10 kDa polypeptide, chloroplastic	184.856	94.2247	128.931	90.7585	-0.972226	8.15344e-05	0.00738821	TRUE	-0.506495	0.0247396	0.898928
LOC4334172	LOC_Os03g55100	cyclic nucleotide-gated ion channel 2	29.644	4.78097	10.782	20.1119	-2.63237	0.00170577	0.0433934	TRUE	0.899422	0.152862	0.951151
LOC4324159	LOC_Os01g53240	BURP domain-containing protein 3-like	242.964	177.668	383.684	341.381	-0.451557	0.00106356	0.0332361	TRUE	-0.168535	0.213544	0.951151
LOC4330177	NA	translation initiation factor IF-2	387.211	260.402	409.49	352.57	-0.57238	0.00115472	0.035095	TRUE	-0.21592	0.101447	0.951151
LOC4331852	LOC_Os03g08550	protein STRUBBELIG-RECEPTOR FAMILY 7	244.125	161.309	176.861	213.103	-0.597796	0.000273106	0.0146136	TRUE	0.268933	0.133849	0.951151
LOC4352439	LOC_Os12g35610	respiratory burst oxidase homolog protein B	6.69468	61.4382	31.4414	38.0224	3.19805	2.03617e-05	0.00333735	TRUE	0.274182	0.495084	0.951151
LOC4350816	LOC_Os11g37890	GDP-mannose 3,5-epimerase 2-like	541.384	856.647	532.221	617.626	0.662048	0.00014416	0.0103568	TRUE	0.214709	0.0743022	0.951151
LOC4337598	LOC_Os05g02130	E3 ubiquitin-protein ligase XB3-like	155.472	95.3957	110.025	170.254	-0.704654	0.000716488	0.0259787	TRUE	0.629858	0.00206521	0.349
LOC4330227	LOC_Os02g44320	14 kDa proline-rich protein DC2.15	706.233	504.056	715.949	713.429	-0.486559	0.00030289	0.015436	TRUE	-0.0050872	0.946155	0.999934
LOC4336986	LOC_Os04g52479	uncharacterized LOC4336986	20.5454	0	11.2816	12.8161	NA	0.000227879	0.0132861	FALSE	0.183994	0.806026	0.991153
LOC4325351	LOC_Os01g08510	MAR-binding filament-like protein 1	17.599	0.796828	36.9445	25.7088	-4.46508	0.00014306	0.0103276	TRUE	-0.523098	0.223325	0.951151
LOC4344319	LOC_Os07g48490	ricin B-like lectin R40G2	294.585	158.918	230.054	285.948	-0.890398	1.84e-05	0.00319037	TRUE	0.313784	0.0486777	0.951151
LOC4334447	LOC_Os03g58580	uncharacterized LOC4334447	14.7815	0	36.3008	32.9855	NA	0.0021803	0.0495348	FALSE	-0.13817	0.712969	0.982434
LOC4340180	LOC_Os06g06250	GDSL esterase/lipase At5g45910	868.803	704.798	797.613	1036.85	-0.301819	0.000336387	0.0162686	TRUE	0.378448	0.000283578	0.129317
LOC4335922	LOC_Os04g35840	uncharacterized LOC4335922	116.511	55.3017	84.2483	95.5776	-1.07507	0.000478633	0.0204741	TRUE	0.182026	0.479193	0.951151
LOC4328586	LOC_Os02g09940	peroxiredoxin-2E-2, chloroplastic-like	71.9376	18.9538	62.7179	37.362	-1.92426	0.000173641	0.0113379	TRUE	-0.747307	0.0295294	0.944115
LOC4330213	LOC_Os02g44108	expansin-B11-like	271.336	186.214	228.337	226.593	-0.543117	0.000258171	0.0141555	TRUE	-0.0110596	0.928448	0.999486
LOC4324398	LOC_Os01g48960	glutamate synthase 1 [NADH], chloroplastic-like	203.589	123.673	446.754	458.25	-0.719129	1.92438e-05	0.00327565	TRUE	0.0366552	0.787107	0.991153
LOC4338768	LOC_Os05g33840	1-deoxy-D-xylulose-5-phosphate synthase 1, chloroplastic-like	95.7492	46.4686	74.4783	51.4032	-1.04301	0.00142567	0.0397221	TRUE	-0.534961	0.0790912	0.951151
LOC4324749	LOC_Os01g63770	auxin transporter-like protein 1	167.978	100.769	136.78	116.838	-0.737214	0.000282989	0.0148749	TRUE	-0.227343	0.266321	0.951151
LOC4325003	LOC_Os01g66100	gibberellin 20 oxidase 2-like	32.5904	0	17.3739	24.565	NA	2.65005e-05	0.00371467	FALSE	0.499685	0.351884	0.951151
LOC4349318	LOC_Os10g40360	proline dehydrogenase 2, mitochondrial	65.5547	20.4794	107.16	59.0268	-1.67852	2.07527e-05	0.00336707	TRUE	-0.86033	0.00106018	0.246567
LOC9268662	LOC_Os01g03340	Bowman-Birk type bran trypsin inhibitor	4852.38	3498.01	4421.85	4319.05	-0.472157	3.85566e-07	0.000247726	TRUE	-0.0339374	0.595724	0.964724
LOC4330265	LOC_Os02g44870	dehydrin DHN1-like	145.55	77.9335	197.874	192.089	-0.901202	5.99805e-05	0.00617349	TRUE	-0.0428108	0.788431	0.991153
LOC4336294	LOC_Os04g42090	S-adenosylmethionine decarboxylase proenzyme-like	301.917	175.025	226.47	262.998	-0.786594	8.32066e-07	0.000445502	TRUE	0.215731	0.188059	0.951151
LOC4338644	LOC_Os05g31750	annexin D4	109.899	44.8749	165.305	107.003	-1.2922	0.000250259	0.0140617	TRUE	-0.627476	0.0019527	0.341459
LOC4334702	LOC_Os03g61970	actin-3-like	368.457	660.919	333.318	387.501	0.842977	1.33068e-05	0.00267176	TRUE	0.217297	0.120546	0.951151
LOC4333841	LOC_Os03g49600	beta-glucosidase 7-like	735.578	645.425	601.995	636.039	-0.188629	0.000956415	0.0312562	TRUE	0.0793648	0.506858	0.951151
LOC4330612	NA	aldehyde dehydrogenase family 2 member B7, mitochondrial	93.2705	174.262	151.974	194.091	0.901766	0.00222141	0.0499739	TRUE	0.352908	0.0614252	0.951151
LOC4338119	LOC_Os05g12640	BURP domain-containing protein 2-like	7370.76	6564.16	8788.08	7703.5	-0.167204	2.01531e-06	0.000789533	TRUE	-0.190035	0.00124198	0.275093
LOC4344205	LOC_Os07g46930	momilactone A synthase-like	78.7611	14.3429	59.3572	22.7512	-2.45715	0.000751797	0.0267162	TRUE	-1.38348	0.000336852	0.137369
LOC4343479	LOC_Os07g35310	cysteine-rich receptor-like protein kinase 6	37.9344	117.435	23.1363	25.4001	1.63028	0.00220089	0.0497595	TRUE	0.134678	0.807582	0.991184
LOC4333711	LOC_Os03g47270	ATP-dependent RNA helicase A	63.2733	28.4477	89.3991	80.4069	-1.15328	0.0014989	0.0409456	TRUE	-0.152941	0.543509	0.952307
LOC4345763	LOC_Os08g35760	germin-like protein 8-14	734.437	480.273	784.669	586.426	-0.612784	0.0015238	0.0412757	TRUE	-0.420136	0.000184616	0.0933663
LOC4352868	LOC_Os12g43600	glycine-rich RNA-binding protein 2	979.095	879.361	999.666	1044.4	-0.154992	0.000679894	0.0252064	TRUE	0.0631602	0.542697	0.952307
LOC4326901	LOC_Os01g17170	magnesium-protoporphyrin IX monomethyl ester [oxidative] cyclase, chloroplastic	235.612	73.2886	186.645	137.9	-1.68475	2.9062e-06	0.000975692	TRUE	-0.436677	0.0210739	0.874717
LOC4331336	LOC_Os03g01800	probable xyloglucan endotransglucosylase/hydrolase protein 32	157.319	51.7402	108.637	93.7495	-1.60433	1.59261e-05	0.00294037	TRUE	-0.212629	0.36526	0.951151
LOC4325027	LOC_Os01g67860	fructose-bisphosphate aldolase 3, cytoplasmic-like	2234.26	2058.8	2088.31	2280.75	-0.118	0.00041951	0.0186143	TRUE	0.127174	0.130665	0.951151
LOC4325938	LOC_Os01g51570	glucan endo-1,3-beta-glucosidase GII	242.582	424.524	168.535	214.186	0.807375	0.00205229	0.0479471	TRUE	0.34582	0.056233	0.951151
LOC4345440	LOC_Os08g29200	BURP domain-containing protein 12-like	517.728	352.542	309.855	336.42	-0.554399	3.56181e-05	0.00441108	TRUE	0.11867	0.428189	0.951151
LOC9272120	LOC_Os05g48890	fasciclin-like arabinogalactan protein 13	206.461	116.06	191.78	247.464	-0.831003	0.000853424	0.0290119	TRUE	0.367765	0.0310995	0.951151
LOC4350195	LOC_Os11g14190	lnc_RNA LOC4350195	12.7785	77.6129	16.5605	31.2387	2.60258	0.000114502	0.00908243	TRUE	0.915585	0.0659846	0.951151
LOC107275307	LOC_Os11g02424	non-specific lipid-transfer protein 1	599.603	474.452	958.195	1043.2	-0.337745	0.000503794	0.0209914	TRUE	0.122623	0.230545	0.951151
LOC4344081	LOC_Os07g44890	probable carboxylesterase 18	31.4226	4.78097	29.4864	13.4526	-2.71643	0.00219057	0.0496978	TRUE	-1.13216	0.0330385	0.951151
LOC4330554	LOC_Os02g48900	aspartyl protease family protein At5g10770	585.226	352.202	592.802	545.479	-0.73259	2.12706e-07	0.000179148	TRUE	-0.120027	0.303806	0.951151
LOC4338014	LOC_Os05g09580	uncharacterized LOC4338014	31.2524	130.32	59.783	44.7774	2.06002	0.000385474	0.0178819	TRUE	-0.416966	0.208862	0.951151
LOC9266253	LOC_Os06g18010	UDP-glucose:2-hydroxyflavanone C-glucosyltransferase-like	93.7715	40.9588	121.17	96.8913	-1.19498	0.00207342	0.0481624	TRUE	-0.322599	0.159696	0.951151
LOC4330535	LOC_Os02g48680	uncharacterized LOC4330535	24.9316	75.611	29.227	31.7986	1.60062	0.00037136	0.0173906	TRUE	0.12166	0.780869	0.991153
LOC4335099	LOC_Os04g10350	1-aminocyclopropane-1-carboxylate oxidase homolog 1	37.4524	10.1887	47.5984	40.7503	-1.87809	0.00138665	0.0389731	TRUE	-0.224103	0.532421	0.951151
LOC4340128	LOC_Os06g05550	GDSL esterase/lipase APG	470.188	280.235	480.778	448.787	-0.746601	4.04502e-06	0.00121445	TRUE	-0.0993414	0.428683	0.951151
LOC4339708	LOC_Os05g50260	polygalacturonase At1g48100	1.52094	44.5007	3.98841	10.4855	4.87079	0.00200786	0.0474632	TRUE	1.39451	0.173249	0.951151
LOC4331568	LOC_Os03g04650	alkane hydroxylase MAH1	97.3513	35.347	131.589	81.7111	-1.46161	3.52878e-05	0.00439388	TRUE	-0.687434	0.00286923	0.40459
LOC4336376	LOC_Os04g43200	peroxygenase-like	39.9978	2.35647	46.1398	21.8778	-4.08522	2.53286e-05	0.00368421	TRUE	-1.07654	0.0097771	0.682175
LOC4340941	LOC_Os06g22960	probable aquaporin TIP2-2	884.801	505.577	1104.02	1043.68	-0.807424	1.48107e-09	9.51589e-06	TRUE	-0.0810894	0.400099	0.951151
LOC4333062	LOC_Os03g28330	sucrose synthase 1-like	9715.31	8793.7	9374.64	9578.07	-0.14379	8.98633e-05	0.00778129	TRUE	0.0309716	0.61802	0.967526
LOC9269854	LOC_Os02g54870	transcription factor IBH1-like 1	37.893	157.616	22.9682	32.0355	2.05641	0.000220144	0.0130003	TRUE	0.480033	0.298043	0.951151
LOC4350053	LOC_Os11g10480	alcohol dehydrogenase 1	504.299	929.566	425.837	492.631	0.882277	6.01495e-05	0.00617349	TRUE	0.210206	0.102315	0.951151
LOC4334988	LOC_Os04g03810	subtilisin-like protease SBT3.8	114.331	21.2422	85.1145	52.8078	-2.42821	2.37326e-07	0.000181526	TRUE	-0.688653	0.0173456	0.843656
LOC4348120	LOC_Os10g05970	proline-rich protein 4	1225.58	1006.6	1050.12	1195.73	-0.283985	1.13695e-05	0.00237172	TRUE	0.187337	0.0580434	0.951151
LOC4346988	LOC_Os09g23530	probable cinnamyl alcohol dehydrogenase 8A	41.8449	122.454	31.6287	71.1921	1.54911	0.000254313	0.0140617	TRUE	1.17048	0.000685469	0.215432
LOC9269584	LOC_Os02g40260	uncharacterized protein At4g06744	1493.08	992.695	962.86	828.92	-0.58887	2.79019e-06	0.000974291	TRUE	-0.216094	0.034724	0.951151
LOC4328743	LOC_Os02g12690	allene oxide synthase 4-like	301.687	173.179	431.471	352.369	-0.80079	0.000160203	0.0109787	TRUE	-0.292177	0.0268962	0.921371
LOC9271516	LOC_Os07g25050	uncharacterized LOC9271516	64.3662	138.05	52.8774	103.979	1.10082	0.000464033	0.0201447	TRUE	0.975569	0.000332875	0.137369
LOC4331608	LOC_Os03g05290	probable aquaporin TIP1-1	2132.94	1519.15	2872.38	2741.52	-0.489578	1.08005e-08	3.85517e-05	TRUE	-0.0672699	0.367972	0.951151
LOC4331569	LOC_Os03g04660	noroxomaritidine synthase	373.631	150.391	470.67	333.475	-1.31289	4.19802e-09	1.92659e-05	TRUE	-0.497137	0.000164385	0.0889093
LOC4350894	LOC_Os11g39370	LRR receptor kinase SERK2-like	43.902	5.54378	19.1095	22.756	-2.98534	3.11607e-05	0.00408587	TRUE	0.251959	0.638852	0.973864
LOC4349594	LOC_Os11g02240	CBL-interacting protein kinase 15-like	42.6324	86.0378	59.8214	78.1936	1.01302	0.00117787	0.035568	TRUE	0.386388	0.183837	0.951151
LOC4330248	LOC_Os02g44630	aquaporin PIP1-1-like	858.28	620.485	882.945	934.674	-0.468053	6.86922e-07	0.00039406	TRUE	0.0821396	0.438997	0.951151
LOC4331874	LOC_Os03g08790	aspartyl protease 25-like	702.125	524.564	811.285	847.445	-0.420608	2.87461e-05	0.00386388	TRUE	0.0629111	0.562684	0.957974
LOC4327297	LOC_Os01g09540	stem 28 kDa glycoprotein	35.252	1.59366	31.7952	18.6355	-4.46729	0.000144432	0.0103568	TRUE	-0.770753	0.108104	0.951151
LOC4336044	LOC_Os04g38600	glyceraldehyde-3-phosphate dehydrogenase A, chloroplastic	200.759	97.8542	213.804	155.942	-1.03676	3.61319e-05	0.00444727	TRUE	-0.455277	0.0115283	0.718657
LOC4323946	LOC_Os01g34560	3-ketoacyl-CoA synthase 5	215.634	128.114	157.992	186.573	-0.751159	8.34338e-05	0.0074869	TRUE	0.239893	0.204577	0.951151
LOC4326470	LOC_Os01g24700	lnc_RNA LOC4326470	276.668	206.32	214.689	284.979	-0.423273	0.000200048	0.0123114	TRUE	0.408606	0.0111763	0.715052
LOC4341944	LOC_Os06g48200	probable xyloglucan endotransglucosylase/hydrolase protein 25	409.167	313.838	335.616	331.13	-0.382672	0.0016227	0.0424244	TRUE	-0.0194156	0.893864	0.999024
LOC4333623	LOC_Os03g45619	cytochrome P450 87A3-like	111.8	42.6205	94.3114	65.3296	-1.3913	6.91168e-05	0.00679014	TRUE	-0.529694	0.0457413	0.951151
LOC4346129	LOC_Os08g41880	nucleotide pyrophosphatase/phosphodiesterase	1225.88	627.248	1773.85	1436.54	-0.966711	7.68994e-10	6.17598e-06	TRUE	-0.304287	0.000585441	0.193938
LOC4344279	LOC_Os07g48020	uncharacterized LOC4344279	95.3339	230.429	190.762	199.037	1.27326	1.08834e-05	0.00231544	TRUE	0.0612663	0.738359	0.986274
LOC9270927	LOC_Os07g03368	pathogenesis-related protein 1	1777.54	2940.46	2552.81	2506.58	0.726163	3.20745e-07	0.000228977	TRUE	-0.0263655	0.722833	0.985672
LOC112937355	LOC_Os12g29170	proline-rich extensin-like protein EPR1	143.271	318.939	146.137	141.075	1.15454	0.000135081	0.0100384	TRUE	-0.0508538	0.786637	0.991153
LOC107277316	LOC_Os07g03458	pathogenesis-related protein 1	1771.83	2910.1	2622.14	2569.32	0.71583	7.63742e-07	0.000415851	TRUE	-0.0293571	0.693449	0.98059
LOC4342310	LOC_Os07g03279	pathogenesis-related protein 1	1787.11	2930.8	2565.02	2454.07	0.713666	1.13862e-06	0.000538995	TRUE	-0.0637937	0.412106	0.951151
LOC4326149	LOC_Os01g01660	isoflavone reductase homolog IRL	204.418	450.396	67.9072	113.943	1.13967	2.73441e-05	0.00376366	TRUE	0.746674	0.00308537	0.418737
LOC4332464	LOC_Os03g17570	two-component response regulator-like PRR73	33.6022	91.4115	20.9556	42.3606	1.44382	2.31216e-05	0.00352029	TRUE	1.01539	0.0193517	0.873548
LOC4340945	LOC_Os06g23114	primary amine oxidase 2	168.086	102.888	256.821	163.968	-0.708129	0.000362638	0.017132	TRUE	-0.647353	0.000169759	0.089729
LOC4352535	LOC_Os12g37650	uncharacterized LOC4352535	1173.13	1060.58	944.068	1018.21	-0.145515	0.00118648	0.0357059	TRUE	0.109074	0.29505	0.951151
LOC4333004	LOC_Os03g27019	protein LNK1	20.1111	58.387	21.7674	37.9985	1.53766	0.000402444	0.0183124	TRUE	0.803772	0.0697389	0.951151
LOC4338719	LOC_Os05g33140	chitinase 9	191.32	36.3139	198.35	196.668	-2.39739	4.41084e-10	4.72327e-06	TRUE	-0.0122804	0.936675	0.999486
LOC4352139	LOC_Os12g25450	O-methyltransferase ZRP4	55.947	6.23856	70.4178	44.0261	-3.16478	3.79692e-05	0.00456839	TRUE	-0.677581	0.0343322	0.951151
LOC4338092	LOC_Os05g11910	GDSL esterase/lipase At5g45910	351.028	246.093	308.872	407.45	-0.512383	2.02183e-05	0.00333084	TRUE	0.399612	0.00414447	0.468419
LOC4351693	LOC_Os12g08760	carboxyvinyl-carboxyphosphonate phosphorylmutase, chloroplastic	836.063	488.134	961.043	1180.11	-0.776334	5.35178e-08	9.55145e-05	TRUE	0.296244	0.00307867	0.418737
LOC4348471	LOC_Os10g22520	probable glucan 1,3-beta-glucosidase A	262.458	510.29	243.239	303.88	0.959232	0.000127786	0.00965401	TRUE	0.321129	0.0400568	0.951151
LOC4341337	LOC_Os06g37150	L-ascorbate oxidase	248.597	481.283	151.965	139.982	0.953077	0.00079844	0.0279189	TRUE	-0.1185	0.560898	0.95767
LOC4334129	LOC_Os03g54000	oligopeptide transporter 3	29.1142	0	33.6942	80.986	NA	1.04938e-05	0.00227779	FALSE	1.26517	9.87001e-05	0.065381
LOC4341639	LOC_Os06g43600	36.4 kDa proline-rich protein	248.584	431.846	219.509	299.152	0.796781	0.000681001	0.0252064	TRUE	0.446601	0.00486347	0.511808
LOC4325311	LOC_Os01g42520	uncharacterized LOC4325311	565.439	482.945	496.478	561.887	-0.227513	0.000841375	0.028663	TRUE	0.178549	0.149079	0.951151
LOC4348445	LOC_Os10g21670	PLAT domain-containing protein 3	1985.04	1671.94	2823.31	3109.69	-0.247645	6.519e-05	0.00648368	TRUE	0.139384	0.0721834	0.951151
LOC4350662	LOC_Os11g33270	probable xyloglucan endotransglucosylase/hydrolase	279.893	159.341	257.558	346.545	-0.812757	0.000109661	0.00888179	TRUE	0.428144	0.00397657	0.466796
LOC4336599	LOC_Os04g46610	probable plastid-lipid-associated protein 11, chloroplastic	0	0	12.223	0	NA	1	1	FALSE	NA	6.00219e-05	0.046531
LOC4347644	LOC_Os09g35880	B-box zinc finger protein 18	15.3176	17.156	18.2432	0.868607	0.163528	0.581544	1	FALSE	-4.39251	2.98398e-05	0.024704
LOC4335818	LOC_Os04g34170	extensin	4364.72	5193.52	3111.49	4213.06	0.250824	0.542817	1	FALSE	0.437261	2.4083e-09	8.0014e-06
LOC4341623	LOC_Os06g43304	premnaspirodiene oxygenase	53.4619	35.5171	142.648	69.7779	-0.589998	0.0350988	0.233589	TRUE	-1.03162	9.99783e-06	0.00981889
LOC4351224	LOC_Os11g47970	ribulose bisphosphate carboxylase/oxygenase activase, chloroplastic-like	221.481	283	288.994	180.041	0.353616	0.36282	0.86242	FALSE	-0.682719	3.08043e-05	0.024704
LOC4352021	LOC_Os12g19470	ribulose bisphosphate carboxylase small chain, chloroplastic-like	290.124	255.179	403.768	267.078	-0.18516	0.012176	0.128247	TRUE	-0.596266	2.73917e-05	0.0235944
LOC9267778	LOC_Os02g20360	nicotianamine aminotransferase A	8.82653	9.56194	1.93896	38.0032	0.115457	0.678985	1	FALSE	4.29277	9.76745e-10	4.54323e-06
LOC4325750	NA	protein IRON-RELATED TRANSCRIPTION FACTOR 2	0	0	1.93896	32.4542	NA	1	1	FALSE	4.06505	4.71129e-08	9.96095e-05
LOC4332608	LOC_Os03g19427	nicotianamine synthase 1-like	0.964106	9.4939	6.86883	50.2451	3.29974	0.0140717	0.138582	TRUE	2.87085	1.91376e-08	4.94536e-05
LOC4332607	LOC_Os03g19420	nicotianamine synthase 2-like	6.76946	1.55964	5.09638	56.6053	-2.11783	0.0768439	0.358601	FALSE	3.47339	1.60449e-11	1.77242e-07
LOC9267697	LOC_Os10g11889	lnc_RNA LOC9267697	0.964106	0	1.25529	32.1312	NA	0.374165	0.880655	FALSE	4.67788	3.76818e-09	1.09546e-05
LOC4333667	LOC_Os03g46454	fe(2+) transport protein 2-like	0	0	1.66197	10.2247	NA	1	1	FALSE	2.62109	0.0375942	0.951151
LOC112937820	NA	lnc_RNA LOC112937820	0.760472	0	0	1.74678	NA	0.338389	0.826234	FALSE	NA	0.216123	0.951151
LOC4350235	LOC_Os11g15624	lnc_RNA LOC4350235	0.482053	0	1.66197	7.32929	NA	0.566772	1	FALSE	2.14078	0.156859	0.951151
LOC4350731	LOC_Os11g35450	receptor-like protein EIX2	0	5.5778	5.945	14.862	NA	0.0122135	0.128348	FALSE	1.32188	0.0984067	0.951151
LOC107277354	LOC_Os11g40340	uncharacterized LOC107277354	3.80236	0	0.830983	6.6976	NA	0.0908268	0.390552	FALSE	3.01075	0.0983404	0.951151
LOC4352564	LOC_Os12g38090	metallothionein-like protein 4B	3.90418	1.55964	6.44452	10.4998	-1.32381	0.293522	0.753931	FALSE	0.704221	0.444865	0.951151
LOC4348633	LOC_Os10g28080	chitinase 1	3.80236	0	1.38497	2.0411	NA	0.101525	0.41553	FALSE	0.559493	0.843161	0.995402
LOC107276962	LOC_Os11g07090	pectinesterase	4.33848	5.5778	1.56912	8.79133	0.362506	0.591014	1	FALSE	2.48613	0.0678311	0.951151
LOC4342753	LOC_Os07g12340	NAC domain-containing protein 67-like	4.48805	22.1071	8.41876	7.88923	2.30035	0.00879048	0.106644	TRUE	-0.0937233	0.922895	0.999486
LOC4352857	LOC_Os12g43450	protein P21	9.587	0	3.71141	6.16637	NA	0.0198136	0.168478	FALSE	0.732453	0.585342	0.964129
LOC107279458	NA	lnc_RNA LOC107279458	9.96723	11.9524	7.58778	9.61209	0.262038	0.545555	1	FALSE	0.341173	0.689636	0.979826
LOC4350433	LOC_Os11g25780	uncharacterized LOC4350433	1.24253	0	9.63878	4.65171	NA	0.371539	0.877137	FALSE	-1.05109	0.289597	0.951151
LOC4324448	LOC_Os01g40660	putative methyltransferase DDB_G0268948	3.85643	0	0.830983	4.92211	NA	0.227009	0.646112	FALSE	2.56639	0.233215	0.951151
LOC9272708	LOC_Os03g50920	zinc-finger homeodomain protein 11	0	10.2567	10.0631	6.73109	NA	0.00229271	0.050936	FALSE	-0.580162	0.507686	0.951151
LOC4337983	LOC_Os05g08820	uncharacterized LOC4337983	0	0	2.21595	3.20881	NA	1	1	FALSE	0.534113	0.802265	0.991153
LOC4337493	LOC_Os04g59370	pathogenesis-related protein 5	1.44616	0	5.66801	4.97473	NA	0.284701	0.740929	FALSE	-0.188222	0.879135	0.997963
LOC4324556	LOC_Os01g73200	cationic peroxidase SPC4	17.8504	27.889	19.4041	25.6992	0.643741	0.253385	0.689717	FALSE	0.405361	0.425125	0.951151
LOC4325604	LOC_Os01g56380	tyrosine decarboxylase-like	3.85643	9.56194	2.56661	0.878176	1.31004	0.161903	0.532412	FALSE	-1.54728	0.573586	0.962136
LOC9266252	LOC_Os01g43950	transcription factor PAR2	1.52094	14.3089	11.4465	11.1555	3.23387	0.0244955	0.189072	TRUE	-0.0371576	0.963171	0.999934
LOC4333305	LOC_Os03g37960	acyl-CoA-binding domain-containing protein 3-like	17.2187	44.943	36.2256	29.444	1.38411	0.0120089	0.127238	TRUE	-0.299032	0.468231	0.951151
LOC4344981	LOC_Os08g13070	BTB/POZ and MATH domain-containing protein 1	15.141	16.6654	7.77347	5.27384	0.138395	0.734703	1	FALSE	-0.559706	0.589256	0.964724
LOC4327469	LOC_Os01g62810	ultraviolet-B receptor UVR8	4.00599	7.17145	0.830983	2.05067	0.840105	0.349018	0.843087	FALSE	1.30321	0.669229	0.979697
LOC4337987	LOC_Os05g08860	uncharacterized LOC4337987	4.33848	0	3.34157	6.38414	NA	0.160671	0.530207	FALSE	0.933967	0.477161	0.951151
LOC4327636	LOC_Os01g07590	uncharacterized LOC4327636	3.04189	0	3.71141	4.93167	NA	0.159084	0.527354	FALSE	0.41011	0.78047	0.991153
LOC4349386	LOC_Os10g41220	U-box domain-containing protein 35	3.80236	0	1.93896	2.61061	NA	0.131552	0.476611	FALSE	0.429102	0.858842	0.997136
LOC4349148	LOC_Os10g37760	RHOMBOID-like protein 2	6.69468	0	0	0.88296	NA	0.0185235	0.162235	FALSE	NA	0.33888	0.951151
LOC4349345	LOC_Os10g40660	zinc finger protein ZAT4	3.93121	7.17145	3.06457	6.40328	0.867292	0.292766	0.75307	FALSE	1.06312	0.430814	0.951151
LOC107279878	LOC_Os01g53100	uncharacterized LOC107279878	0	0	2.21595	2.32585	NA	1	1	FALSE	0.0698329	0.98338	0.999934
LOC4325388	LOC_Os01g72810	EP1-like glycoprotein 2	7.00013	0	11.6322	9.02345	NA	0.0163352	0.150785	FALSE	-0.366373	0.635757	0.973326
LOC107276471	LOC_Os01g52780	HVA22-like protein f	5.30258	0	4.28304	1.46203	NA	0.106807	0.42665	FALSE	-1.55066	0.452356	0.951151
LOC4347763	LOC_Os09g37470	auxin-responsive protein SAUR36-like	3.65279	2.39048	10.2104	11.9858	-0.611696	0.831425	1	FALSE	0.231285	0.765464	0.991113
LOC4331994	LOC_Os03g10810	probable N-acetyltransferase HLS1	9.64106	23.3946	1.93896	7.88923	1.27891	0.551688	1	FALSE	2.0246	0.148265	0.951151
LOC4348184	LOC_Os10g08879	chloride conductance regulatory protein ICln	10.3204	0	9.43544	5.24513	NA	0.00974193	0.112753	FALSE	-0.847111	0.382032	0.951151
LOC112937978	LOC_Os02g01800	probable LRR receptor-like serine/threonine-protein kinase At3g47570	0	0	0	0.289536	NA	1	1	FALSE	NA	0.536493	0.951151
LOC4324074	LOC_Os01g06150	uncharacterized LOC4324074	3.80236	0	11.0767	4.96038	NA	0.149207	0.508734	FALSE	-1.159	0.226324	0.951151
LOC4329466	LOC_Os02g30974	uncharacterized LOC4329466	0	0	0	0	NA	1	1	FALSE	NA	1	1
LOC4330485	LOC_Os02g47980	protein MIZU-KUSSEI 1	7.30558	0	4.46874	1.16293	NA	0.0661076	0.331816	FALSE	-1.94211	0.343893	0.951151
LOC9269649	LOC_Os03g41600	LOB domain-containing protein 36	0	0	0	0	NA	1	1	FALSE	NA	1	1
LOC4343505	LOC_Os07g35750	cysteine-rich receptor-like protein kinase 6	4.82053	0	7.2003	6.14245	NA	0.115298	0.445447	FALSE	-0.229243	0.829317	0.993151
LOC9270641	LOC_Os05g40320	pentatricopeptide repeat-containing protein At1g11900	0	0	2.19676	1.46203	NA	1	1	FALSE	-0.587404	0.8307	0.993397
LOC4340084	LOC_Os06g05000	early nodulin-93	10.5781	40.8908	9.65641	12.8305	1.95069	0.0072243	0.0964191	TRUE	0.410015	0.58683	0.96461
LOC4343432	LOC_Os07g34260	bisdemethoxycurcumin synthase-like	6.61989	0	7.16347	5.83856	NA	0.0138096	0.136803	FALSE	-0.295046	0.78406	0.991153
LOC4326116	LOC_Os01g02160	leucine-rich repeat extensin-like protein 3	0.964106	0	1.93896	3.78789	NA	0.421743	0.952375	FALSE	0.96611	0.634288	0.973301
LOC4331764	LOC_Os03g07350	probable glucomannan 4-beta-mannosyltransferase 4	0	0	1.45863	2.34021	NA	1	1	FALSE	0.682023	0.795086	0.991153
LOC107276328	LOC_Os01g07212	uncharacterized LOC107276328	4.94307	9.56194	0.627646	0	0.951896	0.346538	0.839274	FALSE	NA	0.404559	0.951151
LOC4326548	LOC_Os01g53980	protein IQ-DOMAIN 14	0	0	1.21846	0.88296	NA	1	1	FALSE	-0.464643	0.88794	0.998394
LOC9268643	LOC_Os05g34500	uncharacterized LOC9268643	4.00599	0	1.84611	5.24035	NA	0.0566843	0.305842	FALSE	1.50517	0.380628	0.951151
LOC4332255	LOC_Os03g14510	peptidyl-tRNA hydrolase ICT1, mitochondrial	0	0	2.49295	2.05067	NA	1	1	FALSE	-0.281756	0.892841	0.999024
LOC4325971	LOC_Os01g03870	uncharacterized LOC4325971	0	0	0	1.17728	NA	1	1	FALSE	NA	0.287377	0.951151
LOC9269892	LOC_Os05g02564	uncharacterized LOC9269892	0	0	0	0	NA	1	1	FALSE	NA	1	1
LOC112936023	LOC_Os06g46700	uncharacterized LOC112936023	12.8325	5.5778	5.35419	15.8024	-1.20204	0.240531	0.668083	FALSE	1.5614	0.0516804	0.951151
LOC4345515	LOC_Os08g31090	uncharacterized LOC4345515	3.37437	0	1.10798	3.49835	NA	0.163894	0.535985	FALSE	1.65875	0.491228	0.951151
LOC9272345	NA	uncharacterized LOC9272345	0	1.55964	0.313823	1.46203	NA	0.290315	0.749889	FALSE	2.21995	0.540983	0.952307
LOC4333220	LOC_Os03g32790	uncharacterized LOC4333220	9.12566	0	11.0782	5.82899	NA	0.0319764	0.221915	FALSE	-0.926408	0.301036	0.951151
LOC4344007	LOC_Os07g43925	uncharacterized LOC4344007	4.56283	0	2.82441	0.579071	NA	0.117066	0.448722	FALSE	-2.28614	0.443288	0.951151
LOC4337704	LOC_Os05g03920	cysteine-rich receptor-like protein kinase 2	4.58986	25.0223	4.61605	12.9214	2.44669	0.0896988	0.387673	FALSE	1.48503	0.102166	0.951151
LOC4330386	LOC_Os02g46620	uncharacterized LOC4330386	7.38037	0	8.45559	3.50792	NA	0.0132325	0.134199	FALSE	-1.26929	0.276046	0.951151
LOC4333309	LOC_Os03g38010	kinetochore protein NUF2 homolog	0	14.0368	5.53988	4.39566	NA	0.0395172	0.249556	FALSE	-0.333775	0.777497	0.991153
LOC4334979	LOC_Os04g03180	receptor-like protein 15	0	0	0	0	NA	1	1	FALSE	NA	1	1
LOC9266046	LOC_Os10g07450	retrovirus-related Pol polyprotein from transposon TNT 1-94	0	0	0.276994	2.33542	NA	1	1	FALSE	3.07576	0.379957	0.951151
LOC4325090	LOC_Os01g65630	uncharacterized LOC4325090	0	1.55964	2.67709	3.22317	NA	0.25127	0.686183	FALSE	0.267812	0.890316	0.998394
LOC4336561	LOC_Os04g46060	probable WRKY transcription factor 12	1.92821	4.78097	0.830983	0.579071	1.31004	0.250588	0.68509	FALSE	-0.521077	0.879534	0.997963
LOC4324836	LOC_Os01g65700	dirigent protein 19	15.6708	3.98414	7.68063	5.23556	-1.97574	0.0541726	0.298552	FALSE	-0.552879	0.607248	0.965971
LOC9266073	LOC_Os10g29800	lnc_RNA pseudo uncharacterized LOC9266073	0	0	1.21846	1.17728	NA	1	1	FALSE	-0.0496056	0.988779	0.999934
LOC107279577	LOC_Os12g31410	uncharacterized protein YnbD-like	1.14071	0	3.02774	1.15814	NA	0.328487	0.809067	FALSE	-1.38643	0.589776	0.964724
LOC4336873	LOC_Os04g51140	uncharacterized LOC4336873	5.07192	12.4771	3.60092	7.30537	1.29868	0.649191	1	FALSE	1.02059	0.415349	0.951151
LOC4349625	LOC_Os11g02720	uncharacterized LOC4349625	0	0	2.60343	1.17728	NA	1	1	FALSE	-1.14496	0.659652	0.979697
LOC4336108	LOC_Os04g39320	wiskott-Aldrich syndrome protein homolog	3.37437	3.18731	4.00604	2.63453	-0.0822789	0.848819	1	FALSE	-0.604634	0.740515	0.986274
LOC4351584	LOC_Os12g06650	pentatricopeptide repeat-containing protein At4g15720	2.89232	0	1.56912	0.579071	NA	0.199743	0.600989	FALSE	-1.43814	0.673099	0.979697
LOC9267681	LOC_Os06g49150	glycosyltransferase family 64 protein C4	6.84425	0	4.06206	7.63318	NA	0.0683796	0.336827	FALSE	0.910072	0.438883	0.951151
LOC4338491	LOC_Os05g28040	protein G1-like9	0	0	0	2.62496	NA	1	1	FALSE	NA	0.14624	0.951151
LOC4343619	LOC_Os07g37760	uncharacterized LOC4343619	0	0	0.830983	4.07742	NA	1	1	FALSE	2.29477	0.333806	0.951151
LOC9268845	LOC_Os02g37290	heavy metal-associated isoprenylated plant protein 47	5.17373	0	4.9667	2.34499	NA	0.0397386	0.250511	FALSE	-1.08271	0.511987	0.951151
LOC4334161	LOC_Os03g55010	UDP-glycosyltransferase 83A1	1.92821	14.9696	3.71141	4.38609	2.9567	0.0109564	0.121282	TRUE	0.240969	0.881158	0.997963
LOC4333700	LOC_Os03g47050	uncharacterized LOC4333700	4.94307	0	2.15993	2.91928	NA	0.0846021	0.376798	FALSE	0.434625	0.835149	0.993541
LOC4332584	LOC_Os03g19070	uncharacterized LOC4332584	4.33848	15.0377	1.80928	2.31629	1.79332	0.0708799	0.343308	FALSE	0.356396	0.882587	0.998183
LOC4329965	LOC_Os02g39910	BTB/POZ domain-containing protein At4g30940	3.80236	7.17145	6.31485	7.61405	0.91537	0.411361	0.937166	FALSE	0.269916	0.80107	0.991153
LOC4330921	LOC_Os02g54000	mRNA cap guanine-N7 methyltransferase 2-like	2.41027	0	8.3451	3.7831	NA	0.190552	0.584	FALSE	-1.14136	0.318559	0.951151
LOC4352761	LOC_Os12g41650	transcription factor PHYTOCHROME INTERACTING FACTOR-LIKE 13-like	6.51808	7.7982	3.32393	4.39566	0.258694	0.743428	1	FALSE	0.403191	0.810591	0.99176
LOC4344150	LOC_Os07g46330	uncharacterized LOC4344150	1.52094	7.7982	1.25529	0.58864	2.35817	0.368919	0.872976	FALSE	-1.09257	0.755166	0.989712
LOC4333707	LOC_Os03g47190	uncharacterized LOC4333707	1.90118	0	5.53833	3.23752	NA	0.301808	0.767359	FALSE	-0.774562	0.597378	0.964724
LOC4341941	LOC_Os06g48170	probable xyloglucan endotransglucosylase/hydrolase protein 23	0.482053	2.39048	13.4768	6.43677	2.31004	0.290178	0.749617	FALSE	-1.06607	0.198194	0.951151
LOC4350147	NA	lnc_RNA LOC4350147	0	0	0	0	NA	1	1	FALSE	NA	1	1
LOC4344616	LOC_Os08g04230	cysteine-rich repeat secretory protein 55	0	0	4.5232	5.56816	NA	1	1	FALSE	0.299856	0.813067	0.99176
LOC4326179	LOC_Os01g36630	jmjC domain-containing protein 4	2.41027	0	2.78758	3.52706	NA	0.266557	0.711016	FALSE	0.339452	0.849942	0.997063
LOC4351479	LOC_Os12g04930	protein TRAUCO	8.59586	3.11928	2.99092	6.16158	-1.46243	0.0943743	0.398224	FALSE	1.04271	0.457955	0.951151
LOC4325241	LOC_Os01g72970	nitrate regulatory gene2 protein	0	7.7982	1.10798	2.64888	NA	0.0702181	0.341568	FALSE	1.25746	0.64368	0.974125
LOC4348612	LOC_Os10g27280	thaumatin-like protein	5.65579	0	3.34157	2.61539	NA	0.0322542	0.223071	FALSE	-0.353499	0.859346	0.997136
LOC4352004	LOC_Os12g19090	mitochondrial inner membrane protease ATP23	0	0	1.10798	2.33064	NA	1	1	FALSE	1.0728	0.701271	0.980784
LOC4336131	LOC_Os04g39650	probably inactive leucine-rich repeat receptor-like protein kinase At5g06940	7.63175	9.35783	9.15845	7.60926	0.29416	0.659579	1	FALSE	-0.267346	0.751448	0.989657
LOC4341512	LOC_Os06g40860	pentatricopeptide repeat-containing protein At1g03540	0	0	0	0.868607	NA	1	1	FALSE	NA	0.339932	0.951151
LOC4329734	LOC_Os02g36350	myosin-2 heavy chain, non muscle	2.41027	0	0.590817	2.34978	NA	0.203086	0.606388	FALSE	1.99174	0.516656	0.951151
LOC4337089	LOC_Os04g53720	helicase-like transcription factor CHR28	1.44616	0	1.53229	3.21838	NA	0.285489	0.742258	FALSE	1.07065	0.637075	0.973785
LOC4330130	LOC_Os02g42950	protein YABBY 4-like	7.1497	3.11928	3.06457	3.5127	-1.19667	0.146803	0.505026	FALSE	0.196895	0.907794	0.999309
LOC4337339	LOC_Os04g57320	ubiquinol oxidase 4, chloroplastic/chromoplastic	1.92821	7.96828	2.21595	2.05067	2.047	0.0939774	0.397344	FALSE	-0.111831	0.95377	0.999934
LOC4351700	LOC_Os12g08830	psbP domain-containing protein 4, chloroplastic	22.0933	7.7982	3.78507	9.65993	-1.5024	0.042533	0.260758	TRUE	1.35169	0.208057	0.951151
LOC9266651	LOC_Os05g30970	protein BONZAI 3	12.5	9.35783	5.53988	7.57099	-0.417686	0.325698	0.804259	FALSE	0.450626	0.686335	0.979697
LOC4339112	LOC_Os05g40150	disease resistance protein RGA5-like	0	0	1.10798	1.4716	NA	1	1	FALSE	0.409458	0.902018	0.999309
LOC4340400	LOC_Os06g09840	uncharacterized LOC4340400	0	0	1.66197	4.09177	NA	1	1	FALSE	1.29984	0.524121	0.951151
LOC4330490	LOC_Os02g48094	uncharacterized GPI-anchored protein At4g28100	14.048	28.2436	14.1604	15.4794	1.00756	0.369928	0.874656	FALSE	0.128481	0.832638	0.993541
LOC4332065	LOC_Os03g11690	pentatricopeptide repeat-containing protein At5g64320, mitochondrial	2.41027	0	0	2.34499	NA	0.205324	0.61027	FALSE	NA	0.165801	0.951151
LOC4337426	LOC_Os04g58350	general transcription and DNA repair factor IIH subunit TFB2	14.0273	13.308	9.17608	4.39088	-0.0759475	0.538318	1	FALSE	-1.06337	0.310324	0.951151
LOC107278356	NA	lnc_RNA LOC107278356	0	0	1.38497	0	NA	1	1	FALSE	NA	0.252489	0.951151
LOC9266849	LOC_Os10g05190	uncharacterized LOC9266849	0	1.55964	0.553988	2.93363	NA	0.27384	0.722794	FALSE	2.40476	0.413909	0.951151
LOC4338153	LOC_Os05g13960	glutathione S-transferase T3	1.92821	0	4.7089	4.0535	NA	0.411398	0.937184	FALSE	-0.216223	0.866965	0.997429
LOC9271399	LOC_Os02g08170	protein GLUTAMINE DUMPER 1	0	0	9.60039	10.775	NA	1	1	FALSE	0.166525	0.82629	0.993151
LOC9266082	NA	lnc_RNA LOC9266082	0	0	0	0.88296	NA	1	1	FALSE	NA	0.33888	0.951151
LOC4342282	LOC_Os07g02970	uncharacterized LOC4342282	0	0	0	1.15814	NA	1	1	FALSE	NA	0.288462	0.951151
LOC4326886	LOC_Os01g55820	PLASMODESMATA CALLOSE-BINDING PROTEIN 3	1.44616	3.98414	6.49899	3.50792	1.46204	0.202824	0.606159	FALSE	-0.8896	0.493975	0.951151
LOC4338868	LOC_Os05g35430	serine hydroxymethyltransferase 7	0	0	1.88294	6.6976	NA	1	1	FALSE	1.83066	0.223708	0.951151
LOC4328898	LOC_Os02g15270	probable inactive dual specificity protein phosphatase-like At4g18593	0	0	3.32393	3.22795	NA	1	1	FALSE	-0.0422712	0.967672	0.999934
LOC9270261	LOC_Os07g27960	acyl-coenzyme A thioesterase 13	0	2.39048	3.98841	1.46682	NA	0.0706686	0.343038	FALSE	-1.44312	0.482812	0.951151
LOC4325944	LOC_Os01g51670	uncharacterized LOC4325944	0.964106	4.67892	1.25529	0.878176	2.27891	0.38766	0.901364	FALSE	-0.515442	0.879439	0.997963
LOC4342372	LOC_Os07g04850	U4/U6 small nuclear ribonucleoprotein Prp31 homolog	0	0	0	0	NA	1	1	FALSE	NA	1	1
LOC4333455	LOC_Os03g42070	cyclin-D5-1-like	0	0	1.38497	0.579071	NA	1	1	FALSE	-1.25804	0.703458	0.980832
LOC4345755	LOC_Os08g35600	serine/threonine-protein kinase RIPK	0	0	1.97579	4.65171	NA	1	1	FALSE	1.23533	0.496748	0.951151
LOC107279161	NA	lnc_RNA LOC107279161	0	0	0.276994	0	NA	1	1	FALSE	NA	0.537031	0.951151
LOC4338019	LOC_Os05g09650	ubiquinone biosynthesis protein COQ4 homolog, mitochondrial	2.28142	6.23856	2.82441	5.83377	1.45128	0.749327	1	FALSE	1.04648	0.467172	0.951151
LOC4341325	LOC_Os06g36920	cytochrome P450 711A1	0	0	0.627646	3.80224	NA	1	1	FALSE	2.59883	0.312974	0.951151
LOC107279381	LOC_Os11g33450	UPF0481 protein At3g47200	0	4.78097	4.31987	0	NA	0.025736	0.19403	FALSE	NA	0.0632463	0.951151
LOC4351146	LOC_Os11g45990	uncharacterized LOC4351146	0	0	6.14834	10.2438	NA	1	1	FALSE	0.736481	0.425386	0.951151
LOC4346376	LOC_Os09g01680	DNA repair protein RAD51 homolog 4	4.7935	0	0.553988	0.579071	NA	0.0418917	0.258224	FALSE	0.0638853	0.993367	0.999934
LOC4331691	LOC_Os03g06360	late embryogenesis abundant protein D-34	4.58986	3.11928	0.553988	0.289536	-0.557239	0.365051	0.8662	FALSE	-0.936115	0.816881	0.99176
LOC4332887	LOC_Os03g24590	transcription termination factor MTEF1, chloroplastic	3.85643	0	6.25883	2.31629	NA	0.168642	0.544705	FALSE	-1.43408	0.340899	0.951151
LOC4326508	LOC_Os01g71250	uncharacterized LOC4326508	3.06892	0	5.5015	5.56816	NA	0.126267	0.466782	FALSE	0.0173751	0.982312	0.999934
LOC4337445	LOC_Os04g58690	tRNA-specific adenosine deaminase TAD1	5.62875	0	1.88294	0	NA	0.0523482	0.29262	FALSE	NA	0.206986	0.951151
LOC4325903	LOC_Os01g48250	uncharacterized LOC4325903	10.3475	4.78097	5.37338	11.0693	-1.1139	0.374071	0.880499	FALSE	1.04267	0.264615	0.951151
LOC4340908	LOC_Os06g22030	AT-hook motif nuclear-localized protein 10	5.20077	23.9048	8.86381	5.80985	2.20051	0.0470801	0.276045	TRUE	-0.609427	0.516105	0.951151
LOC4341168	LOC_Os06g32990	peroxidase 2-like	11.9162	5.47575	7.71745	12.1844	-1.12179	0.17034	0.547656	FALSE	0.658841	0.410165	0.951151
LOC4328233	LOC_Os02g04430	protein STRUBBELIG-RECEPTOR FAMILY 1	3.85643	17.156	7.23712	6.97278	2.15338	0.249176	0.682943	FALSE	-0.053683	0.965713	0.999934
LOC4339482	LOC_Os05g46500	uncharacterized protein At1g15400	0	1.55964	1.38497	0.289536	NA	0.308044	0.777124	FALSE	-2.25804	0.540444	0.952307
LOC4347119	NA	glutamate receptor 2.8	0	0	0	2.02675	NA	1	1	FALSE	NA	0.189358	0.951151
LOC107281184	LOC_Os06g24930	lnc_RNA LOC107281184	0	0	0	0	NA	1	1	FALSE	NA	1	1
LOC4332571	LOC_Os03g18880	uncharacterized LOC4332571	0	0	4.28304	2.03153	NA	1	1	FALSE	-1.07606	0.572575	0.962136
LOC4348684	LOC_Os10g29310	BTB/POZ and MATH domain-containing protein 1	8.06605	0	8.69575	4.63735	NA	0.0422406	0.259532	FALSE	-0.907009	0.396947	0.951151
LOC107278974	LOC_Os10g37770	probable methyltransferase PMT16	0	0	2.01262	4.37653	NA	1	1	FALSE	1.12071	0.547351	0.954155
LOC4332463	LOC_Os03g17560	elongator complex protein 6	6.72171	2.39048	10.782	6.13766	-1.49153	0.30841	0.777744	FALSE	-0.812868	0.368804	0.951151
LOC4352131	LOC_Os12g25180	uncharacterized protein At3g27210	11.0872	0	1.25529	0	NA	0.0649513	0.328497	FALSE	NA	0.27882	0.951151
LOC4335768	LOC_Os04g33520	uncharacterized LOC4335768	6.51808	0	1.77245	4.68041	NA	0.0211201	0.17358	FALSE	1.40089	0.450972	0.951151
LOC4329660	LOC_Os02g35020	UDP-glucuronate:xylan alpha-glucuronosyltransferase 1	0	3.11928	0	6.70238	NA	0.137905	0.489075	FALSE	NA	0.00993792	0.682175
LOC9267751	LOC_Os11g34980	uncharacterized LOC9267751	0	0	0	0.88296	NA	1	1	FALSE	NA	0.33888	0.951151
LOC4340414	LOC_Os06g10000	uncharacterized LOC4340414	2.89232	0	5.59435	1.15814	NA	0.16908	0.54548	FALSE	-2.27216	0.22518	0.951151
LOC107276791	LOC_Os01g46030	probable receptor-like protein kinase At5g20050	0	0	2.51059	4.38131	NA	1	1	FALSE	0.803339	0.635955	0.973373
LOC4352599	LOC_Os12g38560	lnc_RNA pseudo uncharacterized LOC4352599	0	0	0	0	NA	1	1	FALSE	NA	1	1
LOC9266612	LOC_Os10g40820	lnc_RNA LOC9266612	0	0	1.88294	2.02675	NA	1	1	FALSE	0.106182	0.958735	0.999934
LOC4345810	LOC_Os08g36860	abscisic acid 8'-hydroxylase 2-like	0	13.2739	5.48386	2.04589	NA	0.00867067	0.105882	FALSE	-1.42247	0.382564	0.951151
LOC4335494	LOC_Os04g26240	uncharacterized LOC4335494	0.482053	0	4.56003	1.1725	NA	0.529183	1	FALSE	-1.95946	0.350628	0.951151
LOC4342202	LOC_Os07g01620	dirigent protein 1	0.964106	10.3588	10.1544	2.9432	3.42552	0.021982	0.178146	TRUE	-1.78664	0.107609	0.951151
LOC9267794	NA	lnc_RNA LOC9267794	0.380236	9.56194	0	0.583856	4.65234	0.00819104	0.102588	FALSE	NA	0.41309	0.951151
LOC4351052	LOC_Os11g43620	probable small nuclear ribonucleoprotein F	17.6801	9.35783	2.36327	7.8366	-0.917879	0.165999	0.539893	FALSE	1.72944	0.190245	0.951151
LOC4335958	LOC_Os04g36770	uncharacterized LOC4335958	4.58986	1.55964	5.59435	11.0693	-1.55724	0.161049	0.530799	FALSE	0.984526	0.280361	0.951151
LOC4337367	LOC_Os04g57660	phytosulfokine receptor 1	4.1826	3.11928	3.78507	4.39566	-0.423186	0.417551	0.946435	FALSE	0.215761	0.890702	0.998394
LOC107276269	NA	aspartyl protease family protein At5g10770	19.174	14.2749	24.5373	18.693	-0.425673	0.549829	1	FALSE	-0.392484	0.452356	0.951151
LOC4347493	LOC_Os09g32600	uncharacterized LOC4347493	7.38037	0	0.941469	1.17728	NA	0.0284262	0.206886	FALSE	0.322471	0.915956	0.999352
LOC4350046	LOC_Os11g10330	F-box protein At4g22280	0	0	4.39352	2.60582	NA	1	1	FALSE	-0.753641	0.673551	0.979697
LOC4340786	NA	vegetative cell wall protein gp1-like	1.44616	0	0	0	NA	0.282541	0.737518	FALSE	NA	1	1
LOC4344876	LOC_Os08g09710	putative F-box protein At1g64540	3.42212	0	2.19676	1.73721	NA	0.156293	0.521435	FALSE	-0.338603	0.902888	0.999309
LOC4352874	LOC_Os12g43664	xylulose kinase 2	6.9731	0	7.21949	6.17115	NA	0.0394976	0.249481	FALSE	-0.226356	0.81655	0.99176
LOC107275737	LOC_Os04g03870	cytochrome P450 89A2	3.37437	0	5.2437	4.07264	NA	0.138909	0.490542	FALSE	-0.364622	0.786375	0.991153
LOC4326818	LOC_Os01g70580	thiamine pyrophosphokinase 1-like	19.5065	7.17145	0.627646	6.71195	-1.44362	0.181547	0.567445	FALSE	3.41871	0.0711612	0.951151
LOC9268975	LOC_Os11g29000	putative disease resistance protein RGA3	5.70354	0	1.66197	1.46203	NA	0.0688268	0.33767	FALSE	-0.184916	0.939425	0.999486
LOC4332812	LOC_Os03g22450	cell cycle checkpoint control protein RAD9A	4.00599	0	4.13572	5.54902	NA	0.0472727	0.276636	FALSE	0.424094	0.749441	0.989111
LOC9268688	LOC_Os10g13630	uncharacterized LOC9268688	0	0	0.941469	3.23752	NA	1	1	FALSE	1.7819	0.488517	0.951151
LOC4345773	LOC_Os08g36020	protein Brevis radix-like 1	7.07491	0	0.276994	5.56337	NA	0.0186714	0.162773	FALSE	4.32803	0.0796474	0.951151
LOC107279002	LOC_Os10g06050	lnc_RNA LOC107279002	0	0	0.830983	0	NA	1	1	FALSE	NA	0.342337	0.951151
LOC4325148	LOC_Os01g18400	chitinase 10-like	17.3539	0	8.82543	4.65649	NA	0.0340164	0.229773	FALSE	-0.922423	0.378915	0.951151
LOC107277300	LOC_Os01g48020	putative receptor protein kinase ZmPK1	0	0	0	0	NA	1	1	FALSE	NA	1	1
LOC4344002	LOC_Os07g43820	xylanase inhibitor protein 1	39.1021	24.3615	2.04945	6.9967	-0.682645	0.0396318	0.250173	TRUE	1.77144	0.224321	0.951151
LOC4326904	LOC_Os01g17214	protein ZINC INDUCED FACILITATOR-LIKE 1	0	1.55964	11.2816	7.58056	NA	0.258286	0.697557	FALSE	-0.57359	0.484256	0.951151
LOC4330023	LOC_Os02g41450	NAC domain-containing protein 92	3.42212	0	5.17004	4.36217	NA	0.127397	0.469499	FALSE	-0.245129	0.848519	0.997024
LOC4346610	LOC_Os09g10840	transcription factor TGAL7-like	10.6466	0	1.88294	6.0946	NA	0.0467326	0.27481	FALSE	1.69455	0.28163	0.951151
LOC4345992	LOC_Os08g39830	ETHYLENE INSENSITIVE 3-like 3 protein	5.93421	0	0.276994	1.17728	NA	0.0279351	0.204936	FALSE	2.08753	0.597023	0.964724
LOC4336500	LOC_Os04g45020	transcription factor LAF1	3.04189	0	6.6655	7.34365	NA	0.194325	0.591332	FALSE	0.139784	0.900195	0.999309
LOC4352574	LOC_Os12g38200	dof zinc finger protein DOF5.1	7.83539	0	1.66197	3.78789	NA	0.0141043	0.138814	FALSE	1.1885	0.572733	0.962136
LOC4343473	LOC_Os07g35130	F-box protein At5g07610	0	0	1.38497	0	NA	1	1	FALSE	NA	0.252489	0.951151
LOC4340010	LOC_Os06g04080	glucan endo-1,3-beta-glucosidase 14	2.41027	0	8.32746	1.76592	NA	0.246399	0.678574	FALSE	-2.23746	0.09918	0.951151
LOC112939726	NA	lnc_RNA LOC112939726	0	0	0.830983	0	NA	1	1	FALSE	NA	0.342337	0.951151
LOC4350346	LOC_Os11g20170	lnc_RNA LOC4350346	0	10.9175	0	2.06024	NA	0.0344479	0.231489	FALSE	NA	0.188273	0.951151
LOC9272050	LOC_Os10g26070	pentatricopeptide repeat-containing protein At2g22410, mitochondrial	0	0	0	1.46682	NA	1	1	FALSE	NA	0.248579	0.951151
LOC4329591	LOC_Os02g33680	U-box domain-containing protein 27	0	3.11928	3.32393	7.89401	NA	0.195192	0.592645	FALSE	1.24787	0.311093	0.951151
LOC4339096	LOC_Os05g39800	protein NUCLEAR FUSION DEFECTIVE 4	10.3475	0	1.93896	7.90837	NA	0.0115615	0.124714	FALSE	2.0281	0.147717	0.951151
LOC4352921	LOC_Os12g44270	uncharacterized PE-PGRS family protein PE_PGRS54	2.66165	0	2.25278	4.66606	NA	0.142394	0.496905	FALSE	1.0505	0.550063	0.955257
LOC9270069	LOC_Os04g01980	probable carbohydrate esterase At4g34215	0.482053	0	1.56912	2.03153	NA	0.566876	1	FALSE	0.372618	0.881003	0.997963
LOC4349027	LOC_Os10g35644	protein NEOXANTHIN-DEFICIENT 1-like	0.760472	18.1229	0	3.47921	4.57478	0.00295819	0.058301	FALSE	NA	0.0936199	0.951151
LOC4347775	LOC_Os09g37620	probable flavin-containing monooxygenase 1	3.06892	3.11928	7.27395	8.50657	0.0234809	0.710114	1	FALSE	0.225839	0.804372	0.991153
LOC4325837	LOC_Os01g71960	crossover junction endonuclease MUS81-like	11.563	15.1397	7.2003	4.66606	0.388829	0.444929	0.986223	FALSE	-0.625851	0.587387	0.96461
LOC107279256	LOC_Os11g34910	lnc_RNA LOC107279256	0	0	0	0	NA	1	1	FALSE	NA	1	1
LOC4349246	LOC_Os10g39300	aspartic proteinase nepenthesin-1	0	3.18731	2.21595	6.68803	NA	0.0620151	0.320604	FALSE	1.59365	0.280321	0.951151
LOC9272020	LOC_Os06g19410	lnc_RNA LOC9272020	0	0	2.49295	0.579071	NA	1	1	FALSE	-2.10604	0.4773	0.951151
LOC4326570	LOC_Os01g44394	protein RAE1	9.81766	19.6826	11.4849	14.5916	1.00347	0.256472	0.694351	FALSE	0.345402	0.628023	0.970571
LOC112938650	LOC_Os01g17050	calmodulin-binding protein 25-like	1.44616	0	9.60039	5.24513	NA	0.307743	0.776793	FALSE	-0.872114	0.378426	0.951151
LOC4334854	LOC_Os03g64140	protein DETOXIFICATION 56	0	0	1.25529	0.868607	NA	1	1	FALSE	-0.531248	0.877782	0.997963
LOC4336432	LOC_Os04g44190	photosynthetic NDH subunit of lumenal location 3, chloroplastic	6.46401	2.39048	2.52978	1.46682	-1.43513	0.349823	0.844459	FALSE	-0.786322	0.749697	0.989111
LOC4325799	LOC_Os01g04100	uncharacterized LOC4325799	0	0	2.99092	11.4019	NA	1	1	FALSE	1.93062	0.0648274	0.951151
LOC4346882	LOC_Os09g20284	polyamine oxidase	2.41027	3.98414	1.97579	2.32585	0.725076	0.454298	0.999738	FALSE	0.235332	0.926687	0.999486
LOC4329544	LOC_Os02g32840	zinc finger A20 and AN1 domain-containing stress-associated protein 5-like	5.30258	0	3.8219	6.14245	NA	0.092956	0.39521	FALSE	0.684524	0.600953	0.965686
LOC4326138	LOC_Os01g02050	phosphoenolpyruvate carboxylase 4	3.06892	0	4.57922	6.1568	NA	0.108997	0.431275	FALSE	0.427078	0.736716	0.986274
LOC4344064	LOC_Os07g44700	uncharacterized LOC4344064	2.28142	0	1.10798	1.76114	NA	0.17109	0.549351	FALSE	0.668579	0.82765	0.993151
LOC9270649	LOC_Os10g38920	probable serine/threonine-protein kinase At1g01540	3.04189	0	0	1.17728	NA	0.165932	0.53975	FALSE	NA	0.287377	0.951151
LOC4338182	LOC_Os05g14880	uncharacterized LOC4338182	5.52694	0	2.49295	4.69477	NA	0.0682637	0.336658	FALSE	0.913201	0.596705	0.964724
LOC4345543	LOC_Os08g31660	myosin-1	0.964106	0	9.63878	6.43677	NA	0.44144	0.981199	FALSE	-0.582514	0.513455	0.951151
LOC107276523	LOC_Os05g51440	inactive protein RESTRICTED TEV MOVEMENT 2	10.4223	0	1.84611	2.62017	NA	0.00365727	0.0661643	FALSE	0.505174	0.826033	0.993151
LOC4351746	LOC_Os12g10330	putative disease resistance protein RGA4	7.48218	17.156	7.71745	4.37174	1.19718	0.590823	1	FALSE	-0.819917	0.469476	0.951151
LOC4327561	LOC_Os01g59410	circumsporozoite protein	6.74874	0	6.57265	4.38609	NA	0.0899331	0.38831	FALSE	-0.583538	0.631001	0.971773
LOC9270858	LOC_Os01g54440	uncharacterized LOC9270858	0	0	4.76337	1.76114	NA	1	1	FALSE	-1.43548	0.436602	0.951151
LOC4333888	LOC_Os03g50380	DNA-directed RNA polymerase I subunit RPA12	2.28142	0	4.59686	1.76592	NA	0.222331	0.639012	FALSE	-1.38023	0.468226	0.951151
LOC4330372	LOC_Os02g46460	protein NRT1/ PTR FAMILY 7.2	18.027	18.7157	5.44703	2.31629	0.0540895	0.455048	1	FALSE	-1.23366	0.4348	0.951151
LOC107276262	LOC_Os06g36330	protein DETOXIFICATION 51	2.66165	7.7982	4.00604	4.68041	1.55082	0.677321	1	FALSE	0.224458	0.869421	0.997851
LOC9271054	LOC_Os05g29090	uncharacterized LOC9271054	5.78464	15.0037	8.6221	3.81181	1.37502	0.150518	0.510731	FALSE	-1.17756	0.293186	0.951151
LOC4341594	NA	nuclear intron maturase 4, mitochondrial	0	0	1.93896	0	NA	1	1	FALSE	NA	0.192462	0.951151
LOC9270584	LOC_Os01g57050	uncharacterized LOC9270584	0	0	1.10798	4.07742	NA	1	1	FALSE	1.87973	0.40014	0.951151
LOC4327263	LOC_Os01g21420	lnc_RNA pseudo serine/arginine-rich-splicing factor SR34-like	2.41027	0	0	0.88296	NA	0.237022	0.66238	FALSE	NA	0.33888	0.951151
LOC4337748	LOC_Os05g04680	probable glycosidase CRH2	1.90118	0	8.6029	3.7831	NA	0.251715	0.686914	FALSE	-1.18525	0.300915	0.951151
LOC4325110	LOC_Os01g67300	uncharacterized LOC4325110	12.0513	14.0368	2.71392	1.16771	0.220017	0.785721	1	FALSE	-1.2167	0.644289	0.974125
LOC4347264	NA	lnc_RNA LOC4347264	0.760472	0	1.21846	2.62496	NA	0.319538	0.794653	FALSE	1.10723	0.669367	0.979697
LOC4351029	LOC_Os11g42850	uncharacterized LOC4351029	1.44616	0	4.17255	1.46203	NA	0.272042	0.719882	FALSE	-1.51296	0.463394	0.951151
LOC4347144	LOC_Os09g26460	probable E3 ubiquitin-protein ligase RNF217	9.15901	0	2.28961	1.44768	NA	0.076995	0.359046	FALSE	-0.661362	0.797663	0.991153
LOC4340651	LOC_Os06g13950	pentatricopeptide repeat-containing protein At3g61520, mitochondrial	0	0	3.50808	1.17728	NA	1	1	FALSE	-1.57522	0.49942	0.951151
LOC4330148	LOC_Os02g43250	probable inactive leucine-rich repeat receptor kinase XIAO	0	0	13.7921	9.0091	NA	1	1	FALSE	-0.614392	0.408441	0.951151
LOC4337731	LOC_Os05g04490	peroxidase 5	10.6466	0	11.0398	10.1672	NA	0.0601902	0.315846	FALSE	-0.11879	0.896101	0.999143
LOC9272234	LOC_Os11g36410	disease resistance protein RPS2	0	0	2.28961	0.88296	NA	1	1	FALSE	-1.37468	0.626499	0.970072
LOC4330436	LOC_Os02g47280	growth-regulating factor 4-like	8.36519	0	1.66197	3.52706	NA	0.0596916	0.314514	FALSE	1.08557	0.620956	0.968018
LOC112939446	LOC_Os06g47834	uncharacterized LOC112939446	2.41027	15.9366	0.830983	4.37174	2.72508	0.0109598	0.121282	TRUE	2.39532	0.29619	0.951151
LOC9268921	LOC_Os05g12410	BURP domain-containing protein 6	203.88	182.551	278.489	247.622	-0.159424	0.127619	0.469855	FALSE	-0.169483	0.262689	0.951151
LOC4341395	LOC_Os06g38660	lnc_RNA LOC4341395	1.90118	0	3.93239	6.42241	NA	0.171085	0.549351	FALSE	0.707711	0.571858	0.962136
LOC4344659	LOC_Os08g05450	lnc_RNA LOC4344659	0	0	1.66197	0	NA	1	1	FALSE	NA	0.219579	0.951151
LOC4334599	LOC_Os03g60630	dof zinc finger protein DOF2.4	3.44916	2.39048	7.44046	6.98713	-0.528941	0.817691	1	FALSE	-0.0906917	0.930162	0.999486
LOC9266337	LOC_Os11g36000	receptor-like protein EIX2	0	3.18731	1.56912	0	NA	0.0639142	0.325602	FALSE	NA	0.239733	0.951151
LOC107276547	LOC_Os08g04480	uncharacterized LOC107276547	0	0	0.553988	0.289536	NA	1	1	FALSE	-0.936115	0.816881	0.99176
LOC9271890	NA	transmembrane protein 200C	2.66165	0	4.09889	3.20881	NA	0.128306	0.470799	FALSE	-0.353194	0.827462	0.993151
LOC4344259	LOC_Os07g47670	uncharacterized LOC4344259	4.56283	20.2753	5.15085	5.83856	2.15172	0.290913	0.750449	FALSE	0.180802	0.874797	0.997963
LOC4340542	LOC_Os06g12100	uncharacterized LOC4340542	3.80236	9.56194	7.60697	8.20269	1.33041	0.211046	0.620296	FALSE	0.108775	0.913263	0.999309
LOC4327580	LOC_Os01g60940	uncharacterized LOC4327580	6.16487	0	20.4929	11.4498	NA	0.13501	0.483415	FALSE	-0.839805	0.178437	0.951151
LOC9268899	LOC_Os10g26720	protein NEN1	5.70354	0	1.66197	5.27862	NA	0.0820977	0.370732	FALSE	1.66727	0.354096	0.951151
LOC4333709	LOC_Os03g47240	lnc_RNA LOC4333709	0	0	1.88294	0	NA	1	1	FALSE	NA	0.206986	0.951151
LOC107281161	LOC_Os06g30830	lnc_RNA LOC107281161	0	0	0	0	NA	1	1	FALSE	NA	1	1
LOC4350541	LOC_Os11g29790	probable LRR receptor-like serine/threonine-protein kinase At3g47570	0	0	0	0	NA	1	1	FALSE	NA	1	1
LOC4347922	LOC_Os09g39860	chitin elicitor receptor kinase 1	5.1467	0	0.276994	2.35456	NA	0.0607802	0.317644	FALSE	3.08753	0.378769	0.951151
LOC9271856	LOC_Os03g20730	chaperone protein dnaJ 20, chloroplastic	3.04189	0	2.52978	1.73721	NA	0.182032	0.568575	FALSE	-0.542235	0.817684	0.99176
LOC4328143	LOC_Os02g03210	probable L-gulonolactone oxidase 6	2.41027	4.78097	11.3728	2.63453	0.98811	0.300734	0.765843	FALSE	-2.10998	0.0510662	0.951151
LOC4350029	LOC_Os11g10040	transcription termination factor MTERF15, mitochondrial	2.89232	0	3.32393	4.34782	NA	0.282981	0.738307	FALSE	0.387402	0.814776	0.99176
LOC4333708	LOC_Os03g47230	lnc_RNA LOC4333708	0	3.98414	1.25529	1.46682	NA	0.0356853	0.236515	FALSE	0.224664	0.935274	0.999486
LOC4342809	LOC_Os07g13660	DIMBOA UDP-glucosyltransferase BX8	17.4494	32.9905	10.5611	10.7798	0.918874	0.230723	0.652347	FALSE	0.0295766	0.971678	0.999934
LOC4336567	LOC_Os04g46170	protein WHAT'S THIS FACTOR 1 homolog	4.20963	6.23856	2.71392	3.80224	0.567519	0.87919	1	FALSE	0.48647	0.784913	0.991153
LOC4333691	LOC_Os03g46860	transcription factor NAI1	2.89232	0	6.9233	3.23752	NA	0.245318	0.6767	FALSE	-1.09657	0.399811	0.951151
LOC4346629	LOC_Os09g11480	ethylene-responsive transcription factor 1-like	5.93421	10.2567	6.35167	7.02062	0.789441	0.430541	0.965793	FALSE	0.144462	0.898438	0.999309
LOC4335955	LOC_Os04g36740	potassium channel KOR2-like	6.26669	18.9538	4.39352	1.15814	1.59671	0.143836	0.499251	FALSE	-1.92357	0.377344	0.951151
LOC4328535	LOC_Os02g09260	uncharacterized LOC4328535	1.44616	6.37462	5.09638	4.3526	2.14011	0.117345	0.449257	FALSE	-0.227595	0.85704	0.997136
LOC107280900	LOC_Os05g04020	UPF0481 protein At3g47200-like	3.85643	0	0.313823	2.05067	NA	0.130228	0.474208	FALSE	2.70807	0.433598	0.951151
LOC107276153	LOC_Os03g24610	uncharacterized LOC107276153	0	0	4.9667	0	NA	1	1	FALSE	NA	0.0366888	0.951151
LOC9271490	LOC_Os03g10440	anti-sigma-I factor RsgI6	0	0	10.9854	8.45873	NA	1	1	FALSE	-0.37707	0.645553	0.974544
LOC4343375	LOC_Os07g33200	uncharacterized LOC4343375	0	7.17145	0	0	NA	0.0108591	0.120626	FALSE	NA	1	1
LOC4350695	LOC_Os11g34370	patatin-like phospholipase domain-containing protein 2	8.79949	15.0037	3.08377	2.06024	0.769823	0.43002	0.964895	FALSE	-0.58188	0.773492	0.991153
LOC4344327	LOC_Os07g48596	myb-related protein 1	3.34734	24.9542	2.56661	5.83856	2.8982	0.0693475	0.339498	FALSE	1.18575	0.434515	0.951151
LOC4345633	LOC_Os08g33350	uncharacterized LOC4345633	11.1079	1.55964	1.93896	6.15201	-2.83231	0.0224491	0.180604	TRUE	1.66578	0.297906	0.951151
LOC4334334	LOC_Os03g57090	protein arv1 homolog	4.1826	0	2.19676	0	NA	0.114773	0.444581	FALSE	NA	0.180155	0.951151
LOC4350305	LOC_Os11g18830	uncharacterized LOC4350305	7.22448	0	0.276994	2.02675	NA	0.0539301	0.297948	FALSE	2.87124	0.423174	0.951151
LOC9271336	LOC_Os11g07200	lnc_RNA pseudo receptor kinase-like protein Xa21	0	0	2.19676	2.90493	NA	1	1	FALSE	0.403122	0.842749	0.995243
LOC4327778	LOC_Os01g13420	heme-binding protein 2	4.31145	4.78097	1.77245	7.86052	0.149131	0.708009	1	FALSE	2.14888	0.128629	0.951151
LOC4348928	LOC_Os10g34170	uncharacterized LOC4348928	2.41027	35.2109	7.55095	6.70716	3.86876	0.00244939	0.0526529	TRUE	-0.170955	0.870898	0.997859
LOC4342053	LOC_Os06g49930	putative F-box/LRR-repeat protein At3g59230	0	0	2.82441	3.20403	NA	1	1	FALSE	0.181939	0.915165	0.999352
LOC4328810	LOC_Os02g13810	E3 ubiquitin-protein ligase CCNB1IP1 homolog	3.04189	0	1.56912	2.62017	NA	0.149917	0.509907	FALSE	0.739711	0.760214	0.991113
LOC9268455	LOC_Os02g33600	protein MKS1	5.55397	0	6.14834	4.92211	NA	0.0822768	0.37128	FALSE	-0.320921	0.788669	0.991153
LOC4333786	LOC_Os03g48610	hydroxyproline O-galactosyltransferase GALT5-like	0	3.98414	7.34761	10.7942	NA	0.0475655	0.277523	FALSE	0.554903	0.50646	0.951151
LOC9271955	LOC_Os08g10500	cysteine-rich and transmembrane domain-containing protein WIH2	3.42212	0	5.83452	0.289536	NA	0.0834394	0.374579	FALSE	-4.3328	0.0672164	0.951151
LOC4338078	LOC_Os05g11720	uncharacterized LOC4338078	7.20376	0	1.88294	1.76592	NA	0.050908	0.288485	FALSE	-0.0925661	0.976558	0.999934
LOC4351685	LOC_Os12g08270	3'(2'),5'-bisphosphate nucleotidase-like	5.83239	21.5144	10.8189	8.7387	1.88314	0.0246834	0.189765	TRUE	-0.308058	0.711748	0.981964
LOC4329526	LOC_Os02g32590	heat stress transcription factor A-3-like	0	0	0	1.74678	NA	1	1	FALSE	NA	0.216123	0.951151
LOC9268658	LOC_Os06g37670	putative receptor protein kinase ZmPK1	0	0	4.0797	3.50792	NA	1	1	FALSE	-0.217848	0.902049	0.999309
LOC107277353	LOC_Os06g15600	basic blue protein	9.53293	0	1.10798	1.15814	NA	0.0148935	0.143126	FALSE	0.0638853	0.989636	0.999934
LOC112939684	LOC_Os07g41220	uncharacterized LOC112939684	0.964106	1.55964	0	0	0.693948	0.955994	1	FALSE	NA	1	1
LOC9270599	LOC_Os12g22145	lnc_RNA LOC9270599	0	0	0	0	NA	1	1	FALSE	NA	1	1
LOC9268037	LOC_Os07g09400	cysteine-rich and transmembrane domain-containing protein WIH2	0	0	0	4.39088	NA	1	1	FALSE	NA	0.0565683	0.951151
LOC9269275	LOC_Os08g34850	uncharacterized LOC9269275	0	0	0	0	NA	1	1	FALSE	NA	1	1
LOC4351190	LOC_Os11g47550	xylanase inhibitor protein 2-like	5.80536	0	5.05955	5.23556	NA	0.0643111	0.326898	FALSE	0.0493349	0.980007	0.999934
LOC4352774	LOC_Os12g41810	WPP domain-associated protein	12.3234	14.3429	0.830983	1.75635	0.218933	0.624286	1	FALSE	1.07969	0.734515	0.986274
LOC4336643	LOC_Os04g47170	rop guanine nucleotide exchange factor 3	6.41626	0	4.13572	2.64888	NA	0.043552	0.263787	FALSE	-0.642756	0.710105	0.981449
LOC107277582	LOC_Os02g55250	transcription factor bHLH66	0	3.98414	8.01209	2.89536	NA	0.0887913	0.385566	FALSE	-1.46844	0.248654	0.951151
LOC4347424	LOC_Os09g31210	serine/threonine-protein kinase UCN	3.85643	14.8336	9.04641	4.11091	1.94353	0.278382	0.730951	FALSE	-1.13789	0.292865	0.951151
LOC4335115	LOC_Os04g10750	probable inorganic phosphate transporter 1-4	7.3263	7.96828	12.1478	6.40328	0.121184	0.850488	1	FALSE	-0.923814	0.284542	0.951151
LOC4340709	LOC_Os06g15550	protein WHAT'S THIS FACTOR 1 homolog	5.70354	0	0.276994	3.49835	NA	0.0535693	0.296863	FALSE	3.65875	0.238308	0.951151
LOC4344586	LOC_Os08g03600	uncharacterized LOC4344586	0.964106	0	0.276994	0.88296	NA	0.403413	0.924697	FALSE	1.67249	0.684547	0.979697
LOC4337544	LOC_Os05g01320	uncharacterized LOC4337544	12.3712	3.11928	6.86883	9.95425	-1.9877	0.0650351	0.328639	FALSE	0.535248	0.562142	0.957974
LOC4327403	LOC_Os01g61630	pentatricopeptide repeat-containing protein At5g39980, chloroplastic	0	0.796828	8.32591	5.28819	NA	0.396575	0.914636	FALSE	-0.654833	0.536787	0.951151
LOC9268809	LOC_Os10g37600	uncharacterized LOC9268809	9.64106	9.35783	1.4218	5.2547	-0.0430176	0.648822	1	FALSE	1.88589	0.309934	0.951151
LOC4349181	LOC_Os10g38340	probable glutathione S-transferase GSTU6	14.3742	3.18731	9.41469	3.81181	-2.17307	0.183366	0.571143	FALSE	-1.30444	0.237511	0.951151
LOC112936564	LOC_Os10g08340	lnc_RNA LOC112936564	16.4042	0	11.2816	2.34499	NA	0.00235784	0.0517388	FALSE	-2.26631	0.0392514	0.951151
LOC9266288	NA	lnc_RNA LOC9266288	0	7.7982	1.10798	0.88296	NA	0.047599	0.277659	FALSE	-0.327507	0.911526	0.999309
LOC4338257	LOC_Os05g18750	50S ribosomal protein L25	2.89232	0	10.8557	10.775	NA	0.189567	0.582147	FALSE	-0.0107609	0.998409	0.999934
LOC9266540	LOC_Os08g05320	endoribonuclease Dicer homolog 3a-like	0	0	0	0	NA	1	1	FALSE	NA	1	1
LOC112937928	LOC_Os01g07890	uncharacterized protein At1g15400-like	3.04189	6.23856	2.47376	2.03632	1.03625	0.922776	1	FALSE	-0.28074	0.910921	0.999309
LOC4337646	LOC_Os05g02900	uncharacterized LOC4337646	0	1.55964	8.10494	9.96382	NA	0.355885	0.853067	FALSE	0.297899	0.725329	0.985993
LOC9271308	LOC_Os08g43000	putative disease resistance protein RGA4	0	0	3.43442	2.06024	NA	1	1	FALSE	-0.737253	0.709845	0.981449
LOC4346140	LOC_Os08g42020	plant-specific TFIIB-related protein PTF2	1.90118	0	1.14481	2.64888	NA	0.235538	0.660036	FALSE	1.21028	0.651596	0.976968
LOC4328456	LOC_Os02g07730	haloacid dehalogenase-like hydrolase domain-containing protein 3	0	0	1.38497	7.2671	NA	1	1	FALSE	2.39152	0.128015	0.951151
LOC9267076	LOC_Os05g39260	RING-H2 finger protein ATL66	2.66165	0	1.69879	1.76114	NA	0.135807	0.485076	FALSE	0.0519952	0.990851	0.999934
LOC4326609	LOC_Os01g43060	uncharacterized LOC4326609	6.08378	0	8.80624	1.45246	NA	0.0675214	0.334941	FALSE	-2.60003	0.0645915	0.951151
LOC4335906	LOC_Os04g35600	protein disulfide isomerase-like 1-2	1.90118	0	3.47125	1.76114	NA	0.177458	0.560234	FALSE	-0.978947	0.639673	0.973943
LOC4334435	LOC_Os03g58400	DNA (cytosine-5)-methyltransferase 1A-like	0	0	1.25529	1.15814	NA	1	1	FALSE	-0.116211	0.977995	0.999934
LOC112936011	LOC_Os04g53998	G-type lectin S-receptor-like serine/threonine-protein kinase B120	0	3.98414	0.627646	1.15814	NA	0.0361763	0.238148	FALSE	0.883789	0.789037	0.991153
LOC107281839	LOC_Os08g19250	lnc_RNA LOC107281839	7.12898	7.03538	5.59435	4.97952	-0.0190665	0.710529	1	FALSE	-0.167964	0.888779	0.998394
LOC9271783	LOC_Os03g01790	E3 ubiquitin-protein ligase RFWD3	0	14.0368	0.830983	3.20403	NA	0.0136199	0.136016	FALSE	1.947	0.467534	0.951151
LOC4336709	LOC_Os04g48170	cytochrome P450 87A3-like	0	3.11928	1.93896	2.89536	NA	0.228308	0.647915	FALSE	0.578458	0.799727	0.991153
LOC4347950	LOC_Os10g01540	notchless protein homolog	10.3475	7.17145	7.6438	5.25949	-0.528941	0.69635	1	FALSE	-0.539368	0.612822	0.965971
LOC4347504	LOC_Os09g32750	FHA domain-containing protein FHA2	0	0	0	0	NA	1	1	FALSE	NA	1	1
LOC4342226	LOC_Os07g01930	adrenodoxin-like protein 2, mitochondrial	2.28142	4.67892	9.65641	12.2945	1.03625	0.927936	1	FALSE	0.348449	0.651948	0.977144
LOC4347200	NA	uncharacterized LOC4347200	2.41027	0	1.38497	6.09939	NA	0.259933	0.699781	FALSE	2.13881	0.215116	0.951151
LOC4327933	LOC_Os01g38580	carotenoid cleavage dioxygenase 8 homolog A, chloroplastic-like	0	6.37462	0.553988	2.33064	NA	0.00669924	0.0917752	FALSE	2.0728	0.50825	0.951151
LOC4342786	LOC_Os07g13160	uncharacterized LOC4342786	0	0	0.553988	0.289536	NA	1	1	FALSE	-0.936115	0.816881	0.99176
LOC4332081	LOC_Os03g11950	uncharacterized LOC4332081	7.61103	16.7334	3.06457	8.18833	1.13657	0.136277	0.485987	FALSE	1.41788	0.239929	0.951151
LOC107277245	LOC_Os09g33750	E3 ubiquitin-protein ligase PRT1	0	0	0	0.579071	NA	1	1	FALSE	NA	0.413563	0.951151
LOC9266315	LOC_Os07g27430	sigma intracellular receptor 2	3.82939	6.37462	2.51059	2.35456	0.735225	0.470949	1	FALSE	-0.0925661	0.972029	0.999934
LOC9272396	LOC_Os11g29710	F-box protein At5g50450	0	0	2.49295	0	NA	1	1	FALSE	NA	0.150252	0.951151
LOC4339970	LOC_Os06g03630	uncharacterized LOC4339970	3.04189	1.55964	0	2.31629	-0.963755	0.410121	0.935415	FALSE	NA	0.166594	0.951151
LOC4345674	LOC_Os08g34020	probable arabinosyltransferase ARAD1	4.1826	0	3.45205	0.868607	NA	0.142175	0.496401	FALSE	-1.99068	0.447604	0.951151
LOC107278654	LOC_Os12g30000	uncharacterized LOC107278654	1.92821	0	1.10798	4.10613	NA	0.283429	0.738876	FALSE	1.88985	0.398349	0.951151
LOC9270033	LOC_Os10g22890	probable LRR receptor-like serine/threonine-protein kinase At3g47570	0	0	0.867812	0	NA	1	1	FALSE	NA	0.338286	0.951151
LOC4324290	LOC_Os01g13280	putative ubiquitin-conjugating enzyme E2 39	4.76647	17.2581	0.276994	2.63931	1.85628	0.104385	0.421762	FALSE	3.25223	0.337082	0.951151
LOC9267755	LOC_Os07g10160	UDP-glycosyltransferase 91C1	2.89232	3.18731	6.6655	2.34021	0.140114	0.7244	1	FALSE	-1.51008	0.291089	0.951151
LOC4348018	LOC_Os10g03730	putative F-box/LRR-repeat protein At5g38386	1.92821	0	1.21846	2.35456	NA	0.28686	0.744496	FALSE	0.950394	0.723117	0.985672
LOC4350205	LOC_Os11g14390	uncharacterized LOC4350205	0	0	4.13572	2.06024	NA	1	1	FALSE	-1.00533	0.592673	0.964724
LOC4329297	LOC_Os02g26300	uncharacterized LOC4329297	1.14071	4.67892	0.830983	0.583856	2.03625	0.519697	1	FALSE	-0.509206	0.880541	0.997963
LOC4344338	LOC_Os07g48710	calmodulin-binding protein 25	7.60472	6.23856	6.222	1.16771	-0.285683	0.383392	0.89471	FALSE	-2.41369	0.171558	0.951151
LOC4351527	LOC_Os12g05680	transcription factor TGAL11-like	0.380236	10.3588	6.92485	3.48878	4.76781	0.0246966	0.189804	TRUE	-0.989061	0.41881	0.951151
LOC4351303	LOC_Os12g02100	uncharacterized LOC4351303	1.92821	0	2.1231	3.53184	NA	0.318026	0.792353	FALSE	0.734245	0.71385	0.982678
LOC4350639	LOC_Os11g32750	nudix hydrolase 13, mitochondrial	5.78464	15.9025	0.313823	1.45725	1.45896	0.0779012	0.360837	FALSE	2.21522	0.541429	0.952307
LOC4330680	LOC_Os02g50730	metalloendoproteinase 2-MMP	0	0	3.85873	2.34021	NA	1	1	FALSE	-0.721489	0.700503	0.980779
LOC4345456	LOC_Os08g29660	probable WRKY transcription factor 54	0	12.4771	2.64026	2.31629	NA	0.0240724	0.187473	FALSE	-0.188869	0.931581	0.999486
LOC4350405	LOC_Os11g24590	uncharacterized LOC4350405	0	0	0	2.02675	NA	1	1	FALSE	NA	0.189358	0.951151
LOC4326519	LOC_Os01g71350	glucan endo-1,3-beta-glucosidase GII	1.44616	14.3429	1.10798	3.50313	3.31004	0.00815183	0.102478	TRUE	1.66072	0.490878	0.951151
LOC4346745	LOC_Os09g15800	pentatricopeptide repeat-containing protein At4g02750	0	0	1.38497	3.47443	NA	1	1	FALSE	1.32692	0.560524	0.95767
LOC107281176	NA	lnc_RNA LOC107281176	0	0	0	0	NA	1	1	FALSE	NA	1	1
LOC4336608	LOC_Os04g46730	acyl-acyl carrier protein thioesterase ATL3, chloroplastic	5.3233	13.5461	2.21595	0.58864	1.34748	0.198066	0.59793	FALSE	-1.91247	0.528109	0.951151
LOC9266226	LOC_Os01g67550	2,4-dichlorophenol 6-monooxygenase	12.7785	0	3.69222	4.66606	NA	0.00635447	0.0892599	FALSE	0.337717	0.812672	0.99176
LOC9266257	LOC_Os06g28340	lnc_RNA LOC9266257	0	0	0.627646	0	NA	1	1	FALSE	NA	0.404559	0.951151
LOC4344185	LOC_Os07g46710	uncharacterized LOC4344185	0	0	3.34157	7.57577	NA	1	1	FALSE	1.18087	0.333097	0.951151
LOC4338320	LOC_Os05g22920	U3 small nucleolar RNA-associated protein 25	0	0	0	0	NA	1	1	FALSE	NA	1	1
LOC4333080	LOC_Os03g29340	protein LAZ1 homolog 2	0	0	0	2.64888	NA	1	1	FALSE	NA	0.145596	0.951151
LOC9266900	LOC_Os04g40050	ribonuclease H2 subunit B	6.21263	0	8.86226	6.98235	NA	0.0206752	0.171937	FALSE	-0.343963	0.712734	0.982346
LOC4348394	LOC_Os10g21130	uncharacterized LOC4348394	2.89232	0.796828	4.37589	4.66128	-1.85989	0.458049	1	FALSE	0.0911498	0.950212	0.999934
LOC4343647	LOC_Os07g38150	uncharacterized LOC4343647	0	6.23856	0.830983	1.46203	NA	0.04937	0.283166	FALSE	0.815084	0.805346	0.991153
LOC4328904	LOC_Os02g15360	uncharacterized LOC4328904	0	0	1.88294	0.289536	NA	1	1	FALSE	-2.70117	0.457595	0.951151
LOC107276538	LOC_Os10g22990	protein EXORDIUM	3.42212	0	0.627646	4.40045	NA	0.118766	0.451951	FALSE	2.80963	0.239709	0.951151
LOC9267998	LOC_Os12g41160	uncharacterized LOC9267998	0	0	0.830983	0	NA	1	1	FALSE	NA	0.342337	0.951151
LOC107281501	NA	uncharacterized LOC107281501	2.30845	0	3.34157	0.29432	NA	0.159964	0.528799	FALSE	-3.50507	0.260859	0.951151
LOC4330481	LOC_Os02g47930	uncharacterized LOC4330481	0	0	0.627646	0.873391	NA	1	1	FALSE	0.476676	0.886668	0.998394
LOC9268987	LOC_Os04g34050	translation initiation factor IF-2	0	9.35783	3.34157	2.35456	NA	0.0516259	0.290591	FALSE	-0.505068	0.80132	0.991153
LOC4324903	LOC_Os01g66544	uncharacterized LOC4324903	0	0	6.37087	1.17728	NA	1	1	FALSE	-2.43603	0.149054	0.951151
LOC4333240	LOC_Os03g35600	G-type lectin S-receptor-like serine/threonine-protein kinase At4g27290	0	11.1556	10.7099	6.71673	NA	0.00601924	0.086248	FALSE	-0.673117	0.427922	0.951151
LOC4352633	LOC_Os12g39070	TATA-binding protein 2-like	12.5478	16.7334	4.54239	2.90493	0.415297	0.623902	1	FALSE	-0.644952	0.683167	0.979697
LOC4329435	LOC_Os02g30240	uncharacterized LOC4329435	10.1709	7.96828	5.55752	5.82899	-0.352103	0.910382	1	FALSE	0.0688039	0.955481	0.999934
LOC107281230	LOC_Os06g01710	formin-like protein 5	3.37437	0	0	0	NA	0.174567	0.555191	FALSE	NA	1	1
LOC4335899	LOC_Os04g35540	amino-acid permease BAT1 homolog	1.14071	0	5.65037	2.91928	NA	0.317526	0.791961	FALSE	-0.952734	0.505686	0.951151
LOC4347528	LOC_Os09g33470	peroxisomal nicotinamide adenine dinucleotide carrier	6.03602	0	4.87385	10.5525	NA	0.0490637	0.281912	FALSE	1.11444	0.244815	0.951151
LOC4329290	LOC_Os02g26140	microtubule-binding protein TANGLED1	1.92821	0	3.78507	7.63318	NA	0.297049	0.760012	FALSE	1.01197	0.397887	0.951151
LOC4349088	LOC_Os10g36680	protein ROOT PRIMORDIUM DEFECTIVE 1	4.56283	12.4771	0.830983	0.58864	1.45128	0.654026	1	FALSE	-0.497432	0.881548	0.997963
LOC9271846	NA	lnc_RNA LOC9271846	2.28142	0	0	0	NA	0.167863	0.543115	FALSE	NA	1	1
LOC4332049	LOC_Os03g11510	mitochondrial substrate carrier family protein E	6.21263	0	2.01262	3.7831	NA	0.0183954	0.161701	FALSE	0.910496	0.646772	0.974862
LOC4343121	LOC_Os07g26660	aquaporin PIP2-5-like	14.9644	27.5148	21.2694	34.1532	0.878676	0.252765	0.688667	FALSE	0.683238	0.138736	0.951151
LOC4341963	LOC_Os06g48680	uncharacterized LOC4341963	6.26669	3.11928	11.6146	2.92406	-1.00649	0.41146	0.937259	FALSE	-1.98989	0.0525818	0.951151
LOC9268948	NA	lnc_RNA LOC9268948	0	0	0	0	NA	1	1	FALSE	NA	1	1
LOC4337994	LOC_Os05g08970	FACT complex subunit SSRP1-B-like	13.4434	8.76511	8.40112	4.36217	-0.617057	0.677179	1	FALSE	-0.945535	0.381907	0.951151
LOC4339039	LOC_Os05g38860	uncharacterized LOC4339039	0.964106	7.17145	1.38497	2.9432	2.895	0.0650805	0.328721	FALSE	1.08753	0.664069	0.979697
LOC4331105	LOC_Os02g56740	putative F-box protein PP2-B12	5.45215	7.96828	5.00353	3.51749	0.547442	0.411946	0.938167	FALSE	-0.508402	0.725497	0.985993
LOC4342803	LOC_Os07g13534	uncharacterized LOC4342803	8.57514	0	4.63369	4.69477	NA	0.0696988	0.340595	FALSE	0.0188923	0.982023	0.999934
LOC4337164	LOC_Os04g54790	uncharacterized aarF domain-containing protein kinase At1g71810, chloroplastic	0	6.23856	0.553988	1.44768	NA	0.0662892	0.33217	FALSE	1.38581	0.686946	0.979697
LOC4336159	LOC_Os04g40100	BTB/POZ domain-containing protein At1g67900	0	21.8349	1.10798	1.75157	NA	0.00665815	0.0914854	FALSE	0.660719	0.828744	0.993151
LOC4336454	LOC_Os04g44460	cytosolic sulfotransferase 8	13.0632	0	0	7.87966	NA	0.00567896	0.0840602	FALSE	NA	0.00369525	0.45713
LOC4343651	LOC_Os07g38220	protein-lysine methyltransferase METTL21D	0	0	2.64026	0.579071	NA	1	1	FALSE	-2.18887	0.461826	0.951151
LOC4331383	LOC_Os03g02300	uncharacterized LOC4331383	3.04189	6.23856	15.1947	12.261	1.03625	0.92684	1	FALSE	-0.309499	0.64605	0.974673
LOC4345612	LOC_Os08g32960	type IV inositol polyphosphate 5-phosphatase 9	6.34148	0	2.49295	11.122	NA	0.0599468	0.315118	FALSE	2.15749	0.0531558	0.951151
LOC4351209	LOC_Os11g47770	selenoprotein H	8.1949	0	4.68971	8.47308	NA	0.0560377	0.303753	FALSE	0.853389	0.425455	0.951151
LOC4344178	LOC_Os07g46620	WD repeat-containing protein 55	43.902	13.5461	12.6665	14.0269	-1.69641	0.0270762	0.201395	TRUE	0.147175	0.842306	0.995243
LOC4327893	LOC_Os01g56870	uncharacterized LOC4327893	0	0	2.19676	5.56337	NA	1	1	FALSE	1.34058	0.399362	0.951151
LOC4329319	LOC_Os02g26660	oligoribonuclease	0	6.37462	3.85873	2.62017	NA	0.0052759	0.0808451	FALSE	-0.558462	0.758383	0.991113
LOC4325011	NA	lnc_RNA LOC4325011	0	0	2.19676	0	NA	1	1	FALSE	NA	0.180155	0.951151
LOC4340841	LOC_Os06g20050	putative disease resistance protein RGA3	0	0	0	0	NA	1	1	FALSE	NA	1	1
LOC4330847	LOC_Os02g52900	uncharacterized LOC4330847	0	0	8.82543	3.81659	NA	1	1	FALSE	-1.20938	0.272609	0.951151
LOC4338536	LOC_Os05g29750	cytochrome P450 71A1	8.41926	0	5.37338	2.64888	NA	0.0294291	0.211164	FALSE	-1.02045	0.497154	0.951151
LOC4332014	LOC_Os03g11050	mannose-1-phosphate guanyltransferase alpha	21.0752	16.6654	24.7023	24.888	-0.338693	0.709049	1	FALSE	0.0108071	0.974188	0.999934
LOC4329713	LOC_Os02g35880	transmembrane protein 50 homolog	3.80236	0	3.8219	5.28819	NA	0.116765	0.44803	FALSE	0.468485	0.740204	0.986274
LOC4330254	LOC_Os02g44704	uncharacterized LOC4330254	0	0	1.66197	2.62974	NA	1	1	FALSE	0.662032	0.791971	0.991153
LOC9268935	LOC_Os03g47580	probable ubiquitin-conjugating enzyme E2 25	0.760472	3.98414	5.2437	1.74678	2.3893	0.114001	0.442895	FALSE	-1.58588	0.364133	0.951151
LOC4339429	LOC_Os05g45750	CLP protease regulatory subunit CLPX1, mitochondrial	0	0	4.57922	7.29102	NA	1	1	FALSE	0.671018	0.562886	0.957974
LOC4324638	LOC_Os01g11980	vesicle transport protein SFT2B	4.33848	7.96828	4.28304	2.34499	0.877079	0.298036	0.761385	FALSE	-0.869052	0.632814	0.972928
LOC4328787	LOC_Os02g13360	endoribonuclease YBEY, chloroplastic	0	6.23856	4.87385	2.05546	NA	0.0672343	0.334524	FALSE	-1.2456	0.481181	0.951151
LOC4352172	LOC_Os12g27070	iron-sulfur cluster co-chaperone protein HscB, mitochondrial	0	0	5.74167	1.15814	NA	1	1	FALSE	-2.30966	0.216123	0.951151
LOC4339742	LOC_Os05g50654	mitochondrial import receptor subunit TOM7-1	0	0	3.65539	2.63453	NA	1	1	FALSE	-0.472482	0.802564	0.991153
LOC4351143	LOC_Os11g45930	disease resistance protein RGA4-like	4.1826	5.50976	1.38497	3.82138	0.397592	0.999028	1	FALSE	1.46424	0.507081	0.951151
LOC107279750	LOC_Os12g22880	uncharacterized LOC107279750	0	15.9366	5.15085	4.92211	NA	0.0042413	0.0721971	FALSE	-0.0655344	0.968413	0.999934
LOC107277812	LOC_Os12g10830	uncharacterized LOC107277812	0	0	0	0	NA	1	1	FALSE	NA	1	1
LOC4327664	LOC_Os01g40550	cytochrome c1	6.00899	4.67892	1.73562	9.3991	-0.360948	0.424409	0.956044	FALSE	2.43707	0.0612445	0.951151
LOC4345516	LOC_Os08g31110	pentatricopeptide repeat-containing protein At5g12100, mitochondrial	3.80236	0	8.75022	2.06024	NA	0.224236	0.641801	FALSE	-2.08651	0.113874	0.951151
LOC4327536	LOC_Os01g58910	WAT1-related protein At5g07050	10.6529	10.9175	5.90817	3.82616	0.0353899	0.577805	1	FALSE	-0.626815	0.632378	0.972928
LOC9269557	LOC_Os07g25730	lnc_RNA LOC9269557	0	0	0	0	NA	1	1	FALSE	NA	1	1
LOC9268780	LOC_Os01g65904	uncharacterized LOC9268780	0	1.55964	0	0	NA	0.283348	0.738784	FALSE	NA	1	1
LOC4334995	LOC_Os04g03990	Werner Syndrome-like exonuclease	0	0	3.06457	2.91928	NA	1	1	FALSE	-0.0700745	0.975877	0.999934
LOC4346144	LOC_Os08g42080	ACT domain-containing protein ACR6	12.3027	13.342	8.18015	12.1988	0.116995	0.873799	1	FALSE	0.576537	0.479467	0.951151
LOC4342810	LOC_Os07g13770	DIMBOA UDP-glucosyltransferase BX9	0.380236	0	11.5762	2.34499	NA	0.513032	1	FALSE	-2.3035	0.0355184	0.951151
LOC4345065	LOC_Os08g14990	receptor kinase-like protein Xa21	0	0	0.276994	0	NA	1	1	FALSE	NA	0.537031	0.951151
LOC4332481	LOC_Os03g17790	low temperature-induced protein lt101.2	8.26969	0	2.36327	1.15814	NA	0.0234598	0.184717	FALSE	-1.02897	0.705496	0.980983
LOC4331078	NA	wall-associated receptor kinase 1	0	0	0	0.579071	NA	1	1	FALSE	NA	0.413563	0.951151
LOC4350794	LOC_Os11g37390	uncharacterized LOC4350794	2.66165	0	2.49295	3.80224	NA	0.169717	0.546473	FALSE	0.608996	0.750805	0.989657
LOC9270111	LOC_Os06g46065	uncharacterized LOC9270111	5.3233	0	1.38497	1.73721	NA	0.0959237	0.401976	FALSE	0.32692	0.912866	0.999309
LOC4344682	LOC_Os08g05810	DEAD-box ATP-dependent RNA helicase 45-like	1.14071	0	2.91726	0.58864	NA	0.294162	0.754971	FALSE	-2.30916	0.420462	0.951151
LOC9270162	LOC_Os03g43810	transcription factor PHYTOCHROME INTERACTING FACTOR-LIKE 13-like	5.1467	0	0.313823	5.226	NA	0.0587984	0.311648	FALSE	4.05768	0.0989158	0.951151
LOC4323873	LOC_Os01g08340	E3 ubiquitin-protein ligase At1g12760	0	0	1.25529	1.15814	NA	1	1	FALSE	-0.116211	0.977995	0.999934
LOC4340385	LOC_Os06g09420	B3 domain-containing protein Os06g0194400-like	10.3204	0	3.04694	3.50313	NA	0.0117032	0.125627	FALSE	0.201287	0.920693	0.999486
LOC4346796	LOC_Os09g17580	uncharacterized LOC4346796	8.79949	3.11928	7.4581	6.40328	-1.49621	0.153024	0.515347	FALSE	-0.219998	0.845531	0.996075
LOC9268162	LOC_Os11g16580	endonuclease III homolog 1, chloroplastic	6.92535	11.9524	1.38497	2.6441	0.787345	0.2764	0.727577	FALSE	0.932919	0.722368	0.985517
LOC107275325	LOC_Os05g25960	uncharacterized LOC107275325	0	0	0	0.58864	NA	1	1	FALSE	NA	0.412617	0.951151
LOC9270963	LOC_Os06g13580	microtubule organizer protein 1	12.6559	0	0	0.289536	NA	0.00236866	0.0518346	FALSE	NA	0.536493	0.951151
LOC4342014	LOC_Os06g49360	uncharacterized LOC4342014	14.503	0	2.21595	1.45725	NA	0.00726606	0.0966952	FALSE	-0.604682	0.809999	0.991739
LOC4346372	LOC_Os09g01610	WASH complex subunit 3	14.9644	0	4.9859	1.73721	NA	0.0161089	0.149723	FALSE	-1.52108	0.385939	0.951151
LOC9267613	NA	lnc_RNA LOC9267613	0	0	0	0	NA	1	1	FALSE	NA	1	1
LOC9267750	NA	lnc_RNA LOC9267750	0	0	0	0	NA	1	1	FALSE	NA	1	1
LOC4346400	LOC_Os09g02440	protein DCL homolog, chloroplastic	4.58986	0	2.15993	2.05546	NA	0.051227	0.289628	FALSE	-0.0715283	0.980128	0.999934
LOC4335313	LOC_Os04g18030	probable protein transport Sec1a	0	0.796828	4.48637	4.09656	NA	0.275154	0.725357	FALSE	-0.131137	0.929126	0.999486
LOC4340547	LOC_Os06g12150	shikimate kinase 2, chloroplastic-like	7.48218	0	4.54239	2.34021	NA	0.0152879	0.145518	FALSE	-0.956817	0.572153	0.962136
LOC4335599	LOC_Os04g30420	chloroplast envelope quinone oxidoreductase homolog	2.41027	3.11928	6.05549	2.90493	0.37202	0.92099	1	FALSE	-1.05974	0.464411	0.951151
LOC9268716	LOC_Os10g34409	lnc_RNA LOC9268716	3.42212	0	0	2.63453	NA	0.105131	0.423298	FALSE	NA	0.145982	0.951151
LOC4339642	LOC_Os05g49250	probable DNA-3-methyladenine glycosylase 2	10.9521	0	2.76994	3.49357	NA	0.0182901	0.161283	FALSE	0.334844	0.864818	0.997136
LOC4345791	LOC_Os08g36410	putative clathrin assembly protein At1g25240	4.10781	20.5474	7.32997	1.44768	2.32252	0.0076944	0.0996303	TRUE	-2.34007	0.128376	0.951151
LOC4345790	LOC_Os08g36390	protein SHOOT GRAVITROPISM 5	6.41626	0	5.05955	6.10417	NA	0.0455577	0.270575	FALSE	0.270785	0.830007	0.993186
LOC112936484	LOC_Os09g14490	putative disease resistance RPP13-like protein 1	2.41027	0	3.67458	0	NA	0.226677	0.645568	FALSE	NA	0.0822105	0.951151
LOC4337604	LOC_Os05g02240	cation/H(+) antiporter 20	8.36519	7.96828	4.54239	2.92885	-0.0701301	0.996238	1	FALSE	-0.63312	0.68548	0.979697
LOC4323917	LOC_Os01g52760	uncharacterized LOC4323917	0	0	0.941469	2.34021	NA	1	1	FALSE	1.31365	0.637556	0.973785
LOC4346736	LOC_Os09g15670	probable protein phosphatase 2C 68	0	10.3588	9.76845	6.11374	NA	0.012405	0.129417	FALSE	-0.676075	0.451682	0.951151
LOC107277319	LOC_Os12g26510	uncharacterized LOC107277319	3.42212	0	4.83703	4.38131	NA	0.0987686	0.408937	FALSE	-0.142758	0.921624	0.999486
LOC4342871	LOC_Os07g15670	uncharacterized LOC4342871	4.13484	5.50976	17.7245	6.41284	0.414157	0.803399	1	FALSE	-1.46671	0.0477373	0.951151
LOC4332961	LOC_Os03g25990	expansin-A21-like	0.380236	9.35783	4.85622	7.59969	4.62121	0.0715354	0.345056	FALSE	0.646108	0.566203	0.960171
LOC4347501	LOC_Os09g32700	uncharacterized LOC4347501	0	9.45989	2.19676	4.39566	NA	0.00756272	0.0988817	FALSE	1.0007	0.573842	0.962136
LOC4329852	LOC_Os02g38130	NAC domain-containing protein 73	6.89831	0	5.98183	2.92406	NA	0.0125606	0.130146	FALSE	-1.03261	0.473105	0.951151
LOC9271243	NA	lnc_RNA LOC9271243	0.760472	0	0.276994	0.579071	NA	0.385995	0.898688	FALSE	1.06389	0.807344	0.991153
LOC4343195	LOC_Os07g28790	probable plastid-lipid-associated protein 12, chloroplastic	2.28142	0	3.32393	0.579071	NA	0.23206	0.654401	FALSE	-2.52108	0.357008	0.951151
LOC9268615	LOC_Os04g38640	protease Do-like 8, chloroplastic	2.41027	3.98414	3.23108	10.2199	0.725076	0.41524	0.942965	FALSE	1.66129	0.125062	0.951151
LOC4339697	LOC_Os05g50120	mitogen-activated protein kinase 17-like	3.75461	7.96828	4.33906	6.14723	1.08561	0.201573	0.604626	FALSE	0.502555	0.693125	0.980476
LOC4326544	LOC_Os01g53900	elongation factor 2	53.6863	81.8836	45.7922	73.2237	0.609022	0.376537	0.884294	FALSE	0.677207	0.0341696	0.951151
LOC4349637	LOC_Os11g03060	vacuolar protein sorting-associated protein 32 homolog 2	1.52094	0	9.91422	1.16771	NA	0.248799	0.682337	FALSE	-3.08582	0.0241911	0.897806
LOC9270064	LOC_Os08g10440	disease resistance protein RGA5-like	0	0	0.904641	2.06024	NA	1	1	FALSE	1.1874	0.686499	0.979697
LOC9270086	LOC_Os05g08854	60S ribosomal protein L18a-like protein	1.44616	0	0	1.76114	NA	0.284851	0.741079	FALSE	NA	0.215568	0.951151
LOC9266369	LOC_Os07g12720	uncharacterized LOC9266369	4.94307	0	1.69879	2.03153	NA	0.0725755	0.347857	FALSE	0.258058	0.924652	0.999486
LOC4338455	LOC_Os05g27000	uncharacterized LOC4338455	4.13484	7.96828	3.23108	0.873391	0.946435	0.210306	0.619183	FALSE	-1.88732	0.471745	0.951151
LOC4350234	LOC_Os11g15570	shewanella-like protein phosphatase 2	0	0	3.08377	3.77832	NA	1	1	FALSE	0.293051	0.871803	0.997859
LOC9270548	LOC_Os02g35110	tubulin-folding cofactor C	9.88613	7.96828	9.73163	9.35126	-0.311138	0.849414	1	FALSE	-0.0575201	0.918016	0.999352
LOC4342948	LOC_Os07g19030	protein TIC 22-like, chloroplastic	0	0	5.15085	2.34499	NA	1	1	FALSE	-1.13523	0.492852	0.951151
LOC9271270	LOC_Os06g32580	uncharacterized LOC9271270	0	1.55964	0.276994	3.19925	NA	0.262818	0.704289	FALSE	3.5298	0.267815	0.951151
LOC4331344	LOC_Os03g01880	probable cytokinin riboside 5'-monophosphate phosphoribohydrolase LOGL3	10.1916	0	0.553988	7.02541	NA	0.0144793	0.140911	FALSE	3.66465	0.0557019	0.951151
LOC4324466	LOC_Os01g73460	probable Histone-lysine N-methyltransferase ATXR5	0	0	3.45205	1.46682	NA	1	1	FALSE	-1.23477	0.592055	0.964724
LOC107278785	LOC_Os09g23399	uncharacterized LOC107278785	0	0	0	0	NA	1	1	FALSE	NA	1	1
LOC4333296	LOC_Os03g37830	potassium transporter 27-like	0	0	2.82441	0	NA	1	1	FALSE	NA	0.137244	0.951151
LOC4335626	LOC_Os04g31050	uncharacterized LOC4335626	16.5601	15.9366	4.15491	13.4287	-0.0553707	0.856356	1	FALSE	1.69243	0.0657262	0.951151
LOC4335162	LOC_Os04g12830	disease resistance protein Pik-2-like	9.00313	7.03538	11.0959	6.75022	-0.355797	0.385495	0.897913	FALSE	-0.717013	0.409687	0.951151
LOC9270915	NA	lnc_RNA LOC9270915	0	8.76511	0	0	NA	0.00519693	0.0800791	FALSE	NA	1	1
LOC4324133	LOC_Os01g58140	uncharacterized LOC4324133	1.14071	0	3.19425	1.76592	NA	0.312073	0.78366	FALSE	-0.855058	0.692569	0.980084
LOC4345329	LOC_Os08g25430	putative cysteine-rich receptor-like protein kinase 35	5.65579	0	4.0797	2.61061	NA	0.0895655	0.387465	FALSE	-0.644079	0.728548	0.986219
LOC107275272	NA	peroxidase 70	10.7007	7.7982	9.3234	9.93512	-0.456489	0.251569	0.686691	FALSE	0.0916807	0.905628	0.999309
LOC4327303	LOC_Os01g09590	transcription factor RAX2	7.60472	0	1.38497	3.20403	NA	0.0427753	0.261645	FALSE	1.21003	0.611304	0.965971
LOC4332684	LOC_Os03g20600	uncharacterized LOC4332684	7.71285	0	9.9526	0.58864	NA	0.0932012	0.395567	FALSE	-4.07962	0.0072136	0.621358
LOC9267634	LOC_Os06g20310	uncharacterized LOC9267634	2.28142	3.11928	3.76588	1.73721	0.451283	0.836257	1	FALSE	-1.11621	0.600953	0.965686
LOC107279207	LOC_Os10g40770	uncharacterized LOC107279207	0	0	0	0.579071	NA	1	1	FALSE	NA	0.413563	0.951151
LOC9268014	LOC_Os01g42120	uncharacterized LOC9268014	4.7935	0	4.76337	1.73721	NA	0.0605205	0.316747	FALSE	-1.45521	0.434297	0.951151
LOC107281443	NA	lnc_RNA LOC107281443	0	0	0	0	NA	1	1	FALSE	NA	1	1
LOC4346319	LOC_Os08g44540	uncharacterized LOC4346319	9.15901	6.23856	1.84611	3.51749	-0.55398	0.458707	1	FALSE	0.930057	0.653405	0.97797
LOC4344245	NA	pentatricopeptide repeat-containing protein At2g32630	2.41027	0	0.830983	3.47921	NA	0.266571	0.711016	FALSE	2.06587	0.420895	0.951151
LOC4348618	LOC_Os10g27450	ribosomal RNA small subunit methyltransferase I	0	0	0.553988	1.76592	NA	1	1	FALSE	1.67249	0.618217	0.967526
LOC4350694	LOC_Os11g34364	uncharacterized LOC4350694	3.85643	0	2.43693	4.64692	NA	0.149151	0.508647	FALSE	0.931213	0.57836	0.963805
LOC9267756	LOC_Os11g17799	lnc_RNA LOC9267756	5.83239	16.5293	12.721	6.44633	1.50287	0.106228	0.425569	FALSE	-0.98066	0.238266	0.951151
LOC4325472	LOC_Os01g04640	reticulon-like protein B9	0.964106	0	3.23108	1.1725	NA	0.370989	0.876468	FALSE	-1.46243	0.548362	0.954586
LOC4348546	LOC_Os10g25550	serine/threonine-protein kinase RIPK	6.46401	13.444	11.8532	11.0693	1.05646	0.340809	0.83006	FALSE	-0.0987049	0.895655	0.999143
LOC107281177	NA	lnc_RNA LOC107281177	0	0	0	0	NA	1	1	FALSE	NA	1	1
LOC107277086	NA	lnc_RNA LOC107277086	0	0	0	1.76592	NA	1	1	FALSE	NA	0.215384	0.951151
LOC4333368	LOC_Os03g39760	ent-isokaurene C2/C3-hydroxylase-like	12.8596	9.56194	2.91726	3.80702	-0.427466	0.833971	1	FALSE	0.38405	0.82969	0.993168
LOC4326892	LOC_Os01g55900	putative pre-16S rRNA nuclease	2.76347	0	3.96921	5.28819	NA	0.177248	0.56	FALSE	0.413921	0.76014	0.991113
LOC107276137	NA	vacuolar protein sorting-associated protein 22 homolog 1	2.66165	17.156	3.5449	2.62017	2.68832	0.175605	0.557109	FALSE	-0.436084	0.816247	0.99176
LOC4350502	LOC_Os11g28530	stemar-13-ene synthase-like	0	0	5.04036	2.03632	NA	1	1	FALSE	-1.30756	0.448856	0.951151
LOC4352274	LOC_Os12g31710	uncharacterized LOC4352274	14.4616	0	0.553988	2.61539	NA	0.0456641	0.27087	FALSE	2.2391	0.459784	0.951151
LOC9271167	LOC_Os04g25980	7-deoxyloganetin glucosyltransferase	12.1468	0	10.3945	13.0961	NA	0.00307113	0.0596055	FALSE	0.333309	0.64393	0.974125
LOC4331706	LOC_Os03g06610	EPIDERMAL PATTERNING FACTOR-like protein 5	2.66165	0	2.21595	7.24796	NA	0.252038	0.687445	FALSE	1.70965	0.225977	0.951151
LOC4329094	LOC_Os02g19850	zinc finger MYM-type protein 1	0	0	0.276994	1.17728	NA	1	1	FALSE	2.08753	0.597023	0.964724
LOC9266508	LOC_Os09g39580	uncharacterized LOC9266508	0	1.55964	2.15993	0.88296	NA	0.299151	0.763442	FALSE	-1.29057	0.662678	0.979697
LOC4329830	LOC_Os02g37856	uncharacterized LOC4329830	2.41027	0.796828	2.71392	2.35456	-1.59685	0.6241	1	FALSE	-0.204921	0.924423	0.999486
LOC4331654	LOC_Os03g05820	kinesin-like protein KIN-UA	6.61989	0	5.11402	8.24096	NA	0.108771	0.430894	FALSE	0.688355	0.513471	0.951151
LOC4336733	LOC_Os04g48530	guard cell S-type anion channel SLAC1	2.28142	0	2.4001	2.91449	NA	0.155713	0.520149	FALSE	0.280152	0.890602	0.998394
LOC4336195	LOC_Os04g40650	mitochondrial inner membrane protease ATP23	2.41027	12.4771	4.15491	3.23274	2.37202	0.290875	0.750449	FALSE	-0.362063	0.807449	0.991168
LOC4345133	LOC_Os08g16820	protein no-on-transient A	4.82053	0	2.80677	11.0693	NA	0.121228	0.457073	FALSE	1.97959	0.0680818	0.951151
LOC4337713	LOC_Os05g04160	pentatricopeptide repeat-containing protein At3g48810	0	0	0.627646	0.29432	NA	1	1	FALSE	-1.09257	0.798055	0.991153
LOC112939579	LOC_Os07g01520	uncharacterized LOC112939579	4.94307	0	1.45863	2.90971	NA	0.0666612	0.333151	FALSE	0.996262	0.680905	0.979697
LOC4334994	LOC_Os04g03980	probable indole-3-pyruvate monooxygenase YUCCA5	3.75461	0	1.66197	5.54902	NA	0.11862	0.451863	FALSE	1.73934	0.31951	0.951151
LOC112935989	LOC_Os11g36150	receptor kinase-like protein Xa21	2.41027	0	0	0	NA	0.192145	0.586699	FALSE	NA	1	1
LOC4340498	LOC_Os06g11400	protein CURVATURE THYLAKOID 1A, chloroplastic	0	11.1556	16.5444	7.01584	NA	0.00452923	0.0747537	FALSE	-1.23766	0.0909751	0.951151
LOC4330365	LOC_Os02g46340	E3 ubiquitin-protein ligase ATL4	0	12.5451	3.8219	2.34499	NA	0.00223475	0.0501687	FALSE	-0.704707	0.705743	0.980995
LOC4333278	LOC_Os03g37100	uncharacterized LOC4333278	1.44616	0	1.10798	3.80224	NA	0.300637	0.765775	FALSE	1.77892	0.442994	0.951151
LOC4339473	LOC_Os05g46380	uncharacterized LOC4339473	2.89232	0	1.25529	0	NA	0.192044	0.586501	FALSE	NA	0.27882	0.951151
LOC9270059	NA	lnc_RNA LOC9270059	0	0	0	2.02675	NA	1	1	FALSE	NA	0.189358	0.951151
LOC4345405	LOC_Os08g28230	iron-sulfur assembly protein IscA-like 2, mitochondrial	6.06306	6.23856	9.30576	10.1912	0.0411669	0.66469	1	FALSE	0.131122	0.876954	0.997963
LOC4333386	LOC_Os03g40170	E3 ubiquitin-protein ligase At3g02290	3.37437	0	5.79769	1.1725	NA	0.138003	0.489075	FALSE	-2.30589	0.20388	0.951151
LOC4345123	LOC_Os08g16610	sister chromatid cohesion 1 protein 3	0	0	2.56661	0.579071	NA	1	1	FALSE	-2.14805	0.46949	0.951151
LOC112936044	LOC_Os11g01600	protein DETOXIFICATION 44, chloroplastic-like	4.56283	0	1.56912	1.75157	NA	0.0837912	0.375477	FALSE	0.158694	0.947841	0.999934
LOC4326531	LOC_Os01g71094	basic 7S globulin 2	0	0	5.5015	3.19446	NA	1	1	FALSE	-0.784253	0.59762	0.964724
LOC112938768	LOC_Os04g08370	uncharacterized LOC112938768	3.34734	0	3.47125	1.75635	NA	0.0686948	0.337331	FALSE	-0.982872	0.639123	0.973864
LOC4330085	LOC_Os02g42430	GEM-like protein 4	0	12.4771	4.39352	7.30537	NA	0.0383178	0.245159	FALSE	0.733579	0.515133	0.951151
LOC4332920	LOC_Os03g25260	SWR1 complex subunit 6	6.76946	0	2.36327	7.84138	NA	0.03073	0.216872	FALSE	1.73032	0.190081	0.951151
LOC4328605	LOC_Os02g10140	transcription factor TGAL9-like	0	0	1.38497	2.90493	NA	1	1	FALSE	1.06865	0.667474	0.979697
LOC9271963	LOC_Os01g31494	lnc_RNA uncharacterized LOC9271963	0	0	0	0	NA	1	1	FALSE	NA	1	1
LOC4338250	LOC_Os05g18604	serine carboxypeptidase 2	11.0268	6.37462	4.91068	7.34843	-0.790608	0.576075	1	FALSE	0.581513	0.597546	0.964724
LOC4347100	LOC_Os09g25590	uncharacterized LOC4347100	0	0	15.8224	6.17115	NA	1	1	FALSE	-1.35836	0.0804406	0.951151
LOC4342557	LOC_Os07g08210	phosphopantetheine adenylyltransferase 1-like	1.92821	0	1.77245	2.61539	NA	0.227067	0.646217	FALSE	0.561279	0.813351	0.99176
LOC4352195	LOC_Os12g28137	AAA-ATPase At3g28580	12.5271	6.37462	4.83703	3.79745	-0.974637	0.323739	0.80118	FALSE	-0.349088	0.813708	0.99176
LOC107278043	LOC_Os06g12800	protein ALTERED XYLOGLUCAN 4-like	2.89232	0	0	0	NA	0.186754	0.577205	FALSE	NA	1	1
LOC4330516	LOC_Os02g48400	lnc_RNA LOC4330516	0	0	0	0	NA	1	1	FALSE	NA	1	1
LOC107281276	LOC_Os06g28670	polygalacturonase At1g48100-like	2.28142	11.1556	7.55095	6.67367	2.28977	0.0873737	0.382937	FALSE	-0.178177	0.868261	0.997458
LOC4325249	LOC_Os01g73040	CBS domain-containing protein CBSCBSPB3	0	0	9.49146	2.32585	NA	1	1	FALSE	-2.02887	0.0862693	0.951151
LOC107276019	LOC_Os11g11350	uncharacterized LOC107276019	0	0	3.60092	2.60582	NA	1	1	FALSE	-0.466629	0.791494	0.991153
LOC4334410	LOC_Os03g58080	folate-biopterin transporter 1, chloroplastic	6.92535	13.5461	2.8436	1.75635	0.967917	0.166398	0.540501	FALSE	-0.695137	0.756655	0.990305
LOC4346103	LOC_Os08g41560	ubiquitin carboxyl-terminal hydrolase 2	6.00899	0	0.553988	1.15814	NA	0.0333902	0.227575	FALSE	1.06389	0.766112	0.991113
LOC9267528	NA	lnc_RNA LOC9267528	0	0	0.553988	1.44768	NA	1	1	FALSE	1.38581	0.686946	0.979697
LOC9269077	LOC_Os11g05800	putative HVA22-like protein g	3.85643	7.7982	5.76086	2.05067	1.01588	0.750349	1	FALSE	-1.49019	0.347487	0.951151
LOC9267460	LOC_Os06g20860	protein WEAK CHLOROPLAST MOVEMENT UNDER BLUE LIGHT 1	0	0	0.313823	2.06024	NA	1	1	FALSE	2.71479	0.432957	0.951151
LOC4334787	LOC_Os03g63260	putative pentatricopeptide repeat-containing protein At1g77010, mitochondrial	1.44616	4.78097	0.904641	0.868607	1.72508	0.173224	0.553541	FALSE	-0.058641	0.989929	0.999934
LOC4350369	LOC_Os11g22960	uncharacterized LOC4350369	3.80236	0	2.91726	0.878176	NA	0.0741841	0.351966	FALSE	-1.73203	0.518357	0.951151
LOC4333331	LOC_Os03g38590	secretory carrier-associated membrane protein 4-like	1.44616	3.98414	9.98943	16.0249	1.46204	0.333396	0.817318	FALSE	0.681844	0.334055	0.951151
LOC4330089	LOC_Os02g42470	uncharacterized LOC4330089	0	3.11928	6.16753	5.22121	NA	0.259488	0.699333	FALSE	-0.240309	0.824291	0.993151
LOC107277882	LOC_Os08g09840	zinc finger BED domain-containing protein RICESLEEPER 2-like	1.90118	4.67892	1.10798	4.97952	1.29928	0.820992	1	FALSE	2.16808	0.28702	0.951151
LOC107278366	NA	lnc_RNA LOC107278366	0	0	0	0.289536	NA	1	1	FALSE	NA	0.536493	0.951151
LOC4352068	LOC_Os12g22620	uncharacterized LOC4352068	5.17373	5.5778	4.41272	4.10134	0.108489	0.724662	1	FALSE	-0.10557	0.939461	0.999486
LOC9268840	LOC_Os01g04250	uncharacterized LOC9268840	0.380236	4.67892	0	1.17728	3.62121	0.231293	0.652811	FALSE	NA	0.287377	0.951151
LOC4324859	LOC_Os01g62990	rop guanine nucleotide exchange factor 7	3.04189	0	6.51818	0	NA	0.153234	0.515783	FALSE	NA	0.0105867	0.695525
LOC4347194	LOC_Os09g27250	uncharacterized LOC4347194	2.66165	0	4.8002	3.22795	NA	0.14317	0.498409	FALSE	-0.572475	0.710114	0.981449
LOC4328874	LOC_Os02g14980	sodium/calcium exchanger NCL2-like	0	0	4.02523	1.15814	NA	1	1	FALSE	-1.79726	0.411266	0.951151
LOC9268590	LOC_Os11g07580	uncharacterized LOC9268590	0	0	5.29816	0	NA	1	1	FALSE	NA	0.0322395	0.951151
LOC9267626	LOC_Os02g06560	uncharacterized LOC9267626	0	0	3.61856	0.58864	NA	1	1	FALSE	-2.61996	0.334796	0.951151
LOC4328399	LOC_Os02g06770	uncharacterized LOC4328399	0.964106	0	2.1231	8.17398	NA	0.363908	0.864237	FALSE	1.94486	0.142305	0.951151
LOC4347593	LOC_Os09g34250	UDP-glucosyltransferase UGT13248	5.30258	0	5.55752	10.2534	NA	0.10623	0.425569	FALSE	0.883583	0.352014	0.951151
LOC112936052	LOC_Os04g38980	pentatricopeptide repeat-containing protein At4g39952, mitochondrial-like	0	0	0.830983	0	NA	1	1	FALSE	NA	0.342337	0.951151
LOC4329651	LOC_Os02g34900	uncharacterized LOC4329651	0	0	0.627646	0	NA	1	1	FALSE	NA	0.404559	0.951151
LOC4337473	LOC_Os04g58990	serine/threonine-protein kinase ATG1t	5.70354	11.9524	2.04945	2.03153	1.06737	0.281716	0.736562	FALSE	-0.0126646	0.99592	0.999934
LOC4337345	LOC_Os04g57380	probable carboxylesterase Os04g0669600	4.56283	0	0.553988	4.38131	NA	0.0651405	0.328824	FALSE	2.98343	0.228817	0.951151
LOC4336093	LOC_Os04g39170	uncharacterized LOC4336093	4.28441	0	2.08628	3.18489	NA	0.10616	0.425492	FALSE	0.610315	0.767626	0.991153
LOC4339695	LOC_Os05g50100	uncharacterized LOC4339695	8.97609	18.293	8.6029	4.39088	1.02713	0.179199	0.563614	FALSE	-0.970314	0.377338	0.951151
LOC4336848	LOC_Os04g50870	HBS1-like protein	5.3233	0	6.36931	3.52227	NA	0.0791471	0.36364	FALSE	-0.854631	0.520072	0.951151
LOC9269371	LOC_Os11g06580	putative F-box protein At3g16210	0	0	1.38497	3.20403	NA	1	1	FALSE	1.21003	0.611304	0.965971
LOC9267407	LOC_Os11g34840	phosphatidate cytidylyltransferase, mitochondrial	0	17.3601	0	4.12048	NA	0.00291145	0.0578719	FALSE	NA	0.0691088	0.951151
LOC4337920	LOC_Os05g07600	uncharacterized LOC4337920	0	7.7982	0.276994	3.82616	NA	0.0720131	0.346217	FALSE	3.78797	0.211342	0.951151
LOC4347381	LOC_Os09g30220	disease resistance protein RPM1	0	0	0	0	NA	1	1	FALSE	NA	1	1
LOC4347919	LOC_Os09g39770	protein SRC2	14.6526	1.59366	18.2609	14.9098	-3.20074	0.0490131	0.281853	TRUE	-0.29249	0.615428	0.967526
LOC4325699	LOC_Os01g04390	uncharacterized LOC4325699	1.92821	0	1.77245	0	NA	0.216617	0.629588	FALSE	NA	0.21316	0.951151
LOC4339245	LOC_Os05g42280	uncharacterized LOC4339245	0	0	1.80928	0	NA	1	1	FALSE	NA	0.211076	0.951151
LOC4351553	LOC_Os12g06180	putative HVA22-like protein g	5.17373	0	9.2321	3.77832	NA	0.0438623	0.26493	FALSE	-1.28892	0.232317	0.951151
LOC9269040	LOC_Os12g39520	uncharacterized LOC9269040	0	7.7982	1.25529	1.16293	NA	0.0403884	0.253216	FALSE	-0.110263	0.978702	0.999934
LOC4330202	LOC_Os02g43940	ethylene-responsive transcription factor TINY	4.33848	14.3429	3.36076	5.5251	1.72508	0.0791245	0.36364	FALSE	0.717213	0.621104	0.968018
LOC4337119	LOC_Os04g54080	G-type lectin S-receptor-like serine/threonine-protein kinase B120	0	0	0	0	NA	1	1	FALSE	NA	1	1
LOC9267990	LOC_Os07g23970	E3 ubiquitin-protein ligase EL5-like	2.66165	0	2.21595	2.9432	NA	0.220486	0.636057	FALSE	0.409458	0.857488	0.997136
LOC4339960	LOC_Os06g03520	uncharacterized LOC4339960	6.38923	0	0.276994	0.579071	NA	0.018931	0.164279	FALSE	1.06389	0.807344	0.991153
LOC4325384	LOC_Os01g72760	premnaspirodiene oxygenase	0	0	13.4591	8.48265	NA	1	1	FALSE	-0.665997	0.384095	0.951151
LOC112936630	LOC_Os10g35730	pentatricopeptide repeat-containing protein At2g20710, mitochondrial-like	4.03303	15.7665	8.32591	4.09656	1.96693	0.0608533	0.317644	FALSE	-1.0232	0.368546	0.951151
LOC4347495	LOC_Os09g32620	chloroplast envelope quinone oxidoreductase homolog	2.89232	11.0535	4.30223	4.65649	1.93421	0.0707846	0.343186	FALSE	0.114159	0.940627	0.999587
[truncated: 27,371 more rows]
