# Supplementary material for: A translational regulator MHZ9 modulates ethylene signaling in rice
Source: Nat Commun. 2023 Aug 4;14:4674. doi: 10.1038/s41467-023-40429-0 (PMC10403538; doi:10.1038/s41467-023-40429-0)
Supplement: Supplementary file 4 — Supplementary Data 1-12 [file 41467_2023_40429_MOESM4_ESM.zip › Supplementary Data/Supplementary Data 9 Alterations of translation efficiency levels in response to ethylene in WT and mhz9.xlsx]

## Sheet: Sheet1
Supplementary Data 9 Alterations of translation efficiency levels in response to ethylene in WT and mhz9.
The deltaTE was used to identify differentially expressed genes at the TE level (GCF_001433935.1_IRGSP-1.0_genomic.gff). Gene_ID, locus_ID, description, log2FC, P value, FDR indicate NCBI (GCF_001433935.1) gene nomenclature, Oryza sativa (RGAPv7) RGAP1- gene nomenclature, putative gene annotations, the log2 of fold change, the P value, and the false discovery rate respectively. Translational effi…
Gene_ID	locus_ID	description	TE levels (RPM)
			WT Air	WT ET	mhz9 Air	mhz9 ET	TE log2FC (ET/Air) in WT	P value for TE log2FC (ET/Air) in WT	FDR for TE log2FC (ET/Air) in WT	Differentially expressed gene in WT	TE log2FC (ET/Air) in mhz9	P value for TE log2FC (ET/Air) in mhz9	FDR for TE log2FC (ET/Air) in mhz9
LOC4341476	LOC_Os06g40360	EIN3-binding F-box protein 1 (OsEBF1)	0.742481	0.621825	0.798054	0.903097	-0.255846	0.0135535	0.107103	TRUE	0.178394	0.297145	0.701782
LOC112937351	LOC_Os12g36240	subtilisin-chymotrypsin inhibitor CI-1B-like	0.772056	0.800933	0.981161	0.802914	0.052976	0.936038	0.983212	FALSE	-0.289243	0.0764147	0.377275
LOC4337187	LOC_Os04g55159	36.4 kDa proline-rich protein	2.67885	2.7874	3.21094	2.50318	0.0573065	0.976864	0.995115	FALSE	-0.359231	0.00220282	0.0674501
LOC4337223	LOC_Os04g55650	oryzain alpha chain-like	1.40791	1.1333	1.63228	1.31868	-0.313031	0.000620148	0.017374	TRUE	-0.307798	4.73178e-05	0.0100871
LOC4349876	LOC_Os11g06720	abscisic stress-ripening protein 5-like	0.820247	0.741604	0.928581	0.796812	-0.145409	0.0941944	0.368211	FALSE	-0.220789	0.0381093	0.276484
LOC4328073	LOC_Os02g02400	catalase isozyme A-like	1.38711	1.25613	1.51421	1.21934	-0.143103	0.00491323	0.0581471	TRUE	-0.312468	0.00326997	0.0811867
LOC4338208	LOC_Os05g15770	xylanase inhibitor protein 2-like	0.739105	0.601453	0.712467	0.594879	-0.297327	0.438088	0.80141	FALSE	-0.260225	0.000356067	0.0254077
LOC9271049	LOC_Os11g42500	dirigent protein 1	0.967436	0.77895	1.14093	0.873023	-0.312636	0.137883	0.456282	FALSE	-0.386112	0.000322612	0.0240524
LOC4337482	LOC_Os04g59150	cationic peroxidase SPC4	1.28295	1.33696	1.17163	1.48052	0.0594918	0.905747	0.976153	FALSE	0.337587	0.349498	0.75076
LOC4340788	LOC_Os06g18670	UDP-glucose:2-hydroxyflavanone C-glucosyltransferase	1.09721	0.813432	1.02261	0.852781	-0.431748	0.559398	0.867587	FALSE	-0.262014	0.0138627	0.166438
LOC4347709	LOC_Os09g36700	ribonuclease 1	0.819441	1.04176	0.997705	0.855062	0.34631	0.0666759	0.294847	FALSE	-0.222584	0.00126474	0.0507397
LOC4351966	LOC_Os12g17600	ribulose bisphosphate carboxylase small chain, chloroplastic-like	1.14536	0.885419	1.16257	1.01866	-0.371373	0.0669103	0.295808	FALSE	-0.190649	0.00527705	0.103596
LOC4344439	LOC_Os08g01380	ferredoxin-1, chloroplastic-like	1.56239	1.47319	1.44983	1.10193	-0.0848129	0.297529	0.660584	FALSE	-0.395853	0.154073	0.519609
LOC4336711	LOC_Os04g48200	cytochrome P450 87A3-like	0.925806	0.955022	1.0522	0.984297	0.0448238	0.963516	0.992574	FALSE	-0.0962401	0.486256	0.848983
LOC4338750	LOC_Os05g33570	pyruvate, phosphate dikinase 1, chloroplastic-like	2.94427	1.60725	2.22643	1.99369	-0.873311	0.00580449	0.0644977	TRUE	-0.159288	0.0953747	0.416046
LOC4352014	LOC_Os12g19381	ribulose bisphosphate carboxylase small chain A, chloroplastic-like	1.97551	2.1454	1.62123	1.54754	0.119021	0.579605	0.870222	FALSE	-0.0671175	0.370817	0.770018
LOC4352016	NA	ribulose bisphosphate carboxylase small chain A, chloroplastic-like	1.68612	1.99281	1.7684	1.8845	0.241097	0.451268	0.813846	FALSE	0.0917362	0.611081	0.91206
LOC4337890	LOC_Os05g06920	probable GTP diphosphokinase CRSH2, chloroplastic	1.16106	1.29927	1.00614	0.995857	0.162262	0.58578	0.8728	FALSE	-0.0148184	0.873613	0.999802
LOC4324944	LOC_Os01g65100	protein NRT1/ PTR FAMILY 5.10	1.16051	0.487657	1.6581	1.21745	-1.25082	0.0226429	0.147511	TRUE	-0.445673	0.000693411	0.0370179
LOC4324725	LOC_Os01g52610	CASP-like protein 3A1	2.93752	0	0.456741	0.898895	NA	0.000450151	0.0144277	FALSE	0.976778	0.194983	0.579323
LOC4352801	LOC_Os12g42210	protease Do-like 5, chloroplastic	5.65725	0	1.28808	1.6542	NA	0.000240951	0.00978349	FALSE	0.36091	0.548751	0.881206
LOC4352584	LOC_Os12g38320	uncharacterized LOC4352584	2.22521	0	0.977951	1.17466	NA	0.00212435	0.0362395	FALSE	0.264404	0.671171	0.938823
LOC4351223	LOC_Os11g47944	thaumatin-like protein	0	3.17856	0.504765	0.108104	NA	3.51109e-05	0.00303339	FALSE	-2.22319	0.103318	0.431241
LOC4331460	LOC_Os03g03370	beta-carotene hydroxylase 2, chloroplastic	2.88228	7.88597	0.272205	1.63146	1.45208	0.0195117	0.13384	TRUE	2.5834	0.00426046	0.0943806
LOC4328460	LOC_Os02g07770	myb family transcription factor APL	0	2.57331	0.806141	0.0552855	NA	6.64002e-05	0.00448316	FALSE	-3.86606	0.0199698	0.202802
LOC112938964	LOC_Os05g03510	uncharacterized LOC112938964	0	1.80185	1.1578	0.99213	NA	0.000461443	0.0147044	FALSE	-0.22278	0.712776	0.954676
LOC4342445	LOC_Os07g06570	probable receptor-like protein kinase At1g49730	0	6.65745	0.454491	1.93432	NA	1.98771e-07	9.49827e-05	FALSE	2.0895	0.00456168	0.0978381
LOC9266916	LOC_Os02g56370	wall-associated receptor kinase 2	0	0.966666	2.43418	1.49596	NA	0.00210218	0.0359781	FALSE	-0.70236	0.39261	0.787394
LOC4348585	LOC_Os10g26620	cyclic dof factor 1	3.01257	0	0.549442	0.884677	NA	0.000721538	0.0190121	FALSE	0.687183	0.415099	0.804054
LOC4340064	LOC_Os06g04790	acid phosphatase 1	0.0812223	4.16803	0.114639	0.575279	5.68134	0.0011411	0.0250729	TRUE	2.32717	0.0743799	0.372606
LOC4347618	LOC_Os09g35010	dehydration-responsive element-binding protein 1B-like	0	6.83048	1.11469	0.580796	NA	0.0301658	0.177312	FALSE	-0.940542	0.300987	0.706597
LOC4336245	LOC_Os04g41340	phosphoglycolate phosphatase 1B, chloroplastic	1.49086	9.61717	1.21733	1.88118	2.68947	6.15596e-05	0.00430477	TRUE	0.62792	0.30186	0.707404
LOC4346747	LOC_Os09g15820	putative glucose-6-phosphate 1-epimerase	6.65549	0.997242	2.99526	5.68665	-2.73853	0.00205857	0.0355997	TRUE	0.9249	0.0570616	0.331543
LOC4352143	LOC_Os12g25630	sulfite oxidase	4.77084	0	1.14966	2.25738	NA	0.000288737	0.0108258	FALSE	0.973442	0.13301	0.485835
LOC4330006	LOC_Os02g40700	uncharacterized LOC4330006	0.284556	6.50713	0	1.07827	4.51524	0.00018783	0.00833739	FALSE	NA	0.000600258	0.0337973
LOC4351076	LOC_Os11g44380	uncharacterized LOC4351076	0	8.6424	0.208036	0.706221	NA	0.0211576	0.141335	FALSE	1.76328	0.148213	0.510774
LOC4329363	LOC_Os02g27810	dCTP pyrophosphatase 1	0	1.66206	0	1.68874	NA	0.0265108	0.162835	FALSE	NA	0.000138111	0.0168865
LOC4328035	LOC_Os02g01930	uncharacterized LOC4328035	0	2.3714	0.471067	0.494637	NA	0.0133335	0.105926	FALSE	0.070436	0.919172	0.999802
LOC4325061	LOC_Os01g64000	bZIP transcription factor ABI5 homolog	0	5.31075	1.69454	0.211058	NA	0.0259954	0.16079	FALSE	-3.00518	0.00553589	0.105939
LOC107276232	LOC_Os02g03030	histone-lysine N-methyltransferase ATXR6	0	5.72418	1.0869	0.217859	NA	4.24411e-06	0.000821865	FALSE	-2.31875	0.327082	0.729646
LOC4326933	LOC_Os01g50680	subtilisin-like protease SBT5.4	3.65062	0	1.89666	1.03068	NA	0.00882408	0.0831539	FALSE	-0.879865	0.136482	0.489771
LOC4341190	LOC_Os06g33600	cyclic nucleotide-gated ion channel 1	0	6.36929	0.126237	1.2472	NA	0.000152315	0.007399	FALSE	3.30448	0.00568861	0.107509
LOC4346437	LOC_Os09g03980	uncharacterized LOC4346437	0	4.78098	0.716558	0.0799734	NA	0.000782846	0.0197641	FALSE	-3.16349	0.175715	0.552279
LOC4341786	LOC_Os06g45650	MADS-box transcription factor 30-like	0	4.25668	0.0647227	0.243312	NA	0.000280062	0.0107497	FALSE	1.91047	0.294355	0.698985
LOC4337075	LOC_Os04g53550	ABC transporter I family member 1	3.29433	0	0	0.899205	NA	0.00100367	0.0232416	FALSE	NA	0.00132853	0.0518488
LOC4332123	LOC_Os03g12510	non-symbiotic hemoglobin 2-like	1.48491	3.28864	2.25263	3.10893	1.14712	0.530531	0.858768	FALSE	0.464809	0.628153	0.919414
LOC9267062	LOC_Os09g01650	peptidyl-prolyl cis-trans isomerase FKBP53	4.94597	0	0.740581	1.07077	NA	0.000460062	0.014687	FALSE	0.531921	0.549323	0.881414
LOC4339083	LOC_Os05g39580	abscisic acid receptor PYL4	0	1.81231	0.566319	2.8443	NA	0.0119936	0.0996941	FALSE	2.32839	0.0176482	0.190405
LOC4327176	LOC_Os01g47180	Werner Syndrome-like exonuclease	4.16446	0	1.96189	0.907086	NA	0.00300307	0.0436278	FALSE	-1.11294	0.157539	0.525645
LOC9266406	LOC_Os04g02140	transcription factor E2FC	4.11926	0	1.05342	1.18474	NA	0.0016169	0.0307617	FALSE	0.169479	0.824619	0.989682
LOC4330777	LOC_Os02g51970	protein EXORDIUM	0	3.81805	1.73622	2.13764	NA	0.00489287	0.0581471	FALSE	0.300068	0.749224	0.966274
LOC107276542	LOC_Os08g08230	increased rDNA silencing protein 4	0	4.51076	0.0918064	0.848397	NA	0.00229445	0.0375073	FALSE	3.20807	0.0497267	0.311094
LOC4341438	LOC_Os06g39690	uncharacterized LOC4341438	2.83164	0	0.761724	0.283942	NA	0.0041917	0.0530792	FALSE	-1.42367	0.20216	0.589787
LOC4342615	LOC_Os07g09280	uncharacterized LOC4342615	0	12.08	1.46553	1.33416	NA	5.81393e-07	0.000200888	FALSE	-0.135495	0.834835	0.992038
LOC4339725	LOC_Os05g50460	putative pentatricopeptide repeat-containing protein At3g47840	0	6.51239	0.633819	0	NA	0.000201933	0.00867919	FALSE	NA	0.0108631	0.146931
LOC112936015	LOC_Os04g33510	uncharacterized LOC112936015	5.53641	0	1.61462	1.02893	NA	0.00130831	0.0272517	FALSE	-0.650053	0.421063	0.808508
LOC4343698	LOC_Os07g38800	L-type lectin-domain containing receptor kinase IV.1	0	4.20345	0.617504	0.954781	NA	0.000489327	0.0151784	FALSE	0.628721	0.618916	0.91626
LOC4325578	LOC_Os01g51790	putative pentatricopeptide repeat-containing protein At5g40405	0	6.29687	0.118523	0.339757	NA	6.38164e-05	0.00439778	FALSE	1.51934	0.376404	0.775116
LOC4335108	LOC_Os04g10530	probable amidase At4g34880	0.128075	17.6333	2.1904	2.47699	7.10518	2.11263e-05	0.00213958	TRUE	0.177388	0.787382	0.97794
LOC9267048	LOC_Os09g38800	wall-associated receptor kinase 2	0	2.05954	0	0.118433	NA	0.0315939	0.18272	FALSE	NA	0.707068	NA
LOC4351782	LOC_Os12g10870	receptor like protein 22	0	3.55358	0.629027	0.3553	NA	0.048071	0.237618	FALSE	-0.824084	0.693061	0.947558
LOC4333404	LOC_Os03g40600	cytochrome P450 78A5	0	4.4904	0	0.378483	NA	0.00519939	0.0600526	FALSE	NA	0.37099	NA
LOC4348516	LOC_Os10g25000	uncharacterized LOC4348516	0.414443	10.146	2.02083	0	4.6136	0.019766	0.135058	FALSE	NA	0.00105204	0.045714
LOC107276530	LOC_Os07g12480	proline-rich receptor-like protein kinase PERK3	0	6.83793	1.84753	0.940588	NA	0.0230568	0.149158	FALSE	-0.973966	0.351349	0.75146
LOC9272091	LOC_Os12g07640	myb-related protein 308	0	3.97441	0.285625	0.549009	NA	0.0192551	0.133116	FALSE	0.942704	0.559731	0.886871
LOC9269176	LOC_Os02g57060	carboxyl-terminal-processing peptidase 2, chloroplastic	0.351428	6.97065	1.575	0.412815	4.30999	0.00107482	0.024212	TRUE	-1.93178	0.0805484	0.385467
LOC4336434	LOC_Os04g44200	psbQ-like protein 3, chloroplastic	0	10.1488	2.19394	3.06142	NA	2.97666e-05	0.00275787	FALSE	0.480677	0.553763	0.883997
LOC107275951	LOC_Os07g46080	uncharacterized LOC107275951	4.20973	0	2.14634	2.90565	NA	0.00337926	0.0469631	FALSE	0.436985	0.503169	0.858783
LOC107278245	LOC_Os11g35840	receptor-like protein EIX1	0	3.67652	0.59965	0.148585	NA	0.00115561	0.0252657	FALSE	-2.01283	0.29215	0.697152
LOC4344759	LOC_Os08g07170	7-deoxyloganetin glucosyltransferase	0	27.225	0.60676	0.907768	NA	0.0128015	0.103433	FALSE	0.581197	0.692813	0.947423
LOC9266831	LOC_Os02g34640	formin-like protein 5	0	7.02236	0.246498	0.301978	NA	0.0142876	NA	FALSE	0.292868	0.894288	0.999802
LOC107276157	LOC_Os02g57770	xyloglucan endotransglucosylase/hydrolase protein 31	9.28741	0.851963	5.62677	5.43089	-3.44641	0.00266619	0.0409622	TRUE	-0.0511204	0.942176	0.999802
LOC4332361	LOC_Os03g16030	18.1 kDa class I heat shock protein-like	21.3711	5.5883	6.32633	5.04806	-1.93518	0.0862793	0.348879	FALSE	-0.32564	0.582409	0.898484
LOC4328189	LOC_Os02g03750	probable polygalacturonase At1g80170	0	20.5271	0	0.644579	NA	0.00854035	0.0816812	FALSE	NA	0.126601	0.474637
LOC4352496	LOC_Os12g36920	calmodulin-binding protein 60 A	0.68481	8.88347	0.734659	0.719917	3.69735	0.00960091	0.0878439	TRUE	-0.0292438	0.971898	0.999802
LOC9267373	LOC_Os07g36870	uncharacterized LOC9267373	0	5.09297	0	0.226459	NA	0.0297798	NA	FALSE	NA	0.522512	NA
LOC4336731	LOC_Os04g48510	growth-regulating factor 12-like	0	25.9251	0	0	NA	0.0123134	0.101254	FALSE	NA	0.986328	NA
LOC107275282	LOC_Os10g05200	uncharacterized LOC107275282	0	8.64261	0	0.233915	NA	0.0263588	NA	FALSE	NA	0.436396	NA
LOC4338255	LOC_Os05g18730	protein HAPLESS 2-A-like	12.8243	0	3.41573	3.63858	NA	0.029116	0.173397	FALSE	0.0911835	0.941787	0.999802
LOC107276309	LOC_Os06g42630	putative B3 domain-containing protein Os06g0632500	0	9.42901	0	0.79321	NA	0.0174678	0.125357	FALSE	NA	0.140762	NA
LOC4330764	LOC_Os02g51799	transcription factor MYB41	0	34.6357	2.12571	0.850646	NA	0.000284205	0.0107826	FALSE	-1.32132	0.432951	0.815973
LOC107277538	LOC_Os06g21230	glycine-rich protein 3	26.912	1.75014	4.77503	11.8737	-3.94271	0.0104581	0.0921004	TRUE	1.31419	0.0736282	0.3711
LOC9269359	NA	uncharacterized LOC9269359	0	10.917	0	0.967965	NA	0.0656149	NA	FALSE	NA	0.269484	NA
LOC107280688	NA	protein BEARSKIN2-like	0	19.4083	2.64257	0	NA	7.86159e-05	0.00498467	FALSE	NA	0.109686	NA
LOC107278596	LOC_Os01g50870	uncharacterized protein At1g15400	0	16.2053	0	4.72837	NA	0.0267382	NA	FALSE	NA	0.00517001	0.103024
LOC107279548	LOC_Os11g44590	uncharacterized LOC107279548	0	12.9642	1.75862	0	NA	0.053067	NA	FALSE	NA	0.0452139	0.29886
LOC4334108	LOC_Os03g53730	probable NAD(P)H dehydrogenase (quinone) FQR1-like 1	0	19.8281	0.947496	0.827076	NA	0.042309	NA	FALSE	-0.1961	0.896134	NA
LOC4325716	LOC_Os01g27490	leucoanthocyanidin dioxygenase 1	0	6.7637	0	0	NA	0.167352	NA	FALSE	NA	0.879979	NA
LOC4340693	LOC_Os06g15020	3-ketoacyl-CoA synthase 6	74.1315	0	16.5478	8.65066	NA	0.146182	NA	FALSE	-0.935757	0.345242	0.746843
LOC4324520	LOC_Os01g05720	very-long-chain (3R)-3-hydroxyacyl-CoA dehydratase PASTICCINO 2A-like	0	34.5715	0	0	NA	0.0712569	NA	FALSE	NA	0.871985	NA
LOC4326476	LOC_Os01g24790	benzyl alcohol O-benzoyltransferase	17.9815	0	0	0	NA	0.0957151	NA	FALSE	NA	0.876772	NA
LOC4325326	LOC_Os01g42790	senescence-specific cysteine protease SAG39-like	0	51.8617	0	0	NA	0.0320966	NA	FALSE	NA	0.952145	NA
LOC112936021	LOC_Os06g37330	ent-kaurene oxidase-like 3	0	179.281	45.2716	18.8012	NA	0.085572	NA	FALSE	-1.26778	0.559357	0.886711
LOC4328742	LOC_Os02g12680	allene oxide synthase 3-like	753.767	0	NA	742.745	NA	0.00824858	0.0798755	FALSE	NA	0.381253	0.778958
LOC107276639	LOC_Os01g53130	pathogen-related protein	NA	248.121	NA	65.7835	NA	0.421935	0.787022	FALSE	NA	0.452609	0.829349
LOC107277955	LOC_Os05g24580	protein MEMO1-like	NA	NA	NA	NA	NA	0.212576	0.562718	FALSE	NA	0.592734	0.903901
LOC4341716	LOC_Os06g44610	CASP-like protein 2C1	0.444495	0.204083	0.733827	0.593205	-1.12301	0.313634	0.677892	FALSE	-0.306909	0.336474	0.740073
LOC4331367	LOC_Os03g02110	uncharacterized LOC4331367	0	0.342923	0.193515	0.639199	NA	0.000495833	0.0152223	FALSE	1.72382	0.000219553	0.0203732
LOC4332700	LOC_Os03g20860	RGS1-HXK1-interacting protein 1	0.036799	1.90828	1.49077	1.70217	5.69646	0.000309384	0.0113111	TRUE	0.191317	0.827146	0.989993
LOC4326943	LOC_Os01g70470	uncharacterized LOC4326943	0.145854	0	0.334579	0.322533	NA	0.0041921	0.0530792	FALSE	-0.0528995	0.839075	0.993212
LOC9267789	LOC_Os05g24550	cathepsin B-like protease 3	1.27888	0.669919	1.17576	1.19664	-0.932828	6.68195e-11	2.35499e-07	TRUE	0.0253934	0.902276	0.999802
LOC4329582	LOC_Os02g33550	NDR1/HIN1-like protein 1	0.60725	0.288951	0.698764	0.688712	-1.07147	0.0152407	0.115515	TRUE	-0.0209057	0.838538	0.993196
LOC4340925	LOC_Os06g22650	TOM1-like protein 9	0.714682	0.0949077	0.902726	0.834544	-2.9127	3.34724e-05	0.00297904	TRUE	-0.113299	0.84185	0.994146
LOC4330841	LOC_Os02g52820	THO complex subunit 5A	1.96989	0.321933	0.446571	1.14682	-2.61328	0.00368895	0.0494723	TRUE	1.36068	0.0210346	0.207667
LOC4334040	LOC_Os03g52750	cyclin-H1-1-like	0	5.42809	0.768885	1.45712	NA	5.30966e-07	0.000187134	FALSE	0.922274	0.383875	0.781009
LOC4332803	LOC_Os03g22350	peter Pan-like protein	0.579268	2.70575	0.794435	1.33997	2.22372	1.27113e-05	0.00155473	TRUE	0.754203	0.129491	0.479272
LOC4330218	LOC_Os02g44132	uncharacterized LOC4330218	1.26841	0	1.37047	1.1386	NA	0.000812793	0.0202589	FALSE	-0.267406	0.461913	0.834617
LOC4351412	LOC_Os12g03710	G-rich sequence factor 1	1.31979	0.105835	0.520178	0.904202	-3.64042	7.65784e-06	0.00115339	TRUE	0.797639	0.0107891	0.146252
LOC4332082	LOC_Os03g11960	superoxide dismutase [Cu-Zn] 2	0.191014	1.3516	0.283359	0.610866	2.82291	7.24137e-05	0.0047793	TRUE	1.10822	0.0114182	0.151282
LOC4343167	LOC_Os07g27870	acyl-coenzyme A thioesterase 13	0	1.01028	0.277621	0.264481	NA	3.7044e-05	0.00315215	FALSE	-0.0699537	0.883628	0.999802
LOC4337901	LOC_Os05g07060	fasciclin-like arabinogalactan protein 11	1.96918	0.391219	2.3828	2.04165	-2.33155	4.79899e-07	0.000176183	TRUE	-0.222922	0.294141	0.698707
LOC9266159	LOC_Os10g37730	probable E3 ubiquitin-protein ligase XBOS33	1.10213	0	0.32931	0.558598	NA	0.000240128	0.00977262	FALSE	0.762363	0.0333194	0.261109
LOC4332786	LOC_Os03g22050	CBL-interacting protein kinase 10-like	0.707593	0	0.127333	0.146739	NA	0.0100522	0.0898141	FALSE	0.204652	0.722762	0.957248
LOC4347097	LOC_Os09g25560	probable folate-biopterin transporter 6	0.8823	0	0.306278	0.289534	NA	0.000302603	0.0111787	FALSE	-0.0811087	0.824505	0.989682
LOC4340543	LOC_Os06g12110	uncharacterized LOC4340543	1.24866	0	0.363015	0.834078	NA	0.000198341	0.00856657	FALSE	1.20015	0.0155639	0.177857
LOC4342430	LOC_Os07g06090	uncharacterized LOC4342430	0	2.08466	1.56193	1.34333	NA	0.0163974	0.120902	FALSE	-0.217514	0.665086	0.936615
LOC4331448	LOC_Os03g03150	protein FIZZY-RELATED 2	0.4068	0	0.580691	0.876467	NA	0.000269431	0.0105275	FALSE	0.593928	0.036173	0.270209
LOC4323837	LOC_Os01g73880	eukaryotic translation initiation factor 4E-1-like	1.67881	0.82996	1.01284	0.86696	-1.01632	0.00163604	0.0309253	TRUE	-0.224369	0.561851	0.887931
LOC4352768	LOC_Os12g41710	cold-responsive protein kinase 1	0.821119	0	0.379938	0.231515	NA	1.89057e-05	0.00198307	FALSE	-0.714657	0.186655	0.568644
LOC4334727	LOC_Os03g62340	serine/threonine-protein kinase pakF	1.43605	0.314806	0.657258	0.655689	-2.18957	0.00460079	0.0559912	TRUE	-0.0034476	0.95435	0.999802
LOC4325585	LOC_Os01g51890	type IV inositol polyphosphate 5-phosphatase 3	0	0.89727	0.411666	0.296634	NA	9.46405e-06	0.00132361	FALSE	-0.472792	0.55995	0.886871
LOC4326457	LOC_Os01g01060	40S ribosomal protein S5	2.07592	0.88245	1.97102	1.86668	-1.23416	1.08793e-06	0.000290478	TRUE	-0.0784653	0.575643	0.893851
LOC4345231	LOC_Os08g21561	pentatricopeptide repeat-containing protein At5g65560	0.0260457	0.5423	0.181403	0.123403	4.37997	0.00115068	0.0252205	TRUE	-0.555824	0.117599	0.456476
LOC4337575	LOC_Os05g01710	transcription initiation factor IIA subunit 2-like	1.35454	0.813652	1.04124	0.851946	-0.735315	0.00385673	0.0506045	TRUE	-0.289467	0.0829663	0.390809
LOC4336917	LOC_Os04g51690	mannosyl-oligosaccharide 1,2-alpha-mannosidase MNS1	0.574199	0.141236	0.539593	0.425833	-2.02344	0.000618004	0.017374	TRUE	-0.341584	0.346925	0.748138
LOC4328604	LOC_Os02g10130	TBCC domain-containing protein 1	1.22346	0.322759	0.782492	1.01549	-1.92244	0.000101686	0.00578037	TRUE	0.376026	0.110997	0.444995
LOC4345154	LOC_Os08g17400	probable WRKY transcription factor 32	0.117019	0.886961	0.407392	0.313133	2.92212	9.48257e-07	0.000275683	TRUE	-0.379643	0.210718	0.600815
LOC107280670	NA	ABC transporter G family member 5-like	1.53082	0.322727	1.37994	1.37597	-2.24592	0.0254127	0.158414	TRUE	-0.0041565	0.939491	0.999802
LOC4352284	LOC_Os12g31840	DNAJ protein JJJ1 homolog	0.686832	0.0518907	0.274967	0.584952	-3.72641	0.00234426	0.0380041	TRUE	1.08906	0.0497651	0.311213
LOC4330090	LOC_Os02g42520	alcohol dehydrogenase-like 6	0.532559	2.71944	0.581739	0.941687	2.3523	0.00042707	0.0139367	TRUE	0.694875	0.044796	0.297506
LOC4346195	LOC_Os08g42920	60S ribosomal protein L7-1	0.664532	2.57386	0.985877	1.01701	1.95352	1.39645e-05	0.00160018	TRUE	0.0448549	0.888213	0.999802
LOC4343558	LOC_Os07g36800	mitochondrial pyruvate carrier 4	0	2.92731	0.613328	1.22941	NA	0.0153495	0.116089	FALSE	1.00324	0.0869487	0.398074
LOC4326560	LOC_Os01g45460	probable isoprenylcysteine alpha-carbonyl methylesterase ICMEL2	0.433862	0.263312	0.359135	0.381704	-0.720461	0.00292582	0.0429729	TRUE	0.0879291	0.819781	0.988436
LOC4329117	LOC_Os02g20410	guanylate-binding protein 4	0.377004	0.937154	0.952401	0.91378	1.3137	0.0164164	0.12094	TRUE	-0.0597222	0.755913	0.968509
LOC4344523	LOC_Os08g02400	40S ribosomal protein S13-1	2.51245	1.29357	1.52739	1.64019	-0.957738	0.000627063	0.01749	TRUE	0.102792	0.799205	0.982943
LOC4344315	LOC_Os07g48430	probable apyrase 2	1.36537	0.100496	0.906268	0.985513	-3.76408	1.52737e-06	0.000384504	TRUE	0.120936	0.676938	0.941106
LOC4346386	LOC_Os09g02170	protein unc-50 homolog	0.727269	0	0.344325	0.982932	NA	7.3603e-05	0.00482168	FALSE	1.51332	0.0853083	0.394796
LOC9270395	LOC_Os12g29990	probable tRNA N6-adenosine threonylcarbamoyltransferase, mitochondrial	0.0611367	1.57546	0.21587	0.423858	4.68759	0.0506792	0.246747	FALSE	0.973421	0.233123	0.628237
LOC4332117	LOC_Os03g12430	pentatricopeptide repeat-containing protein At5g47360	1.60612	0	0.658743	0.163763	NA	0.000341168	0.0120001	FALSE	-2.0081	0.113824	0.450317
LOC4345699	LOC_Os08g34380	probable LRR receptor-like serine/threonine-protein kinase At2g23950	0	1.67863	0.877077	0.560122	NA	3.99832e-05	0.00330791	FALSE	-0.646963	0.198541	0.584837
LOC4349828	LOC_Os11g05860	NDR1/HIN1-like protein 1	1.17352	0.399125	0.929419	0.818202	-1.55592	2.25558e-11	1.0141e-07	TRUE	-0.183873	0.469256	0.84058
LOC9267276	LOC_Os06g06370	protein-tyrosine sulfotransferase	1.0867	0	0.867386	0.789982	NA	0.000739455	0.0193333	FALSE	-0.134853	0.819674	0.988436
LOC4325293	LOC_Os01g50200	UDP-glycosyltransferase 88B1	3.21696	1.85282	2.4887	1.65679	-0.795979	0.0866575	0.349766	FALSE	-0.586997	0.00115405	0.0480765
LOC9268788	LOC_Os05g32580	decapping nuclease DXO homolog, chloroplastic	0.448003	2.57575	0.393801	0.671934	2.52341	0.0672845	0.296719	FALSE	0.770854	0.0603151	0.339779
LOC4324399	LOC_Os01g48980	glycosylphosphatidylinositol anchor attachment 1 protein	0.767129	0	0.51646	0.5438	NA	3.67803e-06	0.000744992	FALSE	0.0744197	0.804767	0.983416
LOC4327936	LOC_Os01g49360	L-gulonolactone oxidase 3	1.568	0.585129	1.2945	1.21281	-1.4221	0.000519439	0.0156736	TRUE	-0.0940402	0.63606	0.923473
LOC4333831	LOC_Os03g49490	uncharacterized LOC4333831	0.510358	2.62178	1.15986	1.05928	2.36096	0.00141697	0.0286352	TRUE	-0.13086	0.811428	0.985777
LOC4352692	LOC_Os12g40450	octanoyltransferase LIP2p, chloroplastic	0	1.27099	0.599612	0.318457	NA	0.0228428	0.148318	FALSE	-0.912928	0.286823	0.691734
LOC4337415	LOC_Os04g58200	protochlorophyllide reductase A, chloroplastic-like	1.33624	1.48673	1.59527	1.52443	0.153962	0.211927	0.561591	FALSE	-0.0655327	0.112172	0.446807
LOC4339573	LOC_Os05g48320	60S ribosomal protein L37a-1-like	3.72004	1.76663	2.47154	2.77781	-1.07431	0.0380224	0.206519	TRUE	0.168541	0.410477	0.800396
LOC4324079	LOC_Os01g06280	receptor-like protein kinase HERK 1	5.05585	0	1.56568	0.958204	NA	7.58746e-05	0.00487979	FALSE	-0.708387	0.210744	0.600815
LOC4344524	LOC_Os08g02410	40S ribosomal protein S13-2-like	1.77694	1.21918	1.64191	1.44325	-0.543487	0.0128986	0.103763	TRUE	-0.186055	0.18745	0.569221
LOC4331187	LOC_Os02g57650	NAC domain-containing protein 78	1.00905	0.389664	0.874666	0.728462	-1.3727	0.00324132	0.0456949	TRUE	-0.263878	0.364605	0.764091
LOC107275778	LOC_Os10g01930	acyl transferase 15	1.51068	1.06525	2.06531	1.46443	-0.504008	0.021693	0.14355	TRUE	-0.49602	0.0195762	0.201425
LOC4343634	LOC_Os07g38000	cytochrome c6, chloroplastic	2.21917	0.0884913	1.18772	0.627656	-4.64834	0.00362248	0.0486944	TRUE	-0.920146	0.0664397	0.354441
LOC4331033	LOC_Os02g55610	uncharacterized LOC4331033	1.69133	0.136422	1.1188	1.60588	-3.632	0.00428773	0.0537018	TRUE	0.52141	0.46323	0.835669
LOC4332226	LOC_Os03g14030	thaumatin-like protein 1	0.611572	0.345892	0.721047	0.636438	-0.822204	0.00062717	0.01749	TRUE	-0.180073	0.0615802	0.343062
LOC4345537	LOC_Os08g31510	uncharacterized LOC4345537	0.44103	0	0.26705	0.465974	NA	0.00173904	0.0320224	FALSE	0.80314	0.179535	0.558147
LOC4341967	LOC_Os06g48760	UDP-sugar pyrophosphorylase-like	0.730776	2.31022	1.14569	0.777591	1.66053	4.9417e-07	0.00017772	TRUE	-0.559132	0.166766	0.53979
LOC4336406	LOC_Os04g43670	uncharacterized LOC4336406	0.518658	0.052292	0.794075	0.612246	-3.31012	0.000640739	0.0176977	TRUE	-0.375163	0.221417	0.613248
LOC4336021	LOC_Os04g38310	uncharacterized LOC4336021	0.702222	0	0.753736	0.719954	NA	3.62865e-05	0.00310408	FALSE	-0.0661542	0.920858	0.999802
LOC4346714	LOC_Os09g15330	sugar transport protein 14	0.630947	0	0.567016	0.920269	NA	0.000342433	0.0120206	FALSE	0.698666	0.11883	0.458647
LOC9269440	LOC_Os05g46370	Transcription factor LATE FLOWERING	0.931761	0	0.728984	1.01314	NA	1.8283e-05	0.00194894	FALSE	0.474871	0.544524	0.879249
LOC4349633	LOC_Os11g02830	probable serine/threonine-protein kinase PBL8	0.42179	1.03674	0.348113	0.563566	1.29746	0.000637636	0.0176396	TRUE	0.69503	0.00525359	0.103596
LOC4337825	LOC_Os05g05780	probable chromatin-remodeling complex ATPase chain	0.786766	0.0931742	1.15677	1.03009	-3.07793	0.0251867	0.157558	TRUE	-0.167331	0.59358	0.904249
LOC4352232	LOC_Os12g30060	probable prefoldin subunit 2	0.763702	0	0.259726	0.348183	NA	0.000276176	0.0106727	FALSE	0.422853	0.570267	0.891829
LOC4332397	LOC_Os03g16580	uncharacterized LOC4332397	0.659639	0	0.444294	0.512367	NA	0.00252437	0.0395418	FALSE	0.205662	0.712246	0.954591
LOC4348896	LOC_Os10g33700	pentatricopeptide repeat-containing protein At1g08610	0.380093	0	0.751313	0.442818	NA	0.000766844	0.01967	FALSE	-0.762702	0.0197476	0.201683
LOC107277748	LOC_Os03g59480	dentin sialophosphoprotein	1.95391	0.0927772	0.990624	1.0046	-4.39645	1.54844e-05	0.00171614	TRUE	0.0202123	0.958813	0.999802
LOC9269587	LOC_Os09g36020	vacuolar protein sorting-associated protein 22 homolog 1	1.08409	3.88276	1.66581	1.71139	1.84059	0.0823194	0.338443	FALSE	0.0389383	0.94976	0.999802
LOC4344390	LOC_Os07g49320	uncharacterized LOC4344390	0.355065	1.97448	0.77328	0.764408	2.47531	2.34118e-06	0.000526707	TRUE	-0.0166496	0.8989	0.999802
LOC4351066	LOC_Os11g43970	uncharacterized LOC4351066	1.83443	1.11016	0.984472	1.30493	-0.724558	0.0223692	0.146539	TRUE	0.406554	0.00130822	0.0516943
LOC4352843	LOC_Os12g43100	deoxyhypusine hydroxylase-B-like	0.310825	2.84349	0.477747	0.914575	3.19349	0.00272909	0.0414603	TRUE	0.936854	0.111635	0.446148
LOC9267671	LOC_Os09g24690	60S ribosomal protein L34	2.24923	1.3006	2.12228	2.12565	-0.790254	0.000423958	0.0139125	TRUE	0.00228802	0.989323	0.999802
LOC4336077	LOC_Os04g38960	uncharacterized LOC4336077	0.963322	0	0.390954	0.544978	NA	0.000287984	0.0108206	FALSE	0.4792	0.325317	0.727757
LOC4342471	LOC_Os07g06970	small RNA 2'-O-methyltransferase	2.23639	0	0.869145	0.833065	NA	8.45831e-06	0.00123554	FALSE	-0.0611673	0.865252	0.999445
LOC4341661	LOC_Os06g43860	homeobox protein knotted-1-like 11	0.358697	0.0280377	0.496807	0.374441	-3.67733	0.00264603	0.0407234	TRUE	-0.407946	0.405135	0.797758
LOC9272385	LOC_Os08g43510	thaumatin-like protein 1	0.849862	0	0.378714	0.464205	NA	0.000782392	0.0197641	FALSE	0.293653	0.678446	0.941821
LOC4350798	LOC_Os11g37520	ETO1-like protein 1	1.33405	0.478388	0.87727	0.734523	-1.47957	0.00420025	0.0530792	TRUE	-0.256212	0.243487	0.641277
LOC4333909	LOC_Os03g50740	vacuolar sorting protein 39	0.478737	1.13656	0.616385	0.52634	1.24738	0.00751707	0.0756312	TRUE	-0.227835	0.380901	0.778737
LOC4344765	LOC_Os08g07290	thyroid adenoma-associated protein homolog	0.179344	0.756909	1.23442	1.26682	2.0774	0.00146118	0.029179	TRUE	0.0373751	0.960352	0.999802
LOC4345963	LOC_Os08g39310	uncharacterized LOC4345963	1.42237	0	1.11413	1.08169	NA	0.000172568	0.00798161	FALSE	-0.042626	0.926239	0.999802
LOC4343660	LOC_Os07g38280	insulin-degrading enzyme-like 1, peroxisomal	1.65465	0.127618	0.896256	0.77859	-3.69663	0.00032459	0.0116259	TRUE	-0.203046	0.55208	0.882647
LOC4340910	LOC_Os06g22070	uncharacterized protein At2g39795, mitochondrial	2.66787	6.64583	1.33456	2.05592	1.31676	0.00165403	0.031107	TRUE	0.623413	0.0127701	0.159689
LOC4330561	LOC_Os02g48990	phosphatidylinositol/phosphatidylcholine transfer protein SFH9	0.340155	0	0.591111	0.492832	NA	0.000757776	0.0196002	FALSE	-0.262334	0.554212	0.884069
LOC4336254	LOC_Os04g41490	DNA-directed RNA polymerase III subunit 1	1.27596	0.117943	0.661208	0.751139	-3.43541	0.000286134	0.0107826	TRUE	0.183975	0.525939	0.870983
LOC4330014	LOC_Os02g40810	E3 ubiquitin-protein ligase PRT1	1.90509	0.288486	1.19063	1.36441	-2.72328	0.0207463	0.139362	TRUE	0.196555	0.655568	0.931631
LOC4346369	LOC_Os09g01590	triacylglycerol lipase 1	1.33335	0	0.484166	0.755796	NA	6.63005e-05	0.00448316	FALSE	0.642495	0.127836	0.476656
LOC4337848	LOC_Os05g06300	glyoxysomal fatty acid beta-oxidation multifunctional protein MFP-a	1.35893	0	0.758523	0.852376	NA	0.00119264	0.0259146	FALSE	0.168296	0.692179	0.94741
LOC4347921	LOC_Os09g39790	uncharacterized LOC4347921	0	1.52854	0.0975786	0.190124	NA	5.58136e-06	0.00094805	FALSE	0.962304	0.634871	0.92267
LOC4339816	LOC_Os05g51710	uncharacterized LOC4339816	0	1.10191	0.324972	1.22874	NA	0.00879991	0.083015	FALSE	1.9188	0.00122596	0.0498135
LOC4343412	LOC_Os07g33780	ABC transporter G family member 43-like	0.360885	0	0.224961	0.556378	NA	0.00129137	0.0270267	FALSE	1.30639	0.0015334	0.055164
LOC4340638	LOC_Os06g13670	E2F transcription factor-like E2FE	3.2849	0	1.42265	1.55785	NA	0.000299373	0.0111323	FALSE	0.13097	0.767216	0.97143
LOC4338345	LOC_Os05g23470	zinc finger AN1 domain-containing stress-associated protein 15-like	0.288842	0.734714	0.482802	0.542531	1.3469	0.000221529	0.00925068	TRUE	0.168276	0.395889	0.790734
LOC4339558	LOC_Os05g48150	serine/threonine protein phosphatase 2A 57 kDa regulatory subunit B' kappa isoform	0.659549	0.305514	0.638586	0.90454	-1.11024	0.00540788	0.0617213	TRUE	0.502302	0.0307327	0.251852
LOC4348562	LOC_Os10g26050	probable methionine--tRNA ligase	0.975406	2.20074	1.77245	1.17076	1.17391	0.00128801	0.0269885	TRUE	-0.598298	0.0149521	0.173062
LOC4346809	LOC_Os09g17830	protein transport protein Sec61 subunit alpha	1.08579	0.414194	0.549887	0.78778	-1.39037	7.77632e-08	5.07534e-05	TRUE	0.518658	0.000524997	0.0315732
LOC4337538	LOC_Os05g01262	translocon-associated protein subunit beta	2.6808	1.34632	1.64247	1.89238	-0.993642	0.0193307	0.133466	TRUE	0.204337	0.627819	0.919403
LOC4345893	LOC_Os08g38086	heat shock protein 90-5, chloroplastic	1.39784	3.08021	1.888	2.35533	1.13982	0.00232485	0.0377939	TRUE	0.319069	0.310238	0.714591
LOC4327990	LOC_Os02g01240	phytochrome-interacting ankyrin-repeat protein 2	0.254986	0	0.296072	0.0630248	NA	0.0010291	0.0236747	FALSE	-2.23196	1.57952e-05	0.00620368
LOC4340405	LOC_Os06g09890	polyadenylate-binding protein-interacting protein 7	0.290339	0	0.267013	0.342611	NA	1.05957e-06	0.000289024	FALSE	0.359663	0.145303	0.505405
LOC4340984	LOC_Os06g24540	uncharacterized LOC4340984	0.71929	0.253142	0.556128	0.766967	-1.50663	0.000505735	0.0154455	TRUE	0.463747	0.0427827	0.290334
LOC4328769	LOC_Os02g13110	serine/threonine protein phosphatase 2A 55 kDa regulatory subunit B beta isoform-like	0.444568	0	0.322186	0.31671	NA	0.000341032	0.0120001	FALSE	-0.0247291	0.920124	0.999802
LOC9272421	LOC_Os06g49550	protein FAR1-RELATED SEQUENCE 9	0	3.8028	0.375782	0.377099	NA	1.25345e-06	0.000320121	FALSE	0.00504489	0.979627	0.999802
LOC4342046	LOC_Os06g49830	protein SHI RELATED SEQUENCE 1	0	4.18568	0.507877	0.553492	NA	1.4904e-05	0.00167786	FALSE	0.124082	0.937802	0.999802
LOC4338592	LOC_Os05g30870	receptor-like cytoplasmic kinase 185	0.111353	1.26698	0.316684	0.423648	3.50818	0.0369299	0.202914	TRUE	0.419821	0.0900998	0.403992
LOC4336232	LOC_Os04g41200	sn1-specific diacylglycerol lipase beta	0.0370475	0.822071	0.193456	0.127064	4.47181	0.000120247	0.00644073	TRUE	-0.606443	0.659989	0.93467
LOC4345696	LOC_Os08g34340	calcineurin subunit B	0.607857	3.08599	1.58005	1.03764	2.34393	0.00158964	0.0306485	TRUE	-0.606659	0.0682238	0.359612
LOC4327256	LOC_Os01g69940	F-box only protein 6	0.386257	0	0.369969	0.572728	NA	0.000942881	0.0223627	FALSE	0.630447	0.163273	0.534807
LOC4332959	LOC_Os03g25970	KH domain-containing protein At4g18375	0.547311	0.0970061	0.791078	0.698521	-2.49621	0.000158889	0.00756742	TRUE	-0.179517	0.463888	0.836158
LOC4344525	LOC_Os08g02420	probable calcium-binding protein CML7	1.50564	0.910857	0.935986	1.02971	-0.725082	0.0570645	0.265818	FALSE	0.137677	0.549219	0.881414
LOC4327089	LOC_Os01g10840	shaggy-related protein kinase GSK1-like	1.22492	0.489685	0.919701	0.782197	-1.32276	0.000579936	0.0166573	TRUE	-0.233632	0.341866	0.74415
LOC4337744	LOC_Os05g04630	aspartic proteinase-like	1.77536	1.88619	2.30154	2.16757	0.0873676	0.86735	0.965692	FALSE	-0.0865269	0.446556	0.825359
LOC4333421	LOC_Os03g41080	uncharacterized LOC4333421	0.860651	0.335183	0.33821	0.555065	-1.36048	0.0126375	0.102765	TRUE	0.714735	0.00607453	0.110927
LOC4346832	LOC_Os09g18594	senescence-induced receptor-like serine/threonine-protein kinase	0	1.04889	0.195279	0.219096	NA	0.000132688	0.0068974	FALSE	0.166024	0.837359	0.993004
LOC4334723	LOC_Os03g62280	uncharacterized LOC4334723	0.622798	0	0.502014	0.416796	NA	0.000171246	0.0079552	FALSE	-0.268386	0.575549	0.893844
LOC4339599	LOC_Os05g48690	trihelix transcription factor ASIL2	0.591885	0.043748	0.361795	0.464554	-3.75803	0.000472437	0.0149199	TRUE	0.360673	0.200318	0.587344
LOC4342073	LOC_Os06g50170	BRISC and BRCA1-A complex member 2	2.01273	0	1.18831	1.03887	NA	9.45977e-05	0.00548356	FALSE	-0.193892	0.637106	0.923943
LOC4350151	LOC_Os11g12810	probable sucrose-phosphate synthase 5	0.982555	0	0.959372	1.09705	NA	0.000516094	0.0156201	FALSE	0.193469	0.635239	0.922903
LOC4350189	LOC_Os11g14130	uncharacterized LOC4350189	0.120383	1.56948	0.0411023	0.139537	3.70459	0.00203306	0.0353669	TRUE	1.76336	0.125974	0.473501
LOC4342517	LOC_Os07g07610	DNA-directed RNA polymerases II, IV and V subunit 11	3.71486	0.190783	2.84301	2.11106	-4.28331	0.00120722	0.0261026	TRUE	-0.42945	0.502231	0.858458
LOC4351670	LOC_Os12g07970	probable anion transporter 7	0.156258	0	0.248606	0.100492	NA	0.00186995	0.0334533	FALSE	-1.30677	0.00179085	0.0601044
LOC4328951	LOC_Os02g16500	arabinogalactan protein 20	0.343038	0	0.369659	0.387372	NA	0.000835956	0.0206609	FALSE	0.0675271	0.934136	0.999802
LOC4332164	LOC_Os03g13100	probable E3 ubiquitin-protein ligase ARI2	0.205496	1.04623	0.599165	0.717567	2.34802	0.0732008	0.313634	FALSE	0.260161	0.491233	0.851936
LOC4339435	LOC_Os05g45840	UBA domain-containing protein 3	1.05938	0	0.199162	0.290987	NA	0.000547827	0.0161165	FALSE	0.547011	0.424135	0.810324
LOC4336543	LOC_Os04g45821	uncharacterized membrane protein At1g16860	2.18461	0	0.381487	0.597393	NA	0.000792439	0.0199491	FALSE	0.647046	0.281394	0.68673
LOC4345242	LOC_Os08g22354	polyadenylate-binding protein 2	1.13938	1.60694	0.63033	0.71833	0.496065	9.0649e-05	0.00537034	TRUE	0.188541	0.0816309	0.3879
LOC9266412	LOC_Os03g04750	60S ribosomal protein L21-2	1.08722	2.0338	1.42142	1.59357	0.903536	0.0198737	0.13527	TRUE	0.16493	0.199068	0.585188
LOC4347833	LOC_Os09g38570	trihelix transcription factor ASIL1	0.324587	1.69804	0.418436	0.880417	2.38719	0.00953889	0.0874306	TRUE	1.07318	0.000473906	0.0302251
LOC4324739	LOC_Os01g64250	uncharacterized LOC4324739	0.81228	0	1.01271	0.585968	NA	0.000166766	0.00781582	FALSE	-0.78933	0.405207	0.797758
LOC4338820	LOC_Os05g34700	GDSL esterase/lipase At1g71691	0.77101	0.383319	0.446552	0.740358	-1.00821	0.00291359	0.0428934	TRUE	0.729395	0.000654736	0.0356575
LOC4344039	LOC_Os07g44330	pyruvate dehydrogenase (acetyl-transferring) kinase, mitochondrial	0.831488	0	0.988894	0.713339	NA	0.000176163	0.00810533	FALSE	-0.471229	0.281271	0.686693
LOC4331422	LOC_Os03g02750	subtilisin-like protease SBT1.2	1.69348	1.02833	2.31502	2.58286	-0.719685	0.110656	0.407188	FALSE	0.157941	0.260371	0.662316
LOC4327524	LOC_Os01g61180	exocyst complex component EXO70B1	1.30269	0.478686	1.03051	1.116	-1.44434	1.21662e-05	0.00150981	TRUE	0.114973	0.774874	0.973291
LOC4347544	LOC_Os09g33670	uncharacterized LOC4347544	0.811698	0.063915	0.92054	1.08788	-3.66672	0.00249452	0.0392837	TRUE	0.240963	0.379219	0.777313
LOC4352639	LOC_Os12g39160	uncharacterized LOC4352639	0.232398	0	1.00717	0.760574	NA	0.00351183	0.0478249	FALSE	-0.405141	0.14734	0.509538
LOC4324620	LOC_Os01g56520	double-stranded RNA-binding protein 1-like	0.727141	3.51437	1.40126	1.23282	2.27296	0.000561697	0.0163337	TRUE	-0.184767	0.521526	0.868714
LOC4324190	LOC_Os01g39810	GPI mannosyltransferase 3	0.0282692	1.24344	0.494987	0.217001	5.45896	0.0205446	0.138605	TRUE	-1.18969	0.0421271	0.288431
LOC9267514	LOC_Os09g36760	nitrate regulatory gene2 protein	0.0251415	0.718224	0.716945	0.243538	4.83629	0.00318498	0.0451172	TRUE	-1.55772	0.00556856	0.106077
LOC4339637	LOC_Os05g49170	cold-regulated 413 inner membrane protein 1, chloroplastic	2.29302	0	2.60816	0.827789	NA	0.000964166	0.0227146	FALSE	-1.65569	0.000756115	0.0389237
LOC4329450	LOC_Os02g30630	acetolactate synthase 1, chloroplastic-like	0.734489	1.24453	0.737379	0.791526	0.760792	0.000539015	0.0159176	TRUE	0.102231	0.523773	0.869911
LOC9266625	LOC_Os12g07490	protein transport protein Sec61 subunit beta	0.131442	1.62014	1.3012	1.21271	3.62362	0.000148327	0.00733204	TRUE	-0.101617	0.751916	0.967011
LOC4347180	LOC_Os09g27030	oryzain gamma chain-like	1.64597	1.30894	1.42338	1.37118	-0.330534	0.0709708	0.307511	FALSE	-0.0539034	0.770537	0.972287
LOC4340828	LOC_Os06g19730	proteasome activator subunit 4	1.12055	0.615645	0.672553	0.879308	-0.864041	0.0140431	0.10945	TRUE	0.386721	0.0157644	0.179107
LOC4324278	LOC_Os01g13150	tRNase Z TRZ3, mitochondrial	0.500536	0.183584	0.573944	0.515881	-1.44704	0.000328447	0.0116691	TRUE	-0.153874	0.250855	0.650329
LOC4331161	LOC_Os02g57400	P-loop NTPase domain-containing protein LPA1-like	0.0807202	0.879046	0.254422	0.259621	3.44494	0.000713093	0.0188681	TRUE	0.029181	0.990967	0.999802
LOC4348043	LOC_Os10g04270	protein GOS9	0.714981	0	0.689652	1.10031	NA	0.000159632	0.00758229	FALSE	0.673972	0.106295	0.436351
LOC4341502	LOC_Os06g40740	uncharacterized LOC4341502	0.579101	0	0.718594	0.287231	NA	0.00184909	0.0332496	FALSE	-1.32296	0.00547456	0.105495
LOC112936048	LOC_Os10g32830	ketohexokinase-like	1.41832	0	1.10614	0.774946	NA	0.000234294	0.00960171	FALSE	-0.513361	0.591012	0.903239
LOC4335530	LOC_Os04g27850	prolyl 4-hydroxylase 1	0	3.53293	0.0966435	0.917214	NA	6.16001e-06	0.00102407	FALSE	3.24651	0.00156148	0.055619
LOC4332455	LOC_Os03g17470	protein IN2-1 homolog B-like	1.11758	6.38825	6.58129	5.20018	2.51505	0.00157663	0.0305368	TRUE	-0.339808	0.403212	0.796588
LOC4350684	LOC_Os11g34190	HIRA-interacting protein 3	1.99126	0.62771	0.958523	1.08168	-1.66552	0.0078296	0.077087	TRUE	0.174385	0.619471	0.916409
LOC107277452	LOC_Os10g08010	ABC transporter G family member 11	0	0.647183	0.265972	0.508279	NA	0.00444752	0.0548817	FALSE	0.934346	0.0416612	0.286896
LOC4345291	LOC_Os08g24182	putative F-box/LRR-repeat protein At5g41630	0	0.763953	0.204309	0.169782	NA	7.43616e-05	0.00483542	FALSE	-0.26707	0.708422	0.953555
LOC4337369	LOC_Os04g57680	peroxisome biogenesis protein 22	1.42899	0	0.644387	0.52031	NA	3.50076e-05	0.00303339	FALSE	-0.308556	0.686153	0.944674
LOC4339981	LOC_Os06g03720	ribonucleoside-diphosphate reductase small chain	1.85856	0.0868607	1.56839	1.82758	-4.41934	0.000214316	0.00901572	TRUE	0.220655	0.489091	0.850547
LOC4338112	LOC_Os05g12400	lnc_RNA pseudo BURP domain-containing protein 2-like	8.79625	9.66117	13.0878	10.6828	0.135309	0.787588	0.937953	FALSE	-0.292927	0.0439636	0.295106
LOC4333071	LOC_Os03g29170	3beta-hydroxysteroid-dehydrogenase/decarboxylase	0.80448	2.24771	0.928268	1.01357	1.48233	0.134136	0.450456	FALSE	0.126827	0.57886	0.896208
LOC4326348	LOC_Os01g38990	mitochondrial carrier protein CoAc1	0	0.612138	0.113486	0	NA	1.06609e-06	0.000289024	FALSE	NA	0.000186612	0.0187196
LOC4346612	LOC_Os09g10910	uncharacterized LOC4346612	1.53488	0	0.771963	1.06697	NA	5.1822e-05	0.00388454	FALSE	0.466911	0.135037	0.487952
LOC4343254	LOC_Os07g30250	protein RFT1 homolog	0.834949	0	0.169079	0.269494	NA	4.75688e-05	0.00369277	FALSE	0.672556	0.328477	0.730957
LOC4326545	LOC_Os01g53910	probable 3-hydroxyisobutyrate dehydrogenase-like 1, mitochondrial	1.43427	0	2.10609	1.31749	NA	0.000103931	0.00587009	FALSE	-0.676775	0.0156249	0.178246
LOC4336887	LOC_Os04g51310	uncharacterized LOC4336887	0	0.232314	0.431443	0.254755	NA	0.000204701	0.00875545	FALSE	-0.760063	0.0329847	0.259993
LOC4334630	LOC_Os03g61010	serine/threonine-protein kinase BSK5	0.466833	1.983	0.915291	1.11807	2.08671	0.0109932	0.0951019	TRUE	0.288709	0.266585	0.669936
LOC4336440	LOC_Os04g44290	protein RETICULATA-RELATED 1, chloroplastic	0	2.74789	0.466614	0.716482	NA	4.61084e-06	0.000863883	FALSE	0.618701	0.289535	0.693864
LOC4338737	LOC_Os05g33380	fructose-bisphosphate aldolase 1, cytoplasmic-like	2.43622	2.08581	2.15966	2.08267	-0.224034	0.151192	0.478394	FALSE	-0.0523703	0.345698	0.74691
LOC4339823	LOC_Os05g51830	histone deacetylase HDT2	1.98709	3.75448	2.2577	2.25915	0.917952	0.00508672	0.0594024	TRUE	0.000922543	0.976652	0.999802
LOC9268534	LOC_Os03g16130	serine/threonine-protein kinase ATG1c	0.553249	1.84064	0.967124	0.642824	1.7342	0.00422071	0.0532768	TRUE	-0.589278	0.202863	0.590959
LOC4345854	LOC_Os08g37580	homeobox-leucine zipper protein HOX20-like	0.542344	0	0.555909	0.361165	NA	0.000150951	0.007399	FALSE	-0.622191	0.367296	0.767054
LOC4337590	LOC_Os05g01994	uncharacterized protein RAB5IF homolog	1.80153	0.367957	1.28944	2.09375	-2.29161	0.00688937	0.0715063	TRUE	0.699349	0.104801	0.433571
LOC4340814	LOC_Os06g19480	protein translocase subunit SecA	0.20991	3.70873	1.28051	1.30079	4.14308	6.12649e-06	0.00102407	TRUE	0.0226692	0.972299	0.999802
LOC4330028	LOC_Os02g41520	inositol phosphorylceramide glucuronosyltransferase 1	0.349286	2.50023	1.10768	1.17255	2.83958	0.0930654	0.366033	FALSE	0.0821142	0.804998	0.983416
LOC4343608	LOC_Os07g37610	B3 domain-containing protein Os07g0563300-like	0.620789	0.887816	0.769096	0.606344	0.516159	0.110867	0.407444	FALSE	-0.343027	0.139068	0.494538
LOC4334816	LOC_Os03g63590	cleavage and polyadenylation specificity factor subunit 3-I	0.533326	1.20631	0.672796	0.609299	1.17751	8.8734e-05	0.00535294	TRUE	-0.143019	0.528249	0.871786
LOC4332108	LOC_Os03g12290	glutamine synthetase cytosolic isozyme 1-2-like	4.63456	3.33619	3.60611	3.61464	-0.47423	0.000995156	0.023166	TRUE	0.00340515	0.997041	0.999802
LOC4352003	LOC_Os12g19040	coilin	0.272993	1.77585	0.753024	0.843274	2.70157	6.88505e-07	0.000224682	TRUE	0.163307	0.801018	0.983346
LOC4324153	LOC_Os01g53160	uncharacterized LOC4324153	1.45656	0	1.45459	0.825437	NA	0.00140393	0.0285433	FALSE	-0.817387	0.22074	0.612173
LOC4344686	NA	sm-like protein LSM2	0.997471	0	0.554197	0.728537	NA	1.57146e-05	0.00173077	FALSE	0.394603	0.515368	0.865804
LOC4332358	LOC_Os03g16000	SH3 domain-containing protein 2	0.813433	0	0.390328	0.642597	NA	0.000267201	0.0104636	FALSE	0.71923	0.14006	0.496026
LOC4330637	LOC_Os02g50040	endoglucanase 6-like	1.44188	0.144712	0.791743	0.748506	-3.31669	3.60555e-05	0.00309937	TRUE	-0.0810198	0.816069	0.9872
LOC4352823	LOC_Os12g42700	protein downstream neighbor of Son	1.55399	0.212176	1.08217	1.02269	-2.87265	0.00172503	0.0318976	TRUE	-0.0815705	0.8652	0.999438
LOC4352691	LOC_Os12g40419	wall-associated receptor kinase-like 14	0.120197	1.56637	0.506444	0.535232	3.70395	0.00880667	0.0830343	TRUE	0.0797604	0.837969	0.993188
LOC4352342	LOC_Os12g33080	dicarboxylate transporter 1, chloroplastic	1.22381	0.205762	0.88256	0.814957	-2.57233	1.7475e-08	1.53973e-05	TRUE	-0.114971	0.735848	0.961825
LOC4336790	LOC_Os04g49570	glutamate receptor 3.1-like	0.712917	0.227068	0.538382	0.526925	-1.65061	0.001411	0.0285472	TRUE	-0.0310317	0.835305	0.992082
LOC4343206	LOC_Os07g28940	protein GRIP	0.681818	2.1077	0.61789	1.1398	1.62821	0.000353316	0.0122321	TRUE	0.883364	0.00222359	0.0676177
LOC4350198	LOC_Os11g14230	hemolysin A	2.26872	0	0.894616	1.33741	NA	0.000494431	0.0152057	FALSE	0.580098	0.349486	0.75076
LOC4335811	LOC_Os04g33990	NDR1/HIN1-like protein 12	0.526755	0.197549	0.610096	0.572425	-1.41492	3.73686e-05	0.00315215	TRUE	-0.0919507	0.595421	0.905062
LOC4325487	LOC_Os01g04910	EKC/KEOPS complex subunit TPRKB	1.99445	0	0.657893	1.16319	NA	0.000683964	0.0183173	FALSE	0.822168	0.12154	0.464196
LOC9269350	LOC_Os03g59290	cycloartenol-C-24-methyltransferase 1-like	3.82426	2.67333	3.26666	2.63821	-0.516541	0.252086	0.608196	FALSE	-0.308259	0.294959	0.699725
LOC4349192	LOC_Os10g38580	probable glutathione S-transferase GSTU6	1.30476	1.05976	0.966809	0.968839	-0.300043	0.266941	0.625189	FALSE	0.00302563	0.984664	0.999802
LOC4340853	LOC_Os06g20430	putative BPI/LBP family protein At1g04970	0.531359	0	0.552157	0.422769	NA	0.00166878	0.031218	FALSE	-0.385211	0.281732	0.686888
LOC4333990	LOC_Os03g51970	growth-regulating factor 6-like	0.202551	1.39812	0.327978	0.613295	2.78713	1.53837e-08	1.4268e-05	TRUE	0.902984	0.00381699	0.0893548
LOC4341687	LOC_Os06g44150	magnesium transporter MRS2-B-like	0	1.17389	0.575723	0.762719	NA	4.30974e-05	0.0034821	FALSE	0.405777	0.524308	0.869963
LOC4342637	LOC_Os07g09590	transcription factor BHLH094-like	0	3.07192	0.862534	0.259145	NA	1.88238e-05	0.00198307	FALSE	-1.73482	0.0450389	0.29825
LOC4332509	LOC_Os03g18150	probable protein phosphatase 2C 32	0	0.7108	0.362173	0.91355	NA	7.77366e-06	0.00116091	FALSE	1.33481	4.52487e-05	0.00998289
LOC4334598	LOC_Os03g60620	heat shock cognate 70 kDa protein 2	1.10502	0.708751	1.31877	1.28556	-0.640724	0.0127341	0.103315	TRUE	-0.0367997	0.747777	0.965468
LOC4325407	LOC_Os01g72520	non-specific phospholipase C2	1.44044	0.542455	1.5614	1.07639	-1.40893	0.00691469	0.0716348	TRUE	-0.536642	0.161133	0.531726
LOC4336934	LOC_Os04g51940	uncharacterized LOC4336934	0.764807	0	1.05158	1.16879	NA	0.00103676	0.0238198	FALSE	0.152457	0.749545	0.966317
LOC4347303	LOC_Os09g28890	protein transport protein SEC31	0.206229	1.50326	0.337223	0.96943	2.86577	4.64439e-05	0.00366596	TRUE	1.52343	0.000306263	0.0239051
LOC4345039	LOC_Os08g14360	plasma membrane ATPase-like	0	1.64795	0.982739	0.811679	NA	0.0118884	0.0991	FALSE	-0.2759	0.658131	0.93314
LOC4328246	LOC_Os02g04610	uncharacterized LOC4328246	0.912083	0	0.467722	0.355972	NA	4.32743e-05	0.0034821	FALSE	-0.393888	0.285685	0.690865
LOC4327823	LOC_Os01g51280	5'-nucleotidase SurE	2.07682	0.20086	0.887084	0.774755	-3.37011	1.12395e-05	0.00142491	TRUE	-0.19533	0.506622	0.860633
LOC4327975	LOC_Os02g01070	uncharacterized LOC4327975	0.783301	0.289373	0.671169	0.436284	-1.43664	7.3333e-05	0.00482168	TRUE	-0.621408	0.00357208	0.0860941
LOC4349288	LOC_Os10g39910	syndetin	0.183688	1.07306	0.381006	0.593366	2.54639	2.25529e-06	0.00051695	TRUE	0.639107	0.0353957	0.267994
LOC4336316	LOC_Os04g42370	trafficking protein particle complex II-specific subunit 120 homolog	0.577748	1.31961	0.918477	0.837835	1.1916	4.70621e-06	0.000863883	TRUE	-0.132578	0.272015	0.676974
LOC4333994	LOC_Os03g52000	uncharacterized LOC4333994	0.301435	1.20628	0.399662	0.309352	2.00065	2.25883e-06	0.00051695	TRUE	-0.369528	0.295485	0.700437
LOC4348965	LOC_Os10g34750	DNA ligase 1	2.1314	0.177364	0.891071	1.09915	-3.58702	0.000104937	0.00590798	TRUE	0.302771	0.40418	0.797116
LOC4351914	LOC_Os12g15590	dnaJ protein ERDJ7-like	0.617525	0	0.437014	0.138864	NA	0.000258122	0.0101318	FALSE	-1.65401	0.0548495	0.324549
LOC4334710	LOC_Os03g62090	probable cellulose synthase A catalytic subunit 5 [UDP-forming]	0.944007	0.684187	0.895611	0.930595	-0.464407	0.0172643	0.124736	TRUE	0.0552818	0.55518	0.884491
LOC4329273	LOC_Os02g25624	lnc_RNA LOC4329273	0	0.689354	0.0364272	0	NA	0.00986871	0.0887731	FALSE	NA	0.185542	0.566543
LOC4352146	LOC_Os12g25690	UDP-glucose 6-dehydrogenase 4-like	1.94441	1.92747	2.10785	2.0511	-0.0126182	0.514241	0.85423	FALSE	-0.0393768	0.529699	0.872313
LOC107276353	LOC_Os05g08950	hypoxanthine-guanine phosphoribosyltransferase	0	1.5034	0.472584	0.551247	NA	1.38093e-05	0.00160018	FALSE	0.222128	0.690828	0.9469
LOC4336727	LOC_Os04g48416	subtilisin-like protease SBT1.3	1.68257	1.33284	1.81766	1.9081	-0.336158	0.0565839	0.264138	FALSE	0.07005	0.801868	0.983346
LOC4325863	LOC_Os01g57880	early nodulin-like protein 3	0	1.37385	1.20832	1.11987	NA	0.000141186	0.00710851	FALSE	-0.109671	0.785621	0.976981
LOC4343604	LOC_Os07g37550	chlorophyll a-b binding protein of LHCII type III, chloroplastic	0.797386	0.601524	0.990518	1.09341	-0.406654	0.248162	0.604189	FALSE	0.142582	0.325027	0.727702
LOC4332424	LOC_Os03g16980	UDP-glucuronic acid decarboxylase 6	3.03984	2.92738	2.86815	3.01887	-0.0543897	0.621295	0.879124	FALSE	0.0738858	0.163842	0.535273
LOC4333526	LOC_Os03g43684	protein NETWORKED 1A	0.555809	0.258148	0.391733	0.509486	-1.10639	1.95746e-05	0.00204108	TRUE	0.379173	0.036227	0.270277
LOC4337588	LOC_Os05g01970	uncharacterized protein At5g02240	1.02539	0.1497	0.853938	0.85297	-2.77603	0.000253416	0.0100973	TRUE	-0.00163547	0.993304	0.999802
LOC4331918	LOC_Os03g09260	ubiquitin carboxyl-terminal hydrolase 26-like	0.533957	1.34231	0.84726	0.720342	1.32992	0.04153	0.218787	TRUE	-0.234123	0.266357	0.669718
LOC4339751	LOC_Os05g50810	calcium-dependent protein kinase 15-like	0.720925	0	0.61639	0.525795	NA	2.4275e-05	0.00237652	FALSE	-0.229343	0.451892	0.829349
LOC4331360	LOC_Os03g02030	folylpolyglutamate synthase	0.502821	2.5048	0.658526	0.780357	2.31658	4.00003e-06	0.000783206	TRUE	0.244893	0.399322	0.792813
LOC4324412	LOC_Os01g07070	transcription initiation factor TFIID subunit 15b	2.43176	0.883052	2.27154	2.14629	-1.46143	0.00127144	0.0269385	TRUE	-0.0818298	0.804227	0.983416
LOC4333947	LOC_Os03g51270	putative F-box/LRR-repeat protein At3g28410	0.741441	0	0.370294	0.254839	NA	0.00221388	0.0369092	FALSE	-0.539083	0.215097	0.606465
LOC4331953	LOC_Os03g10180	J domain-containing protein required for chloroplast accumulation response 1	0.887792	0	0.206118	0.0126452	NA	0.000138683	0.00707137	FALSE	-4.02681	0.0361843	0.270209
LOC4337425	LOC_Os04g58330	tetraspanin-19	0.640959	0	0.358094	0.328895	NA	0.000587544	0.0167536	FALSE	-0.122711	0.843677	0.994568
LOC4336488	LOC_Os04g44890	tRNA-dihydrouridine(20) synthase [NAD(P)+]-like	0	2.02326	0.14428	0.423647	NA	3.48109e-05	0.00303339	FALSE	1.55399	0.117588	0.456476
LOC9267458	LOC_Os03g37570	uncharacterized LOC9267458	0	2.05372	1.95794	0.499467	NA	0.0126772	0.102948	FALSE	-1.97087	0.000822552	0.0404191
LOC4338972	LOC_Os05g37970	universal stress protein PHOS32	1.99938	0.843297	1.17892	1.65895	-1.24544	0.000687615	0.0183593	TRUE	0.492811	0.166136	0.539482
LOC4339158	LOC_Os05g41070	ABSCISIC ACID-INSENSITIVE 5-like protein 2	0.63031	0	0.54908	0.717062	NA	0.000754133	0.0195481	FALSE	0.38508	0.282002	0.687081
LOC4343886	LOC_Os07g42200	serine/threonine-protein kinase RIPK	1.14848	0	1.0394	0.763666	NA	0.000601694	0.0170467	FALSE	-0.444744	0.29908	0.704478
LOC4345596	LOC_Os08g32620	chromatin remodeling protein EBS	1.23055	0.0772435	0.642289	0.175764	-3.99375	0.00150242	0.0295764	TRUE	-1.86958	0.111233	0.445614
LOC4336326	LOC_Os04g42500	trafficking protein particle complex subunit 2	0.287843	3.06362	2.1913	1.18799	3.41189	0.0931893	0.366313	FALSE	-0.883265	0.0365446	0.271444
LOC4336306	LOC_Os04g42250	hydroxycinnamoyltransferase 1-like	0.64256	0.346422	0.500047	0.464828	-0.891298	4.23472e-05	0.00343891	TRUE	-0.105366	0.453439	0.830057
LOC4346910	LOC_Os09g20880	probable serine/threonine-protein kinase PBL28	1.29952	0.316709	0.698469	1.00046	-2.03675	2.98918e-05	0.00275787	TRUE	0.5184	0.0362976	0.270524
LOC4336158	LOC_Os04g40090	protein NBR1 homolog	1.5254	0.424281	1.08904	1.05846	-1.84609	0.0092163	0.0856591	TRUE	-0.0410937	0.872344	0.999802
LOC4349778	LOC_Os11g05160	AT-hook motif nuclear-localized protein 7	0.27705	4.10999	1.30768	0.874277	3.89092	0.00078243	0.0197641	TRUE	-0.580851	0.254589	0.655481
LOC4334622	LOC_Os03g60900	mitotic-spindle organizing protein 1B	0.195968	3.81882	0.322539	1.41911	4.28443	0.0943317	0.368665	FALSE	2.13744	0.00138973	0.0526322
LOC4338571	LOC_Os05g30530	40S ribosomal protein S4-like	1.52361	0.725986	1.04486	1.56433	-1.06948	0.000252201	0.0100973	TRUE	0.582238	0.00048237	0.0303178
LOC4328041	LOC_Os02g02020	pentatricopeptide repeat-containing protein At2g37230	2.30919	0.506438	1.28327	1.04887	-2.18893	2.06597e-09	2.60047e-06	TRUE	-0.290986	0.27313	0.678471
LOC4336470	LOC_Os04g44640	uncharacterized protein At1g65710	1.14841	0	1.56814	1.17331	NA	0.000477544	0.0150542	FALSE	-0.418462	0.541154	0.877163
LOC4339635	LOC_Os05g49160	uncharacterized LOC4339635	0.379289	2.32499	1.20852	0.698251	2.61585	3.51158e-05	0.00303339	TRUE	-0.79142	0.115388	0.453272
LOC4334486	LOC_Os03g58970	exocyst complex component EXO84B	0.560644	0	0.329121	0.521809	NA	0.000323239	0.0116247	FALSE	0.664902	0.0909402	0.405746
LOC4334678	LOC_Os03g61690	uncharacterized LOC4334678	0.429628	0	0.220576	0.166293	NA	0.00145179	0.0291715	FALSE	-0.407552	0.468816	0.84048
LOC4334104	LOC_Os03g53690	NADPH-dependent aldehyde reductase-like protein, chloroplastic	1.56409	0	0.886127	1.15131	NA	0.000529035	0.0158221	FALSE	0.377692	0.563033	0.888582
LOC4331556	LOC_Os03g04520	splicing factor U2af large subunit B-like	0.138501	0.560302	0.302141	0.340071	2.01631	0.00104607	0.0239707	TRUE	0.170614	0.570959	0.891829
LOC4328768	LOC_Os02g13100	probable protein phosphatase 2C 12	0.93577	0.276474	0.786279	0.82039	-1.75901	0.161165	0.49313	FALSE	0.0612677	0.914177	0.999802
LOC4347173	LOC_Os09g26900	copper transporter 5.1-like	1.23193	0	0.92238	1.18998	NA	0.000135696	0.00695125	FALSE	0.3675	0.217433	0.608637
LOC4328023	LOC_Os02g01730	probable receptor-like protein kinase At1g33260	0.737423	0.0469703	0.711133	0.848443	-3.97267	0.0116141	0.0979564	TRUE	0.254699	0.479702	0.84542
LOC9271279	LOC_Os06g11440	chaperone protein dnaJ 1, mitochondrial	0.87984	0	0.137197	0.222137	NA	0.000346021	0.0120506	FALSE	0.695198	0.424152	0.810324
LOC4346117	LOC_Os08g41730	proteasome subunit beta type-1-like	0	5.58486	1.8651	0.861963	NA	1.41121e-05	0.00160441	FALSE	-1.11356	0.0927517	0.410015
LOC4324359	LOC_Os01g68940	small ubiquitin-related modifier 1-like	1.15073	0.236709	0.747614	1.50894	-2.28136	0.00130213	0.0271551	TRUE	1.01317	8.80831e-05	0.0133178
LOC4330231	LOC_Os02g44370	scarecrow-like protein 6	0.152654	0.590752	0.315724	0.444498	1.95228	0.000906929	0.0219221	TRUE	0.493514	0.0951598	0.415714
LOC4332836	LOC_Os03g22700	probable serine/threonine-protein kinase At1g54610	0.622332	0.123844	0.270648	0.271518	-2.32916	0.00353154	0.0480286	TRUE	0.00463163	0.977997	0.999802
LOC4351745	LOC_Os12g10320	glucuronoxylan 4-O-methyltransferase 1	0.708407	0.23739	0.996573	0.693907	-1.57732	0.000207156	0.0087964	TRUE	-0.522232	0.0922643	0.40862
LOC4337003	LOC_Os04g52660	uncharacterized LOC4337003	1.15255	0	0.892944	0.991194	NA	0.000635796	0.0176163	FALSE	0.150598	0.796462	0.981942
LOC4339566	LOC_Os05g48240	dynamin-related protein 5A	1.6539	1.00413	1.41593	1.50053	-0.719919	0.0039317	0.0512838	TRUE	0.0837187	0.541406	0.877163
LOC4325892	LOC_Os01g13080	60S acidic ribosomal protein P3-like	0.498684	1.48268	0.951116	0.90847	1.57201	0.000628583	0.017499	TRUE	-0.0661833	0.610354	0.91161
LOC4348823	LOC_Os10g32540	uncharacterized LOC4348823	0.402176	0.0610696	0.359413	0.340467	-2.7193	0.00404355	0.052094	TRUE	-0.0781281	0.740573	0.963669
LOC112939253	LOC_Os06g03514	succinate dehydrogenase subunit 8B, mitochondrial	0.264777	0	0.151138	0.232353	NA	0.000450303	0.0144277	FALSE	0.620458	0.117231	0.456211
LOC4325558	LOC_Os01g11230	heme-binding protein 2	2.02772	0.215039	1.60035	1.25014	-3.23719	9.36407e-05	0.00547516	TRUE	-0.356303	0.1959	0.580928
LOC4332765	LOC_Os03g21840	reticulon-like protein B16	0	2.67245	1.37406	0.94234	NA	3.4665e-06	0.000710309	FALSE	-0.544129	0.523948	0.869963
LOC9269734	LOC_Os08g39810	lysine-specific demethylase JMJ30	0	4.46549	0.700427	0.562254	NA	6.69626e-07	0.000222644	FALSE	-0.317013	0.844281	0.994568
LOC4345949	LOC_Os08g39120	uncharacterized LOC4345949	1.23366	0	0.227258	0.208069	NA	2.74921e-05	0.00257694	FALSE	-0.127272	0.885412	0.999802
LOC4326992	LOC_Os01g21960	probable receptor-like protein kinase At5g18500	1.02527	0.639073	0.792642	0.813752	-0.681956	0.00726888	0.0737859	TRUE	0.0379182	0.844159	0.994568
LOC4337732	LOC_Os05g04500	peroxidase 5	1.0608	0.912191	0.986859	0.95153	-0.21774	0.272741	0.631404	FALSE	-0.0525957	0.763403	0.970231
LOC9270900	LOC_Os03g04680	noroxomaritidine synthase	0.800534	0.501014	0.960275	0.957338	-0.676113	0.000745357	0.0194314	TRUE	-0.0044184	0.95842	0.999802
LOC4339002	LOC_Os05g38400	ATP-dependent zinc metalloprotease FTSH 8, mitochondrial-like	1.10099	0.59065	0.821214	0.972021	-0.898428	0.0111693	0.0959659	TRUE	0.243229	0.0637548	0.347641
LOC4349889	LOC_Os11g06880	long chain acyl-CoA synthetase 9, chloroplastic	1.50397	0.577932	1.14901	0.94718	-1.3798	0.000122746	0.00655464	TRUE	-0.278682	0.385708	0.782474
LOC4342404	LOC_Os07g05480	photosystem I reaction center subunit psaK, chloroplastic	2.46601	1.28937	2.30588	1.93516	-0.93551	0.250234	0.606676	FALSE	-0.252861	0.350345	0.751298
LOC4330429	LOC_Os02g47170	uncharacterized protein At1g51745	0.490603	0	0.203119	0.150659	NA	0.000133604	0.00691094	FALSE	-0.431039	0.37751	0.775575
LOC4332392	LOC_Os03g16470	uncharacterized LOC4332392	0.864203	0	0.128833	0.379199	NA	0.00392578	0.0512446	FALSE	1.55746	0.0167068	0.184595
LOC4340110	LOC_Os06g05359	putative disease resistance RPP13-like protein 3	0	0.354723	0.251971	0.115489	NA	0.000398275	0.0132946	FALSE	-1.1255	0.071738	0.366765
LOC4328232	LOC_Os02g04420	uncharacterized LOC4328232	1.16128	0	0.598784	0.683669	NA	8.9003e-05	0.00535294	FALSE	0.191263	0.637353	0.923978
LOC4341418	LOC_Os06g39140	two-on-two hemoglobin-3	1.22392	0	0.684643	0.913801	NA	0.000194279	0.00845328	FALSE	0.416529	0.376023	0.775024
LOC4338396	LOC_Os05g25320	protein FAR1-RELATED SEQUENCE 5	0.0952383	1.06338	0.341546	0.403559	3.48097	0.0358507	0.198638	TRUE	0.240702	0.67422	0.940106
LOC4343166	LOC_Os07g27810	uncharacterized LOC4343166	0.929458	0.762364	0.87051	0.863716	-0.28591	0.0862142	0.348696	FALSE	-0.0113037	0.894139	0.999802
LOC4346335	LOC_Os08g44840	BAHD acyltransferase DCR	1.9867	1.37395	1.46158	1.46412	-0.532044	0.0353563	0.196732	TRUE	0.0025012	0.97075	0.999802
LOC4334789	LOC_Os03g63280	uncharacterized protein At4g15970	0.871827	0.380385	0.639933	0.7836	-1.19658	0.00502424	0.058959	TRUE	0.292198	0.0879041	0.400205
LOC4327835	LOC_Os01g57210	katanin p80 WD40 repeat-containing subunit B1 homolog	0.796303	0.188596	0.598391	0.682307	-2.07802	0.000733975	0.0192472	TRUE	0.189333	0.566408	0.889809
LOC4337620	LOC_Os05g02510	beta-hexosaminidase 1	1.5186	0.621399	1.01889	0.939948	-1.28914	0.00112401	0.0248608	TRUE	-0.116351	0.551739	0.88253
LOC4334775	LOC_Os03g63040	mediator of RNA polymerase II transcription subunit 1.1	0.336566	0	0.202254	0.214049	NA	0.000586053	0.0167381	FALSE	0.0817739	0.815655	0.987086
LOC4328076	LOC_Os02g02424	transcription factor IIIA	0	0.296431	0.0269185	0.123972	NA	0.000162181	0.00766205	FALSE	2.20335	0.013928	0.166466
LOC9266501	LOC_Os02g55470	alpha-1,6-mannosyl-glycoprotein 2-beta-N-acetylglucosaminyltransferase	0.579706	0	0.945957	0.843672	NA	0.00121821	0.0262116	FALSE	-0.165093	0.596187	0.905334
LOC107279230	LOC_Os10g41120	uncharacterized LOC107279230	1.32668	0	0.923989	0.825042	NA	0.000127326	0.00671483	FALSE	-0.163409	0.685222	0.944674
LOC4328172	LOC_Os02g03575	uncharacterized LOC4328172	1.84119	0.11613	0.546967	0.452541	-3.98683	0.00412754	0.0526688	TRUE	-0.273403	0.684041	0.944674
LOC4327489	LOC_Os01g60110	calcium uniporter protein 6, mitochondrial	0	3.19275	0.2999	0.0891317	NA	5.20144e-06	0.000925856	FALSE	-1.75047	0.0841084	0.392089
LOC4333543	LOC_Os03g43910	kxDL motif-containing protein 1	0	1.28183	0.137354	0.484907	NA	4.86468e-05	0.00375988	FALSE	1.81981	0.0639202	0.348028
LOC4332225	LOC_Os03g14020	calmodulin-lysine N-methyltransferase	0.966686	4.67567	0.811794	0.803977	2.27405	0.0137082	0.107794	TRUE	-0.013958	0.994906	0.999802
LOC4352407	LOC_Os12g34854	DNA-directed RNA polymerase I subunit rpa43	1.95894	0	0.735394	1.08103	NA	0.00150883	0.0295764	FALSE	0.555823	0.341967	0.74415
LOC4325905	LOC_Os01g48280	ubiquitin-conjugating enzyme E2 36	2.41367	1.43935	2.38333	2.20649	-0.745806	0.0023335	0.0378995	TRUE	-0.111223	0.499505	0.85619
LOC4327019	LOC_Os01g55580	protein tesmin/TSO1-like CXC 5	0	1.19798	0.556182	0.690838	NA	1.68235e-05	0.00181879	FALSE	0.312791	0.737105	0.962318
LOC4332721	LOC_Os03g21120	probable apyrase 1	0.683566	0.0487821	0.343173	0.362821	-3.80866	0.00711879	0.0728075	TRUE	0.0803202	0.83498	0.992038
LOC4332223	LOC_Os03g14000	acyl-CoA-binding domain-containing protein 5-like	0.644466	0	0.64766	0.698388	NA	9.70427e-06	0.00132565	FALSE	0.108792	0.667789	0.937523
LOC4334833	LOC_Os03g63860	outer envelope pore protein 24, chloroplastic-like	1.16419	0.40653	0.926749	0.884647	-1.51789	0.00011516	0.00626344	TRUE	-0.067077	0.684947	0.944674
LOC4347679	LOC_Os09g36250	protein ODORANT1	0.892534	0	1.03242	1.49646	NA	0.00114851	0.0252042	FALSE	0.535524	0.0824765	0.389946
LOC4342075	LOC_Os06g50220	uncharacterized LOC4342075	1.37475	0	0.287029	1.04785	NA	0.000313973	0.0113684	FALSE	1.86816	0.00471189	0.0990708
LOC4343268	LOC_Os07g30810	nucleobase-ascorbate transporter 11	0.327581	1.21381	0.644031	0.489159	1.88962	0.00699667	0.0721447	TRUE	-0.396827	0.104092	0.432157
LOC4332722	LOC_Os03g21140	zinc finger CCCH domain-containing protein 22-like	1.29714	0.21762	0.666263	0.937196	-2.57545	0.00899347	0.0841306	TRUE	0.49226	0.278217	0.684182
LOC4338552	LOC_Os05g30140	serine/arginine-rich-splicing factor SR34	2.18615	0.137905	1.58761	1.08971	-3.98664	0.00158703	0.0306316	TRUE	-0.542918	0.196604	0.581821
LOC4343843	LOC_Os07g41280	probable 6-phosphogluconolactonase 2	0.472052	0	0.500207	0.388141	NA	0.00238865	0.038441	FALSE	-0.365944	0.122178	0.465809
LOC4344422	LOC_Os08g01150	protein O-glucosyltransferase 1	1.16221	0	0.453303	0.400857	NA	0.000286361	0.0107826	FALSE	-0.177388	0.790557	0.979104
LOC4325199	LOC_Os01g07520	class E vacuolar protein-sorting machinery protein HSE1	1.32516	0.559664	0.778482	0.862339	-1.24353	1.02358e-05	0.0013517	TRUE	0.147593	0.434687	0.81789
LOC4339191	LOC_Os05g41480	probable sugar phosphate/phosphate translocator At4g32390	0.454169	0.1862	0.351268	0.349889	-1.28638	1.33044e-05	0.00156928	TRUE	-0.0056766	0.958982	0.999802
LOC4330040	LOC_Os02g41680	phenylalanine ammonia-lyase-like	1.63415	0.796355	1.66839	1.7942	-1.03706	1.13161e-07	6.64706e-05	TRUE	0.10488	0.459819	0.832932
LOC4341111	LOC_Os06g30440	probable indole-3-acetic acid-amido synthetase GH3.7	0.947382	0	0.500141	0.295418	NA	0.00035559	0.0122597	FALSE	-0.759579	0.159319	0.529042
LOC4340564	LOC_Os06g12390	beta-1,3-galactosyltransferase GALT1	0.049601	0.395541	0.203723	0.303775	2.99539	0.00385057	0.0505625	TRUE	0.576391	0.0967584	0.419746
LOC4325155	LOC_Os01g18640	putative L-cysteine desulfhydrase 1	0.614797	0.205739	0.721537	0.618357	-1.57929	0.296102	0.658245	FALSE	-0.222634	0.293259	0.697789
LOC4347118	LOC_Os09g25900	probable xyloglucan glycosyltransferase 2	0.176761	0.752623	0.442708	0.318193	2.09013	0.000669168	0.018086	TRUE	-0.47645	0.0439167	0.295104
LOC107275752	LOC_Os12g38430	serine/arginine-rich SC35-like splicing factor SCL30	0.601136	0	0.359965	0.603576	NA	0.000202886	0.00869891	FALSE	0.74568	0.159654	0.529581
LOC4335543	LOC_Os04g28100	U-box domain-containing protein 9	0.0400731	2.34271	0.662459	0.280111	5.8694	0.00160938	0.0307151	TRUE	-1.24183	0.0994958	0.424971
LOC4336624	LOC_Os04g46930	serine racemase-like	0.199897	2.91268	0.84459	0.962241	3.86502	0.000816552	0.0202952	TRUE	0.188147	0.747578	0.965468
LOC4341310	LOC_Os06g36700	T-complex protein 1 subunit epsilon	1.71797	0.93191	1.23582	1.56351	-0.882441	1.88634e-08	1.58291e-05	TRUE	0.339319	0.0977114	0.421933
LOC4345934	LOC_Os08g38900	tricin synthase 1-like	1.36594	1.18929	1.47206	1.33503	-0.199792	0.2346	0.587787	FALSE	-0.140968	0.135521	0.488078
LOC4332383	LOC_Os03g16369	serine/arginine repetitive matrix protein 1	0.553603	0.161358	0.399802	0.594803	-1.77859	0.000466535	0.0147865	TRUE	0.573125	0.0192885	0.199826
LOC4337924	LOC_Os05g07650	transmembrane 9 superfamily member 12	1.37652	1.05778	1.22252	1.50874	-0.379991	0.145595	0.468184	FALSE	0.30348	0.00113699	0.0477337
LOC4325297	LOC_Os01g50340	zinc finger BED domain-containing protein RICESLEEPER 1-like	1.91589	0	1.10683	1.18998	NA	1.1407e-05	0.00143581	FALSE	0.104504	0.897428	0.999802
LOC4348057	LOC_Os10g04590	uncharacterized LOC4348057	0.290856	1.96557	0.386651	0.208099	2.75657	8.15198e-05	0.00507353	TRUE	-0.893763	0.448767	0.827117
LOC4331858	LOC_Os03g08620	B3 domain-containing protein Os03g0184500-like	2.38339	0	1.27729	0.77867	NA	0.000280609	0.0107497	FALSE	-0.713999	0.200586	0.587413
LOC4346440	LOC_Os09g04110	coatomer subunit alpha-3-like	1.37142	0.769234	1.44041	1.58194	-0.834181	0.00432606	0.0539136	TRUE	0.135219	0.174499	0.551145
LOC4327429	LOC_Os01g61440	uncharacterized LOC4327429	0.655548	0	0.834407	0.553433	NA	0.000770757	0.019691	FALSE	-0.592344	0.307815	0.712404
LOC4350326	LOC_Os11g19480	receptor protein kinase-like protein ZAR1	2.79773	0.685785	3.20426	2.74647	-2.02843	0.0791553	0.329135	FALSE	-0.22241	0.522386	0.868741
LOC4336546	LOC_Os04g45900	probable metal-nicotianamine transporter YSL16	1.03468	0	0.768539	0.70547	NA	0.00275519	0.0415684	FALSE	-0.123535	0.769068	0.971752
LOC4339395	LOC_Os05g45180	anthocyanidin 5,3-O-glucosyltransferase	0.0581193	1.79425	0.95964	0.73127	4.94822	1.29693e-05	0.00155473	TRUE	-0.392089	0.711627	0.954521
LOC4341328	LOC_Os06g36990	probable phospholipid-transporting ATPase 4	0.494495	0.111948	0.435367	0.584557	-2.14313	0.000463739	0.0147244	TRUE	0.425112	0.0898515	0.403464
LOC9266258	LOC_Os11g20310	shaggy-related protein kinase NtK-1-like	0	0.225774	0.0612324	0.0531734	NA	2.09926e-05	0.00213958	FALSE	-0.20359	0.668565	0.937543
LOC4345982	LOC_Os08g39590	receptor protein kinase-like protein ZAR1	1.10813	0.307244	0.902777	1.09156	-1.85066	0.158505	0.489087	FALSE	0.273943	0.348387	0.749873
LOC4328349	LOC_Os02g06170	uncharacterized LOC4328349	0.246165	0	0.311885	0.366123	NA	0.00257027	0.04013	FALSE	0.231314	0.54254	0.878041
LOC4351854	LOC_Os12g13460	ribulose-1,5 bisphosphate carboxylase/oxygenase large subunit N-methyltransferase, chloroplastic	2.30004	0.491056	1.49471	1.03167	-2.2277	0.0247735	0.156192	TRUE	-0.534879	0.0917839	0.407657
LOC9270982	LOC_Os05g16640	nitrate regulatory gene2 protein	0.936532	0	0.72607	0.888579	NA	0.000142138	0.00713605	FALSE	0.291392	0.395149	0.790043
LOC4348954	LOC_Os10g34614	uncharacterized LOC4348954	1.75285	0	0.381851	0.643778	NA	0.000206654	0.00879627	FALSE	0.753555	0.115878	0.453875
LOC4348836	LOC_Os10g32770	WD repeat-containing protein WDS homolog	0.2236	0	0.118907	0.170865	NA	0.0007604	0.0196002	FALSE	0.523026	0.237061	0.632977
LOC4339188	LOC_Os05g41440	cytochrome P450 98A1	0.956649	0.624467	1.02339	1.05374	-0.615364	0.0748067	0.318109	FALSE	0.0421716	0.792635	0.980186
LOC4329563	LOC_Os02g33140	40S ribosomal protein S14	1.73955	0.956087	1.38088	1.31344	-0.8635	0.00219052	0.0367555	TRUE	-0.0722311	0.577272	0.89471
LOC4350434	LOC_Os11g25860	receptor like protein kinase S.2	0.912028	0.347383	0.494321	0.637388	-1.39255	0.0069006	0.0715436	TRUE	0.366724	0.35946	0.760322
LOC4330061	LOC_Os02g42134	ADP-ribosylation factor GTPase-activating protein AGD2	0.588591	0.0443601	0.511102	0.704392	-3.72993	0.0021984	0.0367555	TRUE	0.462767	0.401349	0.795009
LOC4340462	LOC_Os06g10880	bZIP transcription factor 46-like	0.853741	0	0.625153	0.936092	NA	0.0037472	0.0497733	FALSE	0.582442	0.296239	0.701053
LOC4336273	LOC_Os04g41820	transcription factor RF2a-like	2.44889	0	0.464684	1.05563	NA	0.000127281	0.00671483	FALSE	1.18378	0.183613	0.563718
LOC4329657	LOC_Os02g35000	chaperone protein dnaJ 10	2.20185	0	0.518674	0.282803	NA	0.00429678	0.0537382	FALSE	-0.875033	0.214075	0.605114
LOC4339291	LOC_Os05g43582	putative rRNA methylase YtqB	3.01793	0	2.30116	5.017	NA	0.00209833	0.0359781	FALSE	1.12447	0.00294144	0.0772438
LOC4328036	LOC_Os02g01940	lysine-specific demethylase JMJ25	1.17185	0	0.840456	0.55481	NA	0.000402302	0.0133668	FALSE	-0.599179	0.144276	0.503714
LOC4333493	LOC_Os03g42750	exocyst complex component SEC3A	2.49629	1.00785	2.04119	2.28117	-1.30851	0.000254983	0.0100973	TRUE	0.160367	0.716736	0.954929
LOC9267257	LOC_Os01g50860	chloride channel protein CLC-e	0	0.492913	0.077981	0.263624	NA	5.76008e-05	0.00412793	FALSE	1.75729	0.0531214	0.320042
LOC4331284	LOC_Os03g01150	palmitoyl-protein thioesterase 1	1.58059	0.370131	2.01024	1.86359	-2.09435	0.00177964	0.0323976	TRUE	-0.109286	0.673853	0.940073
LOC4334540	LOC_Os03g59670	transcription factor bHLH106	0.044363	1.38729	1.29281	0.800359	4.96677	0.00128582	0.0269747	TRUE	-0.691791	0.120295	0.461888
LOC4326326	LOC_Os01g47780	fasciclin-like arabinogalactan protein 11	2.69107	1.98076	3.35283	3.23053	-0.442126	0.0691912	0.30191	FALSE	-0.0536099	0.589707	0.90285
LOC4326316	LOC_Os01g39380	DENN domain and WD repeat-containing protein SCD1	0.978378	1.75979	0.806693	1.09413	0.846942	0.0112941	0.0965198	TRUE	0.439699	0.0163021	0.181677
LOC4352605	LOC_Os12g38620	asparagine synthetase domain-containing protein 1	0	0.355831	0.225397	0.490756	NA	0.00450147	0.0552305	FALSE	1.12254	0.00457039	0.0978381
LOC4337172	LOC_Os04g54870	binding partner of ACD11 1	0.531629	0.159806	0.461344	0.484967	-1.7341	5.1517e-06	0.000925856	TRUE	0.0720442	0.650571	0.929811
LOC4327588	LOC_Os01g59740	protein RETICULATA-RELATED 3, chloroplastic	0.942587	0.466375	0.729708	0.719266	-1.01513	0.000932405	0.0221739	TRUE	-0.0207924	0.939597	0.999802
LOC4344491	LOC_Os08g02040	uncharacterized LOC4344491	0.309313	0.636119	0.395977	0.429298	1.04023	0.00425731	0.0535492	TRUE	0.116563	0.578549	0.895789
LOC4345460	LOC_Os08g29730	golgin candidate 4	1.09149	0.0721362	0.740703	0.682488	-3.91943	6.39316e-05	0.00439778	TRUE	-0.11809	0.863124	0.998871
LOC4324446	LOC_Os01g40640	30S ribosomal protein S1 homolog A	0.350382	0	0.952338	0.563326	NA	0.00118321	0.0257522	FALSE	-0.757504	0.0727516	0.36924
LOC4337904	LOC_Os05g07090	acyl-coenzyme A oxidase 4, peroxisomal	2.68627	0	2.02667	1.87967	NA	3.02272e-06	0.000634123	FALSE	-0.108627	0.8612	0.99791
LOC4349019	LOC_Os10g35540	AB hydrolase superfamily protein YfhM	1.35075	0.105685	0.763581	1.09495	-3.67592	0.00225683	0.0372028	TRUE	0.520014	0.105766	0.435407
LOC9271734	LOC_Os03g60820	D-xylose-proton symporter-like 3, chloroplastic	1.30792	0.389547	0.498496	0.414726	-1.74741	0.00025039	0.0100973	TRUE	-0.265424	0.38565	0.782474
LOC4339266	LOC_Os05g43240	jacalin-related lectin 3	0.680795	0	0.554827	0.60358	NA	0.000613056	0.0173129	FALSE	0.121506	0.825646	0.989682
LOC4336370	LOC_Os04g43140	DEAD-box ATP-dependent RNA helicase 13	0.624755	0	0.912814	0.650922	NA	0.000631637	0.0175563	FALSE	-0.487835	0.227686	0.621175
LOC4328487	LOC_Os02g08120	calmodulin-binding protein 60 C	1.12993	0.607479	1.06442	1.04818	-0.895322	0.00056365	0.0163635	TRUE	-0.0221858	0.868802	0.999802
LOC4324710	LOC_Os01g56580	casein kinase 1-like protein HD16	1.10624	0.51113	0.56981	0.675341	-1.1139	0.0143119	0.110616	TRUE	0.245135	0.144724	0.504528
LOC4347900	LOC_Os09g39550	uncharacterized protein At2g27730, mitochondrial	1.52315	0.808506	1.51751	1.00451	-0.913731	0.000275838	0.0106727	TRUE	-0.595215	0.0134211	0.164127
LOC4336140	LOC_Os04g39700	60S ribosomal protein L6-3	1.58083	0.914587	1.66245	2.03017	-0.78949	0.0296494	0.175271	TRUE	0.288292	0.0261393	0.231837
LOC4341429	LOC_Os06g39470	acyl transferase 7-like	1.6019	1.13956	1.63459	1.11293	-0.49131	0.264132	0.62243	FALSE	-0.554571	0.0010306	0.0453819
LOC4336981	LOC_Os04g52400	MADS-box transcription factor 31-like	1.37848	0.470938	1.03833	0.753991	-1.54947	0.000106761	0.00593484	TRUE	-0.461639	0.0579892	0.334075
LOC4332638	LOC_Os03g19870	GPN-loop GTPase QQT2	1.92519	0	1.1943	1.40029	NA	8.48376e-06	0.00123554	FALSE	0.229563	0.337898	0.74147
LOC4330211	LOC_Os02g44104	F-box protein At5g51370	0	1.00643	0.417307	0.938456	NA	0.00746445	0.0752079	FALSE	1.16918	0.0114191	0.151282
LOC9269555	LOC_Os01g26020	uncharacterized LOC9269555	0	1.56012	0.995683	0.540921	NA	0.00899012	0.0841306	FALSE	-0.880268	0.0745383	0.373054
LOC4336846	LOC_Os04g50860	UV-B-induced protein At3g17800, chloroplastic	0	1.56604	0.700262	0.729591	NA	2.13825e-05	0.00215316	FALSE	0.059193	0.968174	0.999802
LOC4331372	LOC_Os03g02160	zinc finger CCCH domain-containing protein 44	0.371056	0.774316	0.437189	0.560186	1.06129	0.0131438	0.104948	TRUE	0.357649	0.0256836	0.230322
LOC4341406	LOC_Os06g38960	uncharacterized LOC4341406	1.17879	0.634341	0.879779	1.16859	-0.893974	4.54182e-05	0.00361046	TRUE	0.409555	0.0379031	0.275648
LOC4327465	LOC_Os01g62760	probable protein phosphatase 2C 9	0.865711	0.218519	0.875725	1.19596	-1.98613	0.000251898	0.0100973	TRUE	0.449617	0.0538431	0.321995
LOC4349147	LOC_Os10g37740	shaggy-related protein kinase alpha	0.605074	1.90802	0.905329	0.355116	1.65689	0.00386227	0.0506045	TRUE	-1.35015	0.000258034	0.0226787
LOC4333934	LOC_Os03g51110	transcription factor MYB52	1.53448	0.0921029	0.489213	0.447639	-4.05836	0.000942258	0.0223627	TRUE	-0.128126	0.843506	0.994568
LOC4351590	LOC_Os12g06810	WD repeat-containing protein 48	1.33078	0.430336	1.11172	1.1449	-1.62873	1.51723e-08	1.4268e-05	TRUE	0.0424302	0.868439	0.999802
LOC4334708	LOC_Os03g62070	IAA-amino acid hydrolase ILR1-like 4	14.8095	18.6953	21.5769	22.3747	0.336152	0.327128	0.692922	FALSE	0.0523846	0.726783	0.958765
LOC9269730	LOC_Os11g11890	LRR receptor-like serine/threonine-protein kinase HSL2	0.411291	1.02412	0.334391	0.682504	1.31615	0.0115547	0.0977522	TRUE	1.0293	0.000966879	0.0441031
LOC4350617	LOC_Os11g32260	probable alpha-mannosidase At5g13980	2.13232	1.20665	2.04566	2.10335	-0.821421	2.66122e-05	0.00256262	TRUE	0.0401217	0.843258	0.994568
LOC4350399	LOC_Os11g24484	very-long-chain 3-oxoacyl-CoA reductase-like protein At1g24470	0.423152	0	0.73731	0.539715	NA	0.000193374	0.00843475	FALSE	-0.450074	0.219195	0.611196
LOC4332663	LOC_Os03g20340	SNF1-related protein kinase regulatory subunit beta-1	0.623248	0	0.56768	0.588698	NA	5.48024e-05	0.00402387	FALSE	0.0524488	0.915184	0.999802
LOC4324953	LOC_Os01g65230	3-phosphoinositide-dependent protein kinase 2	0.081589	0.775489	0.318562	0.341834	3.24866	0.0112468	0.0962556	TRUE	0.101724	0.763992	0.970231
LOC4342696	LOC_Os07g10690	CTD small phosphatase-like protein 2	0.402565	0	0.439896	0.553233	NA	0.00117007	0.0255501	FALSE	0.330726	0.28072	0.686226
LOC4342890	NA	uncharacterized LOC4342890	1.2487	0.190691	0.44823	0.882615	-2.71111	1.29263e-05	0.00155473	TRUE	0.977547	0.00190225	0.062034
LOC4351878	LOC_Os12g14110	uncharacterized LOC4351878	0.251588	2.3637	0.361903	0.469976	3.23191	1.48279e-07	7.78923e-05	TRUE	0.376983	0.420589	0.808417
LOC4329691	LOC_Os02g35560	uncharacterized LOC4329691	1.58973	0.293691	0.449978	0.491093	-2.43641	0.00168184	0.0312301	TRUE	0.126144	0.839335	0.993212
LOC4328735	LOC_Os02g12600	probable 28S rRNA (cytosine-C(5))-methyltransferase	0	2.63991	0.430716	0.223448	NA	0.0105132	0.092355	FALSE	-0.946797	0.583591	0.898897
LOC4343750	LOC_Os07g39780	SUMO-activating enzyme subunit 2	0.97616	2.72559	1.18204	1.45801	1.48138	0.00359804	0.0485488	TRUE	0.302723	0.152631	0.517637
LOC4330468	LOC_Os02g47790	monodehydroascorbate reductase 1, peroxisomal-like	0.612652	7.85057	1.40403	1.46116	3.67966	0.000123394	0.00656933	TRUE	0.0575425	0.929088	0.999802
LOC4337071	LOC_Os04g53510	uncharacterized LOC4337071	0.486571	0.020594	0.129463	0.267791	-4.56235	0.00338789	0.0470385	TRUE	1.04856	0.0259854	0.231347
LOC4340905	LOC_Os06g21980	uncharacterized protein At2g17340	2.52804	0.303283	2.03691	1.75607	-3.05928	0.0426847	0.222147	TRUE	-0.214036	0.325975	0.728716
LOC4332399	LOC_Os03g16600	uncharacterized LOC4332399	2.40623	0.270081	1.45866	2.69266	-3.15532	0.00539542	0.0616371	TRUE	0.884388	0.0705987	0.363518
LOC4340387	LOC_Os06g09540	phosphoinositide phosphatase SAC3	0.39722	1.054	0.285625	0.343095	1.40786	0.000117199	0.00635471	TRUE	0.264488	0.617947	0.915761
LOC4337607	LOC_Os05g02300	probable histone H2A.6	0.833174	0.193197	0.636614	0.812023	-2.10854	8.17661e-05	0.00507353	TRUE	0.351103	0.150664	0.514533
LOC4347802	LOC_Os09g38060	nicotinate-nucleotide pyrophosphorylase [carboxylating], chloroplastic-like	1.24399	0.255276	0.895719	0.968622	-2.28484	0.0527674	0.252956	FALSE	0.112887	0.751249	0.967011
LOC4332617	LOC_Os03g19530	DEAD-box ATP-dependent RNA helicase 24-like	0.90095	3.08308	1.57021	1.52383	1.77485	0.000214879	0.00901572	TRUE	-0.0432518	0.918775	0.999802
LOC4334288	LOC_Os03g56420	uncharacterized protein At1g01500	0.564384	0	0.735591	0.570487	NA	0.000383823	0.0129822	FALSE	-0.366709	0.302414	0.708088
LOC4350692	LOC_Os11g34350	ABC transporter E family member 2	1.00323	1.98706	1.08633	1.36533	0.985988	0.0267024	0.163612	TRUE	0.329784	0.0110712	0.148492
LOC4339440	LOC_Os05g45890	tRNA(His) guanylyltransferase 2	0.148233	2.8125	0.940078	1.51322	4.24592	9.44753e-07	0.000275683	TRUE	0.686773	0.214448	0.605615
LOC4330946	LOC_Os02g54470	60S ribosomal protein L35a-1	1.2423	0.744263	1.26207	1.09383	-0.739131	0.00480511	0.0574073	TRUE	-0.206398	0.1237	0.46896
LOC4326883	LOC_Os01g36620	putative pectate lyase 21	0.363752	1.69869	1.00608	1.26209	2.2234	0.000580772	0.0166573	TRUE	0.32707	0.340173	0.742866
LOC4337509	LOC_Os04g59540	1-phosphatidylinositol-3-phosphate 5-kinase FAB1B	1.31469	0	0.524186	0.5032	NA	0.0212004	0.141513	FALSE	-0.0589458	0.870853	0.999802
LOC4349913	LOC_Os11g07280	coatomer subunit beta-1-like	1.65225	1.30078	1.18769	1.18815	-0.345057	0.00366007	0.0491224	TRUE	0.000553255	0.948277	0.999802
LOC4342072	LOC_Os06g50154	translocon-associated protein subunit alpha	1.94102	1.16084	1.20271	1.54793	-0.741652	0.00770403	0.0766142	TRUE	0.364051	0.0420879	0.288416
LOC4340501	LOC_Os06g11440	uncharacterized LOC4340501	0.0382085	0.369144	0.0702499	0.162799	3.27222	0.000855478	0.0210085	TRUE	1.21252	0.0260151	0.231375
LOC4330368	LOC_Os02g46380	probable purine permease 11	0.827205	0	0.375537	0.335167	NA	0.00402101	0.0519109	FALSE	-0.164076	0.708724	0.953555
LOC4334913	LOC_Os04g01600	glyoxylate/hydroxypyruvate reductase HPR3	0.726648	0	0.4285	0.486089	NA	0.000580966	0.0166573	FALSE	0.181925	0.745628	0.964515
LOC4340510	LOC_Os06g11630	F-box protein FBW2	0.906707	0.0537922	0.586532	0.712918	-4.07517	0.00344623	0.0473549	TRUE	0.281525	0.655072	0.93149
LOC4345098	LOC_Os08g15500	glutamyl-tRNA reductase-binding protein, chloroplastic	1.22612	0.0552827	1.20269	0.709521	-4.47113	0.00246073	0.0389604	TRUE	-0.76135	0.0105304	0.144466
LOC4340230	LOC_Os06g06910	protein ALP1-like	1.46237	0	0.438546	0.533486	NA	0.00168158	0.0312301	FALSE	0.282723	0.727506	0.958819
LOC4330446	LOC_Os02g47440	syntaxin-22	0.885979	0.0964183	0.677592	0.74572	-3.19989	0.00136801	0.0281297	TRUE	0.138218	0.763189	0.970231
LOC4343939	LOC_Os07g42895	ATP-dependent RNA helicase DEAH11, chloroplastic	0.654219	0.0673508	0.445313	0.565474	-3.28001	0.000448315	0.0144277	TRUE	0.344642	0.355677	0.756006
LOC4324619	LOC_Os01g56510	beta-glucosidase BoGH3B	0.931998	0	0.984397	1.00976	NA	0.000184146	0.00832416	FALSE	0.0367048	0.922753	0.999802
LOC4345681	LOC_Os08g34150	temperature-induced lipocalin-1	1.25558	0.167169	0.983022	0.758651	-2.90898	5.34602e-06	0.000941908	TRUE	-0.373787	0.132009	0.483921
LOC4339307	LOC_Os05g43850	tubby-like F-box protein 9	0.63353	0.300639	0.285732	0.534775	-1.07538	0.0134323	0.106336	TRUE	0.904269	0.0445268	0.296877
LOC4332012	LOC_Os03g11010	metal transporter Nramp2-like	0.82906	0.042862	0.773347	0.49432	-4.27371	0.00106658	0.0241894	TRUE	-0.645671	0.0692499	0.361219
LOC4346429	LOC_Os09g03610	flowering time control protein FCA	0.0662352	1.25999	0.928219	1.25927	4.24967	5.3481e-08	3.92684e-05	TRUE	0.440055	0.287764	0.692844
LOC4341352	LOC_Os06g37420	histone deacetylase 2	2.56274	0	2.35467	0.961257	NA	0.0012114	0.0261288	FALSE	-1.29253	0.0220728	0.212672
LOC4348488	LOC_Os10g22980	uncharacterized LOC4348488	0.352888	0.0516527	0.394806	0.581128	-2.77229	0.00235506	0.0380622	TRUE	0.55771	0.217039	0.608324
LOC4324037	LOC_Os01g32120	probable calcium-binding protein CML11	1.97242	0	1.01956	0.914907	NA	0.00123409	0.0264488	FALSE	-0.156252	0.776331	0.973745
LOC4343770	LOC_Os07g40030	protein ANTHESIS POMOTING FACTOR 1	1.17234	4.70809	1.31767	2.17348	2.00575	0.0507289	0.24681	FALSE	0.722016	0.10198	0.429343
LOC4334707	LOC_Os03g62060	IAA-amino acid hydrolase ILR1-like 3	1.39521	1.35253	1.51373	1.48336	-0.0448283	0.762402	0.927451	FALSE	-0.0292453	0.607363	0.910476
LOC9267678	NA	transmembrane 9 superfamily member 8	0.930523	0.534792	0.620033	0.725656	-0.799064	0.000105302	0.00590963	TRUE	0.22694	0.152975	0.51773
LOC4333022	LOC_Os03g27350	cysteine protease ATG4A-like	0.907471	0	0.407825	0.412097	NA	0.000441584	0.0142782	FALSE	0.0150361	0.979575	0.999802
LOC4349139	LOC_Os10g37630	plant UBX domain-containing protein 10	1.5853	0.189285	0.925796	1.30486	-3.06612	5.12472e-05	0.00386997	TRUE	0.495133	0.0693437	0.361297
LOC4347605	LOC_Os09g34860	probable 1-acylglycerol-3-phosphate O-acyltransferase	1.54578	0.504804	1.48375	0.810175	-1.61454	0.00133661	0.0277104	TRUE	-0.872945	0.0168669	0.185493
LOC4327395	NA	fasciclin-like arabinogalactan protein 4	1.52788	0	0.924265	0.801309	NA	9.78318e-06	0.00132615	FALSE	-0.205948	0.51234	0.864417
LOC112939278	NA	uncharacterized LOC112939278	1.08106	0	0.645936	1.09561	NA	0.000134409	0.00691094	FALSE	0.762268	0.297087	0.701772
LOC4330049	LOC_Os02g41860	probable aquaporin PIP2-2	0.968533	1.06058	0.924755	0.895957	0.130987	0.935931	0.983212	FALSE	-0.0456413	0.76393	0.970231
LOC9268609	LOC_Os05g51850	origin recognition complex subunit 4	0.684653	0.2034	0.547116	0.583195	-1.75105	0.0889187	0.354749	FALSE	0.0921311	0.660314	0.934705
LOC4344059	LOC_Os07g44660	xylulose kinase 2	2.02977	1.09012	1.31712	1.70649	-0.896834	0.0198319	0.135145	TRUE	0.373646	0.0232378	0.219399
LOC4351364	LOC_Os12g02910	probable galacturonosyltransferase 7	0.93965	0	0.365182	0.482658	NA	0.00109986	0.0245338	FALSE	0.402388	0.392623	0.787394
LOC4341554	LOC_Os06g41770	bZIP transcription factor 50-like	0.825923	0	0.595226	0.667394	NA	0.00231896	0.0377743	FALSE	0.165101	0.690688	0.946828
LOC4348767	LOC_Os10g31320	glycine-rich cell wall structural protein 2-like	3.63113	2.4578	4.39169	3.96613	-0.56305	0.00526834	0.0606789	TRUE	-0.147042	0.238346	0.634863
LOC4348938	LOC_Os10g34370	pentatricopeptide repeat-containing protein At1g61870, mitochondrial	2.7099	0.301992	2.76546	3.77341	-3.16566	0.00499896	0.0587925	TRUE	0.448347	0.370238	0.769482
LOC9271802	LOC_Os01g68320	DEAD-box ATP-dependent RNA helicase 30-like	0.25739	0.685547	0.361879	0.535535	1.4133	0.000132469	0.0068974	TRUE	0.565471	0.00848219	0.130902
LOC4329860	LOC_Os02g38220	eukaryotic translation initiation factor 4B1	0.774701	0.18854	0.807563	0.919091	-2.03877	0.0476521	0.236507	TRUE	0.186634	0.648085	0.928735
LOC4335957	LOC_Os04g36760	uncharacterized LOC4335957	2.36865	0	1.32455	0.79647	NA	0.0003993	0.0133014	FALSE	-0.73381	0.167253	0.540107
LOC4347853	LOC_Os09g38772	mitochondrial amidoxime reducing component 2	1.50837	6.42504	0.812551	1.28594	2.09071	9.7268e-05	0.00558325	TRUE	0.662295	0.537426	0.87587
LOC9272589	LOC_Os03g58204	60S ribosomal protein L4	1.66698	1.19566	1.55097	1.81979	-0.47943	0.0072523	0.0736599	TRUE	0.230605	0.0097418	0.140045
LOC4347072	LOC_Os09g25100	putative CBL-interacting protein kinase 27	1.92828	0.316193	0.493479	0.995554	-2.60843	0.0444815	0.227732	TRUE	1.01251	0.0442565	0.296061
LOC4328108	NA	pentatricopeptide repeat-containing protein At2g17033	0.140139	1.15692	0.273367	0.335652	3.04536	0.00472494	0.0568029	TRUE	0.296127	0.564498	0.889046
LOC4348695	LOC_Os10g29560	E3 ubiquitin ligase PQT3-like	0.320828	0.849093	0.294342	0.417451	1.40412	0.0566581	0.264415	FALSE	0.504116	0.103721	0.431842
LOC9266295	LOC_Os03g24040	E3 ubiquitin-protein ligase DIS1-like	0.733436	0	0.330769	0.847961	NA	0.000313992	0.0113684	FALSE	1.35818	0.000790051	0.0398174
LOC4332916	LOC_Os03g25110	uncharacterized LOC4332916	0.809675	0	0.400856	0.199094	NA	0.000730528	0.0191853	FALSE	-1.00964	0.0951258	0.415666
LOC4326630	LOC_Os01g43350	mitogen-activated protein kinase kinase kinase 7	0.316165	3.12582	0.221071	0.859485	3.30549	0.000152292	0.007399	TRUE	1.95896	0.00859993	0.131872
LOC4341205	LOC_Os06g34040	protein DJ-1 homolog A	1.37631	0.668455	1.57489	1.30919	-1.0419	0.000353021	0.0122321	TRUE	-0.266578	0.219946	0.611793
LOC4330565	LOC_Os02g49070	ADP-ribosylation factor GTPase-activating protein AGD12	0.219689	7.21125	0.744705	1.21655	5.03672	1.25986e-05	0.00155253	TRUE	0.70805	0.123099	0.467653
LOC112938812	LOC_Os04g30410	uncharacterized LOC112938812	0	0.22818	0	0	NA	0.000155636	0.00745917	FALSE	NA	0.966934	0.999802
LOC4345841	LOC_Os08g37370	mitochondrial uncoupling protein 5	0.559509	0.334227	0.391505	0.393369	-0.743333	0.026187	0.161409	TRUE	0.0068497	0.976483	0.999802
LOC4331254	LOC_Os02g58500	probable phospholipase A2 homolog 1	0.875744	4.91647	0.984949	1.09088	2.48904	0.00436875	0.0543174	TRUE	0.147373	0.850568	0.995458
LOC4340970	LOC_Os06g23684	nicotianamine aminotransferase A	2.19459	0	0.961469	0.271969	NA	0.00258632	0.040214	FALSE	-1.8218	0.00104726	0.045714
LOC4325029	LOC_Os01g67340	PTI1-like tyrosine-protein kinase 1	0.740344	0	0.556291	0.758218	NA	0.000187449	0.00833739	FALSE	0.446772	0.26852	0.672172
LOC4342453	LOC_Os07g06680	fasciclin-like arabinogalactan protein 15	0.799096	0.586128	1.03957	0.788946	-0.447154	0.0148507	0.113634	TRUE	-0.397983	0.00035305	0.025387
LOC4326025	LOC_Os01g25760	putative disease resistance protein RGA4	1.19997	0	0.687551	0.956384	NA	0.000300703	0.0111323	FALSE	0.476123	0.506029	0.860265
LOC4343814	LOC_Os07g40870	protein PELPK1	1.80193	0.469263	1.42292	1.46242	-1.94108	2.74399e-05	0.00257694	TRUE	0.0394952	0.956689	0.999802
LOC4343741	LOC_Os07g39590	U-box domain-containing protein 4	0.7759	2.25325	1.1618	1.74185	1.53807	0.000377758	0.0128759	TRUE	0.584262	0.0314078	0.254408
LOC4339162	LOC_Os05g41110	60S ribosomal protein L30	4.77289	9.89985	5.59588	7.10839	1.05254	0.00173162	0.0319859	TRUE	0.345159	0.0812212	0.387059
LOC4344054	LOC_Os07g44610	pyrrolidone-carboxylate peptidase	0.551704	1.40125	0.604501	0.633884	1.34475	0.0255177	0.158895	TRUE	0.0684741	0.665456	0.936891
LOC9269795	LOC_Os06g44450	zinc finger protein CONSTANS-LIKE 5	1.11586	0.294293	0.766672	1.13541	-1.92283	0.188252	0.533942	FALSE	0.566532	0.0427011	0.290054
LOC4337898	LOC_Os05g07030	arginine--tRNA ligase, chloroplastic/mitochondrial	1.28296	3.15641	1.74222	1.79467	1.29881	0.000745409	0.0194314	TRUE	0.0427932	0.937813	0.999802
LOC4333407	LOC_Os03g40670	glycerophosphodiester phosphodiesterase GDPD6	0.633985	1.99804	1.28461	0.829417	1.65606	2.96117e-05	0.00275787	TRUE	-0.631166	0.00714221	0.120642
LOC4343486	LOC_Os07g35410	putative receptor-like protein kinase At4g00960	0.251508	1.60006	0.608499	0.82854	2.66946	0.0759394	0.321527	FALSE	0.445316	0.266902	0.670114
LOC4342842	LOC_Os07g14650	uncharacterized LOC4342842	0	0.359038	0.300167	0.243174	NA	0.00498435	0.0586975	FALSE	-0.303775	0.527831	0.871722
LOC4332329	LOC_Os03g15630	uncharacterized LOC4332329	0.418172	0.0423619	0.567402	0.308281	-3.30326	0.00542133	0.0618347	TRUE	-0.880124	0.0407715	0.284419
LOC4327203	LOC_Os01g53750	glucan endo-1,3-beta-glucosidase 13	0.977097	0.229198	0.874834	0.693588	-2.09191	0.00505782	0.0591825	TRUE	-0.334931	0.24179	0.639714
LOC4334908	LOC_Os04g01520	UNC93-like protein 1	0.952939	0	0.510248	0.768255	NA	0.00317981	0.045091	FALSE	0.590386	0.280143	0.68592
LOC9272389	LOC_Os04g45834	uncharacterized LOC9272389	0.298743	0	0.0818922	0.322962	NA	0.000825502	0.0204599	FALSE	1.97957	0.000403074	0.0272339
LOC4348196	LOC_Os10g09850	uncharacterized LOC4348196	1.41877	0	0.982808	1.01237	NA	0.00035537	0.0122597	FALSE	0.042749	0.970278	0.999802
LOC4349516	LOC_Os10g42870	protein NRT1/ PTR FAMILY 8.3	0.554852	0.197596	0.713657	0.579305	-1.48955	0.00369396	0.0495018	TRUE	-0.300907	0.410508	0.800396
LOC4331115	LOC_Os02g56900	desumoylating isopeptidase 1	1.30944	0.600623	0.786617	0.649036	-1.12441	0.0114752	0.0973896	TRUE	-0.277363	0.374453	0.773631
LOC4326272	LOC_Os01g16430	cysteine proteinase inhibitor 12-like	1.83381	0.854709	1.01388	1.20023	-1.10134	0.012952	0.103957	TRUE	0.243425	0.341614	0.744111
LOC4337365	LOC_Os04g57640	uncharacterized LOC4337365	1.10547	0.23082	0.598786	0.702367	-2.25982	6.43869e-05	0.00439778	TRUE	0.230184	0.327026	0.729609
LOC4337728	LOC_Os05g04450	peroxidase 2	3.85073	0	2.6366	1.47905	NA	0.000299495	0.0111323	FALSE	-0.83401	0.0746311	0.373392
LOC4330396	LOC_Os02g46750	uncharacterized LOC4330396	1.40224	0	0.501628	0.525846	NA	0.00177439	0.0323498	FALSE	0.0680223	0.916134	0.999802
LOC4325986	LOC_Os01g03650	protein ABCI7, chloroplastic	0.503133	2.39042	1.26693	1.25557	2.24825	0.00133998	0.0277475	TRUE	-0.0129939	0.928896	0.999802
LOC9272392	LOC_Os03g49140	putative ABC1 protein At2g40090	0	0.796031	0.595993	0.238654	NA	0.0109097	0.0945182	FALSE	-1.32038	0.0193798	0.200292
LOC4325150	LOC_Os01g18450	uncharacterized LOC4325150	2.17495	0	0.907977	1.26436	NA	5.13574e-05	0.00386997	FALSE	0.477676	0.638718	0.924394
LOC4331019	LOC_Os02g55440	transmembrane 9 superfamily member 11	1.00635	0.51232	0.868656	0.832494	-0.974021	0.00107856	0.024212	TRUE	-0.0613445	0.74735	0.965438
LOC4341925	LOC_Os06g47910	acetylajmalan esterase	2.01345	0	1.31286	1.6106	NA	0.000471256	0.0149093	FALSE	0.294884	0.410728	0.800536
LOC4332711	LOC_Os03g20980	uncharacterized LOC4332711	1.01451	0.529396	0.555017	0.608749	-0.938362	0.000804574	0.0200824	TRUE	0.133316	0.717857	0.955199
LOC4338463	LOC_Os05g27320	TOM1-like protein 6	1.6987	0	0.70609	0.944671	NA	0.000350457	0.012181	FALSE	0.419961	0.564818	0.889046
LOC4345019	LOC_Os08g13920	xyloglucan endotransglycosylase/hydrolase protein 8-like	1.83574	1.56424	1.94817	1.74476	-0.2309	0.0891985	0.355323	FALSE	-0.159098	0.0018642	0.0612733
LOC4333359	LOC_Os03g39610	chlorophyll a-b binding protein, chloroplastic-like	0.957031	0.745794	0.865465	0.800595	-0.359789	0.202629	0.551038	FALSE	-0.112403	0.485479	0.848931
LOC4332275	NA	phosphomevalonate kinase, peroxisomal	0.374085	0.0946442	0.353958	0.561493	-1.98278	0.00839576	0.0808029	TRUE	0.665691	0.0108875	0.14694
LOC4334029	LOC_Os03g52630	endoglucanase 10-like	0.837796	0.527907	0.811661	0.673994	-0.666315	0.000764311	0.0196337	TRUE	-0.268142	9.81247e-05	0.0140741
LOC4345659	LOC_Os08g33750	myb-related protein 2	0.301066	0	0.345029	0.517454	NA	0.00299933	0.0436278	FALSE	0.584714	0.195731	0.580719
LOC4334285	LOC_Os03g56390	S-adenosyl-L-methionine-dependent tRNA 4-demethylwyosine synthase-like	0.142161	2.32652	0.918829	0.929177	4.03258	0.00216601	0.0365958	TRUE	0.0161568	0.974126	0.999802
LOC4330783	LOC_Os02g52130	F-box protein FBW2	0.818497	0.121346	0.670569	0.25862	-2.75385	0.0049655	0.058569	TRUE	-1.37455	0.000797681	0.0400154
LOC4338971	LOC_Os05g37950	protein GUCD1	0.761776	0	0.270537	0.201415	NA	0.000479273	0.0150817	FALSE	-0.425659	0.352932	0.753047
LOC4350771	LOC_Os11g36940	glucan endo-1,3-beta-glucosidase 8	1.92951	0.311606	1.4628	2.17859	-2.63044	0.0104932	0.092317	TRUE	0.574663	0.325995	0.728716
LOC4336387	LOC_Os04g43350	uncharacterized protein At4g13200, chloroplastic	1.46642	0	0.509845	1.47485	NA	0.00123524	0.0264488	FALSE	1.53243	0.0171866	0.187512
LOC4328469	LOC_Os02g07840	bZIP transcription factor RISBZ4-like	1.50462	0	0.934191	1.2316	NA	5.05253e-05	0.00385436	FALSE	0.398741	0.13841	0.493498
LOC4324634	LOC_Os01g54810	GDSL esterase/lipase At4g10955	0.172362	2.46844	0.948872	0.768751	3.84008	5.19817e-06	0.000925856	TRUE	-0.303697	0.416406	0.805073
LOC4331138	LOC_Os02g57120	CLIP-associated protein	0.713367	0.427711	0.638427	0.748921	-0.73801	0.00242499	0.0387384	TRUE	0.230292	0.148554	0.51156
LOC107278698	NA	uncharacterized protein At1g27050	0.760225	0	0.397884	0.185647	NA	0.000557246	0.0162579	FALSE	-1.09979	0.0486369	0.307534
LOC4343611	LOC_Os07g37640	elongator complex protein 1	0.792314	0	1.01075	1.16453	NA	3.20464e-05	0.00290819	FALSE	0.20433	0.460116	0.833111
LOC4323870	LOC_Os01g08310	serine/threonine protein phosphatase 2A 57 kDa regulatory subunit B' kappa isoform	0.878995	0	0.816866	0.546034	NA	0.000186354	0.00833739	FALSE	-0.581109	0.119439	0.459826
LOC4340911	LOC_Os06g22080	diacylglycerol O-acyltransferase 2D	0.885309	0	0.469382	0.667885	NA	0.000664868	0.0180251	FALSE	0.508839	0.433619	0.816662
LOC4326038	LOC_Os01g03070	eukaryotic translation initiation factor 3 subunit A	1.37067	1.94315	1.28968	1.15824	0.50352	0.00550934	0.0622743	TRUE	-0.155079	0.0724995	0.368739
LOC4325581	LOC_Os01g51840	protein IQ-DOMAIN 31	0.913629	0.350863	0.82616	0.819023	-1.3807	0.000187223	0.00833739	TRUE	-0.0125175	0.908592	0.999802
LOC4340922	LOC_Os06g22550	uncharacterized LOC4340922	0.284418	1.26523	0.314498	0.302885	2.15331	0.00844388	0.0811704	TRUE	-0.0542822	0.820605	0.988739
LOC4339397	LOC_Os05g45210	respiratory burst oxidase homolog protein A	0.557532	0.0467214	0.495143	0.476943	-3.5769	1.05818e-05	0.00138128	TRUE	-0.0540288	0.850535	0.995458
LOC4348925	LOC_Os10g34030	uncharacterized LOC4348925	0.895944	0	0.875756	1.16135	NA	0.000880805	0.0214643	FALSE	0.407206	0.212591	0.60273
LOC4328336	LOC_Os02g05930	tyrosine-sulfated glycopeptide receptor 1	1.80012	0	0.54578	0.336816	NA	2.44583e-05	0.00238124	FALSE	-0.696358	0.179964	0.558825
LOC4332199	LOC_Os03g13590	protein OBERON 3	0.974773	1.60071	1.50843	1.44929	0.715577	0.0293891	0.174317	TRUE	-0.0577002	0.681264	0.943239
LOC4337144	LOC_Os04g54410	MICOS complex subunit mic60	0.682747	2.09689	0.834927	1.36228	1.61883	9.69057e-06	0.00132565	TRUE	0.706302	0.0289413	0.246161
LOC4342905	LOC_Os07g17220	putative disease resistance RPP13-like protein 1	0	1.78905	0.278525	0.447137	NA	0.000912464	0.0219365	FALSE	0.682908	0.405182	0.797758
LOC4330717	LOC_Os02g51140	uncharacterized LOC4330717	0.360606	1.12421	0.594723	0.663742	1.64042	0.0858533	0.34785	FALSE	0.158404	0.492087	0.85207
LOC4346125	LOC_Os08g41830	sulfite oxidase	0.969455	2.97029	1.84789	2.04535	1.61536	0.000176695	0.00810863	TRUE	0.14647	0.668434	0.937542
LOC9270179	LOC_Os06g02530	histone H3.v1	3.98779	2.18607	3.12568	4.1631	-0.867252	0.0677115	0.297979	FALSE	0.413487	0.081491	0.387575
LOC4352732	LOC_Os12g41140	VAN3-binding protein	1.03375	0.39519	1.09973	1.05568	-1.38727	0.0116499	0.0980742	TRUE	-0.0589826	0.772459	0.972714
LOC4347462	LOC_Os09g32230	ervatamin-B	0.723073	0	0.309093	0.105703	NA	0.000815219	0.0202907	FALSE	-1.54803	0.0196388	0.201425
LOC4342553	LOC_Os07g08170	ruvB-like protein 1	0.40148	2.35992	0.885018	1.04766	2.55534	0.00201866	0.0352556	TRUE	0.243391	0.505457	0.860062
LOC4347183	LOC_Os09g27060	ATP-dependent DNA helicase DDM1	1.04006	0.0783142	0.994562	1.15222	-3.73125	0.00355426	0.0481793	TRUE	0.212283	0.518728	0.867457
LOC9269916	LOC_Os03g48180	protein NRT1/ PTR FAMILY 2.11	0.65009	0.583728	0.851025	0.854437	-0.155343	0.128364	0.439912	FALSE	0.00577212	0.979774	0.999802
LOC4332325	LOC_Os03g15570	mitogen-activated protein kinase kinase kinase 1	1.18576	0	0.426297	0.641336	NA	5.80937e-05	0.00412793	FALSE	0.589222	0.0828032	0.390551
LOC4344892	LOC_Os08g09920	putative F-box/LRR-repeat protein At3g59170	1.16093	0	0.481573	0.244081	NA	0.000326965	0.0116408	FALSE	-0.980397	0.113785	0.450252
LOC4325620	LOC_Os01g55530	uncharacterized LOC4325620	0.114611	1.8454	0.341598	0.472146	4.00911	0.000494136	0.0152057	TRUE	0.466932	0.317029	0.719556
LOC4351561	LOC_Os12g06260	NDR1/HIN1-like protein 1	0.736642	0.342887	0.608138	0.543203	-1.10323	0.0180913	0.128447	TRUE	-0.162907	0.584098	0.899486
LOC4340531	LOC_Os06g11990	protein CELLULOSE SYNTHASE INTERACTIVE 1	1.35966	1.0351	1.30282	1.41597	-0.393475	0.0193843	0.133538	TRUE	0.12016	0.0145308	0.170467
LOC9271613	LOC_Os12g36740	protein FAM133	0	0.401205	0.153	0.417065	NA	0.000308989	0.0113111	FALSE	1.44674	0.0710935	0.365196
LOC4333548	LOC_Os03g44010	mediator of RNA polymerase II transcription subunit 19a	0	0.881357	0.356129	0.426731	NA	3.79624e-07	0.000145429	FALSE	0.260929	0.454171	0.830252
LOC4351807	LOC_Os12g12260	diacylglycerol kinase 2	0.479576	0	0.564181	0.696679	NA	0.000344532	0.0120463	FALSE	0.304334	0.633503	0.922058
LOC4342987	LOC_Os07g22220	WD40 repeat-containing protein HOS15	1.81925	0.137081	0.788842	0.60002	-3.73025	2.1021e-07	9.49827e-05	TRUE	-0.394725	0.216508	0.607824
LOC4342444	LOC_Os07g06550	uncharacterized LOC4342444	0.533739	0.20308	0.583996	0.500722	-1.39409	0.00340876	0.0471612	TRUE	-0.22195	0.379799	0.777912
LOC4347525	LOC_Os09g32988	uncharacterized LOC4347525	0	1.25769	0.809825	0.541093	NA	0.0129312	0.103862	FALSE	-0.581732	0.342094	0.74418
LOC4331742	NA	40S ribosomal protein S28	1.45765	0.0452497	1.01106	1.2681	-5.00959	0.00181428	0.0328584	TRUE	0.326804	0.520358	0.86824
LOC4341695	LOC_Os06g44230	DNA-directed RNA polymerase 3B, chloroplastic	0.633602	0	0.341663	0.315144	NA	0.000134517	0.00691094	FALSE	-0.116564	0.874258	0.999802
LOC9266405	LOC_Os10g33520	long-chain-alcohol oxidase FAO1	1.27273	0.712577	1.98988	1.783	-0.836808	0.144903	0.467146	FALSE	-0.158378	0.320155	0.722641
LOC4333815	LOC_Os03g49220	adenylosuccinate synthetase 2, chloroplastic-like	1.13123	0.161106	0.768108	0.435814	-2.81181	1.60196e-05	0.0017534	TRUE	-0.817597	0.00276079	0.0747072
LOC4340682	LOC_Os06g14630	GDSL esterase/lipase At5g37690	2.53066	0	2.10912	1.95314	NA	0.000573769	0.0166299	FALSE	-0.110843	0.776382	0.973745
LOC4326701	LOC_Os01g12280	uncharacterized LOC4326701	0	0.728184	0.317769	0.347293	NA	3.11839e-05	0.00284727	FALSE	0.128176	0.829694	0.990657
LOC4345613	LOC_Os08g32970	annexin D5	1.71346	0	0.596276	0.815438	NA	0.000441585	0.0142782	FALSE	0.451597	0.36334	0.763671
LOC4347427	LOC_Os09g31260	uncharacterized LOC4347427	0.576673	0.142854	0.491743	0.34043	-2.01322	0.00294364	0.0431554	TRUE	-0.530545	0.253716	0.654263
LOC4348211	LOC_Os10g10244	alanine--tRNA ligase	2.86427	1.81287	2.5247	2.33368	-0.659889	0.000315395	0.0113891	TRUE	-0.113509	0.46467	0.83687
LOC4330018	LOC_Os02g40860	casein kinase 1-like	0.447836	0	0.300651	0.729397	NA	0.000480903	0.015106	FALSE	1.27862	0.000212734	0.0201241
LOC4349630	LOC_Os11g02760	bifunctional bis(5'-adenosyl)-triphosphatase/adenylylsulfatase FHIT	0.441584	4.07226	2.32668	1.2659	3.20507	3.86419e-05	0.00321202	TRUE	-0.878111	0.0168065	0.185205
LOC107275646	LOC_Os06g13050	NLR family CARD domain-containing protein 3	1.09896	0	0.36844	0.287237	NA	0.000139626	0.00707137	FALSE	-0.359187	0.450883	0.828575
LOC4337660	LOC_Os05g03120	interactor of constitutive active ROPs 2, chloroplastic	1.88937	0.391265	1.11732	1.03965	-2.27169	0.0126324	0.102765	TRUE	-0.103942	0.70595	0.953114
LOC4345284	LOC_Os08g23780	probable galacturonosyltransferase 4	0.819509	0	0.431793	0.396682	NA	0.00053358	0.0158502	FALSE	-0.122358	0.720599	0.95642
LOC4325550	LOC_Os01g54480	integrin-linked protein kinase 1	3.37805	1.00196	1.551	1.96747	-1.75337	0.000619503	0.017374	TRUE	0.343142	0.239399	0.636582
LOC4338176	LOC_Os05g14590	DNA replication licensing factor MCM6-like	2.14057	0.506862	1.69706	1.81681	-2.07833	0.00075415	0.0195481	TRUE	0.0983655	0.716878	0.954929
LOC4332340	LOC_Os03g15770	putative serine/threonine-protein kinase	0.801686	0	0.424303	0.388079	NA	7.89197e-05	0.00498467	FALSE	-0.128744	0.766876	0.971215
LOC4332034	LOC_Os03g11330	probable galacturonosyltransferase 14	0.31171	0.0158094	0.112607	0.177556	-4.30135	0.000363612	0.0124661	TRUE	0.656984	0.0443916	0.296506
LOC4330519	LOC_Os02g48460	short-chain dehydrogenase/reductase family 42E member 1	1.77829	0.391051	1.0404	1.04848	-2.18506	0.103461	0.390489	FALSE	0.0111665	0.994517	0.999802
LOC9266470	LOC_Os07g40640	uncharacterized LOC9266470	1.40832	0.0415513	0.557849	0.895229	-5.08294	0.000778812	0.0197641	TRUE	0.682382	0.260382	0.662316
LOC4332433	LOC_Os03g17100	probable histone H2A.5	0.959842	0.840614	0.753156	0.908614	-0.191354	0.206662	0.555493	FALSE	0.270719	0.00828455	0.12887
LOC4351679	LOC_Os12g08180	leucine-rich repeat receptor-like tyrosine-protein kinase PXC3	1.23116	0	1.76315	0.654199	NA	0.000149715	0.00736949	FALSE	-1.43035	0.00685449	0.118092
LOC4328083	LOC_Os02g02510	DNA-directed RNA polymerase II subunit 4	0.331582	1.55188	0.797732	0.691785	2.22658	9.81361e-07	0.000278928	TRUE	-0.205581	0.63296	0.921998
LOC4336162	LOC_Os04g40150	beta-1,4-mannosyl-glycoprotein 4-beta-N-acetylglucosaminyltransferase	0.512218	0	0.437022	0.427585	NA	0.000296404	0.0110662	FALSE	-0.0314936	0.942266	0.999802
LOC4337213	LOC_Os04g55500	crossover junction endonuclease EME1-like	0.698342	0	0.0892365	0.312925	NA	0.000759786	0.0196002	FALSE	1.81011	0.0101051	0.142148
LOC4332063	LOC_Os03g11670	pentatricopeptide repeat-containing protein ATP4 homolog, chloroplastic-like	2.50657	0	2.02619	1.61951	NA	5.5146e-05	0.00403229	FALSE	-0.32321	0.360922	0.762077
LOC4341730	LOC_Os06g44870	nuclear intron maturase 3, mitochondrial	1.04172	0	0.502104	0.425501	NA	0.00102316	0.0235983	FALSE	-0.238825	0.741841	0.964013
LOC4349511	LOC_Os10g42820	CSC1-like protein At1g32090	0.730176	0.0928116	0.364301	0.56338	-2.97587	0.000192336	0.00843121	TRUE	0.628977	0.00970596	0.139902
LOC4341199	NA	uncharacterized LOC4341199	1.50399	0.344449	1.49506	1.46086	-2.12643	0.031002	0.180541	TRUE	-0.0333818	0.90893	0.999802
LOC4341990	LOC_Os06g49040	protein PHOSPHATE STARVATION RESPONSE 3-like	0.573695	0	0.463249	0.410627	NA	0.000201903	0.00867919	FALSE	-0.173959	0.606448	0.909798
LOC9269038	LOC_Os09g30486	fasciclin-like arabinogalactan protein 7	1.52075	0.732495	1.43066	1.01149	-1.05389	0.0047904	0.0572831	TRUE	-0.500204	0.00194724	0.0629318
LOC4341769	LOC_Os06g45360	aminopeptidase P1	1.65437	4.0859	1.86828	1.62945	1.30437	0.000108225	0.00599731	TRUE	-0.197329	0.339683	0.742585
LOC4349055	LOC_Os10g36030	probable ascorbate-specific transmembrane electron transporter 1	0.550384	2.36975	0.794036	0.397489	2.10622	0.0170731	0.123915	TRUE	-0.998288	0.0432043	0.292461
LOC4344535	LOC_Os08g02550	COP9 signalosome complex subunit 3	0.273298	1.71023	0.697485	1.17013	2.64564	4.664e-05	0.00366596	TRUE	0.746439	0.0295733	0.247763
LOC4330824	LOC_Os02g52590	probable fucosyltransferase 8	0.503272	0	0.399613	0.636276	NA	0.00088186	0.0214643	FALSE	0.671051	0.0342678	0.264703
LOC4332040	LOC_Os03g11410	probable mitochondrial-processing peptidase subunit beta, mitochondrial	1.91639	1.32398	1.44635	1.56697	-0.533514	0.0109994	0.0951089	TRUE	0.115563	0.402837	0.79621
LOC4330174	LOC_Os02g43590	ELMO domain-containing protein A	0.527488	1.16021	0.368052	0.777042	1.13718	0.00135236	0.027971	TRUE	1.07808	2.72123e-05	0.00754304
LOC4332113	LOC_Os03g12370	heat stress transcription factor A-9-like	0	1.25632	0.637405	0.465893	NA	7.55888e-06	0.00115002	FALSE	-0.452211	0.468177	0.83962
LOC4335795	LOC_Os04g33780	OTU domain-containing protein 5	0.184149	0.645206	0.251987	0.406437	1.80889	1.19192e-06	0.000308883	TRUE	0.689683	0.00159092	0.0561132
LOC4334517	LOC_Os03g59360	remorin 4.1-like	0.636629	0.565787	0.605169	0.600075	-0.170193	0.238207	0.5923	FALSE	-0.0121952	0.928036	0.999802
LOC4333726	LOC_Os03g47740	BEL1-like homeodomain protein 7	0.580411	0.178634	0.459839	0.449378	-1.70007	0.0471818	0.23514	TRUE	-0.0331991	0.825695	0.989682
LOC4351684	LOC_Os12g08260	2-oxoisovalerate dehydrogenase subunit alpha 2, mitochondrial	0.812035	0	0.631839	0.596955	NA	0.000324218	0.0116259	FALSE	-0.0819357	0.77986	0.97454
LOC4332645	LOC_Os03g19960	probable pre-mRNA-splicing factor ATP-dependent RNA helicase DEAH3	0.969898	0.302779	0.531863	0.712796	-1.67957	7.51439e-05	0.00486833	TRUE	0.422435	0.395885	0.790734
LOC4347483	LOC_Os09g32470	cytochrome b561 and DOMON domain-containing protein At3g25290	0.116811	1.17262	0.425771	0.583525	3.32749	0.0024054	0.0385695	TRUE	0.454717	0.426497	0.812193
LOC4352075	LOC_Os12g22810	uncharacterized LOC4352075	0.0987728	0.511488	0.240974	0.408705	2.37251	0.000254324	0.0100973	TRUE	0.762184	0.00120632	0.0493974
LOC4352308	LOC_Os12g32380	40S ribosomal protein S29	1.44669	2.91579	1.89619	1.70317	1.01113	0.00084675	0.0208691	TRUE	-0.154877	0.591037	0.903239
LOC4337606	LOC_Os05g02260	uncharacterized LOC4337606	0.147337	0.478161	0.241652	0.226954	1.69838	0.0196026	0.134255	TRUE	-0.0905266	0.64424	0.926769
LOC4334648	LOC_Os03g61210	transmembrane protein 184A	0.381287	0	0.283513	0.276397	NA	3.76545e-05	0.00315215	FALSE	-0.0366737	0.897543	0.999802
LOC4331955	LOC_Os03g10200	deSI-like protein At4g17486	0.749497	0.159565	0.382104	0.610042	-2.23178	0.000143526	0.00716492	TRUE	0.674945	0.0120751	0.15531
LOC4334391	LOC_Os03g57880	glucan endo-1,3-beta-glucosidase 8	0.743008	0.121023	0.593731	0.464028	-2.6181	0.000486129	0.0151784	TRUE	-0.355597	0.458429	0.832192
LOC4325994	LOC_Os01g03730	endonuclease 2	1.52054	0	1.42482	0.932713	NA	0.000111902	0.0061431	FALSE	-0.611275	0.0572172	0.331928
LOC4347692	LOC_Os09g36460	E3 ubiquitin ligase BIG BROTHER-related	1.05943	0.221801	0.911452	0.870408	-2.25596	0.000749094	0.0194986	TRUE	-0.066475	0.781839	0.974921
LOC4352333	LOC_Os12g32850	4-hydroxyphenylacetaldehyde oxime monooxygenase	1.66369	0.345225	0.650549	0.556299	-2.26878	0.0469428	0.234525	TRUE	-0.225795	0.773562	0.973073
LOC4346346	LOC_Os08g45040	zinc finger protein 593	1.71258	0.17638	1.2772	1.39937	-3.27941	4.47412e-06	0.000847773	TRUE	0.131794	0.571982	0.892163
LOC4337915	LOC_Os05g07300	G-type lectin S-receptor-like serine/threonine-protein kinase At2g19130	0.187411	0.662867	0.222607	0.27322	1.82251	0.00178796	0.0324965	TRUE	0.295563	0.469043	0.84058
LOC4343955	LOC_Os07g43050	serine/arginine-rich splicing factor SC35	0.631873	2.85343	1.29295	1.29865	2.17499	8.5369e-07	0.000259375	TRUE	0.00634888	0.987733	0.999802
LOC4324876	LOC_Os01g68324	dolichyl-diphosphooligosaccharide--protein glycosyltransferase subunit 2-like	3.08864	1.38583	2.54884	2.82839	-1.15622	0.00618428	0.0670229	TRUE	0.150142	0.138781	0.494249
LOC9267846	LOC_Os01g52770	GDSL esterase/lipase At5g45670	1.15586	0.732116	0.763923	0.904614	-0.65882	0.00633987	0.0676688	TRUE	0.243874	0.490557	0.851459
LOC4339574	LOC_Os05g48330	aspartic proteinase NANA, chloroplast	1.09502	0.26929	1.33431	1.17581	-2.02372	0.00358142	0.0483987	TRUE	-0.182434	0.451793	0.829347
LOC4341078	LOC_Os06g29430	tRNA(adenine(34)) deaminase, chloroplastic	0.792219	0.314037	0.347089	0.497572	-1.33496	0.0100279	0.0897921	TRUE	0.519598	0.0178377	0.191494
LOC4325154	LOC_Os01g18630	aspartic proteinase-like	1.08282	0.664755	1.50047	1.2739	-0.703894	0.00477575	0.0572116	TRUE	-0.23616	0.0423842	0.289077
LOC4329973	LOC_Os02g40030	nucleotide-sugar uncharacterized transporter 3	1.98347	0.101095	1.0699	1.03926	-4.29425	0.000677341	0.0181953	TRUE	-0.0419198	0.934538	0.999802
LOC4330648	LOC_Os02g50230	mitochondrial metalloendopeptidase OMA1	0.72342	0	0.991349	0.887673	NA	0.00156856	0.0304419	FALSE	-0.159365	0.703916	0.9524
LOC4332843	LOC_Os03g22780	divinyl chlorophyllide a 8-vinyl-reductase, chloroplastic	1.71909	0	1.4163	0.862766	NA	0.000114955	0.00626344	FALSE	-0.715091	0.0544584	0.323919
LOC4324051	LOC_Os01g32380	NRR repressor homolog 3	2.45111	0	2.33892	1.61824	NA	0.00460757	0.0560349	FALSE	-0.53142	0.1444	0.503884
LOC4345191	LOC_Os08g19650	homeobox protein knotted-1-like 13	0.660451	0	0.55765	0.702758	NA	0.000100428	0.00572734	FALSE	0.333667	0.420194	0.808204
LOC9270876	LOC_Os01g48130	NAC domain-containing protein 73	0.289743	0	0.383539	0.400338	NA	0.00120468	0.0260797	FALSE	0.0618478	0.887485	0.999802
LOC4324720	LOC_Os01g52550	putative ABC transporter B family member 8	0.672137	1.304	1.03026	0.92677	0.956118	0.000492302	0.0151932	TRUE	-0.152724	0.289707	0.694045
LOC4342343	LOC_Os07g04180	amino acid permease 6	1.28817	0.506482	1.49603	1.40674	-1.34674	0.00326593	0.045895	TRUE	-0.0887858	0.534309	0.874312
LOC9270872	LOC_Os10g35040	lnc_RNA pseudo probable inactive receptor kinase At5g16590	0.483442	0.0409604	0.634709	0.663343	-3.56104	0.00557031	0.0627221	TRUE	0.063659	0.905564	0.999802
LOC4352760	LOC_Os12g41620	WD repeat-containing protein 75	2.33416	0.391361	0.980749	0.824399	-2.57633	0.00689012	0.0715063	TRUE	-0.250542	0.580176	0.896952
LOC4325012	LOC_Os01g67590	probable thimet oligopeptidase	2.07833	0	0.868911	0.73042	NA	0.000168317	0.00786761	FALSE	-0.250483	0.782596	0.97544
LOC4338816	LOC_Os05g34640	PHD finger protein ALFIN-LIKE 5-like	0.456935	1.91821	1.02968	0.921278	2.0697	0.000489394	0.0151784	TRUE	-0.160483	0.529163	0.872296
LOC4328227	LOC_Os02g04270	myb-binding protein 1A-like protein	1.1439	0.255292	0.751284	0.692685	-2.16374	0.0233676	0.150726	TRUE	-0.117159	0.526981	0.87099
LOC4350299	LOC_Os11g18570	cytochrome P450 87A3-like	0.960589	0.887558	0.951098	0.94941	-0.114079	0.560084	0.867587	FALSE	-0.00256306	0.955878	0.999802
LOC4339345	LOC_Os05g44360	dolichyl-diphosphooligosaccharide--protein glycosyltransferase subunit STT3A-like	1.08299	0.451533	0.910699	1.18109	-1.26211	8.60868e-05	0.00523111	TRUE	0.375071	0.0815161	0.387609
LOC4352769	LOC_Os12g41715	DEAD-box ATP-dependent RNA helicase 9-like	1.20705	0.518105	0.912672	1.05276	-1.22017	0.00111457	0.0247367	TRUE	0.206016	0.219879	0.611774
LOC4343227	LOC_Os07g29630	vacuolar protein sorting-associated protein 24 homolog 1	0.049978	1.59843	0.702587	0.547575	4.99922	8.58331e-06	0.0012398	TRUE	-0.359622	0.391925	0.787043
LOC4329058	LOC_Os02g18840	phosphatidylinositol 4-kinase gamma 4	0.390801	0	0.108889	0.255231	NA	0.00131975	0.0274252	FALSE	1.22895	0.0629836	0.345793
LOC4345951	LOC_Os08g39140	heat shock protein 81-1	2.14426	1.51	2.20094	2.50925	-0.505932	5.20231e-05	0.00388454	TRUE	0.189136	0.00841972	0.130582
LOC4347960	LOC_Os10g01920	acyl transferase 15-like	1.64609	1.39807	1.36064	1.54539	-0.235603	0.320462	0.685671	FALSE	0.183685	0.34229	0.744194
LOC4352828	LOC_Os12g42850	cationic amino acid transporter 2, vacuolar	0.947548	0.421609	0.685089	0.69047	-1.1683	8.40778e-06	0.00123554	TRUE	0.0112872	0.987498	0.999802
LOC4331139	LOC_Os02g57140	uncharacterized LOC4331139	1.02493	0.402824	0.458722	0.589717	-1.3473	2.44266e-06	0.000531746	TRUE	0.362402	0.0769317	0.378548
LOC4325197	LOC_Os01g07490	protein RST1	0.641321	0.134426	0.39473	0.388259	-2.25424	7.30661e-06	0.00112987	TRUE	-0.023848	0.876181	0.999802
LOC4336272	LOC_Os04g41810	cytochrome b561 and DOMON domain-containing protein At3g07570	1.18358	0.495396	0.945164	0.883178	-1.25651	0.025655	0.159188	TRUE	-0.0978608	0.654065	0.930924
LOC4349512	LOC_Os10g42830	D-xylose-proton symporter-like 2	2.08148	0.935157	0.737505	1.32376	-1.15433	0.000343843	0.0120461	TRUE	0.843914	0.00527953	0.103596
LOC4347757	NA	auxin-responsive protein SAUR36-like	2.58229	0	3.33819	2.08778	NA	0.000106266	0.00592601	FALSE	-0.677094	0.231756	0.626357
LOC4336995	LOC_Os04g52580	protein unc-45 homolog A	0	2.39795	0.594782	0.653216	NA	0.0158194	0.118123	FALSE	0.135199	0.825214	0.989682
LOC4337491	LOC_Os04g59330	uncharacterized LOC4337491	0.961168	0.444598	0.992656	0.996563	-1.11229	0.00485858	0.05785	TRUE	0.00566766	0.993292	0.999802
LOC4342115	LOC_Os06g51060	chitinase 1-like	0.38399	0	0.432854	0.549148	NA	0.000854807	0.0210085	FALSE	0.343313	0.407016	0.798326
LOC4330968	LOC_Os02g54770	serine/arginine-rich splicing factor RSZ21-like	3.04695	1.02682	1.76343	2.07795	-1.56917	0.00107637	0.024212	TRUE	0.236783	0.33739	0.741092
LOC4327635	LOC_Os01g07570	uncharacterized LOC4327635	0.681102	0.0475622	0.606215	0.496791	-3.83999	0.0015964	0.0306846	TRUE	-0.287191	0.650249	0.929626
LOC9267624	LOC_Os10g31770	protein ENHANCED DISEASE RESISTANCE 2	1.197	0.232638	0.51085	0.915861	-2.36326	0.000191411	0.00843121	TRUE	0.84223	0.0203824	0.20472
LOC4352485	LOC_Os12g36770	uncharacterized LOC4352485	0.471303	0	0.282909	0.389634	NA	0.0012516	0.0266881	FALSE	0.461784	0.303661	0.709189
LOC4342487	LOC_Os07g07230	probable inactive leucine-rich repeat receptor-like protein kinase At3g03770	1.46142	0.886387	1.41569	1.16807	-0.721365	7.76285e-05	0.00495641	TRUE	-0.277376	0.0113932	0.151211
LOC4347441	LOC_Os09g31430	beta-glucosidase 30-like	1.26103	0.946548	0.976849	0.838004	-0.413856	0.0357264	0.19829	TRUE	-0.221179	0.0107623	0.146162
LOC4335226	LOC_Os04g16450	probable aquaporin PIP2-6	1.06318	0.777918	0.809935	0.741338	-0.450693	0.000214458	0.00901572	TRUE	-0.127674	0.167467	0.540389
LOC4344399	LOC_Os07g49460	two-component response regulator-like PRR37	0	0.511732	0.249651	0.240644	NA	0.00450041	0.0552305	FALSE	-0.0530126	0.937263	0.999802
LOC4340725	LOC_Os06g15990	aldehyde dehydrogenase family 2 member B7, mitochondrial	1.79932	1.64713	2.01296	2.44322	-0.127493	0.396607	0.761827	FALSE	0.279468	0.000434891	0.028627
LOC4337467	LOC_Os04g58910	receptor protein kinase TMK1	0.41904	1.07898	0.537555	0.53415	1.36451	0.0115991	0.0978922	TRUE	-0.00916836	0.98097	0.999802
LOC4347903	LOC_Os09g39570	beta-amylase 2, chloroplastic	0.171111	1.88042	0.917284	1.01576	3.45805	6.26632e-06	0.00103201	TRUE	0.147117	0.629627	0.920017
LOC4346363	LOC_Os08g45240	RNA-binding protein 42	0.392127	0	0.442319	0.805964	NA	0.00216133	0.0365958	FALSE	0.865626	0.0360581	0.270133
LOC4345203	LOC_Os08g20020	HSP-interacting protein	0.618812	0	0.600969	0.707466	NA	4.15491e-05	0.00338972	FALSE	0.23537	0.355956	0.756227
LOC4332033	LOC_Os03g11320	heparanase-like protein 1	0.703551	0.110046	0.522037	0.339583	-2.67655	7.65261e-07	0.000240637	TRUE	-0.620388	0.00250916	0.0717296
LOC4336224	LOC_Os04g41100	cyclin-dependent kinase G-2-like	0.208779	0.656497	0.340192	0.450058	1.65281	5.93411e-05	0.00419963	TRUE	0.403762	0.0695812	0.361297
LOC4330916	LOC_Os02g53860	subtilisin-like protease SBT1.4	2.21711	1.78823	2.83667	2.85283	-0.310143	0.0710451	0.307644	FALSE	0.00819404	0.96539	0.999802
LOC4348852	LOC_Os10g32970	eukaryotic translation initiation factor-like	3.22756	1.57831	1.70802	2.56865	-1.03207	3.95083e-06	0.000783206	TRUE	0.588691	0.0294325	0.247533
LOC112936813	LOC_Os11g15000	lnc_RNA LOC112936813	1.17531	0	0.660854	0.453631	NA	0.00015871	0.00756742	FALSE	-0.542812	0.231407	0.626116
LOC4346499	LOC_Os09g07350	fasciclin-like arabinogalactan protein 2	0.721881	0.744941	0.952125	0.82067	0.0453644	0.881353	0.968999	FALSE	-0.214347	0.138804	0.494249
LOC4339003	LOC_Os05g38410	laccase-13	1.7002	0.642515	1.21486	1.17533	-1.40391	0.000915095	0.0219698	TRUE	-0.0477298	0.803039	0.983416
LOC4341836	LOC_Os06g46366	uncharacterized LOC4341836	0.772909	0	0.189738	0.183943	NA	0.000118592	0.00639089	FALSE	-0.0447446	0.963787	0.999802
LOC4346471	LOC_Os09g05030	uncharacterized LOC4346471	1.09966	0.0985416	0.739628	0.78859	-3.48018	0.00068229	0.0183003	TRUE	0.0924741	0.862719	0.998871
LOC9272185	LOC_Os02g39380	probable calcium-binding protein CML17	4.10031	1.05054	2.67128	3.31218	-1.96461	0.00230868	0.0376699	TRUE	0.310251	0.367863	0.767127
LOC4329637	LOC_Os02g34700	pentatricopeptide repeat-containing protein At3g62890	0	3.33904	0.157566	0.192924	NA	2.00657e-05	0.00206782	FALSE	0.292079	0.816604	0.987571
LOC4333598	LOC_Os03g44900	general negative regulator of transcription subunit 3	1.0086	1.86023	1.11206	1.48105	0.883131	0.000698905	0.0185484	TRUE	0.41339	0.0128495	0.160403
LOC4325639	LOC_Os01g49670	uncharacterized LOC4325639	0.0948134	1.2937	0.663207	0.65787	3.77027	0.102155	0.387384	FALSE	-0.0116552	0.959389	0.999802
LOC4334758	LOC_Os03g62740	GDSL esterase/lipase At3g48460	1.09869	0.431281	1.17181	1.19169	-1.34908	0.000761897	0.0196002	TRUE	0.0242679	0.907011	0.999802
LOC9267259	LOC_Os02g32530	chloroplastic import inner membrane translocase subunit HP30-2	0.364006	1.79597	0.877492	0.854306	2.30273	0.0357643	0.198313	TRUE	-0.0386329	0.888904	0.999802
LOC4341747	LOC_Os06g45070	diphthamide biosynthesis protein 3	1.01621	0	0.497936	0.322579	NA	0.000129665	0.0067803	FALSE	-0.626306	0.193566	0.577096
LOC4334803	LOC_Os03g63450	DNA repair RAD52-like protein 2, chloroplastic	1.14785	0.349326	0.730303	0.929273	-1.71628	0.000954195	0.02254	TRUE	0.347608	0.165328	0.538199
LOC4327907	LOC_Os01g18100	rhomboid-like protein 14, mitochondrial	0	2.93022	0.119949	0.218053	NA	0.00845326	0.0811789	FALSE	0.862254	0.424541	0.810626
LOC4338151	LOC_Os05g13940	extensin	0.809298	0.630386	0.76649	0.863148	-0.360434	0.00871451	0.0824144	TRUE	0.171341	0.314805	0.717672
LOC4325911	LOC_Os01g48370	tubby-like F-box protein 1	0.228533	0.691491	0.409949	0.175895	1.59731	0.00146491	0.029179	TRUE	-1.22073	0.027376	0.238668
LOC9266083	LOC_Os08g03579	uncharacterized LOC9266083	0.201735	0.0636312	0.150146	0.166375	-1.66465	0.0016494	0.0310864	TRUE	0.148072	0.437099	0.819504
LOC4339217	LOC_Os05g41910	uncharacterized LOC4339217	0.279043	0.0536594	0.319248	0.349235	-2.37858	0.00353769	0.0480286	TRUE	0.129518	0.636341	0.92357
LOC4325746	LOC_Os01g72320	PH, RCC1 and FYVE domains-containing protein 1	0.523558	0.0173086	0.177065	0.344762	-4.91879	7.62335e-05	0.00488504	TRUE	0.961316	0.117075	0.456086
LOC4348107	LOC_Os10g05690	auxin transporter-like protein 3	1.27382	0	0.816345	0.824989	NA	0.00194279	0.0342701	FALSE	0.0151961	0.948885	0.999802
LOC4335854	LOC_Os04g34930	COP9 signalosome complex subunit 8	0.847104	0	0.968224	0.914767	NA	0.000398339	0.0132946	FALSE	-0.081936	0.821914	0.988947
LOC107278763	LOC_Os01g14110	transcription factor bHLH150	1.84312	0.0473997	1.14873	1.57879	-5.28113	4.31127e-06	0.000825796	TRUE	0.458785	0.241775	0.639714
LOC9271032	LOC_Os02g14090	berberine bridge enzyme-like 23	0.63624	0	1.1859	0.748142	NA	0.000515277	0.0156201	FALSE	-0.664599	0.0368927	0.271648
LOC4352586	LOC_Os12g38360	uncharacterized LOC4352586	0.512134	0	0.266621	0.0953873	NA	0.000868545	0.0211987	FALSE	-1.48292	0.0188725	0.197756
LOC4341862	LOC_Os06g46820	uncharacterized vacuolar membrane protein YML018C	0.50944	0.0946372	0.225039	0.352049	-2.42843	0.000129479	0.0067803	TRUE	0.645601	0.0413801	0.286032
LOC4351059	LOC_Os11g43890	WD repeat-containing protein VIP3	1.7286	0	1.93277	1.52546	NA	1.34005e-05	0.00156928	FALSE	-0.341425	0.444864	0.824271
LOC9270050	LOC_Os12g38880	pentatricopeptide repeat-containing protein At3g29230-like	1.40972	0	1.05839	0.806108	NA	0.00106596	0.0241894	FALSE	-0.392821	0.423502	0.810039
LOC4344497	LOC_Os08g02120	fructokinase-2-like	1.20332	1.08411	1.17724	1.13104	-0.150508	0.0654487	0.291615	FALSE	-0.0577582	0.335708	0.738993
LOC4335748	LOC_Os04g33220	chloroplastic import inner membrane translocase subunit HP30-2	1.3664	0.140318	1.77243	1.11114	-3.28361	1.99021e-05	0.00206302	TRUE	-0.673683	0.00953676	0.138665
LOC4352307	LOC_Os12g32360	uncharacterized LOC4352307	1.80608	0.567068	0.905664	1.18918	-1.67127	0.0134323	0.106336	TRUE	0.392914	0.224339	0.616397
LOC4336541	LOC_Os04g45800	sphingoid long-chain bases kinase 1	0.464569	0	0.367728	0.364906	NA	0.000635504	0.0176163	FALSE	-0.0111147	0.989646	0.999802
LOC4345316	LOC_Os08g25090	grpE protein homolog 2, mitochondrial	0.7512	2.00723	0.968543	0.95068	1.41793	1.69539e-05	0.00182172	TRUE	-0.0268565	0.964142	0.999802
LOC4350330	LOC_Os11g19730	uncharacterized LOC4350330	0.111521	1.33154	0.66057	0.427216	3.57772	0.0197183	0.134785	TRUE	-0.628747	0.0890765	0.40182
LOC4349619	LOC_Os11g02630	uncharacterized LOC4349619	0.0730622	1.43836	0.350278	0.537021	4.29916	0.000801095	0.0200824	TRUE	0.616478	0.234335	0.629855
LOC4337287	LOC_Os04g56590	protein HEAT INTOLERANT 4	0.0284174	2.51831	1.07838	0.973776	6.46954	0.000105905	0.00592463	TRUE	-0.147197	0.756694	0.968608
LOC4342850	LOC_Os07g14850	probable cellulose synthase A catalytic subunit 6 [UDP-forming]	0.926915	0.560655	0.847245	0.944146	-0.725324	2.01761e-07	9.49827e-05	TRUE	0.156231	0.133848	0.486475
LOC4328226	LOC_Os02g04260	uncharacterized LOC4328226	0.657049	0	0.462854	0.325768	NA	0.00064405	0.0177613	FALSE	-0.506711	0.197048	0.582598
LOC4326073	LOC_Os01g02870	WAT1-related protein At3g18200	1.17014	0.544568	0.924887	1.14727	-1.10349	5.91218e-09	6.51152e-06	TRUE	0.310851	0.21191	0.601832
LOC4324810	LOC_Os01g63270	alpha-glucan phosphorylase, H isozyme	1.14939	0.637379	0.816038	0.990374	-0.850648	4.96726e-05	0.00380579	TRUE	0.279338	0.0217663	0.21094
LOC4337510	LOC_Os04g59550	UDP-galactose transporter 1	0.400936	0.150921	0.369686	0.342226	-1.40958	0.0090516	0.0844848	TRUE	-0.111353	0.622093	0.917553
LOC4343318	LOC_Os07g31884	protein DETOXIFICATION 19	1.57779	0	0.408892	0.841941	NA	1.02785e-05	0.0013517	FALSE	1.042	0.00206085	0.0648584
LOC4330657	LOC_Os02g50350	dihydropyrimidine dehydrogenase (NADP(+)), chloroplastic	1.33904	0.921331	1.22512	1.11403	-0.539405	0.189586	0.534805	FALSE	-0.137133	0.144894	0.504549
LOC4339171	LOC_Os05g41200	probable calcium-binding protein CML9	0.225022	3.20813	0.93237	1.41199	3.83359	0.00257868	0.0401427	TRUE	0.598752	0.485916	0.848983
LOC4343213	LOC_Os07g29290	expansin-like A3	0.357363	1.37423	0.55338	0.606006	1.94316	9.66925e-05	0.00558325	TRUE	0.131061	0.726801	0.958765
LOC4347001	LOC_Os09g23690	plant UBX domain-containing protein 2	0.794795	0	0.832778	0.45461	NA	0.00104113	0.023889	FALSE	-0.873303	0.0209855	0.207492
LOC4340217	LOC_Os06g06730	methyltransferase-like protein 5	0	3.94858	1.23521	0.789404	NA	0.000312942	0.0113684	FALSE	-0.645915	0.494002	0.853306
LOC4331487	LOC_Os03g03630	uncharacterized LOC4331487	0.755902	0	0.777117	0.450616	NA	0.00340432	0.0471612	FALSE	-0.786232	0.115088	0.45242
LOC4326742	LOC_Os01g12650	reticulon-like protein B1	1.07916	2.06302	1.05673	1.45301	0.934854	0.00129488	0.027068	TRUE	0.459434	0.000127833	0.0160834
LOC4343952	LOC_Os07g43020	multifunctional methyltransferase subunit TRM112 homolog A	0.72485	0	1.17124	0.508284	NA	0.000314176	0.0113684	FALSE	-1.20434	0.000302955	0.0239051
LOC4337490	LOC_Os04g59320	probable receptor-like protein kinase At1g49730	0.241878	1.48163	0.922781	0.558237	2.61483	5.59512e-06	0.00094805	TRUE	-0.72511	0.0304923	0.251535
LOC4337594	LOC_Os05g02040	replication protein A 70 kDa DNA-binding subunit C-like	0.099287	1.72225	1.41561	0.831166	4.11655	8.54994e-05	0.00521339	TRUE	-0.768216	0.369948	0.769138
LOC4348103	LOC_Os10g05600	thaumatin-like protein 1	1.48128	0	1.36598	1.17079	NA	9.13585e-05	0.00538435	FALSE	-0.22245	0.532289	0.873453
LOC4333840	LOC_Os03g49580	eukaryotic peptide chain release factor subunit 1-3	1.1994	0.167211	1.03048	1.07102	-2.84258	0.0415453	0.218802	TRUE	0.0556646	0.899293	0.999802
LOC4346609	LOC_Os09g10820	dTDP-3,4-didehydro-2,6-dideoxy-alpha-D-glucose 3-reductase	1.74353	0.252216	1.15542	1.04274	-2.78928	0.00719072	0.0732032	TRUE	-0.148041	0.645749	0.927218
LOC4332723	LOC_Os03g21160	zinc finger CCCH domain-containing protein 23-like	0.934498	0	0.869458	0.987491	NA	9.08161e-05	0.00537034	FALSE	0.183651	0.605228	0.908673
LOC4334493	LOC_Os03g59050	DEAD-box ATP-dependent RNA helicase 37-like	0.941974	0.356952	0.707483	0.714977	-1.39996	1.08715e-05	0.00138824	TRUE	0.0152004	0.96579	0.999802
LOC9272029	LOC_Os10g02220	protein NRT1/ PTR FAMILY 8.3	0.758226	0	0.260398	0.463382	NA	0.000367523	0.0125757	FALSE	0.831487	0.0874519	0.399071
LOC9269422	LOC_Os01g34614	DNA-directed RNA polymerases II, IV and V subunit 12	1.5974	0	1.19321	0.520231	NA	0.000686748	0.0183593	FALSE	-1.19763	0.120767	0.462797
LOC9269523	LOC_Os02g32110	probable glucuronosyltransferase Os02g0520750	0.935962	0.435798	0.909876	0.806663	-1.10279	0.0437786	0.225575	TRUE	-0.173703	0.242117	0.63991
LOC4327723	LOC_Os01g42294	probable inactive receptor kinase At2g26730	0.847779	0.35751	0.852285	0.800603	-1.2457	0.000383204	0.0129822	TRUE	-0.0902476	0.568036	0.890482
LOC4337016	LOC_Os04g52780	LRR receptor-like serine/threonine-protein kinase FLS2	1.92026	0.117746	2.91337	1.8692	-4.02754	0.00112581	0.024861	TRUE	-0.640273	0.0515417	0.316227
LOC4337679	LOC_Os05g03530	tetraspanin-6	0	1.32563	0.311969	0.400488	NA	1.63945e-05	0.00178336	FALSE	0.360356	0.536257	0.875694
LOC4336402	LOC_Os04g43650	probable low-specificity L-threonine aldolase 1	0.276	6.01234	1.89449	2.01928	4.44518	0.000146213	0.00725793	TRUE	0.0920365	0.939985	0.999802
LOC4350302	LOC_Os11g18730	probable beta-D-xylosidase 7	1.50636	0.632461	1.73273	1.4438	-1.25202	5.79482e-05	0.00412793	TRUE	-0.26317	0.194928	0.579317
LOC4341419	LOC_Os06g39230	aldehyde dehydrogenase family 2 member C4	1.60633	0	1.44912	1.28484	NA	0.00110766	0.0246454	FALSE	-0.17359	0.641444	0.925924
LOC4343906	LOC_Os07g42420	3-oxoacyl-[acyl-carrier-protein] synthase II, chloroplastic	0.565066	0	0.64031	0.70519	NA	0.000127651	0.00671483	FALSE	0.139241	0.708643	0.953555
LOC9266663	LOC_Os09g38970	probable protein S-acyltransferase 19	0.38106	1.03407	0.642743	0.83744	1.44025	0.000285923	0.0107826	TRUE	0.381744	0.115518	0.453423
LOC4342674	LOC_Os07g10390	splicing factor 3B subunit 3	0.813565	0.0686415	0.442387	0.731386	-3.56711	7.30931e-06	0.00112987	TRUE	0.725326	0.00384148	0.0897911
LOC4333519	LOC_Os03g43510	VAN3-binding protein	1.12423	0.297715	0.846331	1.09918	-1.91693	9.55719e-06	0.00132565	TRUE	0.377129	0.0949017	0.414948
LOC4339524	LOC_Os05g47670	uncharacterized LOC4339524	0.0264721	0.969384	1.27504	0.595121	5.19452	0.000986417	0.0230234	TRUE	-1.09929	0.0250874	0.228366
LOC4323835	LOC_Os01g73790	UDP-D-apiose/UDP-D-xylose synthase-like	2.38878	1.71206	2.32617	2.30583	-0.48054	0.030081	0.177058	TRUE	-0.0126673	0.914147	0.999802
LOC4331332	LOC_Os03g01740	cyclin-dependent protein kinase inhibitor EL2-like	1.37484	0	0.502795	0.251546	NA	8.30225e-05	0.00513341	FALSE	-0.99915	0.0631668	0.346193
LOC4347547	LOC_Os09g33710	probable inactive beta-glucosidase 33	1.20635	0.415434	0.772661	1.07953	-1.53796	0.0426032	0.221854	TRUE	0.482491	0.0296852	0.247763
LOC4344839	LOC_Os08g08970	germin-like protein 8-3	1.07867	1.29289	1.19728	1.22621	0.261348	0.0539922	0.257031	FALSE	0.0344454	0.670299	0.93872
LOC4341942	LOC_Os06g48180	xyloglucan endotransglucosylase/hydrolase protein 24	0.95057	0.443077	1.00575	0.787035	-1.10123	0.0478543	0.237109	TRUE	-0.353776	0.114456	0.45105
LOC4333583	LOC_Os03g44670	uncharacterized LOC4333583	0.676605	2.33881	0.603153	0.670204	1.78939	0.0510627	0.247477	FALSE	0.152076	0.644078	0.926769
LOC4326294	LOC_Os01g01450	ricin B-like lectin R40G3	1.02353	0.96544	0.808283	0.731697	-0.0842971	0.23887	0.592884	FALSE	-0.143613	0.0890878	0.40182
LOC4339746	LOC_Os05g50720	uncharacterized LOC4339746	1.12061	0.197731	1.25973	1.4595	-2.50267	0.00160977	0.0307151	TRUE	0.212366	0.398644	0.792329
LOC4334298	LOC_Os03g56630	protein FAR1-RELATED SEQUENCE 4	0.7181	1.37161	0.777817	0.873281	0.933614	0.00354531	0.0480951	TRUE	0.167015	0.355598	0.755912
LOC4346585	LOC_Os09g10054	SKP1-like protein 1A	0.0156149	0.428053	0.229214	0.21632	4.77679	0.032696	0.186523	TRUE	-0.0835303	0.804732	0.983416
LOC4324886	LOC_Os01g66280	UPF0301 protein Cpar_0662	0.495717	0	0.51115	0.930632	NA	0.0014831	0.0293983	FALSE	0.864463	0.0103907	0.143786
LOC4346861	LOC_Os09g19900	THO complex subunit 6	2.31706	0	1.1493	1.48143	NA	0.000257837	0.0101318	FALSE	0.366235	0.694079	0.947886
LOC4338780	LOC_Os05g34040	uncharacterized protein Cbei_0202	1.13486	0	0.983191	1.14504	NA	0.000317373	0.0114371	FALSE	0.219859	0.685042	0.944674
LOC4343293	LOC_Os07g31370	ras-related protein RABH1b	1.02213	0.489294	0.920045	1.0717	-1.06281	0.0444439	0.227672	TRUE	0.220131	0.183744	0.563748
LOC4332443	LOC_Os03g17240	ankyrin repeat-containing protein ITN1	0.969204	1.77708	0.604756	0.658971	0.874634	0.00498027	0.0586975	TRUE	0.123863	0.564031	0.888972
LOC4344748	LOC_Os08g06930	protein FAR1-RELATED SEQUENCE 5	0.562796	0	0.440996	0.454217	NA	0.000257034	0.0101318	FALSE	0.0426148	0.971026	0.999802
LOC4331793	LOC_Os03g07850	tRNA-specific 2-thiouridylase MnmA	0.59805	0	0.298698	0.339279	NA	0.00140693	0.0285433	FALSE	0.183788	0.720483	0.956407
LOC4332808	LOC_Os03g22400	putative ubiquitin-like-specific protease 1B	1.04456	0	1.01812	0.251712	NA	0.00333511	0.0465331	FALSE	-2.01607	3.23207e-05	0.00818402
LOC4340558	LOC_Os06g12310	aquaporin NIP2-2-like	0.691026	0.155083	0.885343	1.02918	-2.1557	9.27973e-06	0.00130822	TRUE	0.217188	0.137318	0.491467
LOC4327539	LOC_Os01g59020	cytochrome P450 94B3	2.46038	0	1.03854	1.28441	NA	0.00155649	0.0303411	FALSE	0.306556	0.612557	0.912888
LOC4336164	LOC_Os04g40190	ice-structuring glycoprotein	0.115217	0	0.0613156	0.0965465	NA	0.00224607	0.037095	FALSE	0.65497	0.14189	0.499318
LOC4327535	LOC_Os01g58890	cysteine proteinase inhibitor 1-like	1.71083	1.39134	1.58379	1.4761	-0.298222	0.124358	0.43252	FALSE	-0.101596	0.206303	0.595843
LOC4346941	LOC_Os09g21520	DEAD-box ATP-dependent RNA helicase 22-like	3.05306	0.107979	1.45192	1.13642	-4.82143	0.00041366	0.0136508	TRUE	-0.353473	0.254967	0.65572
LOC4342221	LOC_Os07g01890	uncharacterized LOC4342221	1.24411	0	0.676319	0.828884	NA	9.71913e-05	0.00558325	FALSE	0.293466	0.731097	0.960034
LOC4342485	LOC_Os07g07194	MACPF domain-containing protein At4g24290	0.995097	0	0.369205	0.570757	NA	0.00040407	0.0133844	FALSE	0.628455	0.328763	0.731261
LOC4323865	LOC_Os01g08260	ABC transporter G family member 31-like	0.851124	0.403722	0.536357	0.684315	-1.07601	0.000173621	0.00800929	TRUE	0.351468	0.243168	0.640928
LOC4335407	LOC_Os04g22900	horcolin	1.62246	0	0.879321	0.671473	NA	0.00305695	0.0439752	FALSE	-0.38906	0.574345	0.89368
LOC4349356	LOC_Os10g40810	GATA transcription factor 2	0.455718	2.01168	0.796609	1.00571	2.14219	8.28549e-14	1.00881e-09	TRUE	0.33627	0.108062	0.439886
LOC4328690	LOC_Os02g11780	death-inducer obliterator 1	0.65488	0.202708	0.574483	0.745146	-1.69183	0.000555278	0.0162477	TRUE	0.375259	0.0921871	0.408604
LOC4340827	LOC_Os06g19690	protein FATTY ACID EXPORT 1, chloroplastic	1.78251	0.325497	1.18028	1.5546	-2.45319	2.31479e-07	9.61785e-05	TRUE	0.397408	0.0541273	0.323283
LOC4326887	LOC_Os01g55830	probable glutathione S-transferase GSTF2	1.1009	1.14333	1.10755	1.18134	0.0545501	0.997332	0.998952	FALSE	0.0930497	0.0288499	0.245629
LOC4346344	LOC_Os08g45030	ABC transporter B family member 1	1.10577	0.654515	1.30416	1.20721	-0.756554	0.000300191	0.0111323	TRUE	-0.111435	0.566781	0.889956
LOC4336017	LOC_Os04g38220	sugar transport protein MST1-like	0.741585	0.270766	0.558742	0.54322	-1.45357	0.16492	0.498494	FALSE	-0.0406462	0.875578	0.999802
LOC4332840	LOC_Os03g22730	probable nucleolar protein 5-2	0.443695	1.35295	0.872563	0.95945	1.60847	0.0408156	0.216838	TRUE	0.136948	0.483292	0.84801
LOC4328439	LOC_Os02g07350	phosphatase IMPL1, chloroplastic	1.23574	3.9129	2.46951	2.24405	1.66286	0.00998112	0.08951	TRUE	-0.138121	0.614564	0.913804
LOC4332950	LOC_Os03g25790	glucan endo-1,3-beta-glucosidase 1	1.44052	0.185213	1.37674	1.40511	-2.95934	0.00923289	0.0857454	TRUE	0.0294282	0.96898	0.999802
LOC4343938	LOC_Os07g42890	GEM-like protein 1	1.77491	0.748068	1.45294	1.22409	-1.2465	0.0216266	0.14338	TRUE	-0.24727	0.143106	0.501881
LOC4347435	LOC_Os09g31380	lysine-specific demethylase JMJ30	0.318075	1.60512	0.467811	0.426112	2.33525	3.23855e-05	0.00290819	TRUE	-0.134693	0.733169	0.960842
LOC4337088	LOC_Os04g53700	histone-lysine N-methyltransferase ATXR2	0.365429	3.97853	1.72051	1.40522	3.44457	0.000140047	0.00707137	TRUE	-0.292038	0.577358	0.894778
LOC4345930	LOC_Os08g38820	transmembrane 9 superfamily member 12	1.28503	0.307061	1.17095	0.759596	-2.06521	1.06019e-09	1.70309e-06	TRUE	-0.624371	1.15681e-05	0.00490419
LOC9267527	LOC_Os06g02370	uncharacterized LOC9267527	0.860554	0.64442	0.808636	0.769777	-0.417265	0.0455539	0.230765	TRUE	-0.0710506	0.370815	0.770018
LOC4352647	LOC_Os12g39320	CSC1-like protein HYP1	0.732827	0	0.65786	0.153271	NA	0.00022558	0.00934577	FALSE	-2.1017	4.64441e-06	0.00257479
LOC4324420	LOC_Os01g52920	uncharacterized LOC4324420	0.543151	0.0528081	0.348606	0.359508	-3.36252	0.000205585	0.00877198	TRUE	0.0444258	0.877622	0.999802
LOC4334906	LOC_Os04g01500	uncharacterized LOC4334906	1.6938	0.318022	0.626694	0.731398	-2.41306	5.45197e-06	0.000941908	TRUE	0.222894	0.580211	0.896952
LOC4325010	LOC_Os01g67570	protein PLASTID TRANSCRIPTIONALLY ACTIVE 10	1.16033	0.283081	1.31182	1.00164	-2.03525	0.152552	0.480062	FALSE	-0.389206	0.032434	0.258005
LOC9269865	LOC_Os07g33610	taxane 10-beta-hydroxylase	1.01621	0.0360112	0.279432	0.759906	-4.81861	0.00250249	0.0393389	TRUE	1.44333	0.000264855	0.0228066
LOC4352687	LOC_Os12g40279	serine/threonine-protein kinase STE20	0.570443	0.128674	0.243336	0.425962	-2.14836	0.00652039	0.0689276	TRUE	0.807774	0.00699895	0.119341
LOC4336146	LOC_Os04g39900	beta-glucosidase 13-like	0.713469	0.528703	0.858036	0.948422	-0.432394	0.0226164	0.1475	TRUE	0.144491	0.377041	0.775333
LOC4351049	LOC_Os11g43590	acyl-CoA-binding domain-containing protein 5	1.20648	0.410412	0.804279	1.20325	-1.55566	0.00395885	0.0515235	TRUE	0.581174	0.0869964	0.398074
LOC4344712	LOC_Os08g06250	tobamovirus multiplication protein 2A	0.0180692	0.631483	0.5584	0.329286	5.12714	9.26704e-06	0.00130822	TRUE	-0.761957	0.0802149	0.384855
LOC9267466	LOC_Os11g04420	putative gamma-glutamylcyclotransferase At3g02910	0.279238	0.0301489	0.101519	0.0373974	-3.21132	0.00149206	0.0294869	TRUE	-1.44074	0.00866697	0.132711
LOC4336540	LOC_Os04g45750	trihelix transcription factor GTL1	0.717404	0.205342	0.743109	0.558219	-1.80476	1.67697e-06	0.000410439	TRUE	-0.412743	0.0216729	0.210571
LOC4326682	LOC_Os01g43540	protein SGT1 homolog	1.51204	2.81056	1.81885	2.28349	0.894363	0.0106271	0.0928925	TRUE	0.328219	0.0226069	0.215418
LOC4344216	LOC_Os07g47090	protein NETWORKED 3A	0	4.76458	0.454232	0.656799	NA	5.60978e-05	0.00406813	FALSE	0.532022	0.549837	0.88156
LOC4347799	LOC_Os09g38020	histone H4	0.843126	0.551101	0.89283	0.812636	-0.613431	0.0422472	0.220783	TRUE	-0.135775	0.253854	0.654263
LOC4352460	LOC_Os12g36194	nucleoside diphosphate kinase 2, chloroplastic	1.5635	0.663822	1.37117	1.13301	-1.23591	0.000983932	0.0229958	TRUE	-0.275255	0.163989	0.535589
LOC4327490	LOC_Os01g60120	transmembrane protein 56-B	0.190199	2.26878	0.570296	0.594326	3.57634	9.81829e-08	5.96613e-05	TRUE	0.0595446	0.942855	0.999802
LOC4342717	LOC_Os07g11280	pentatricopeptide repeat-containing protein At2g41720	0.800726	0	0.233392	0.324722	NA	0.00100295	0.0232416	FALSE	0.476445	0.415627	0.8045
LOC4328789	LOC_Os02g13380	uncharacterized LOC4328789	0.335452	1.69229	0.939192	0.815131	2.3348	0.00306904	0.0440771	TRUE	-0.204389	0.511735	0.864155
LOC4339985	LOC_Os06g03780	nucleolar protein 10	1.07828	0	1.18771	1.01014	NA	0.000326988	0.0116408	FALSE	-0.233619	0.531367	0.872715
LOC4324334	LOC_Os01g68790	glycine-rich RNA-binding protein 4, mitochondrial	0.904755	2.17034	1.25717	1.07746	1.26233	5.74966e-08	4.05282e-05	TRUE	-0.222541	0.21799	0.609407
LOC4325078	LOC_Os01g64730	bZIP transcription factor 12-like	0.111424	0.689957	0.199238	0.343021	2.63045	1.90268e-06	0.000447054	TRUE	0.783807	0.145628	0.505866
LOC4335013	LOC_Os04g05050	probable pectate lyase 8	1.63825	0.423677	1.49097	1.22124	-1.95112	2.47436e-06	0.000531746	TRUE	-0.287909	0.0620275	0.343722
LOC4347700	LOC_Os09g36580	thaumatin-like protein 1	0.560936	0	0.634043	0.753379	NA	0.00431677	0.0538476	FALSE	0.248795	0.484811	0.848647
LOC4346811	LOC_Os09g17840	protein transport protein Sec61 subunit alpha	0.965451	0.460653	0.79436	0.830676	-1.06752	0.010673	0.0930168	TRUE	0.064493	0.836277	0.992563
LOC4339483	LOC_Os05g46510	probable polygalacturonase At1g80170	2.05477	0.488772	1.7761	1.31245	-2.07174	0.0798823	0.331064	FALSE	-0.436448	0.047632	0.304883
LOC4324654	NA	probable starch synthase 4, chloroplastic/amyloplastic	0.309224	1.57191	0.662181	0.588848	2.3458	0.00107734	0.024212	TRUE	-0.169329	0.704891	0.95275
LOC4336584	LOC_Os04g46390	chaperone protein dnaJ A6-like	0	0.100391	0.108467	0.0604177	NA	1.15889e-05	0.00144836	FALSE	-0.844212	0.00424782	0.094197
LOC4338984	LOC_Os05g38210	uncharacterized protein At2g39795, mitochondrial	0	2.83608	1.31401	0.923604	NA	9.08897e-06	0.00130216	FALSE	-0.508625	0.545495	0.8795
LOC4344246	LOC_Os07g47480	heavy metal-associated isoprenylated plant protein 35	1.13054	0.272647	0.776796	1.11162	-2.05191	0.000230201	0.00947804	TRUE	0.517049	0.0337039	0.262599
LOC4341460	LOC_Os06g40050	adenine nucleotide transporter BT1, chloroplastic/mitochondrial	0.305718	0.824503	0.614961	0.660916	1.43132	0.00141978	0.028659	TRUE	0.103973	0.660569	0.934748
LOC4351708	LOC_Os12g09089	protein FLX-like 3	1.37333	0.224483	1.49337	1.10607	-2.61301	0.000214739	0.00901572	TRUE	-0.433131	0.0757587	0.376612
LOC4342024	LOC_Os06g49500	WAT1-related protein At3g45870	0.428106	0	0.4379	0.37379	NA	4.13372e-05	0.00338811	FALSE	-0.228375	0.273703	0.679185
LOC4334695	LOC_Os03g61890	translocase of chloroplast 159, chloroplastic	0.555642	1.76332	0.67069	1.28746	1.66607	0.0277381	0.168031	TRUE	0.940807	6.5607e-05	0.0116994
LOC4342425	LOC_Os07g05950	uncharacterized LOC4342425	0.781444	0	0.447372	0.601571	NA	0.00015577	0.00745917	FALSE	0.427261	0.283056	0.688526
LOC4327336	LOC_Os01g10140	probable RNA-dependent RNA polymerase 4	0.12267	1.78425	0.577292	0.894179	3.86246	0.00160023	0.0306846	TRUE	0.631263	0.558858	0.886635
LOC4338016	LOC_Os05g09620	sister-chromatid cohesion protein 3	0.587014	1.75172	0.70199	0.761458	1.5773	0.00149646	0.0295304	TRUE	0.117313	0.634284	0.922435
LOC4350250	LOC_Os11g16480	RRP15-like protein	1.86256	0.133877	0.77052	1.35822	-3.79831	0.00314384	0.0447662	TRUE	0.817816	0.050517	0.313049
LOC4330214	LOC_Os02g44111	uncharacterized LOC4330214	0.0935581	2.45966	1.50906	2.15618	4.71645	7.864e-05	0.00498467	TRUE	0.51483	0.284118	0.689055
LOC4333312	LOC_Os03g38050	probable beta-1,3-galactosyltransferase 2	0.648916	0.211951	0.701188	0.546345	-1.6143	7.39825e-05	0.00482859	TRUE	-0.359989	0.0766611	0.377991
LOC4346298	LOC_Os08g44330	peptidyl-prolyl cis-trans isomerase CYP71	1.10945	3.43225	1.69326	0.887218	1.62931	0.00343709	0.0473549	TRUE	-0.932443	0.000542983	0.0321716
LOC4341121	LOC_Os06g30750	reticulon-like protein B2	0.847113	0.401659	0.817467	0.81325	-1.07658	0.0480571	0.237616	TRUE	-0.00746171	0.95116	0.999802
LOC4341810	LOC_Os06g46000	tubulin beta-3 chain-like	1.68745	1.55762	1.6282	1.61016	-0.115503	0.205008	0.554061	FALSE	-0.0160749	0.745664	0.964515
LOC9272734	LOC_Os08g33940	myb-related protein 306	1.23542	0	0.962044	1.23575	NA	0.00021681	0.00907512	FALSE	0.361209	0.353443	0.753554
LOC4332596	LOC_Os03g19280	argininosuccinate lyase, chloroplastic	1.38167	0.552796	1.08169	1.16412	-1.32159	4.68781e-05	0.00366596	TRUE	0.105947	0.518209	0.867091
LOC4344716	LOC_Os08g06344	DEAD-box ATP-dependent RNA helicase 42-like	0.183884	0.578066	0.375915	0.450615	1.65244	0.00693971	0.0717674	TRUE	0.261489	0.251799	0.651681
LOC4327495	LOC_Os01g60230	protein PIN-LIKES 6	0.974953	0.306635	0.834557	0.781396	-1.66881	0.00183786	0.0331492	TRUE	-0.094956	0.675687	0.940635
LOC4324505	LOC_Os01g06020	aspartate--tRNA ligase, chloroplastic/mitochondrial	0.997618	2.84393	1.43586	1.62183	1.51133	0.00196755	0.0345685	TRUE	0.175704	0.550142	0.88156
LOC4327367	LOC_Os01g62020	UDP-glucuronic acid decarboxylase 1	1.48182	0.647183	1.19561	1.18505	-1.19513	0.0294495	0.17444	TRUE	-0.0127988	0.916137	0.999802
LOC4325650	LOC_Os01g49830	AP2/ERF and B3 domain-containing protein Os01g0693400-like	1.11947	0.329885	1.02812	0.886048	-1.76278	0.000489384	0.0151784	TRUE	-0.214549	0.563282	0.888582
LOC4343070	LOC_Os07g25430	photosystem I reaction center subunit IV, chloroplastic	0.583378	0.166028	0.902256	0.800053	-1.813	0.000580458	0.0166573	TRUE	-0.173441	0.510431	0.863091
LOC4333681	LOC_Os03g46660	glucan endo-1,3-beta-glucosidase 7	0.964355	0.289843	1.31309	1.19032	-1.73429	7.57024e-06	0.00115002	TRUE	-0.141619	0.552515	0.882984
LOC4351226	LOC_Os11g48020	methylsterol monooxygenase 2-2	0.381532	0.0384316	0.386049	0.429236	-3.31144	0.00399565	0.051789	TRUE	0.152985	0.673409	0.940073
LOC4341643	LOC_Os06g43640	phosphoenolpyruvate phosphatase	1.29563	0.887855	0.971363	1.06811	-0.545254	0.0311661	0.181078	TRUE	0.136979	0.355148	0.755774
LOC4335012	LOC_Os04g05030	uncharacterized LOC4335012	0.824957	0	0.3437	0.5028	NA	0.000235404	0.0096248	FALSE	0.548837	0.289795	0.694178
LOC4343835	LOC_Os07g41180	ras GTPase-activating protein-binding protein 2	2.53301	0.482466	1.83118	1.90809	-2.39236	6.34683e-07	0.000215084	TRUE	0.0593578	0.778317	0.974259
LOC4351055	LOC_Os11g43750	probable polygalacturonase	0.317257	1.66205	0.654572	0.689807	2.38924	2.30189e-11	1.0141e-07	TRUE	0.0756393	0.899224	0.999802
LOC9267667	LOC_Os01g36460	myb-related protein Hv33	0.984492	0.121347	0.51525	0.32072	-3.02025	0.00404749	0.052094	TRUE	-0.683959	0.158236	0.526478
LOC4334201	LOC_Os03g55420	peroxidase 35	0.664598	0	1.016	0.845971	NA	9.7866e-05	0.00559933	FALSE	-0.264219	0.603014	0.908185
LOC4330476	LOC_Os02g47870	RING-box protein 1	2.2387	0.480467	0.806291	1.16214	-2.22015	0.0898482	0.357146	FALSE	0.527407	0.121561	0.464196
LOC4330750	LOC_Os02g51620	probable beta-D-xylosidase 7	2.57728	1.1751	2.44748	2.4139	-1.13307	1.0631e-09	1.70309e-06	TRUE	-0.0199279	0.815555	0.987086
LOC4335335	LOC_Os04g20164	primary amine oxidase-like	0.765894	0.620671	0.982825	0.700795	-0.303315	0.255114	0.612031	FALSE	-0.487941	0.000448238	0.029016
LOC4352925	LOC_Os12g44330	serine/threonine-protein kinase prpf4B	0.283347	0.916509	0.23589	0.364413	1.69358	0.00479147	0.0572831	TRUE	0.627457	0.341261	0.743566
LOC4343996	LOC_Os07g43730	transcription elongation factor 1 homolog	2.64329	2.12548	2.05816	2.09203	-0.314551	0.0519513	0.250201	FALSE	0.0235432	0.850626	0.995458
LOC9272295	LOC_Os11g47330	ATP-citrate synthase alpha chain protein 2-like	1.51191	2.63139	1.35992	1.38775	0.79945	9.54298e-07	0.000275683	TRUE	0.0292237	0.880211	0.999802
LOC4343161	LOC_Os07g27490	ultraviolet-B receptor UVR8	0.995377	0.276275	1.01698	0.965811	-1.84914	0.0261837	0.161409	TRUE	-0.0744728	0.706194	0.953114
LOC4342599	LOC_Os07g08960	glycine-rich RNA-binding protein RZ1C	0.956078	1.79674	0.864847	0.791774	0.910184	0.00526425	0.0606714	TRUE	-0.127356	0.40194	0.795391
LOC4327399	LOC_Os01g62410	transcription factor MYB3R-2-like	0.861889	0	0.41585	0.361945	NA	4.70155e-05	0.00366596	FALSE	-0.200294	0.765349	0.970592
LOC9267266	LOC_Os03g56241	40S ribosomal protein S29	4.22422	1.50071	2.07592	2.73209	-1.49304	0.00145915	0.029179	TRUE	0.396252	0.096918	0.420185
LOC4349411	LOC_Os10g41490	serine/threonine-protein kinase SAPK3	2.41943	0.595912	1.07716	1.62123	-2.0215	0.0013703	0.0281439	TRUE	0.589858	0.0782358	0.380864
LOC4327391	LOC_Os01g62350	60S ribosomal protein L36-3	0.819118	0.0603089	0.95088	0.799216	-3.76363	6.10946e-05	0.00430477	TRUE	-0.250678	0.280749	0.686226
LOC4327912	LOC_Os01g18210	peptidyl-prolyl cis-trans isomerase A1	1.56717	0.302271	1.12643	1.6653	-2.37425	0.000976647	0.0229168	TRUE	0.564032	0.0785678	0.381575
LOC4328824	LOC_Os02g14000	actin-related protein 2/3 complex subunit 3	0.179163	1.55124	0.671975	0.401501	3.11408	1.50286e-07	7.78923e-05	TRUE	-0.743003	0.125788	0.47324
LOC4349885	LOC_Os11g06820	putative auxin transporter-like protein 4	0.817254	0.526909	0.822831	0.804274	-0.633231	0.025439	0.158517	TRUE	-0.0329103	0.772478	0.972714
LOC4333134	LOC_Os03g30830	PLASMODESMATA CALLOSE-BINDING PROTEIN 3	1.22808	0.318839	0.988735	0.583756	-1.94551	0.00535332	0.0614969	TRUE	-0.76022	0.00924338	0.136138
LOC4344590	LOC_Os08g03640	60S acidic ribosomal protein P0-like	1.10752	0.779607	0.934646	0.994987	-0.506518	0.000576276	0.0166573	TRUE	0.0902587	0.159842	0.529972
LOC4331591	LOC_Os03g04980	PHD finger protein ING1	1.0467	0	0.697463	0.426123	NA	0.000248994	0.0100868	FALSE	-0.710848	0.338002	0.74147
LOC4337074	LOC_Os04g53540	homeobox-leucine zipper protein ROC2-like	1.08075	0.460588	0.861067	1.05711	-1.23048	0.00777037	0.077087	TRUE	0.295924	0.146196	0.506937
LOC4347584	LOC_Os09g34130	BAG-associated GRAM protein 1	0.820664	0	0.534505	0.570313	NA	0.000769654	0.019691	FALSE	0.0935506	0.817541	0.987856
LOC4325129	LOC_Os01g15830	peroxidase 72	5.07014	2.9612	3.35016	3.34052	-0.775842	0.00936807	0.0865675	TRUE	-0.00415608	0.960277	0.999802
LOC4338403	LOC_Os05g25450	receptor-like protein kinase FERONIA	1.20816	0.096115	1.60019	1.45511	-3.6519	0.000102663	0.00581712	TRUE	-0.137117	0.725814	0.958398
LOC4326917	LOC_Os01g18050	tubulin beta-1 chain-like	1.69765	1.39861	1.46092	1.55631	-0.279538	0.0107012	0.0932159	TRUE	0.091247	0.0877441	0.399645
LOC4332925	LOC_Os03g25330	peroxidase 2	1.91948	0.143662	1.47851	1.256	-3.73996	0.00309395	0.0442545	TRUE	-0.235306	0.526465	0.870986
LOC4331189	LOC_Os02g57670	50S ribosomal protein L9, chloroplastic	1.4828	0.218934	1.21503	1.41617	-2.75976	1.32487e-05	0.00156928	TRUE	0.220994	0.541322	0.877163
LOC4327451	LOC_Os01g60410	ubiquitin-conjugating enzyme E2-17 kDa	1.71165	3.43163	1.73697	1.72612	1.00351	0.000113867	0.00623156	TRUE	-0.00903897	0.933652	0.999802
LOC4331522	LOC_Os03g04100	uncharacterized LOC4331522	1.89913	1.0444	1.13184	1.31991	-0.862655	0.136636	0.454549	FALSE	0.22176	0.54329	0.878569
LOC4343975	LOC_Os07g43390	4-alpha-glucanotransferase DPE1, chloroplastic/amyloplastic-like	0.958997	2.13605	1.8013	1.55425	1.15535	0.00962573	0.0880191	TRUE	-0.212825	0.243906	0.641594
LOC4333648	LOC_Os03g46060	protein P21	0.661962	0.411305	0.602387	0.468718	-0.686542	0.326355	0.692242	FALSE	-0.36197	0.0769728	0.378578
LOC4348283	LOC_Os10g14920	WAT1-related protein At4g08290	0.512366	0.171448	0.512219	0.607408	-1.5794	0.0466666	0.233757	TRUE	0.245905	0.245573	0.643713
LOC4337447	LOC_Os04g58710	oxalate--CoA ligase	2.48205	0.738534	2.24487	1.74888	-1.7488	0.000312346	0.0113684	TRUE	-0.360202	0.0350252	0.267102
LOC4331204	LOC_Os02g57820	AT-hook motif nuclear-localized protein 9	0.541918	0.0941975	0.180752	0.302144	-2.52431	6.85788e-05	0.00457764	TRUE	0.74122	0.034126	0.26413
LOC4330034	LOC_Os02g41630	phenylalanine ammonia-lyase-like	1.00694	1.00268	1.2108	1.10326	-0.00611384	0.364844	0.730601	FALSE	-0.134196	0.178032	0.555955
LOC4333811	LOC_Os03g49180	alkaline ceramidase	0.683557	0.125772	0.201159	0.263213	-2.44225	6.62435e-06	0.00107096	TRUE	0.387892	0.621158	0.917422
LOC4329463	LOC_Os02g30900	serine/threonine-protein kinase PBS1	0.524748	2.01167	0.693876	0.942833	1.9387	0.00817315	0.079342	TRUE	0.442324	0.525896	0.870983
LOC4345840	LOC_Os08g37350	ubiquitin carboxyl-terminal hydrolase 17	0.416663	0	0.345079	0.353079	NA	0.000272395	0.0105964	FALSE	0.0330669	0.974338	0.999802
LOC4344240	LOC_Os07g47400	protein SRC2	1.69858	0	1.23172	1.17351	NA	0.00702414	0.0722661	FALSE	-0.0698476	0.914116	0.999802
LOC4342229	LOC_Os07g01990	uncharacterized LOC4342229	0.202416	1.50911	0.72355	0.464767	2.8983	0.00714701	0.0729371	TRUE	-0.638586	0.0354134	0.267994
LOC4326243	LOC_Os01g45960	uncharacterized LOC4326243	0.33151	1.93492	0.739972	1.01385	2.54515	8.13302e-05	0.00507353	TRUE	0.454301	0.364555	0.764091
LOC9272663	LOC_Os09g32680	cyclin-C1-1-like	0.514245	0	0.282376	0.477735	NA	0.00015118	0.007399	FALSE	0.758592	0.0220222	0.212454
LOC4328751	LOC_Os02g12790	protein CYTOKININ-RESPONSIVE GATA TRANSCRIPTION FACTOR 1-like	1.38055	0	1.07678	1.00809	NA	0.00015312	0.007399	FALSE	-0.0951057	0.790987	0.979182
LOC4330152	LOC_Os02g43300	trihelix transcription factor GTL1	0.56662	0.111528	0.319859	0.330215	-2.34497	5.60231e-05	0.00406813	TRUE	0.0459723	0.925409	0.999802
LOC4350496	LOC_Os11g28340	ER lumen protein-retaining receptor	0.813534	0.124552	0.728	0.856784	-2.70745	0.00149258	0.0294869	TRUE	0.234993	0.587548	0.901844
LOC4345904	LOC_Os08g38300	histone H2B.2-like	0.641643	0.457002	0.536105	0.469653	-0.489571	0.0496676	0.243745	TRUE	-0.19092	0.140571	0.497183
LOC4330811	LOC_Os02g52420	methionine aminopeptidase 1D, chloroplastic/mitochondrial	0	1.09171	0.81848	0.726582	NA	0.010636	0.0929236	FALSE	-0.17182	0.741014	0.963669
LOC4343722	LOC_Os07g39280	UDP-rhamnose/UDP-galactose transporter 2	0.676351	0.453122	0.527188	0.672148	-0.577874	0.00545727	0.0620038	TRUE	0.350461	0.139305	0.49488
LOC9266699	LOC_Os03g46150	non-specific lipid transfer protein GPI-anchored 2	1.1689	0	1.87041	1.34857	NA	0.00164914	0.0310864	FALSE	-0.471928	0.278489	0.684294
LOC4330390	LOC_Os02g46680	ABC transporter B family member 2	1.66758	0.786869	1.68926	1.75446	-1.08356	0.0727889	0.312697	FALSE	0.0546378	0.763844	0.970231
LOC9271277	LOC_Os02g40490	lnc_RNA LOC9271277	0.204198	0	0.112349	0.132956	NA	0.00552978	0.0623853	FALSE	0.242962	0.573332	0.893019
LOC4346237	LOC_Os08g43440	cytochrome P450 76M5-like	0.964256	0	0.493916	0.600527	NA	0.00577575	0.0642958	FALSE	0.281963	0.599604	0.906399
LOC4325730	LOC_Os01g27020	probable serine/threonine-protein kinase At1g54610	0.387989	0.0967014	0.267622	0.337473	-2.00441	0.0152177	0.11539	TRUE	0.334573	0.198404	0.584837
LOC4338374	LOC_Os05g24560	uncharacterized LOC4338374	0.744742	0	0.779959	0.480114	NA	0.000171546	0.0079552	FALSE	-0.700021	0.155542	0.522578
LOC4345474	LOC_Os08g30070	protein unc-13 homolog	0.916711	0	0.46261	0.753086	NA	0.000110431	0.00608132	FALSE	0.703017	0.228423	0.622027
LOC4331389	LOC_Os03g02380	molybdate-anion transporter	1.14228	0.697459	1.02335	0.784191	-0.711736	0.00632375	0.0676688	TRUE	-0.384028	0.014092	0.167133
LOC4338460	LOC_Os05g27100	uncharacterized LOC4338460	1.7961	0.199093	1.59483	1.50539	-3.17335	1.29301e-09	1.75272e-06	TRUE	-0.083259	0.761007	0.969197
LOC9271934	NA	60S ribosomal protein L5-2-like	3.12866	2.34186	1.96371	1.87463	-0.417891	0.00147103	0.029192	TRUE	-0.0669789	0.57154	0.892032
LOC4339315	LOC_Os05g43940	O-methyltransferase ZRP4	1.19889	1.1955	1.42073	0.937466	-0.00408179	0.787047	0.937764	FALSE	-0.599792	0.0100764	0.141838
LOC4344425	LOC_Os08g01220	NDR1/HIN1-like protein 1	0.466502	0.233683	0.457076	0.581145	-0.997334	0.000860293	0.0210374	TRUE	0.346466	0.0272666	0.237875
LOC4324564	LOC_Os01g37490	uncharacterized LOC4324564	0.903778	0	1.11633	0.546343	NA	0.000540161	0.0159176	FALSE	-1.03089	0.0510694	0.31467
LOC4339156	LOC_Os05g41030	xylogen-like protein 11	0.997517	0.508222	1.35108	1.06198	-0.972882	0.0872131	0.350884	FALSE	-0.347354	0.0341647	0.26419
LOC4335919	LOC_Os04g35780	uncharacterized protein C57A10.07	0.737199	0.037315	0.153979	0.150642	-4.30423	0.0025081	0.0393919	TRUE	-0.0316139	0.889668	0.999802
LOC4327229	LOC_Os01g70020	protein DEK	0.892763	2.36106	0.96036	0.750184	1.40308	0.007603	0.0760818	TRUE	-0.356331	0.10551	0.434684
LOC4331375	LOC_Os03g02190	probable receptor-like protein kinase At1g33260	0.3268	0	1.32953	0.953809	NA	0.00419963	0.0530792	FALSE	-0.479141	0.0401412	0.282763
LOC4349492	LOC_Os10g42550	inositol-tetrakisphosphate 1-kinase 5-like	0.87514	0	0.522412	0.747622	NA	0.0030335	0.0437808	FALSE	0.51712	0.192608	0.575964
LOC4333629	LOC_Os03g45770	membralin-like protein At1g60995	0.302014	0.05419	0.202268	0.332007	-2.47852	0.00473429	0.0568695	TRUE	0.714944	0.0351089	0.267102
LOC4339196	LOC_Os05g41540	basic leucine zipper 23	0.0650694	0	0.0264809	0.0274674	NA	2.22642e-05	0.0022292	FALSE	0.0527726	0.939835	0.999802
LOC4333893	LOC_Os03g50450	probable inactive receptor kinase RLK902	1.02363	0.626194	1.30976	0.924197	-0.709013	0.00377052	0.0499205	TRUE	-0.503035	0.00062218	0.0343167
LOC4350825	LOC_Os11g37990	CRM-domain containing factor CFM3, chloroplastic/mitochondrial-like	0.575101	0.031257	0.351597	0.558545	-4.20156	0.000504737	0.0154418	TRUE	0.66775	0.504906	0.859911
LOC4345605	LOC_Os08g32850	methylcrotonoyl-CoA carboxylase beta chain, mitochondrial	1.32906	0.713506	0.9418	0.944526	-0.897412	0.136816	0.454707	FALSE	0.00417053	0.999152	0.999805
LOC4339610	LOC_Os05g48820	homeobox-DDT domain protein RLT2	0.429147	0.821748	0.443174	0.577898	0.937224	0.000774536	0.0197524	TRUE	0.38294	0.0235165	0.220223
LOC4329826	LOC_Os02g37800	lecithin-cholesterol acyltransferase-like 1	0.757232	0.54952	0.652947	0.66801	-0.462563	0.0246196	0.155501	TRUE	0.0329023	0.881257	0.999802
LOC4339209	LOC_Os05g41780	ethylene-responsive transcription factor 4	0.917793	1.96387	1.10381	0.995505	1.09746	0.000560746	0.016333	TRUE	-0.148992	0.599353	0.906399
LOC4336419	LOC_Os04g43910	auxin response factor 10	0.792205	0	0.664729	0.482409	NA	9.06988e-05	0.00537034	FALSE	-0.462507	0.148765	0.511685
LOC4349469	LOC_Os10g42230	AT-hook motif nuclear-localized protein 10	1.61006	0.590067	1.00512	1.09238	-1.44817	0.269844	0.628496	FALSE	0.120109	0.693016	0.947555
LOC112937821	LOC_Os02g39580	zinc finger protein 706-like	0.717432	0	0.555485	0.315968	NA	1.39841e-05	0.00160018	FALSE	-0.81397	0.00268523	0.0737705
LOC4347099	LOC_Os09g25580	probable monogalactosyldiacylglycerol synthase 1, chloroplastic	2.15358	1.02877	0.973575	1.67842	-1.06582	0.000657184	0.0179828	TRUE	0.785739	0.000102056	0.0141525
LOC4352739	LOC_Os12g41220	ubiquitin-conjugating enzyme E2 variant 1C	1.3478	0.852476	0.780682	0.928235	-0.660871	0.011211	0.0960428	TRUE	0.249755	0.0992788	0.424462
LOC9270984	LOC_Os10g37190	probable receptor-like protein kinase At4g10390	1.18181	0.157549	0.81843	1.02572	-2.90712	5.27561e-05	0.00390617	TRUE	0.325707	0.441621	0.822419
LOC4337879	LOC_Os05g06720	GDSL esterase/lipase At1g09390	0.706385	0.282347	0.998105	0.823212	-1.32298	0.0108924	0.0944617	TRUE	-0.277927	0.0615242	0.343027
LOC4337508	LOC_Os04g59520	FT-interacting protein 1	1.06738	0.767684	1.03696	1.15703	-0.475485	0.0556167	0.261076	FALSE	0.158069	0.37063	0.769899
LOC4337621	LOC_Os05g02520	12S seed storage protein CRB	1.81942	1.61516	1.5745	1.5839	-0.171797	0.49525	0.844255	FALSE	0.00858824	0.988363	0.999802
LOC4334188	LOC_Os03g55280	aspartate-semialdehyde dehydrogenase	1.25568	3.00768	1.24738	1.48171	1.26018	0.000286269	0.0107826	TRUE	0.248367	0.32451	0.726933
LOC4339639	LOC_Os05g49200	aspartic proteinase oryzasin-1-like	2.17072	1.61927	2.30627	2.22055	-0.422831	0.019786	0.135091	TRUE	-0.0546421	0.57602	0.894052
LOC4347215	LOC_Os09g27650	protein indeterminate-domain 16	0.226754	0.920297	0.270878	0.353937	2.02097	5.24687e-05	0.00390128	TRUE	0.385849	0.2739	0.67936
LOC4347230	LOC_Os09g27890	lysM domain-containing GPI-anchored protein LYP4-like	1.48036	0.500443	1.58134	1.59132	-1.56467	0.000375269	0.0128159	TRUE	0.00907447	0.998549	0.999802
LOC4342997	LOC_Os07g22640	synaptotagmin-5	1.10717	0.616834	0.950742	0.939327	-0.843929	0.00419867	0.0530792	TRUE	-0.0174257	0.864311	0.999321
LOC4345201	LOC_Os08g19980	disease resistance protein RGA2	0.656415	0	0.255209	0.588379	NA	0.000530636	0.0158221	FALSE	1.20507	7.79689e-05	0.0123953
LOC4343463	LOC_Os07g34950	thylakoid lumenal 15.0 kDa protein 2, chloroplastic	2.30376	0	2.18215	2.74981	NA	0.00156771	0.0304419	FALSE	0.333579	0.518095	0.867007
LOC4334554	LOC_Os03g60090	probable methylenetetrahydrofolate reductase	1.04159	0.740712	0.853126	0.778694	-0.491798	0.0303217	0.177991	TRUE	-0.131703	0.459954	0.833026
LOC4324022	LOC_Os01g32640	uncharacterized LOC4324022	0	2.42589	0.2117	0.295613	NA	1.28324e-05	0.00155473	FALSE	0.481688	0.687886	0.944944
LOC4328598	LOC_Os02g10070	citrate synthase 4, mitochondrial	4.98479	2.98788	5.20689	5.02608	-0.738408	0.0146785	0.112596	TRUE	-0.0509888	0.865552	0.999685
LOC4344770	LOC_Os08g07390	disease resistance protein PIK6-NP-like	0.674954	0	0.206469	0.388991	NA	0.000508817	0.015486	FALSE	0.913809	0.0306799	0.251834
LOC4327414	LOC_Os01g61814	40S ribosomal protein S23	2.42251	4.23488	2.4121	2.82812	0.805818	0.00851488	0.0815485	TRUE	0.229553	0.173947	0.550322
LOC4342695	LOC_Os07g10660	40S ribosomal protein S2-3	1.40009	2.54614	1.89201	1.50328	0.862786	0.002736	0.0414603	TRUE	-0.331807	0.0256824	0.230322
LOC4325476	LOC_Os01g04710	protein ASPARTIC PROTEASE IN GUARD CELL 1	1.38985	1.048	1.36554	1.47231	-0.407286	0.00953777	0.0874306	TRUE	0.108603	0.294464	0.699161
LOC4345192	LOC_Os08g19670	uncharacterized LOC4345192	0.528887	2.13429	1.16728	1.09014	2.01273	0.00191632	0.0340411	TRUE	-0.0986417	0.840684	0.993519
LOC4337167	LOC_Os04g54820	probable 20S rRNA accumulation protein 4	0.612109	5.28766	1.01553	1.17008	3.11077	0.0768111	0.32351	FALSE	0.204382	0.865865	0.999802
LOC4332833	LOC_Os03g22680	E3 ubiquitin-protein ligase SRFP1-like	0.944614	0	1.05639	1.32691	NA	0.000326673	0.0116408	FALSE	0.328929	0.221505	0.613248
LOC4346507	LOC_Os09g07510	serine/threonine-protein phosphatase 2A 65 kDa regulatory subunit A beta isoform	2.72957	2.19613	2.41959	2.42213	-0.313707	0.00285289	0.0424074	TRUE	0.0015193	0.988652	0.999802
LOC4344633	LOC_Os08g04460	probable NAD(P)H dehydrogenase (quinone) FQR1-like 1	2.10388	1.50132	1.78052	1.5153	-0.48682	0.128874	0.440453	FALSE	-0.232692	0.160374	0.530676
LOC4333157	LOC_Os03g31230	uncharacterized LOC4333157	0.4211	0.867506	0.550169	0.742015	1.04271	0.000500579	0.0153412	TRUE	0.431571	0.0122197	0.156332
LOC4346084	LOC_Os08g41280	cytochrome b561 and DOMON domain-containing protein At4g12980	0.556612	0.221709	0.825243	0.975415	-1.32801	0.0198347	0.135145	TRUE	0.241198	0.365858	0.765456
LOC4347712	LOC_Os09g36740	protein POLLENLESS 3-LIKE 2	1.74147	0	1.68362	1.36994	NA	3.4146e-05	0.00302372	FALSE	-0.297454	0.557485	0.885716
LOC9270554	LOC_Os05g41510	transcription elongation factor SPT6-like	1.2787	0.762291	0.909329	1.12446	-0.746261	0.00339002	0.0470385	TRUE	0.306362	0.0191477	0.19905
LOC4339677	LOC_Os05g49800	ketol-acid reductoisomerase, chloroplastic-like	2.51475	1.37098	1.78703	1.82127	-0.875213	1.88216e-10	5.52789e-07	TRUE	0.0273811	0.804057	0.983416
LOC4350710	LOC_Os11g35020	protein yippee-like At4g27745	0	1.06984	0.477977	0.534452	NA	0.00438099	0.0543675	FALSE	0.161117	0.654816	0.931403
LOC4348804	LOC_Os10g31950	3-ketoacyl-CoA thiolase 2, peroxisomal	4.15698	2.88074	3.11146	3.1602	-0.529096	0.0530446	0.25394	FALSE	0.0224246	0.928294	0.999802
LOC4352595	LOC_Os12g38490	scarecrow-like protein 34	1.31664	0.496279	0.920497	0.841433	-1.40764	4.57958e-07	0.000171705	TRUE	-0.129564	0.498166	0.855285
LOC4350822	LOC_Os11g37960	barwin	1.34272	0	0.993963	1.03035	NA	0.000885178	0.0215153	FALSE	0.0518666	0.881034	0.999802
LOC4340057	LOC_Os06g04690	uncharacterized LOC4340057	1.03578	0.370149	0.715462	0.634389	-1.48453	0.00149016	0.0294869	TRUE	-0.173508	0.489637	0.850917
LOC4328457	LOC_Os02g07740	ribosomal RNA large subunit methyltransferase I	0.26818	2.52681	0.612711	0.565189	3.23604	0.0261634	0.161409	TRUE	-0.116473	0.867656	0.999802
LOC4336183	LOC_Os04g40520	probable galactinol--sucrose galactosyltransferase 2	0.428286	0	0.273849	0.22279	NA	0.000490097	0.0151784	FALSE	-0.297696	0.381609	0.778958
LOC4344165	LOC_Os07g46480	aspartyl protease 25-like	2.28734	2.06087	2.42477	1.5853	-0.150416	0.65219	0.885342	FALSE	-0.613094	0.000107712	0.0146468
LOC4347684	LOC_Os09g36320	probable serine/threonine-protein kinase PBL19	2.65319	0	1.03337	0.455567	NA	0.000615697	0.0173597	FALSE	-1.18163	0.0882082	0.400705
LOC4341667	LOC_Os06g43930	lysosomal Pro-X carboxypeptidase	0.975452	0.46685	0.966135	1.0963	-1.06311	0.00952043	0.0874306	TRUE	0.182348	0.443659	0.823661
LOC4344071	LOC_Os07g44740	10 kDa chaperonin, mitochondrial	1.52676	0.592777	1.49859	1.78698	-1.36491	2.45898e-06	0.000531746	TRUE	0.253925	0.322745	0.724863
LOC4340486	LOC_Os06g11240	putative 12-oxophytodienoate reductase 4	1.04988	0.255982	1.26952	1.27901	-2.03611	0.00584876	0.0647405	TRUE	0.0107407	0.992066	0.999802
LOC4333950	LOC_Os03g51380	BTB/POZ domain-containing protein At1g63850	1.00824	0	1.03176	1.48577	NA	0.000251457	0.0100973	FALSE	0.526099	0.269342	0.673336
LOC4345473	LOC_Os08g30060	proton pump-interactor BIP131-like	1.2346	2.17714	1.02548	1.25445	0.818395	0.00429979	0.0537382	TRUE	0.290754	0.166788	0.53979
LOC4336380	LOC_Os04g43230	uncharacterized LOC4336380	0	2.20555	0.490237	0.365156	NA	1.55485e-07	7.82844e-05	FALSE	-0.424967	0.412396	0.802083
LOC4343521	LOC_Os07g36170	chitin-inducible gibberellin-responsive protein 1-like	0.381576	0	0.506851	0.453603	NA	0.000169027	0.00787988	FALSE	-0.160131	0.544148	0.879132
LOC4330617	LOC_Os02g49800	aspartyl protease APCB1	1.04862	0.305261	0.535511	0.714273	-1.78037	2.36124e-06	0.000526707	TRUE	0.415561	0.00964019	0.139568
LOC9272423	LOC_Os02g55670	lnc_RNA LOC9272423	0.213419	0	0.150974	0.130572	NA	0.00224275	0.037095	FALSE	-0.20945	0.63765	0.924104
LOC4340455	LOC_Os06g10750	WAT1-related protein At1g21890	0.382506	0	0.724216	0.536124	NA	0.00150818	0.0295764	FALSE	-0.433853	0.165857	0.539166
LOC4336284	LOC_Os04g41970	endoglucanase 12-like	0.637627	0.147894	1.09955	0.826574	-2.10815	0.0209874	0.140677	TRUE	-0.411697	0.0563625	0.329177
LOC4352560	LOC_Os12g38000	60S ribosomal protein L8	1.47235	1.10523	1.43606	1.32042	-0.41378	0.000118518	0.00639089	TRUE	-0.121114	0.180491	0.559563
LOC107276754	LOC_Os12g27350	spermidine hydroxycinnamoyltransferase 2-like	1.07483	0.788312	1.09611	0.82493	-0.447277	0.305354	0.669625	FALSE	-0.410052	0.0103009	0.14341
LOC4337647	LOC_Os05g02940	calcium-transporting ATPase 4, endoplasmic reticulum-type	1.59928	0.955703	1.76021	1.53213	-0.742785	0.0661841	0.293424	FALSE	-0.200212	0.0468919	0.303386
LOC4341631	LOC_Os06g43430	premnaspirodiene oxygenase	0.877397	0	1.06517	0.522009	NA	9.04397e-05	0.00537034	FALSE	-1.02893	0.062998	0.345793
LOC4327295	LOC_Os01g21320	UDP-glucuronic acid decarboxylase 4	2.82068	1.27175	1.97409	1.88544	-1.14923	0.0227638	0.147914	TRUE	-0.0662871	0.72621	0.958398
LOC4324841	LOC_Os01g65780	UDP-glucuronate:xylan alpha-glucuronosyltransferase 1	0.563151	0.327423	0.626085	0.535404	-0.782365	0.0682788	0.299753	FALSE	-0.225731	0.422511	0.80938
LOC4351401	LOC_Os12g03470	alpha-L-arabinofuranosidase 1	1.16228	0.758767	0.865678	0.827584	-0.615231	0.0149308	0.113901	TRUE	-0.0649248	0.630443	0.920546
LOC4326573	LOC_Os01g44970	polygalacturonase At1g48100	0.132067	1.35419	0.32765	0.629147	3.35809	2.09652e-07	9.49827e-05	TRUE	0.94124	0.223818	0.615465
LOC4340701	LOC_Os06g15370	protein NRT1/ PTR FAMILY 3.1	0.606902	0.159532	0.804676	0.7605	-1.92762	0.000345774	0.0120506	TRUE	-0.0814596	0.718915	0.95592
LOC4330474	LOC_Os02g47850	carbamoyl-phosphate synthase small chain, chloroplastic-like	1.54869	3.04791	1.61574	2.00573	0.97677	0.00884965	0.0833504	TRUE	0.311929	0.00979192	0.140249
LOC4344719	LOC_Os08g06380	probable mixed-linked glucan synthase 6	0.993192	0.811769	1.40268	1.26872	-0.291003	0.0576963	0.268194	FALSE	-0.144814	0.0881522	0.400705
LOC4346277	NA	transmembrane 9 superfamily member 8	0.810058	0.490879	0.662807	0.706446	-0.722658	0.00305151	0.0439687	TRUE	0.0919917	0.663699	0.935985
LOC4336052	LOC_Os04g38720	NAC domain-containing protein 92	0.173318	1.03997	0.478985	0.878404	2.58505	0.0200693	0.136236	TRUE	0.874905	0.0194491	0.200625
LOC9266341	LOC_Os03g19760	protein SUPPRESSOR OF QUENCHING 1, chloroplastic	0.801872	0.0384683	1.02601	0.552094	-4.38163	0.00536233	0.0615602	TRUE	-0.894052	0.042565	0.289584
LOC4324350	LOC_Os01g68650	uncharacterized LOC4324350	1.37581	0	0.773393	0.50689	NA	0.000230088	0.00947804	FALSE	-0.609531	0.178646	0.557204
LOC4348331	LOC_Os10g18220	mevalonate kinase	1.14444	0.159734	0.771411	0.775896	-2.8409	0.0118319	0.0987228	TRUE	0.00836389	0.992205	0.999802
LOC4327180	LOC_Os01g12730	ras-related protein Rab7	1.36851	0.313325	1.07452	1.3229	-2.12688	0.0890868	0.355018	FALSE	0.300013	0.137748	0.491878
LOC4326565	LOC_Os01g45540	auxin efflux carrier component 3a-like	1.64596	0.418543	1.38227	0.812922	-1.97548	0.0147462	0.112982	TRUE	-0.765855	0.00903528	0.135005
LOC4329785	LOC_Os02g37080	ASC1-like protein 1	0.0564444	0.533243	0.280957	0.286159	3.23989	4.68642e-06	0.000863883	TRUE	0.0264656	0.989968	0.999802
LOC4341771	LOC_Os06g45380	vacuolar-sorting receptor 6	2.62343	1.58586	2.52457	2.3961	-0.726191	0.00547749	0.0620337	TRUE	-0.0753516	0.641451	0.925924
LOC4350977	LOC_Os11g41650	adenylyl-sulfate kinase 3	1.69829	0	2.0521	1.68912	NA	0.00673832	0.0705645	FALSE	-0.280824	0.4794	0.845342
LOC4344156	LOC_Os07g46380	uncharacterized LOC4344156	2.92711	1.24219	2.71197	1.61237	-1.23659	0.00781353	0.077087	TRUE	-0.750153	0.000388362	0.0266565
LOC4326694	LOC_Os01g43700	cytochrome P450 72A13	0.612249	0	0.735448	0.652461	NA	0.0011302	0.0248956	FALSE	-0.172731	0.667543	0.937509
LOC4326936	LOC_Os01g70400	photosynthetic NDH subunit of subcomplex B 5, chloroplastic	0.6357	0	0.725346	0.354841	NA	0.000253194	0.0100973	FALSE	-1.0315	0.141404	0.498488
LOC4344305	LOC_Os07g48350	mediator of RNA polymerase II transcription subunit 33A	0.465283	1.00666	0.371599	0.380866	1.11339	0.000648444	0.0178307	TRUE	0.0355377	0.928297	0.999802
LOC4331559	LOC_Os03g04570	protein NRT1/ PTR FAMILY 5.2	1.63395	0.450302	1.03917	1.01997	-1.8594	1.01282e-06	0.0002833	TRUE	-0.0269056	0.880462	0.999802
LOC4346326	LOC_Os08g44680	photosystem I reaction center subunit II, chloroplastic	0.630992	0.383595	0.877632	0.724786	-0.71804	0.00186558	0.0334196	TRUE	-0.276062	0.231428	0.626116
LOC4347634	LOC_Os09g35730	RHOMBOID-like protein 2	1.06238	0.704549	1.16233	1.22316	-0.592534	0.00416668	0.0529787	TRUE	0.0735978	0.539736	0.876428
LOC4330971	LOC_Os02g54820	probable alpha,alpha-trehalose-phosphate synthase [UDP-forming] 9	1.45376	0.670221	1.09058	1.1847	-1.11708	0.0105075	0.0923506	TRUE	0.119425	0.637178	0.923943
LOC4324303	LOC_Os01g74450	probable aquaporin TIP1-2	3.27727	5.1427	5.33886	6.31341	0.650033	0.31154	0.675962	FALSE	0.241889	0.300594	0.706276
LOC4351999	LOC_Os12g18900	cysteine desulfurase 1, chloroplastic	2.65	1.31996	1.46217	1.59995	-1.0055	0.00248867	0.0392266	TRUE	0.129913	0.599375	0.906399
LOC4333618	LOC_Os03g45400	transcription antitermination protein NusB	0.493658	0	0.940886	0.651747	NA	0.00023348	0.00959062	FALSE	-0.529708	0.153265	0.518176
LOC4338755	LOC_Os05g33620	uncharacterized protein At4g15545	0	2.83961	0.337948	0.291303	NA	7.09536e-06	0.00112644	FALSE	-0.21428	0.858799	0.997588
LOC4325211	LOC_Os01g05490	triosephosphate isomerase, cytosolic-like	3.84495	3.31321	3.78726	4.27835	-0.214737	0.128104	0.439449	FALSE	0.175901	0.248186	0.64706
LOC4347929	LOC_Os09g39960	dynamin-related protein 1E	0.479599	2.77634	1.71508	0.943411	2.53328	0.00176652	0.0323498	TRUE	-0.862319	0.12576	0.47324
LOC4340534	LOC_Os06g12030	uncharacterized LOC4340534	0.492306	2.11752	1.50612	1.0031	2.10475	0.00405294	0.052094	TRUE	-0.586378	0.24276	0.640265
LOC4346279	NA	transmembrane 9 superfamily member 8	1.01119	0.530732	0.624683	0.56307	-0.930003	0.00308025	0.0441303	TRUE	-0.14981	0.282981	0.688459
LOC9272062	LOC_Os06g47290	protein PECTIC ARABINOGALACTAN SYNTHESIS-RELATED	0.858574	0	0.714959	0.795855	NA	0.000278792	0.0107497	FALSE	0.154644	0.684818	0.944674
LOC4339944	LOC_Os06g02900	aspartyl protease family protein At5g10770	2.07172	1.80885	1.96649	1.54079	-0.195757	0.364291	0.730213	FALSE	-0.351955	0.0042967	0.0950184
LOC4341611	LOC_Os06g43130	protein TIC 21, chloroplastic	0.922924	0	0.5997	0.602472	NA	4.54842e-05	0.00361046	FALSE	0.00665195	0.989987	0.999802
LOC4326746	LOC_Os01g12690	uncharacterized LOC4326746	1.56292	2.51137	0.955462	2.59429	0.684231	0.197858	0.545199	FALSE	1.44107	0.0912992	0.406755
LOC4345656	LOC_Os08g33710	extracellular ribonuclease LE	1.12696	0.22298	0.859679	1.03519	-2.33745	5.40208e-06	0.000941908	TRUE	0.268024	0.427733	0.813025
LOC4344702	LOC_Os08g06100	flavone 3'-O-methyltransferase 1-like	1.24818	1.41137	1.53997	1.33521	0.177273	0.398477	0.762892	FALSE	-0.205829	0.102439	0.429754
LOC4332224	LOC_Os03g14010	anti-sigma-I factor RsgI6	3.15415	0.456465	1.51393	2.172	-2.78867	0.00274423	0.0415097	TRUE	0.520725	0.174778	0.551275
LOC9271666	LOC_Os12g07270	sodium/pyruvate cotransporter BASS2, chloroplastic	0	1.23834	0.258426	0.464687	NA	0.000165088	0.00777178	FALSE	0.846509	0.288599	0.693351
LOC9270408	LOC_Os08g10550	putative potassium transporter 12	0.783441	0	0.564159	0.606967	NA	0.00150856	0.0295764	FALSE	0.105515	0.725901	0.958398
LOC4344858	LOC_Os08g09250	lactoylglutathione lyase-like	2.2583	2.17791	1.78448	2.18501	-0.0522883	0.44633	0.809347	FALSE	0.292136	0.0163042	0.181677
LOC4331730	LOC_Os03g06940	beta-galactosidase 5-like	1.73334	0.823162	1.7687	1.97728	-1.0743	0.000179263	0.00816271	TRUE	0.160828	0.161087	0.531692
LOC4352516	LOC_Os12g37419	cytochrome c oxidase subunit 5C-like	1.75959	3.43805	1.63971	1.85478	0.966353	0.000188424	0.00834272	TRUE	0.177811	0.467025	0.838974
LOC4338409	LOC_Os05g25640	trans-cinnamate 4-monooxygenase	1.02455	0.819636	1.09733	0.865433	-0.321943	0.313552	0.677874	FALSE	-0.342499	0.0010081	0.0449404
LOC4339011	LOC_Os05g38520	60S ribosomal protein L36-3	1.1679	0.68834	0.857251	0.882253	-0.762722	0.000120178	0.00644073	TRUE	0.0414757	0.771786	0.97265
LOC4334107	LOC_Os03g53720	SRSF protein kinase 1	0.488935	0.222292	0.287772	0.40643	-1.13718	0.0268898	0.164589	TRUE	0.498081	0.0235019	0.220223
LOC4327055	LOC_Os01g57420	diacylglycerol kinase 5	0.717306	0.0487359	0.235281	0.192171	-3.87953	0.0170839	0.123941	TRUE	-0.292001	0.603188	0.908185
LOC4340391	LOC_Os06g09610	putative peroxiredoxin Q, chloroplastic	1.23492	0.551039	0.977759	0.790719	-1.16419	0.00757539	0.0759781	TRUE	-0.306313	0.292775	0.697404
LOC4326937	LOC_Os01g70410	probable serine/threonine-protein kinase PBL7	0.415325	0	0.350572	0.144626	NA	0.00040278	0.0133668	FALSE	-1.27738	0.00723816	0.121256
LOC4330882	LOC_Os02g53340	probable cyclic nucleotide-gated ion channel 20, chloroplastic	0.485032	0	0.415252	0.563894	NA	0.000554553	0.0162477	FALSE	0.441436	0.24994	0.64928
LOC4335295	LOC_Os04g17100	heavy metal-associated isoprenylated plant protein 27	0.994256	0.951071	0.954333	0.987909	-0.0640638	0.813179	0.948534	FALSE	0.0498854	0.74718	0.965386
LOC4328316	LOC_Os02g05744	endoglucanase 5-like	0.585056	0.0362237	0.508503	0.784563	-4.01357	0.000922151	0.022079	TRUE	0.625634	0.00892532	0.134374
LOC4329733	LOC_Os02g36340	probable bifunctional riboflavin biosynthesis protein RIBA 2, chloroplastic	0.955732	2.17906	0.98638	1.28439	1.18903	7.78363e-07	0.000240637	TRUE	0.380872	0.123302	0.468196
LOC107277281	LOC_Os05g50950	pentatricopeptide repeat-containing protein At4g01030, mitochondrial	1.2608	0.0656393	0.394392	0.391452	-4.26363	0.0018004	0.0326742	TRUE	-0.0107923	0.985224	0.999802
LOC4330983	LOC_Os02g54990	probable serine incorporator	1.30524	0.924093	1.20382	1.61259	-0.498208	0.147972	0.472727	FALSE	0.421765	9.37607e-06	0.00422333
LOC9266741	LOC_Os04g41759	uncharacterized LOC9266741	1.20507	0	0.655679	1.42902	NA	0.0108024	0.0938805	FALSE	1.12396	0.00797914	0.127014
LOC9272308	LOC_Os03g10500	adenylyl-sulfate kinase 3	0.995938	0	0.840897	0.723511	NA	0.000177377	0.0081188	FALSE	-0.216914	0.617905	0.915761
LOC4339940	LOC_Os06g02780	aspartyl protease family protein At5g10770	0.928622	0.716676	1.00322	1.04624	-0.37377	0.218855	0.569497	FALSE	0.0605751	0.65941	0.934274
LOC4327515	LOC_Os01g61044	amino acid transporter AVT6C	1.11773	0.261717	1.03055	0.807971	-2.09449	2.4669e-07	9.6943e-05	TRUE	-0.351045	0.22389	0.615478
LOC4340636	LOC_Os06g13650	alpha-mannosidase 2	0.858849	0.387214	0.751843	0.667712	-1.14927	0.00496326	0.058569	TRUE	-0.171207	0.236538	0.632396
LOC4334618	LOC_Os03g60850	protein NRT1/ PTR FAMILY 5.6	2.3364	0	0.97471	0.671671	NA	0.000139704	0.00707137	FALSE	-0.537219	0.31397	0.716582
LOC4324573	LOC_Os01g37690	vacuolar cation/proton exchanger 1a-like	1.24528	0.296545	1.06946	0.432715	-2.07015	0.000463237	0.0147244	TRUE	-1.3054	0.000119847	0.0158
LOC4337587	LOC_Os05g01950	uncharacterized LOC4337587	0.552669	2.45212	0.610808	0.866012	2.14954	1.55485e-06	0.000385909	TRUE	0.503668	0.184769	0.565197
LOC4344042	LOC_Os07g44370	dirigent protein 5	1.4488	0.894901	1.49633	1.55156	-0.695055	0.0688675	0.301287	FALSE	0.0522843	0.801916	0.983346
LOC4344387	LOC_Os07g49280	protein trichome birefringence-like 28	0.176593	0.741732	0.213024	0.53646	2.07047	0.000184226	0.00832416	TRUE	1.33245	6.22489e-05	0.0116994
LOC4343702	LOC_Os07g38850	probable homogentisate phytyltransferase 2, chloroplastic	0.605947	0	0.313444	0.44568	NA	0.000284646	0.0107826	FALSE	0.5078	0.521969	0.868741
LOC9270662	LOC_Os11g40410	uncharacterized LOC9270662	0.0715611	0.284992	0.338514	0.230277	1.99367	0.0026886	0.0410916	TRUE	-0.555843	0.194525	0.578772
LOC4352613	LOC_Os12g38760	probable inactive purple acid phosphatase 1	0.231231	0.642994	0.520427	0.876376	1.47547	0.275513	0.635068	FALSE	0.751854	0.137686	0.491806
LOC4343034	LOC_Os07g23660	protein TsetseEP	1.93912	0.225053	1.43183	1.35505	-3.10707	0.00374437	0.0497733	TRUE	-0.0795132	0.875485	0.999802
LOC4347336	LOC_Os09g29490	peroxidase 17	0.213159	1.9401	0.558515	0.796817	3.18613	0.00484222	0.0576941	TRUE	0.512654	0.291653	0.696546
LOC4326082	LOC_Os01g02930	protein O-linked-mannose beta-1,4-N-acetylglucosaminyltransferase 2	1.19239	0.221778	1.04906	0.836719	-2.42667	0.0157809	0.117985	TRUE	-0.326279	0.170434	0.545003
LOC4347800	LOC_Os09g38030	UTP--glucose-1-phosphate uridylyltransferase	21.8194	20.4814	19.0159	18.9977	-0.0912977	0.142272	0.461815	FALSE	-0.00138121	0.954838	0.999802
LOC4340156	LOC_Os06g05890	B-box zinc finger protein 22	0.895672	2.76476	1.11439	1.32944	1.62611	1.7249e-06	0.000416387	TRUE	0.254564	0.203508	0.591961
LOC4326554	LOC_Os01g45380	serine/threonine-protein kinase STY13	2.20119	0	0.506631	0.930338	NA	0.00163722	0.0309253	FALSE	0.876821	0.111216	0.445614
LOC4348167	LOC_Os10g08319	geraniol 8-hydroxylase	0.393536	4.32009	0.484811	0.538233	3.45649	1.07854e-08	1.118e-05	TRUE	0.15081	0.689844	0.94621
LOC4338548	LOC_Os05g30010	putative E3 ubiquitin-protein ligase LIN-1	0.630559	0	0.536829	0.626384	NA	0.000109772	0.00606394	FALSE	0.222585	0.473779	0.842415
LOC4344591	LOC_Os08g03650	BTB/POZ domain-containing protein At1g30440	0.489677	1.09166	0.71287	0.760735	1.15662	0.00132509	0.0275039	TRUE	0.0937551	0.766042	0.970769
LOC4327150	LOC_Os01g56680	photosystem II reaction center W protein, chloroplastic-like	1.43487	0.51165	1.69469	1.70198	-1.48769	0.00381947	0.0504232	TRUE	0.00619129	0.982591	0.999802
LOC4337926	LOC_Os05g07680	protein NETWORKED 4A	1.32979	0.53488	0.884265	1.01637	-1.31391	1.00806e-05	0.0013517	TRUE	0.200881	0.265847	0.669448
LOC4335098	LOC_Os04g10240	uncharacterized LOC4335098	0.76135	0.0892952	0.517514	0.776861	-3.09191	0.000779882	0.0197641	TRUE	0.586059	0.0295717	0.247763
LOC4328266	LOC_Os02g04840	L-arabinokinase	1.79785	0.389891	0.784317	0.867017	-2.20513	0.00241461	0.0386517	TRUE	0.144623	0.579971	0.896835
LOC4341105	LOC_Os06g30310	alpha-glucan water dikinase, chloroplastic	1.01006	0.270858	0.920961	0.991652	-1.89883	7.1654e-06	0.0011274	TRUE	0.106694	0.732571	0.960672
LOC107277220	LOC_Os10g25040	red chlorophyll catabolite reductase	0.866636	0	0.227482	0.448593	NA	0.0011297	0.0248956	FALSE	0.979655	0.0255047	0.229479
LOC4350753	LOC_Os11g36340	protein WVD2-like 4	1.03141	0.510334	0.73624	0.720226	-1.01511	0.0440117	0.226379	TRUE	-0.0317279	0.814301	0.986607
LOC4341841	LOC_Os06g46410	auxin response factor 17-like	0.756758	1.14051	0.585917	0.977742	0.591776	0.204026	0.553177	FALSE	0.738757	7.01875e-07	0.000632302
LOC4335512	LOC_Os04g26910	probable aldo-keto reductase 2	0.57524	1.55309	1.02921	1.05407	1.4329	2.74766e-05	0.00257694	TRUE	0.034433	0.846699	0.995026
LOC4334049	LOC_Os03g52860	linoleate 9S-lipoxygenase 2-like	1.45088	1.18226	1.85813	1.87099	-0.295383	0.0173466	0.125047	TRUE	0.00994677	0.941861	0.999802
LOC9272276	LOC_Os09g06620	uncharacterized LOC9272276	0.104044	0	0.0396343	0.042417	NA	0.000771015	0.019691	FALSE	0.097894	0.790639	0.979118
LOC4335624	LOC_Os04g31030	RPM1-interacting protein 4	0.140981	1.52102	0.615788	0.229295	3.43147	1.28697e-09	1.75272e-06	TRUE	-1.42523	2.64295e-06	0.00178573
LOC4334575	LOC_Os03g60350	protein trichome birefringence-like 33	0.372261	0.108412	0.346484	0.239069	-1.77979	0.000664803	0.0180251	TRUE	-0.535358	0.0250959	0.228366
LOC4346120	LOC_Os08g41780	triacylglycerol lipase 2	1.07852	0	1.5266	0.641922	NA	0.00431027	0.053831	FALSE	-1.24985	0.00366847	0.0873715
LOC4337329	LOC_Os04g57200	heavy metal-associated isoprenylated plant protein 39	0.337588	1.74563	0.713144	0.520262	2.37041	0.000123796	0.00657087	TRUE	-0.454955	0.134598	0.487459
LOC4334681	LOC_Os03g61720	probable glycerol-3-phosphate acyltransferase 3	0.727082	0.14356	0.666945	0.522136	-2.34046	0.000196256	0.00851826	TRUE	-0.353143	0.170768	0.545325
LOC4334792	LOC_Os03g63310	4-hydroxyphenylacetaldehyde oxime monooxygenase	0.470395	0	0.342847	0.458269	NA	0.00292875	0.0429729	FALSE	0.418629	0.329211	0.731844
LOC4332864	LOC_Os03g23950	beta-adaptin-like protein C	1.94853	1.39018	1.36752	1.43046	-0.487107	0.000926886	0.0221322	TRUE	0.0649111	0.620974	0.917422
LOC4345900	LOC_Os08g38220	dof zinc finger protein MNB1A	0.335104	1.83663	0.774495	0.95572	2.45438	1.1423e-06	0.000300442	TRUE	0.303331	0.374933	0.773872
LOC4341854	LOC_Os06g46670	glutamate receptor 3.4	1.33335	0.395375	0.654154	0.859593	-1.75376	0.0470801	0.234785	TRUE	0.394023	0.133646	0.486378
LOC4333727	LOC_Os03g47754	protein SABRE	0.246266	0.705221	0.284996	0.561365	1.51786	8.38e-05	0.00514084	TRUE	0.977998	0.0160121	0.180687
LOC4337958	LOC_Os05g08370	probable cellulose synthase A catalytic subunit 1 [UDP-forming]	0.977824	0.840962	0.860015	0.855723	-0.217533	0.211002	0.560709	FALSE	-0.00721847	0.823704	0.989682
LOC4342699	LOC_Os07g10770	probable cellulose synthase A catalytic subunit 8 [UDP-forming]	1.02295	1.00988	0.858455	0.904943	-0.0185534	0.594898	0.87466	FALSE	0.0760835	0.439856	0.821142
LOC4336798	LOC_Os04g49690	receptor-like protein kinase FERONIA	3.17341	0	2.19663	1.96833	NA	2.10579e-05	0.00213958	FALSE	-0.158318	0.622001	0.917553
LOC4339780	LOC_Os05g51160	transcription factor MYBS3-like	3.90793	0	1.1949	0.83127	NA	0.00125221	0.0266881	FALSE	-0.523498	0.388502	0.784504
LOC4339133	LOC_Os05g40420	2,3-bisphosphoglycerate-independent phosphoglycerate mutase	1.55605	2.34231	1.82421	1.59844	0.590047	0.000599781	0.0170249	TRUE	-0.190611	0.193992	0.577887
LOC4343590	LOC_Os07g37320	sugar transport protein MST6-like	1.14522	0.0752976	0.961613	0.959502	-3.92687	7.57072e-07	0.000240637	TRUE	-0.00317071	0.933223	0.999802
LOC4341751	LOC_Os06g45120	V-type proton ATPase catalytic subunit A	3.56168	1.97535	3.11002	2.94269	-0.850447	2.37723e-10	5.98452e-07	TRUE	-0.0797849	0.473234	0.842415
LOC4324442	LOC_Os01g16900	isocitrate dehydrogenase [NAD] catalytic subunit 5, mitochondrial	1.81552	1.07259	1.49809	1.57806	-0.759289	0.015102	0.114908	TRUE	0.0750334	0.552883	0.883248
LOC4340298	LOC_Os06g08080	pyrophosphate-energized vacuolar membrane proton pump	0.780861	0.567375	0.867659	0.852553	-0.460762	0.00214508	0.0363864	TRUE	-0.0253375	0.586222	0.900796
LOC4330437	LOC_Os02g47310	probable tocopherol O-methyltransferase, chloroplastic	1.85046	0.247472	1.77078	1.85837	-2.90255	4.92976e-05	0.00379355	TRUE	0.0696564	0.909041	0.999802
LOC4332440	LOC_Os03g17210	uncharacterized LOC4332440	1.06826	0.231411	0.679883	0.830398	-2.20673	0.0281913	0.169784	TRUE	0.288517	0.477963	0.844215
LOC4343624	LOC_Os07g37810	protein STRUBBELIG-RECEPTOR FAMILY 3	0.60032	0.206697	0.49121	0.415836	-1.53822	0.00193234	0.0341199	TRUE	-0.240324	0.406359	0.797948
LOC4327073	LOC_Os01g10580	B-box zinc finger protein 22	0.298206	2.03097	1.29782	0.877709	2.76779	4.25937e-10	9.38232e-07	TRUE	-0.56428	0.0398274	0.282117
LOC4324695	LOC_Os01g52110	probable E3 ubiquitin-protein ligase RZFP34	0.0392457	0	0.0126657	0.053459	NA	0.00414453	0.0528091	FALSE	2.07751	0.000866717	0.0418287
LOC4330036	LOC_Os02g41650	phenylalanine ammonia-lyase	0.892423	0.865308	1.04131	0.998091	-0.0445141	0.284338	0.644368	FALSE	-0.0611506	0.173117	0.54866
LOC4327738	LOC_Os01g69080	stearoyl-[acyl-carrier-protein] 9-desaturase 2, chloroplastic-like	0.686611	1.76185	0.977968	1.1402	1.35952	9.46965e-08	5.95979e-05	TRUE	0.221432	0.102942	0.430561
LOC4325480	LOC_Os01g04814	protein SUPPRESSOR OF K(+) TRANSPORT GROWTH DEFECT 1	0.79721	1.47745	0.867922	0.968422	0.890077	2.24703e-05	0.00223713	TRUE	0.158071	0.529551	0.872313
LOC4352839	LOC_Os12g42980	cysteine synthase-like	2.274	2.24901	2.13338	1.73165	-0.0159413	0.568719	0.867928	FALSE	-0.300992	0.000183168	0.0187196
LOC4342538	LOC_Os07g07974	protein tesmin/TSO1-like CXC 2	0.254959	0.908109	0.573376	0.345256	1.8326	3.74049e-05	0.00315215	TRUE	-0.731815	0.00485192	0.100127
LOC4332801	LOC_Os03g22330	blue-light photoreceptor PHR2	1.49296	0.774936	1.42836	1.38799	-0.946023	0.0839719	0.342739	FALSE	-0.0413591	0.872272	0.999802
LOC4352812	LOC_Os12g42420	uncharacterized LOC4352812	0.725655	0.153512	0.617359	0.346924	-2.24093	0.0016723	0.0312301	TRUE	-0.83149	0.0251754	0.22851
LOC4348874	LOC_Os10g33370	3-ketoacyl-CoA synthase 12	0.767782	0.266447	0.598842	0.564122	-1.52685	4.68403e-08	3.75191e-05	TRUE	-0.086168	0.457323	0.831679
LOC4330250	LOC_Os02g44654	cytochrome P450 86A2	1.06806	0.465968	0.944536	0.651739	-1.19669	0.0436255	0.225049	TRUE	-0.535311	0.02003	0.202893
LOC112936024	LOC_Os07g48500	ricin B-like lectin R40G3	0.943615	0.657408	0.666164	0.493165	-0.52141	0.00941782	0.0868905	TRUE	-0.433808	0.121763	0.464719
LOC4352486	LOC_Os12g36810	probable polygalacturonase	0.265462	0.912013	0.414328	0.500371	1.78055	0.0782057	0.327661	FALSE	0.272225	0.27965	0.685402
LOC4329468	LOC_Os02g31030	glycerophosphodiester phosphodiesterase GDPD1, chloroplastic	0.552011	2.08606	0.737939	0.721571	1.91801	0.00140197	0.0285433	TRUE	-0.0323589	0.865082	0.999438
LOC4342844	LOC_Os07g14740	uncharacterized LOC4342844	0	0.459695	1.13445	0.574193	NA	0.00617957	0.0670131	FALSE	-0.982381	0.0867432	0.397937
LOC4335169	LOC_Os04g12980	UDP-glycosyltransferase 79-like	0.95329	0	0.994705	1.16352	NA	1.08401e-05	0.00138824	FALSE	0.226154	0.351106	0.751305
LOC4333393	LOC_Os03g40270	UDP-arabinopyranose mutase 1-like	1.62339	1.46079	1.44953	1.54763	-0.152258	0.0141369	0.109842	TRUE	0.0944791	0.471763	0.841694
LOC4350569	LOC_Os11g31090	omega-hydroxypalmitate O-feruloyl transferase	1.91417	0.0711313	1.7813	1.15474	-4.75009	4.11322e-05	0.00338707	TRUE	-0.62536	0.00842233	0.130582
LOC4342370	LOC_Os07g04840	oxygen-evolving enhancer protein 2, chloroplastic	0.854683	0.582776	0.916833	0.822545	-0.552448	0.137651	0.456043	FALSE	-0.156565	0.108494	0.440839
LOC4349025	LOC_Os10g35630	CBS domain-containing protein CBSX5	0.64601	0	0.998925	0.776754	NA	0.000362792	0.0124622	FALSE	-0.362918	0.291112	0.6961
LOC4328531	LOC_Os02g09220	premnaspirodiene oxygenase	0.647184	1.01779	0.640165	0.750049	0.653188	0.0618085	0.279888	FALSE	0.228541	0.207255	0.596556
LOC4352901	LOC_Os12g44060	lnc_RNA pseudo uncharacterized LOC4352901	0.977407	0	0.430492	0.578759	NA	5.77044e-05	0.00412793	FALSE	0.426979	0.376754	0.775333
LOC4333124	LOC_Os03g30530	protein LONGIFOLIA 2	0.463648	1.32855	0.623598	1.07064	1.51875	0.00973718	0.0882204	TRUE	0.779782	0.0387877	0.278707
LOC4352763	LOC_Os12g41680	NAC domain-containing protein 21/22	0.521357	0.146346	0.407659	0.516934	-1.83289	0.00059471	0.0169305	TRUE	0.342615	0.119974	0.461228
LOC4342240	LOC_Os07g02200	blue copper protein	1.04215	0.426285	0.964788	0.728518	-1.28967	0.0524623	0.251974	FALSE	-0.405248	0.0133185	0.163242
LOC4327916	NA	transcription factor PHYTOCHROME INTERACTING FACTOR-LIKE 15-like	0.362079	0.0195977	0.0945002	0.251232	-4.20755	0.00633549	0.0676688	TRUE	1.41063	0.0285103	0.244044
LOC4349347	LOC_Os10g40700	expansin-B6-like	1.11951	1.08519	1.25939	1.21634	-0.0449281	0.317214	0.682034	FALSE	-0.0501843	0.649353	0.929274
LOC4336334	LOC_Os04g42620	uncharacterized protein At4g06744	0.853714	0.605299	0.924572	0.74849	-0.496106	0.0120383	0.099877	TRUE	-0.304802	0.0596653	0.338602
LOC9270036	LOC_Os08g31700	quinolone resistance protein NorA	1.15753	0.190306	0.493348	0.752707	-2.60465	0.0192509	0.133116	TRUE	0.609481	0.0636201	0.347356
LOC4335132	LOC_Os04g11820	ABC transporter G family member 25-like	0.351443	1.6577	1.37179	0.909913	2.23782	0.20463	0.553917	FALSE	-0.592262	0.170417	0.545003
LOC4326019	LOC_Os01g25540	rapid alkalinization factor	0.406469	0.212827	0.612494	0.58681	-0.933466	0.0268072	0.164141	TRUE	-0.0618007	0.643744	0.926769
LOC4334169	LOC_Os03g55070	UDP-glucose 6-dehydrogenase 3-like	2.24322	2.0749	2.22021	1.91206	-0.112529	0.205863	0.554524	FALSE	-0.215567	4.39136e-07	0.000529665
LOC4338322	LOC_Os05g22940	acetyl-CoA carboxylase 2-like	1.50603	0.968492	1.24104	1.34322	-0.636938	0.000860739	0.0210374	TRUE	0.114151	0.362148	0.762787
LOC4346343	LOC_Os08g45010	ABC transporter F family member 1	0.894599	1.35646	1.21834	1.21829	0.600532	0.00232219	0.0377854	TRUE	-5.60433e-05	0.950463	0.999802
LOC4328044	LOC_Os02g02050	uncharacterized LOC4328044	0.181953	0.984202	0.289129	0.409238	2.43539	0.0147	0.112677	TRUE	0.501225	0.0818101	0.388311
LOC4335860	LOC_Os04g35020	cellulose synthase-like protein H2	0.052344	0	0.0327556	0.0369375	NA	0.00160783	0.0307151	FALSE	0.173344	0.657227	0.932646
LOC4349598	LOC_Os11g02300	probable serine/threonine-protein kinase WNK7	0.723561	0	0.315786	0.29013	NA	0.00101243	0.0234134	FALSE	-0.122249	0.735301	0.961825
LOC4351596	LOC_Os12g06850	probable mediator of RNA polymerase II transcription subunit 26c	0.854152	0.187583	0.617896	0.789463	-2.18696	3.98849e-06	0.000783206	TRUE	0.353507	0.0732926	0.370694
LOC4331137	LOC_Os02g57110	GDSL esterase/lipase At5g33370	1.30398	1.04188	1.234	1.10082	-0.32374	0.181912	0.523373	FALSE	-0.164762	0.36274	0.763292
LOC4324275	LOC_Os01g17150	50S ribosomal protein 5, chloroplastic	0.649664	0.101796	0.620766	0.534644	-2.67401	6.95878e-06	0.0011148	TRUE	-0.215471	0.540435	0.876747
LOC4343049	LOC_Os07g24190	probable cellulose synthase A catalytic subunit 3 [UDP-forming]	0.473232	0.425862	0.58941	0.6004	-0.152162	0.314512	0.678842	FALSE	0.0266541	0.806398	0.983865
LOC4336122	LOC_Os04g39489	probable amino acid permease 7	0.49893	0.0882602	0.402775	0.493973	-2.499	0.0324716	0.185844	TRUE	0.29446	0.450564	0.8283
LOC4326139	LOC_Os01g02060	piriformospora indica-insensitive protein 2	0.274807	0.981675	0.356409	0.564071	1.83683	0.0503143	0.246152	FALSE	0.662345	0.00972333	0.139966
LOC4327599	LOC_Os01g59900	lisH domain-containing protein C1711.05	0.19642	0	0.149086	0.110372	NA	0.000189418	0.00836572	FALSE	-0.433776	0.120443	0.462375
LOC4332652	LOC_Os03g20100	30S ribosomal protein S1, chloroplastic	1.62851	1.11446	1.49943	1.41928	-0.547204	0.00317718	0.045091	TRUE	-0.0792535	0.42168	0.809143
LOC4325501	LOC_Os01g56180	uncharacterized LOC4325501	0.743456	0	1.00747	0.772321	NA	0.000146174	0.00725793	FALSE	-0.383465	0.219441	0.611489
LOC4348473	LOC_Os10g22560	protein NRT1/ PTR FAMILY 8.3	0.193903	0	0.381078	0.43258	NA	0.00323639	0.0456618	FALSE	0.182881	0.536575	0.875704
LOC4331259	LOC_Os02g58554	callose synthase 3	0.818297	0.563534	0.607713	0.763295	-0.53812	0.0543661	0.258092	FALSE	0.328851	0.00267734	0.0736472
LOC4332126	LOC_Os03g12550	uncharacterized LOC4332126	0.429775	1.00464	0.601915	0.550285	1.22502	0.0665883	0.294636	FALSE	-0.129382	0.567729	0.890247
LOC9266065	LOC_Os11g31980	serine carboxypeptidase-like 45	3.35732	0.630243	1.09626	1.7723	-2.41333	1.47874e-07	7.78923e-05	TRUE	0.693031	0.0536155	0.321381
LOC4342482	LOC_Os07g07080	uncharacterized LOC4342482	0.516089	0	0.461964	0.468895	NA	1.02193e-05	0.0013517	FALSE	0.021486	0.954061	0.999802
LOC4334958	LOC_Os04g02780	amidase 1-like	0.437108	0	0.681342	0.777121	NA	0.00288961	0.0426829	FALSE	0.18976	0.58821	0.902091
LOC4330134	LOC_Os02g43020	hsp70-Hsp90 organizing protein	1.7235	1.2183	1.63814	1.52472	-0.500469	0.011759	0.0986496	TRUE	-0.103519	0.455437	0.83092
LOC9268327	LOC_Os01g01890	uncharacterized LOC9268327	1.27045	0	0.884434	0.992241	NA	0.000653857	0.0179195	FALSE	0.165936	0.67668	0.941063
LOC4328075	LOC_Os02g02410	heat shock 70 kDa protein BIP1-like	1.35534	1.08372	1.78866	1.79088	-0.322659	0.240975	0.595408	FALSE	0.00178945	0.982585	0.999802
LOC4324255	LOC_Os01g50930	protein PLASTID TRANSCRIPTIONALLY ACTIVE 7	0.104888	0.853797	0.379838	0.337383	3.02504	3.10888e-06	0.000644525	TRUE	-0.170997	0.603921	0.908185
LOC4346217	LOC_Os08g43190	sorbitol dehydrogenase	1.53959	1.13819	1.50432	1.33998	-0.435806	0.0503776	0.246256	FALSE	-0.1669	0.180615	0.559578
LOC4347149	LOC_Os09g26550	putative protease Do-like 14	0.280266	0.0426834	0.152697	0.190169	-2.71505	0.000211457	0.00895742	TRUE	0.316611	0.553885	0.884065
LOC4334588	LOC_Os03g60509	chalcone--flavonone isomerase-like	1.80788	1.24292	1.50352	1.51401	-0.540565	0.0612084	0.278209	FALSE	0.0100328	0.98232	0.999802
LOC4328818	LOC_Os02g13960	U-box domain-containing protein 4-like	0.901574	0.0373419	1.02248	1.18822	-4.59358	1.79222e-06	0.000426791	TRUE	0.216733	0.451744	0.829342
LOC4342690	LOC_Os07g10600	cycloartenol-C-24-methyltransferase 1-like	1.79014	1.70379	1.95598	1.82556	-0.0713269	0.36276	0.728413	FALSE	-0.0995522	0.157643	0.525824
LOC4346472	LOC_Os09g06230	serine/threonine-protein kinase 16	0.51763	1.21318	0.679742	0.690417	1.2288	1.49486e-05	0.00167786	TRUE	0.0224813	0.884466	0.999802
LOC4334073	LOC_Os03g53230	ATP-sulfurylase 3, chloroplastic	1.16934	1.06055	1.02281	0.936665	-0.140892	0.219466	0.569776	FALSE	-0.126936	0.136766	0.490188
LOC4352300	LOC_Os12g32240	eukaryotic translation initiation factor 5A-2	1.60146	1.09912	1.24322	1.33338	-0.543035	0.0194735	0.133757	TRUE	0.101002	0.629845	0.920189
LOC4340344	LOC_Os06g08720	serine carboxypeptidase II-2	2.15554	1.64993	2.02882	2.15378	-0.385644	0.0895823	0.356428	FALSE	0.0862271	0.708249	0.953555
LOC4342080	LOC_Os06g50340	leucine-rich repeat receptor-like kinase protein FLORAL ORGAN NUMBER1	1.14034	0	1.27844	1.13814	NA	0.00193189	0.0341199	FALSE	-0.167703	0.593504	0.904249
LOC4328994	LOC_Os02g17360	proteinaceous RNase P 1, chloroplastic/mitochondrial	0.343704	0	0.24026	0.17529	NA	0.00180841	0.0327858	FALSE	-0.454857	0.250102	0.649467
LOC4343837	LOC_Os07g41200	protein LONGIFOLIA 1	0.744867	1.22818	0.642887	0.934161	0.72147	0.000182641	0.00829512	TRUE	0.539105	0.000337061	0.0247037
LOC4340691	LOC_Os06g14810	3-ketoacyl-CoA synthase 6	1.51669	0.430182	1.30026	1.28316	-1.81791	1.14495e-13	1.00881e-09	TRUE	-0.0191053	0.947514	0.999802
LOC4324736	LOC_Os01g64170	glucan endo-1,3-beta-glucosidase 14	0.581	0.279506	0.480922	0.501263	-1.05566	0.000415696	0.0136923	TRUE	0.0597658	0.757789	0.96881
LOC112936914	LOC_Os11g35410	receptor-like protein EIX2	0	1.05857	0.13962	0.0285381	NA	0.000555973	0.0162477	FALSE	-2.29055	0.206688	0.596066
LOC4345663	LOC_Os08g33820	chlorophyll a-b binding protein P4, chloroplastic	0.893093	0.504525	0.737888	0.800769	-0.823884	0.000381705	0.0129603	TRUE	0.117984	0.563958	0.888972
LOC4326253	LOC_Os01g46120	GDSL esterase/lipase At1g28600	1.06627	0.0982123	0.861042	0.99181	-3.44053	0.00457329	0.0557993	TRUE	0.20398	0.694717	0.948218
LOC4351213	LOC_Os11g47809	metallothionein-like protein 1A	2.29285	1.3863	2.1481	2.27659	-0.725905	0.00624113	0.0673278	TRUE	0.0838114	0.754929	0.968282
LOC4326402	LOC_Os01g74200	receptor-like cytoplasmic kinase 176	0	1.31204	0.80837	0.551948	NA	0.0114773	0.0973896	FALSE	-0.550482	0.296768	0.701772
LOC4336318	LOC_Os04g42420	protein NUCLEAR FUSION DEFECTIVE 4	0.289086	0	0.163898	0.234212	NA	3.77429e-05	0.00315215	FALSE	0.515023	0.102253	0.429754
LOC4328551	LOC_Os02g09480	transcription factor MYB44	1.16479	0	1.00504	1.01338	NA	5.34318e-05	0.00393965	FALSE	0.0119223	0.992332	0.999802
LOC4338082	LOC_Os05g11780	mitochondrial dicarboxylate/tricarboxylate transporter DTC	1.69253	1.35102	1.56168	1.46816	-0.325135	0.0549446	0.259674	FALSE	-0.089094	0.336227	0.739829
LOC4329561	LOC_Os02g33110	beta-fructofuranosidase, insoluble isoenzyme 1-like	1.10422	0.99689	0.991708	0.81063	-0.147522	0.26593	0.623748	FALSE	-0.290872	0.00823114	0.128402
LOC4331058	LOC_Os02g56040	chaperone protein DnaJ	1.14211	0.0920512	0.391663	0.848499	-3.63312	0.016562	0.121758	TRUE	1.1153	0.00468425	0.0989044
LOC4334247	LOC_Os03g55930	30S ribosomal protein S9, chloroplastic	0.594017	0.357032	0.681995	0.625441	-0.734452	0.0245964	0.15541	TRUE	-0.124888	0.564654	0.889046
LOC4341824	LOC_Os06g46284	probable alpha-glucosidase Os06g0675700	1.05251	0.985212	1.16174	1.00915	-0.0953297	0.509381	0.852512	FALSE	-0.203144	0.0651742	0.350893
LOC4336621	LOC_Os04g46892	BEACH domain-containing protein C2	1.08471	0.47158	0.686277	0.781099	-1.20173	0.0425234	0.221635	TRUE	0.186714	0.394911	0.789639
LOC4328585	LOC_Os02g09930	glucomannan 4-beta-mannosyltransferase 1-like	1.14207	0.579031	0.998387	0.799414	-0.979942	5.142e-08	3.92684e-05	TRUE	-0.320656	0.155476	0.522549
LOC4334841	LOC_Os03g63970	gibberellin 20 oxidase 1-like	0.525426	0	0.625213	0.361686	NA	6.13666e-05	0.00430477	FALSE	-0.789611	0.307422	0.712245
LOC4332690	LOC_Os03g20700	magnesium-chelatase subunit ChlH, chloroplastic-like	0.851805	0.585682	0.968308	1.02178	-0.540404	0.00286749	0.0425344	TRUE	0.0775495	0.568191	0.890551
LOC4325976	LOC_Os01g03950	alpha-xylosidase 1	1.86344	1.52261	1.88243	1.6381	-0.291421	0.331231	0.696523	FALSE	-0.200573	0.00267564	0.0736472
LOC4334194	LOC_Os03g55350	subtilisin-like protease SBT1.7	2.00041	1.0537	2.2033	1.80484	-0.924833	0.000258154	0.0101318	TRUE	-0.287795	0.00689652	0.118529
LOC4324476	LOC_Os01g31610	tyrosine--tRNA ligase, chloroplastic/mitochondrial	0.441864	0	0.578656	0.966838	NA	0.000487632	0.0151784	FALSE	0.740569	0.00985382	0.140249
LOC4333114	LOC_Os03g30250	COBRA-like protein 5	0.957536	0.588915	1.05584	0.76003	-0.701268	0.353712	0.719177	FALSE	-0.474263	0.00724585	0.121256
LOC4331442	LOC_Os03g03020	50S ribosomal protein L11	1.30677	0.876624	1.0408	1.00035	-0.575973	0.149649	0.475929	FALSE	-0.0571865	0.709645	0.953706
LOC9272592	LOC_Os03g13240	protein NRT1/ PTR FAMILY 8.3	0	0.382011	0.0495928	0.0971761	NA	3.24362e-05	0.00290819	FALSE	0.97047	0.151018	0.515104
LOC9271299	LOC_Os07g32390	protein TPX2	2.15077	0.743287	2.21015	1.8645	-1.53286	0.000485264	0.0151784	TRUE	-0.245355	0.378409	0.776397
LOC4329840	LOC_Os02g37970	protein MARD1	0	2.46777	0.664799	0.433991	NA	2.93909e-06	0.000624007	FALSE	-0.615254	0.584723	0.899835
LOC4343592	LOC_Os07g37350	uncharacterized LOC4343592	1.23523	0.431064	0.866802	1.16249	-1.51881	0.00155469	0.0303397	TRUE	0.423442	0.0772727	0.378847
LOC4350138	LOC_Os11g12530	receptor protein-tyrosine kinase CEPR2	0.828649	0.442346	0.825	0.756805	-0.905585	0.0188134	0.131403	TRUE	-0.124471	0.300491	0.706212
LOC4343744	LOC_Os07g39680	cysteine-rich and transmembrane domain-containing protein WIH2	0.792847	0.486297	0.569636	0.570007	-0.705205	0.00651607	0.0689232	TRUE	0.000937074	0.982173	0.999802
LOC4352597	LOC_Os12g38540	uncharacterized LOC4352597	0.786099	0.167381	0.435537	0.550337	-2.23157	9.40533e-05	0.00547516	TRUE	0.337521	0.492435	0.852306
LOC4347357	LOC_Os09g29890	phosphatidylinositol 4-kinase gamma 5	0.384873	0.811227	0.480549	0.502136	1.07572	0.00214026	0.0363864	TRUE	0.0633949	0.847758	0.995192
LOC4349349	LOC_Os10g40720	expansin-B3-like	1.26563	1.03119	1.24821	1.20023	-0.295552	0.00684271	0.071224	TRUE	-0.0565516	0.283073	0.688526
LOC4338867	LOC_Os05g35410	potassium channel AKT2-like	1.06571	0.198231	0.7931	0.667972	-2.42657	0.0124515	0.10182	TRUE	-0.247716	0.308276	0.712739
LOC4344285	LOC_Os07g48090	CBL-interacting protein kinase 29-like	0.295866	1.09333	0.377902	0.386802	1.88571	2.34673e-05	0.00232327	TRUE	0.0335821	0.89088	0.999802
LOC4331042	LOC_Os02g55870	heparanase-like protein 3	0.644717	0	0.388419	0.567085	NA	0.000676792	0.0181953	FALSE	0.545952	0.301257	0.706757
LOC4347766	LOC_Os09g37500	auxin-responsive protein SAUR36-like	1.97128	0.288151	2.20767	1.25183	-2.77424	8.97169e-05	0.00537034	TRUE	-0.81848	0.154939	0.521492
LOC4352160	LOC_Os12g26290	alpha-dioxygenase 1	0.83283	0.400653	0.720213	0.978236	-1.05567	0.0067393	0.0705645	TRUE	0.44176	0.0416789	0.286896
LOC107275797	LOC_Os07g03260	putative xyloglucan glycosyltransferase 10	0	0.618461	1.48114	0.86374	NA	0.0289828	0.172896	FALSE	-0.778044	0.124774	0.471385
LOC4326375	LOC_Os01g40860	aldehyde dehydrogenase family 2 member C4	2.12644	1.21016	2.71111	2.11363	-0.813239	0.032563	0.186065	TRUE	-0.359163	0.0281916	0.242841
LOC4350276	LOC_Os11g17720	UPF0481 protein At3g47200	0.0609035	1.22212	0.603054	1.6522	4.32672	0.00769042	0.0765221	TRUE	1.45403	0.318571	0.720893
LOC4341869	LOC_Os06g46930	50S ribosomal protein L24, chloroplastic	1.62447	1.09514	0.797853	1.10057	-0.568853	0.0251336	0.157449	TRUE	0.464055	0.000214704	0.0201241
LOC9270523	LOC_Os10g31660	putative glycine-rich cell wall structural protein 1	3.76423	1.20942	2.54346	3.4925	-1.63804	0.000958412	0.0226093	TRUE	0.457468	0.0438013	0.294932
LOC4336153	LOC_Os04g40040	copper methylamine oxidase	0.793255	0.553171	0.549263	0.61738	-0.520058	0.0587438	0.271379	FALSE	0.16866	0.0131446	0.162399
LOC4339971	LOC_Os06g03640	BAG family molecular chaperone regulator 3	0.885365	0.623685	0.801589	0.74015	-0.505455	0.192054	0.537506	FALSE	-0.115045	0.523768	0.869911
LOC9271451	LOC_Os05g35200	UDP-glucuronate:xylan alpha-glucuronosyltransferase 1	0.84064	0.529178	0.624023	0.54321	-0.667736	0.105319	0.394879	FALSE	-0.200089	0.487108	0.849219
LOC4348311	LOC_Os10g17489	UDP-glycosyltransferase 83A1	1.41844	0.729578	1.21767	1.07624	-0.959168	0.0619156	0.280194	FALSE	-0.178117	0.242583	0.64001
LOC4348447	LOC_Os10g21810	probable histidine kinase 5	0.0936474	0.695062	0.131755	0.326768	2.89183	0.00209725	0.0359781	TRUE	1.31041	1.295e-07	0.000233326
LOC4327819	LOC_Os01g74650	cysteine synthase	1.38726	0.872588	1.18619	1.36065	-0.668861	0.123112	0.430096	FALSE	0.197963	0.0818543	0.388363
LOC4337389	LOC_Os04g57890	dolichyl-diphosphooligosaccharide--protein glycosyltransferase subunit STT3B-like	0.614744	0.297368	0.693758	0.562763	-1.04774	0.0207468	0.139362	TRUE	-0.301905	0.0449621	0.29825
LOC4326537	LOC_Os01g71190	photosystem II reaction center PSB28 protein, chloroplastic-like	1.73254	0.236044	1.51002	0.769193	-2.87576	0.00214307	0.0363864	TRUE	-0.973151	0.0255932	0.230025
LOC9270188	LOC_Os04g52830	F-box/kelch-repeat protein At5g60570	0.444713	0.292329	0.386712	0.380783	-0.605278	0.00226156	0.037246	TRUE	-0.0222875	0.896175	0.999802
LOC4343483	LOC_Os07g35370	cysteine-rich receptor-like protein kinase 6	1.11063	1.34228	0.942988	1.03232	0.273306	0.668616	0.890593	FALSE	0.130576	0.674538	0.940283
LOC4337104	LOC_Os04g53950	xyloglucan endotransglucosylase/hydrolase protein 9	1.66695	1.17316	1.59441	1.42717	-0.506819	0.0937139	0.367266	FALSE	-0.159872	0.339443	0.742284
LOC4339334	LOC_Os05g44200	GDSL esterase/lipase At5g45670	0.922012	0.524056	0.944297	0.776029	-0.815064	0.00382977	0.0504886	TRUE	-0.28313	0.0408547	0.284574
LOC4328018	LOC_Os02g01590	sucrose:sucrose 1-fructosyltransferase	1.21912	0.83167	1.50999	1.36128	-0.551753	0.00183243	0.033119	TRUE	-0.149572	0.140864	0.49757
LOC4348246	LOC_Os10g11870	uncharacterized LOC4348246	0.103725	0.43207	0.34687	0.355019	2.0585	0.00161821	0.0307617	TRUE	0.033498	0.863389	0.998921
LOC4345968	LOC_Os08g39370	tonoplast dicarboxylate transporter	0.305535	1.77838	0.145911	0.8938	2.54115	0.000527777	0.0158171	TRUE	2.61487	0.0189471	0.198188
LOC4337274	LOC_Os04g56430	cysteine-rich receptor-like protein kinase 6	1.22489	1.32955	1.62561	1.14918	0.11828	0.871678	0.966461	FALSE	-0.50037	0.000281052	0.0233716
LOC4337406	LOC_Os04g58110	pyruvate kinase, cytosolic isozyme	2.01926	2.68173	1.72458	1.58427	0.40934	0.00125678	0.0267153	TRUE	-0.122424	0.0375449	0.274521
LOC4343275	LOC_Os07g30970	nucleoside diphosphate kinase 1-like	1.43135	1.24915	1.30468	1.13105	-0.19643	0.151099	0.478394	FALSE	-0.206044	0.0371092	0.272905
LOC4333208	LOC_Os03g32470	S-norcoclaurine synthase 1	0.660874	0.203811	0.633762	0.778888	-1.69714	0.000785519	0.0198032	TRUE	0.297473	0.178178	0.556221
LOC4337622	LOC_Os05g02530	probable glutathione S-transferase DHAR1, cytosolic	1.36225	1.61612	1.27731	1.0765	0.246537	0.288354	0.648452	FALSE	-0.246766	0.00513334	0.102719
LOC4341407	LOC_Os06g38970	probable LRR receptor-like serine/threonine-protein kinase At1g14390	1.3316	0.844922	1.39711	1.53393	-0.656268	0.00241491	0.0386517	TRUE	0.134787	0.401599	0.795144
LOC9271903	LOC_Os11g37880	disease resistance protein RGA5-like	0.852683	0	0.113718	0.110729	NA	0.000139097	0.00707137	FALSE	-0.0384228	0.937476	0.999802
LOC4325508	LOC_Os01g48380	pentatricopeptide repeat-containing protein At1g30610, chloroplastic	0.618098	0	0.458109	0.287115	NA	0.000191875	0.00843121	FALSE	-0.67406	0.13493	0.487928
LOC4347871	LOC_Os09g39180	28 kDa ribonucleoprotein, chloroplastic	1.79967	1.59929	1.72372	1.84897	-0.170306	0.44384	0.807033	FALSE	0.101195	0.372229	0.771609
LOC4347683	LOC_Os09g36300	lon protease homolog 2, peroxisomal-like	1.08372	0.956243	1.69035	1.57752	-0.180545	0.179796	0.520002	FALSE	-0.0996614	0.602544	0.907847
LOC4348853	LOC_Os10g32980	cellulose synthase A catalytic subunit 7 [UDP-forming]-like	0.828933	0.469851	0.871843	0.770989	-0.819052	8.01489e-05	0.00502628	TRUE	-0.177357	0.278401	0.684294
LOC4339536	LOC_Os05g47850	CRM-domain containing factor CFM3, chloroplastic/mitochondrial	0.517045	1.31045	0.449012	0.644408	1.34169	0.00379434	0.0501605	TRUE	0.52122	0.00549508	0.105796
LOC4324882	LOC_Os01g66200	protein WVD2-like 7	0.442402	0.777575	0.418051	0.599002	0.813624	0.00104741	0.0239707	TRUE	0.518881	0.000519222	0.0314457
LOC4349251	LOC_Os10g39440	monosaccharide-sensing protein 2	1.07888	0.730926	1.03946	1.07295	-0.561736	0.00948165	0.0873879	TRUE	0.0457495	0.707701	0.953555
LOC9270306	LOC_Os08g09200	putative aconitate hydratase, cytoplasmic	2.58073	2.14995	2.15765	2.26826	-0.263475	0.014071	0.109571	TRUE	0.072126	0.176568	0.553514
LOC4327207	LOC_Os01g53800	probable glutamate carboxypeptidase LAMP1	1.73167	0.739897	1.42698	1.35419	-1.22677	0.0432723	0.223751	TRUE	-0.075542	0.651277	0.929896
LOC4346336	LOC_Os08g44850	pro-resilin	1.21309	0.660868	0.936103	0.785336	-0.876248	2.34688e-07	9.61785e-05	TRUE	-0.253357	0.0498958	0.311341
LOC4334856	LOC_Os03g64170	GDSL esterase/lipase At1g20120	1.82041	1.64023	1.84456	1.6868	-0.150367	0.271421	0.630353	FALSE	-0.128989	0.105443	0.43459
LOC4352201	LOC_Os12g29220	bidirectional sugar transporter SWEET13-like	1.19435	0.2784	0.835218	0.901272	-2.10099	0.0428842	0.222725	TRUE	0.109811	0.550457	0.881619
LOC4341509	LOC_Os06g40818	aspartyl protease family protein At5g10770	1.62166	1.03642	1.54373	1.4798	-0.645861	0.0618158	0.279888	FALSE	-0.0610142	0.661058	0.934871
LOC4345689	LOC_Os08g34280	cinnamoyl-CoA reductase 1	1.14	0.839139	1.33115	1.32512	-0.442052	0.173895	0.511349	FALSE	-0.00655721	0.906396	0.999802
LOC4334309	LOC_Os03g56810	tubulin beta-7 chain-like	1.63649	1.21508	1.54825	1.6235	-0.429552	0.0105013	0.0923427	TRUE	0.0684768	0.621981	0.917553
LOC4340840	LOC_Os06g20040	aspartyl protease family protein At5g10770	1.50905	1.38408	1.53699	1.57718	-0.124714	0.510468	0.852968	FALSE	0.0372364	0.902195	0.999802
LOC9270480	LOC_Os01g59870	non-specific lipid transfer protein GPI-anchored 2	1.18664	0.904029	1.42456	1.04952	-0.392436	0.0723981	0.311754	FALSE	-0.440779	0.000322335	0.0240524
LOC4341645	LOC_Os06g43660	pyrophosphate-energized vacuolar membrane proton pump	0.886684	0.596621	0.821156	0.7308	-0.571604	6.56336e-05	0.00446562	TRUE	-0.168179	0.00529456	0.103596
LOC4333009	LOC_Os03g27120	metacaspase-1	1.23362	0.665366	1.19267	1.09991	-0.890682	0.00300805	0.0436278	TRUE	-0.116807	0.470903	0.84116
LOC4325290	LOC_Os01g50160	ABC transporter B family member 4	1.92547	0.569965	1.58808	1.42205	-1.75627	0.000336691	0.0118901	TRUE	-0.159315	0.702117	0.951391
LOC4332782	LOC_Os03g22010	peroxidase 70	2.06979	1.24518	1.65373	1.65127	-0.73313	0.0155922	0.117121	TRUE	-0.00214674	0.987921	0.999802
LOC4328496	LOC_Os02g08230	protein ECERIFERUM 3	1.15208	0.789104	1.36416	1.16059	-0.545951	0.389287	0.753848	FALSE	-0.233147	0.100447	0.426509
LOC9267894	LOC_Os11g02369	non-specific lipid-transfer protein 2	1.03551	0.837862	1.25481	1.29642	-0.305559	0.0255412	0.158985	TRUE	0.0470726	0.519802	0.868116
LOC4345205	LOC_Os08g20130	cytosolic sulfotransferase 5	0.340701	0	0.108054	0.292473	NA	0.000533882	0.0158502	FALSE	1.43655	0.298778	0.704227
LOC4350345	LOC_Os11g20160	probable O-methyltransferase 2	1.13767	0.906255	1.04106	1.03654	-0.328088	0.141225	0.460098	FALSE	-0.00627575	0.889348	0.999802
LOC4352358	LOC_Os12g33610	phenylalanine ammonia-lyase	1.20866	2.87109	1.65507	1.75869	1.24819	0.192158	0.537506	FALSE	0.0876083	0.81238	0.986174
LOC4336235	LOC_Os04g41229	transcription factor bHLH129	0.0331236	0.458693	0.331764	0.420328	3.7916	0.000290776	0.0108791	TRUE	0.341359	0.535134	0.875001
LOC4324850	LOC_Os01g65900	scarecrow-like protein 1	0.520531	1.0978	0.895569	0.63714	1.07656	0.000185644	0.00833739	TRUE	-0.491194	0.0305405	0.251741
LOC4351307	LOC_Os12g02200	CBL-interacting protein kinase 14-like	0.364409	0.536941	0.383226	0.429213	0.559208	0.0922312	0.363195	FALSE	0.163499	0.270063	0.674565
LOC4326223	LOC_Os01g08150	uncharacterized LOC4326223	0.42636	1.62727	0.694686	0.881452	1.93231	0.0250953	0.157265	TRUE	0.343522	0.304771	0.709763
LOC4325160	LOC_Os01g18744	acyl transferase 4-like	1.60232	1.6113	1.32296	1.15815	0.00805686	0.937823	0.983518	FALSE	-0.191942	0.00520388	0.103508
LOC4352928	LOC_Os12g44360	sodium/hydrogen exchanger 8	0.254662	0	0.324461	0.251256	NA	6.28442e-05	0.00437723	FALSE	-0.368888	0.265964	0.669507
LOC4335227	LOC_Os04g16680	sedoheptulose-1,7-bisphosphatase, chloroplastic	1.33335	0.818505	1.3588	1.47092	-0.703988	0.0298002	0.175872	TRUE	0.114381	0.494664	0.853845
LOC4334114	LOC_Os03g53800	beta-glucosidase BoGH3B	1.3062	1.15985	1.31722	1.22767	-0.171434	0.142649	0.462618	FALSE	-0.101577	0.141435	0.498488
LOC4335844	LOC_Os04g34600	filaggrin-2	1.27135	0.574483	1.2954	0.954579	-1.14603	0.000599957	0.0170249	TRUE	-0.44046	0.0107334	0.145981
LOC4324826	LOC_Os01g63580	glycerol-3-phosphate 2-O-acyltransferase 6	0.919591	0.489067	1.01759	0.872963	-0.910961	0.0504786	0.246477	FALSE	-0.221163	0.0374456	0.274341
LOC4337103	LOC_Os04g53930	organic cation/carnitine transporter 4	0.979889	0.359282	1.58437	1.64814	-1.4475	0.218931	0.569531	FALSE	0.0569338	0.890711	0.999802
LOC4335672	LOC_Os04g32010	probable acetolactate synthase 2, chloroplastic	1.13511	0.450141	1.3944	1.22939	-1.33438	0.212947	0.562855	FALSE	-0.181702	0.498954	0.855909
LOC4339568	LOC_Os05g48270	cytochrome b561 and DOMON domain-containing protein At3g61750	1.19715	0.833575	1.01023	1.08966	-0.522223	0.208811	0.557864	FALSE	0.109199	0.493864	0.853256
LOC4325586	LOC_Os01g51920	probable choline kinase 2	0.955087	0.132215	0.655988	0.894384	-2.85275	4.46119e-05	0.00357341	TRUE	0.447225	0.00347517	0.0845182
LOC4344840	LOC_Os08g08980	germin-like protein 8-4	1.27885	1.24379	1.61563	1.666	-0.0401029	0.640324	0.881792	FALSE	0.0442865	0.477789	0.844129
LOC4329955	LOC_Os02g39790	S-adenosylmethionine decarboxylase proenzyme-like	0.174871	0.0562153	0.187099	0.111833	-1.63726	0.00145715	0.029179	TRUE	-0.742449	0.000972382	0.0442608
LOC4337351	LOC_Os04g57440	oryzain beta chain-like	1.42173	1.34158	1.52535	1.51019	-0.0837185	0.626834	0.879184	FALSE	-0.0144136	0.763526	0.970231
LOC4342113	LOC_Os06g51029	ATP-dependent zinc metalloprotease FTSH 1, chloroplastic-like	1.37141	0.762342	1.49654	1.4939	-0.847146	0.00677849	0.0708065	TRUE	-0.00254392	0.965546	0.999802
LOC4344897	LOC_Os08g10010	acyl-[acyl-carrier-protein] desaturase 7, chloroplastic-like	0.894321	0.570842	1.00432	0.847256	-0.647702	0.116611	0.417765	FALSE	-0.245343	0.107415	0.439021
LOC4336616	LOC_Os04g46830	pEARLI1-like lipid transfer protein 1	1.15429	0.824628	0.809088	1.102	-0.485184	0.492668	0.843262	FALSE	0.445759	0.000156513	0.0175182
LOC4324220	LOC_Os01g42234	amino-acid permease BAT1 homolog	0.836891	0.0814494	0.852405	1.00192	-3.36106	0.00138463	0.0283063	TRUE	0.23316	0.587048	0.90146
LOC4350636	LOC_Os11g32650	chalcone synthase 1-like	1.64844	1.29411	1.74512	1.71076	-0.349139	0.191449	0.536958	FALSE	-0.0286859	0.649421	0.929274
LOC4343366	LOC_Os07g32880	ATP synthase subunit gamma, chloroplastic	1.25673	0.630617	1.18762	0.911725	-0.994844	0.000738789	0.0193333	TRUE	-0.381402	0.251771	0.651681
LOC9271230	LOC_Os01g03360	Bowman-Birk type bran trypsin inhibitor-like	1.45379	1.79714	1.77638	1.55324	0.305889	0.026376	0.16229	TRUE	-0.193662	0.000161666	0.0175182
LOC4346925	LOC_Os09g21210	probable endo-1,3(4)-beta-glucanase ARB_01444	1.24742	0.773424	1.33603	1.19386	-0.68962	0.0271923	0.165922	TRUE	-0.162316	0.102023	0.429343
LOC4342932	LOC_Os07g18154	probable aldehyde oxidase 4	0.777665	0.221132	0.698374	0.642773	-1.81424	0.0194297	0.133624	TRUE	-0.119691	0.547269	0.880221
LOC4345935	LOC_Os08g38910	tricin synthase 2-like	0.891	0.827105	0.922648	0.773821	-0.107354	0.61445	0.877632	FALSE	-0.25378	0.0476167	0.304883
LOC4343443	LOC_Os07g34570	thiamine thiazole synthase 2, chloroplastic	1.66484	1.82185	1.57635	1.38661	0.130016	0.903132	0.975243	FALSE	-0.185026	0.139074	0.494538
LOC9271676	LOC_Os04g43760	phenylalanine ammonia-lyase-like	2.06148	1.57165	2.5478	2.60927	-0.391406	0.000303858	0.0111787	TRUE	0.0343948	0.802914	0.983416
LOC4328194	LOC_Os02g03840	titin homolog	0.500269	0.95441	0.658647	0.763221	0.931905	0.00140756	0.0285433	TRUE	0.212596	0.0388669	0.279079
LOC4348299	LOC_Os10g16974	flavonoid 3'-monooxygenase CYP75B4-like	0.745504	0.501026	1.00871	0.816826	-0.57333	0.0127887	0.103433	TRUE	-0.304417	0.00289828	0.0768329
LOC4329551	LOC_Os02g32980	germin-like protein 2-4	1.56972	0.526532	1.5652	0.860028	-1.57591	0.000153117	0.007399	TRUE	-0.863891	0.0016692	0.0581042
LOC4344899	LOC_Os08g10020	photosystem II 10 kDa polypeptide, chloroplastic	0.940075	0.628401	0.81282	0.7026	-0.581091	0.0770745	0.324279	FALSE	-0.210232	0.179276	0.557923
LOC4334172	LOC_Os03g55100	cyclic nucleotide-gated ion channel 2	0.615158	0.151037	0.167412	0.424057	-2.02606	0.0172796	0.124795	TRUE	1.34086	0.000159159	0.0175182
LOC4324159	LOC_Os01g53240	BURP domain-containing protein 3-like	1.07208	1.03679	1.37951	1.09398	-0.0482906	0.644963	0.882459	FALSE	-0.334561	3.0892e-05	0.00818402
LOC4330177	NA	translation initiation factor IF-2	1.82571	1.51606	2.09927	2.19877	-0.268134	0.13415	0.450456	FALSE	0.0668087	0.838511	0.993196
LOC4331852	LOC_Os03g08550	protein STRUBBELIG-RECEPTOR FAMILY 7	1.17978	0.800856	0.9279	0.976687	-0.558901	0.0406554	0.216183	TRUE	0.0739268	0.521019	0.868673
LOC4352439	LOC_Os12g35610	respiratory burst oxidase homolog protein B	0.236611	1.76601	1.3763	1.14199	2.8999	6.78486e-08	4.59857e-05	TRUE	-0.269252	0.571481	0.892032
LOC4350816	LOC_Os11g37890	GDP-mannose 3,5-epimerase 2-like	1.64622	2.42385	1.6948	1.75964	0.558137	5.77116e-05	0.00412793	TRUE	0.0541691	0.515078	0.865804
LOC4337598	LOC_Os05g02130	E3 ubiquitin-protein ligase XB3-like	1.02584	0.540305	0.924161	1.19892	-0.924965	0.00162637	0.0308742	TRUE	0.375521	0.0345908	0.265749
LOC4330227	LOC_Os02g44320	14 kDa proline-rich protein DC2.15	1.64609	1.3141	1.76699	1.58267	-0.324968	0.221316	0.571535	FALSE	-0.15893	0.00949117	0.138281
LOC4336986	LOC_Os04g52479	uncharacterized LOC4336986	0.162673	0	0.0965836	0.139188	NA	0.000280247	0.0107497	FALSE	0.52718	0.140382	0.496681
LOC4325351	LOC_Os01g08510	MAR-binding filament-like protein 1	0.303848	0.0171139	0.498538	0.465778	-4.15011	0.00645176	0.0685591	TRUE	-0.0980624	0.673287	0.940073
LOC4344319	LOC_Os07g48490	ricin B-like lectin R40G2	1.20905	0.844378	1.20158	1.28103	-0.517918	0.00146439	0.029179	TRUE	0.0923722	0.724747	0.958301
LOC4334447	LOC_Os03g58580	uncharacterized LOC4334447	0.508797	0	0.994188	1.38265	NA	0.0177055	0.126462	FALSE	0.475843	0.306298	0.711349
LOC4340180	LOC_Os06g06250	GDSL esterase/lipase At5g45910	1.48617	1.50967	1.44173	1.68382	0.0226292	0.919856	0.97997	FALSE	0.223942	0.0015448	0.0553128
LOC4335922	LOC_Os04g35840	uncharacterized LOC4335922	1.04039	0.588823	0.770187	1.1385	-0.821217	0.032468	0.185844	TRUE	0.563852	0.0120745	0.15531
LOC4328586	LOC_Os02g09940	peroxiredoxin-2E-2, chloroplastic-like	1.72432	0.739493	1.34286	1.17012	-1.22142	0.0475013	0.23613	TRUE	-0.198654	0.425076	0.810911
LOC4330213	LOC_Os02g44108	expansin-B11-like	0.960505	0.681953	1.05742	0.908942	-0.494121	0.0160028	0.118787	TRUE	-0.218282	0.0342356	0.264549
LOC4324398	LOC_Os01g48960	glutamate synthase 1 [NADH], chloroplastic-like	0.951403	0.610928	1.54834	1.8906	-0.639055	0.0122203	0.100799	TRUE	0.288122	4.63667e-05	0.0100871
LOC4338768	LOC_Os05g33840	1-deoxy-D-xylulose-5-phosphate synthase 1, chloroplastic-like	1.21123	0.877553	1.08683	1.05563	-0.464911	0.24128	0.596026	FALSE	-0.0420152	0.888371	0.999802
LOC4324749	LOC_Os01g63770	auxin transporter-like protein 1	0.704196	0.479373	0.640629	0.473319	-0.554828	0.0064087	0.0681969	TRUE	-0.436677	0.0657426	0.352633
LOC4325003	LOC_Os01g66100	gibberellin 20 oxidase 2-like	1.37019	0	1.13552	0.980166	NA	2.4209e-05	0.00237652	FALSE	-0.212252	0.533253	0.873907
LOC4349318	LOC_Os10g40360	proline dehydrogenase 2, mitochondrial	0.982936	0.697773	0.860941	0.613684	-0.494339	0.18789	0.533468	FALSE	-0.488418	0.00498712	0.10169
LOC9268662	LOC_Os01g03340	Bowman-Birk type bran trypsin inhibitor	1.48435	1.28173	1.61344	1.47256	-0.211745	0.0215978	0.143297	TRUE	-0.131812	0.267948	0.671552
LOC4330265	LOC_Os02g44870	dehydrin DHN1-like	0.974774	0.699166	0.872553	0.734451	-0.479433	0.0633414	0.285036	FALSE	-0.248578	0.0567362	0.330467
LOC4336294	LOC_Os04g42090	S-adenosylmethionine decarboxylase proenzyme-like	0.356272	0.198311	0.246489	0.263429	-0.845215	2.64043e-09	3.10197e-06	TRUE	0.0958895	0.554005	0.884069
LOC4338644	LOC_Os05g31750	annexin D4	1.21641	0.75383	1.49398	1.2641	-0.690322	0.105887	0.396335	FALSE	-0.241049	0.420155	0.808204
LOC4334702	LOC_Os03g61970	actin-3-like	1.39906	2.06625	1.5335	1.53545	0.562563	3.25112e-05	0.00290819	TRUE	0.00183325	0.946693	0.999802
LOC4333841	LOC_Os03g49600	beta-glucosidase 7-like	0.958285	0.892191	0.971932	0.932431	-0.103102	0.217065	0.56731	FALSE	-0.0598578	0.431644	0.815144
LOC4330612	NA	aldehyde dehydrogenase family 2 member B7, mitochondrial	1.02561	1.26795	1.54553	1.58302	0.306014	0.303172	0.667146	FALSE	0.0345717	0.897021	0.999802
LOC4338119	LOC_Os05g12640	BURP domain-containing protein 2-like	1.20712	1.27013	1.34309	1.08825	0.0734093	0.866614	0.965333	FALSE	-0.303552	2.29419e-07	0.000381559
LOC4344205	LOC_Os07g46930	momilactone A synthase-like	1.79174	0.806055	1.63115	0.993696	-1.15241	0.342265	0.707162	FALSE	-0.715017	0.0410489	0.285284
LOC4343479	LOC_Os07g35310	cysteine-rich receptor-like protein kinase 6	0.897311	1.61916	0.887193	0.646859	0.851562	0.0396807	0.212345	TRUE	-0.455798	0.446108	0.825182
LOC4333711	LOC_Os03g47270	ATP-dependent RNA helicase A	0.852805	0.446527	1.29926	0.903613	-0.933466	0.0185113	0.130617	TRUE	-0.523908	0.0323898	0.257938
LOC4345763	LOC_Os08g35760	germin-like protein 8-14	1.35843	1.97019	1.77259	1.73595	0.536399	0.280448	0.640276	FALSE	-0.0301288	0.7569	0.968608
LOC4352868	LOC_Os12g43600	glycine-rich RNA-binding protein 2	0.609544	0.530205	0.626268	0.55497	-0.201179	0.0156838	0.117614	TRUE	-0.174371	0.0991789	0.424455
LOC4326901	LOC_Os01g17170	magnesium-protoporphyrin IX monomethyl ester [oxidative] cyclase, chloroplastic	1.12092	0.398051	1.08082	1.01026	-1.49366	0.00245226	0.0389525	TRUE	-0.097401	0.450254	0.828042
LOC4331336	LOC_Os03g01800	probable xyloglucan endotransglucosylase/hydrolase protein 32	1.19937	0.404607	1.2261	0.833152	-1.56768	0.00925483	0.0858361	TRUE	-0.557423	0.00017637	0.0182846
LOC4325027	LOC_Os01g67860	fructose-bisphosphate aldolase 3, cytoplasmic-like	2.08407	1.84623	1.90315	1.90753	-0.174817	0.00343732	0.0473549	TRUE	0.00331846	0.974513	0.999802
LOC4325938	LOC_Os01g51570	glucan endo-1,3-beta-glucosidase GII	1.56943	1.46345	1.50387	1.53142	-0.100863	0.458658	0.819308	FALSE	0.0261864	0.932145	0.999802
LOC4345440	LOC_Os08g29200	BURP domain-containing protein 12-like	1.95067	1.32126	1.5623	1.43791	-0.562053	2.74097e-05	0.00257694	TRUE	-0.119701	0.406671	0.798255
LOC9272120	LOC_Os05g48890	fasciclin-like arabinogalactan protein 13	2.35869	1.62707	1.85401	1.89801	-0.535707	0.295692	0.657808	FALSE	0.0338365	0.856568	0.99634
LOC4350195	LOC_Os11g14190	lnc_RNA LOC4350195	0.192822	0.764597	0.362203	0.482786	1.98743	0.0289734	0.172896	TRUE	0.414585	0.239784	0.636997
LOC107275307	LOC_Os11g02424	non-specific lipid-transfer protein 1	0.677417	0.684319	0.718183	0.716177	0.0146259	0.845646	0.958696	FALSE	-0.00403471	0.926435	0.999802
LOC4344081	LOC_Os07g44890	probable carboxylesterase 18	1.11343	0.420442	0.81369	0.614996	-1.40504	0.161323	0.493175	FALSE	-0.403902	0.202986	0.591239
LOC4330554	LOC_Os02g48900	aspartyl protease family protein At5g10770	1.19997	1.13884	1.21671	1.32408	-0.0754231	0.241613	0.596568	FALSE	0.122002	0.361389	0.762293
LOC4338014	LOC_Os05g09580	uncharacterized LOC4338014	0.290529	1.00224	0.717847	0.416115	1.78647	0.051098	0.247512	FALSE	-0.786694	0.0412158	0.285709
LOC9266253	LOC_Os06g18010	UDP-glucose:2-hydroxyflavanone C-glucosyltransferase-like	1.25216	0.857074	1.22992	1.34625	-0.546923	0.331353	0.696538	FALSE	0.130389	0.604378	0.908185
LOC4330535	LOC_Os02g48680	uncharacterized LOC4330535	0.34241	1.0038	0.416204	0.335583	1.55167	0.000238474	0.00972774	TRUE	-0.31062	0.221519	0.613248
LOC4335099	LOC_Os04g10350	1-aminocyclopropane-1-carboxylate oxidase homolog 1	0.504564	0.209034	0.688657	0.852994	-1.2713	0.0319993	0.183978	TRUE	0.30875	0.486363	0.848995
LOC4340128	LOC_Os06g05550	GDSL esterase/lipase APG	1.39469	0.864641	1.54251	1.22736	-0.689771	1.08489e-05	0.00138824	TRUE	-0.329726	0.0725444	0.368752
LOC4339708	LOC_Os05g50260	polygalacturonase At1g48100	0.0511026	0.742945	0.182211	0.285807	3.86179	0.0504143	0.246299	FALSE	0.64943	0.285833	0.690947
LOC4331568	LOC_Os03g04650	alkane hydroxylase MAH1	1.41093	1.45588	1.62641	1.46983	0.045249	0.76915	0.930584	FALSE	-0.14604	0.366238	0.765805
LOC4336376	LOC_Os04g43200	peroxygenase-like	1.24695	0.163835	1.13442	0.912391	-2.92808	0.00796559	0.0782003	TRUE	-0.314224	0.23176	0.626357
LOC4340941	LOC_Os06g22960	probable aquaporin TIP2-2	0.890091	0.652426	0.999931	0.84715	-0.448139	3.02995e-05	0.00278092	TRUE	-0.239212	0.000318357	0.0240524
LOC4333062	LOC_Os03g28330	sucrose synthase 1-like	2.75594	3.0939	2.42837	2.80388	0.166883	0.343598	0.70881	FALSE	0.207437	0.000615463	0.0341203
LOC9269854	LOC_Os02g54870	transcription factor IBH1-like 1	1.03699	1.61991	1.52556	1.17267	0.643514	0.411384	0.776251	FALSE	-0.379549	0.34089	0.743207
LOC4350053	LOC_Os11g10480	alcohol dehydrogenase 1	1.81883	2.46373	1.62671	1.58615	0.437833	0.15111	0.478394	FALSE	-0.0364275	0.593183	0.904249
LOC4334988	LOC_Os04g03810	subtilisin-like protease SBT3.8	1.20816	0.262511	1.09051	0.998704	-2.20236	2.30733e-07	9.61785e-05	TRUE	-0.126876	0.51512	0.865804
LOC4348120	LOC_Os10g05970	proline-rich protein 4	1.4784	1.29969	1.47968	1.48061	-0.18587	0.0220676	0.144994	TRUE	0.000901328	0.930039	0.999802
LOC4346988	LOC_Os09g23530	probable cinnamyl alcohol dehydrogenase 8A	1.15159	1.45208	0.787165	1.16811	0.334486	0.349074	0.715086	FALSE	0.569442	0.0537747	0.3218
LOC9269584	LOC_Os02g40260	uncharacterized protein At4g06744	1.30312	1.41553	1.2019	1.21959	0.119369	0.541327	0.863047	FALSE	0.0210783	0.936947	0.999802
LOC4328743	LOC_Os02g12690	allene oxide synthase 4-like	1.60267	1.76813	1.58451	1.64412	0.141743	0.738225	0.918899	FALSE	0.0532821	0.626884	0.918973
LOC9271516	LOC_Os07g25050	uncharacterized LOC9271516	0.616601	0.690229	0.542005	0.790511	0.162738	0.562973	0.867744	FALSE	0.54448	0.00969303	0.139902
LOC4331608	LOC_Os03g05290	probable aquaporin TIP1-1	1.15124	1.00139	1.39022	1.20833	-0.201185	0.00435395	0.0541845	TRUE	-0.202302	1.8071e-10	1.95356e-06
LOC4331569	LOC_Os03g04660	noroxomaritidine synthase	1.11535	0.920016	1.34898	1.19116	-0.27776	0.0250065	0.156988	TRUE	-0.179503	0.139744	0.495581
LOC4350894	LOC_Os11g39370	LRR receptor kinase SERK2-like	1.03676	0.0757937	0.569947	0.430347	-3.77386	2.47556e-07	9.6943e-05	TRUE	-0.405328	0.150485	0.514113
LOC4349594	LOC_Os11g02240	CBL-interacting protein kinase 15-like	0.313894	0.4522	0.301342	0.320384	0.526683	0.0704411	0.306119	FALSE	0.0883988	0.603598	0.908185
LOC4330248	LOC_Os02g44630	aquaporin PIP1-1-like	0.859241	0.7852	0.922335	0.86902	-0.130002	0.042881	0.222725	TRUE	-0.0859025	0.152874	0.51773
LOC4331874	LOC_Os03g08790	aspartyl protease 25-like	1.788	1.34738	1.79192	1.58967	-0.40819	0.00139351	0.0284217	TRUE	-0.172781	0.187962	0.569799
LOC4327297	LOC_Os01g09540	stem 28 kDa glycoprotein	0.74794	0.0768251	0.793193	0.855613	-3.28327	0.00835389	0.0804878	TRUE	0.109287	0.851556	0.995458
LOC4336044	LOC_Os04g38600	glyceraldehyde-3-phosphate dehydrogenase A, chloroplastic	1.82804	1.2917	1.96171	2.08872	-0.501029	0.151947	0.479688	FALSE	0.0905078	0.460961	0.833958
LOC4323946	LOC_Os01g34560	3-ketoacyl-CoA synthase 5	1.17815	0.810081	1.30947	1.16204	-0.540389	0.0173646	0.125102	TRUE	-0.172327	0.136043	0.489104
LOC4326470	LOC_Os01g24700	lnc_RNA LOC4326470	0.529838	0.395978	0.569932	0.618548	-0.420132	0.0189882	0.13184	TRUE	0.118094	0.293719	0.698291
LOC4341944	LOC_Os06g48200	probable xyloglucan endotransglucosylase/hydrolase protein 25	2.27059	1.66835	2.40587	1.81548	-0.444647	0.00216553	0.0365958	TRUE	-0.40621	0.0577608	0.333292
LOC4333623	LOC_Os03g45619	cytochrome P450 87A3-like	0.585188	0.441661	0.613539	0.602908	-0.405961	0.361182	0.726487	FALSE	-0.025216	0.843557	0.994568
LOC4346129	LOC_Os08g41880	nucleotide pyrophosphatase/phosphodiesterase	1.79077	2.06996	1.72909	1.70417	0.209022	0.473146	0.831532	FALSE	-0.0209428	0.611832	0.912682
LOC4344279	LOC_Os07g48020	uncharacterized LOC4344279	1.16421	2.20915	1.66209	1.26254	0.92414	0.000663475	0.0180251	TRUE	-0.39666	0.000271612	0.0229396
LOC9270927	LOC_Os07g03368	pathogenesis-related protein 1	1.50959	1.76526	1.75655	1.50278	0.225727	0.0670914	0.296265	FALSE	-0.225118	0.00474721	0.0990708
LOC112937355	LOC_Os12g29170	proline-rich extensin-like protein EPR1	0.665847	1.47288	0.560765	0.751103	1.14538	0.00373147	0.0496646	TRUE	0.421614	0.00341442	0.083416
LOC107277316	LOC_Os07g03458	pathogenesis-related protein 1	1.50526	1.74839	1.79755	1.53326	0.216009	0.105859	0.396335	FALSE	-0.229432	0.0145524	0.170606
LOC4342310	LOC_Os07g03279	pathogenesis-related protein 1	1.5152	1.76297	1.77544	1.47722	0.2185	0.0770857	0.324279	FALSE	-0.265291	0.0138293	0.166327
LOC4326149	LOC_Os01g01660	isoflavone reductase homolog IRL	1.38437	1.8698	1.43501	1.40854	0.433654	0.0874905	0.351571	FALSE	-0.0268608	0.896036	0.999802
LOC4332464	LOC_Os03g17570	two-component response regulator-like PRR73	0.164229	0.451627	0.144298	0.212796	1.45942	2.22743e-07	9.61785e-05	TRUE	0.560419	0.0131067	0.162117
LOC4340945	LOC_Os06g23114	primary amine oxidase 2	1.29941	1.48134	1.30953	1.20143	0.189051	0.895279	0.972784	FALSE	-0.124301	0.26659	0.669936
LOC4352535	LOC_Os12g37650	uncharacterized LOC4352535	0.938251	0.976376	0.884069	0.792223	0.0574628	0.966588	0.993224	FALSE	-0.158253	0.0206435	0.206349
LOC4333004	LOC_Os03g27019	protein LNK1	0.155649	0.362983	0.252327	0.292967	1.22161	0.000608729	0.0172183	TRUE	0.215446	0.376191	0.77508
LOC4338719	LOC_Os05g33140	chitinase 9	0.95351	0.265174	1.07428	0.776108	-1.84631	7.26941e-10	1.42335e-06	TRUE	-0.469041	7.61905e-06	0.00358112
LOC4352139	LOC_Os12g25450	O-methyltransferase ZRP4	1.52284	0.777739	1.40403	2.11761	-0.96941	0.0773719	0.325121	FALSE	0.592867	0.0134548	0.164354
LOC4338092	LOC_Os05g11910	GDSL esterase/lipase At5g45910	1.01724	0.745376	0.962332	0.955683	-0.44862	0.0009676	0.0227347	TRUE	-0.0100024	0.83374	0.991603
LOC4351693	LOC_Os12g08760	carboxyvinyl-carboxyphosphonate phosphorylmutase, chloroplastic	1.93655	1.82503	1.85166	1.76342	-0.0855685	0.299356	0.662455	FALSE	-0.0704375	0.507928	0.861444
LOC4348471	LOC_Os10g22520	probable glucan 1,3-beta-glucosidase A	1.00981	1.1936	1.19981	1.05449	0.241231	0.538016	0.862058	FALSE	-0.186262	0.127695	0.476592
LOC4341337	LOC_Os06g37150	L-ascorbate oxidase	0.603505	0.560641	0.801691	0.500871	-0.106289	0.460088	0.820449	FALSE	-0.678606	0.0367341	0.271648
LOC4334129	LOC_Os03g54000	oligopeptide transporter 3	0.832776	0	0.810077	0.864361	NA	2.5617e-05	0.00248034	FALSE	0.0935757	0.786216	0.97711
LOC4341639	LOC_Os06g43600	36.4 kDa proline-rich protein	0.742664	0.57547	0.806727	0.713151	-0.367969	0.0531452	0.254283	FALSE	-0.177874	0.0768659	0.378396
LOC4325311	LOC_Os01g42520	uncharacterized LOC4325311	1.05399	0.977875	1.28351	0.985121	-0.108134	0.285602	0.645592	FALSE	-0.381727	7.63701e-10	5.50399e-06
LOC4348445	LOC_Os10g21670	PLAT domain-containing protein 3	1.16546	0.809678	1.30877	1.06382	-0.525476	1.50844e-05	0.00168239	TRUE	-0.298956	0.00252359	0.0717296
LOC4350662	LOC_Os11g33270	probable xyloglucan endotransglucosylase/hydrolase	0.698383	0.506475	0.923784	0.722464	-0.463528	0.220359	0.570718	FALSE	-0.35463	0.00241288	0.0702618
LOC4336599	LOC_Os04g46610	probable plastid-lipid-associated protein 11, chloroplastic	0	0	1.25225	0	NA	0.529386	0.858272	FALSE	NA	2.36971e-05	0.00696545
LOC4347644	LOC_Os09g35880	B-box zinc finger protein 18	0.605726	0.828255	1.15506	0.0460144	0.451409	0.869145	0.966009	FALSE	-4.64974	7.54199e-05	0.0122826
LOC4335818	LOC_Os04g34170	extensin	1.43084	1.40261	1.49208	1.68269	-0.0287416	0.518732	0.856448	FALSE	0.173444	0.319659	0.722113
LOC4341623	LOC_Os06g43304	premnaspirodiene oxygenase	1.20532	1.60733	1.95338	1.31188	0.415249	0.326524	0.692252	FALSE	-0.574337	0.000161977	0.0175182
LOC4351224	LOC_Os11g47970	ribulose bisphosphate carboxylase/oxygenase activase, chloroplastic-like	1.08271	1.74435	1.19379	1.01329	0.688051	0.00937328	0.0865702	TRUE	-0.236507	0.283744	0.688647
LOC4352021	LOC_Os12g19470	ribulose bisphosphate carboxylase small chain, chloroplastic-like	1.75658	2.30198	1.78626	1.94289	0.390101	0.105218	0.394667	FALSE	0.121264	0.22627	0.619224
LOC9267778	LOC_Os02g20360	nicotianamine aminotransferase A	5.05845	6.10064	0.749707	1.73511	0.270265	0.807001	0.947054	FALSE	1.21063	0.106318	0.436351
LOC4325750	NA	protein IRON-RELATED TRANSCRIPTION FACTOR 2	0	0	0.56727	0.782833	NA	0.710335	NA	FALSE	0.464668	0.600457	0.906534
LOC4332608	LOC_Os03g19427	nicotianamine synthase 1-like	0.357838	3.08919	1.39428	1.07536	3.10985	0.0241324	0.153635	TRUE	-0.374699	0.323087	0.72527
LOC4332607	LOC_Os03g19420	nicotianamine synthase 2-like	2.42946	0.487972	0.689701	1.02713	-2.31577	0.116544	NA	FALSE	0.574581	0.219465	0.611489
LOC9267697	LOC_Os10g11889	lnc_RNA LOC9267697	0.173986	0	0.172041	0.524465	NA	0.456136	NA	FALSE	1.60809	0.0262927	0.232695
LOC4333667	LOC_Os03g46454	fe(2+) transport protein 2-like	0	0	2.45317	1.18462	NA	0.76245	NA	FALSE	-1.05023	0.203384	0.59176
LOC112937820	NA	lnc_RNA LOC112937820	0.528483	0	0	0.208308	NA	0.740752	NA	FALSE	NA	0.615274	0.914105
LOC4350235	LOC_Os11g15624	lnc_RNA LOC4350235	0.630431	0	1.58806	0.962995	NA	0.970577	NA	FALSE	-0.72167	0.561212	0.887721
LOC4350731	LOC_Os11g35450	receptor-like protein EIX2	0	0.354475	1.77137	2.09704	NA	0.161767	0.49362	FALSE	0.243491	0.660583	0.934748
LOC107277354	LOC_Os11g40340	uncharacterized LOC107277354	0.985681	0	0.202935	0.975061	NA	0.205498	NA	FALSE	2.26448	0.0288267	0.245572
LOC4352564	LOC_Os12g38090	metallothionein-like protein 4B	1.90426	0.704818	1.63518	1.55669	-1.43391	0.351297	NA	FALSE	-0.0709678	0.92959	0.999802
LOC4348633	LOC_Os10g28080	chitinase 1	1.91149	0	0.325991	0.308284	NA	0.259215	NA	FALSE	-0.0805727	0.868615	0.999802
LOC107276962	LOC_Os11g07090	pectinesterase	1.03444	0.577993	0.467662	1.36602	-0.839723	0.759575	0.926774	FALSE	1.54644	0.187873	0.569784
LOC4342753	LOC_Os07g12340	NAC domain-containing protein 67-like	1.05546	4.04128	1.87304	1.23819	1.93694	0.0373728	0.204103	TRUE	-0.597146	0.333944	0.737544
LOC4352857	LOC_Os12g43450	protein P21	2.07502	0	0.831459	0.986604	NA	0.0108094	0.0938805	FALSE	0.246825	0.853036	0.995458
LOC107279458	NA	lnc_RNA LOC107279458	1.46004	1.35043	1.61104	1.53813	-0.112593	0.989319	0.996937	FALSE	-0.0668147	0.946779	0.999802
LOC4350433	LOC_Os11g25780	uncharacterized LOC4350433	0.253803	0	2.23585	0.747681	NA	0.27725	NA	FALSE	-1.58033	0.153482	0.518585
LOC4324448	LOC_Os01g40660	putative methyltransferase DDB_G0268948	0.91959	0	0.188737	0.79531	NA	0.271675	NA	FALSE	2.07514	0.387611	0.783858
LOC9272708	LOC_Os03g50920	zinc-finger homeodomain protein 11	0	1.2986	2.22335	1.08766	NA	0.000534277	0.0158502	FALSE	-1.0315	0.117423	0.456457
LOC4337983	LOC_Os05g08820	uncharacterized LOC4337983	0	0	0.452713	0.524088	NA	0.55893	NA	FALSE	0.211212	0.893214	0.999802
LOC4337493	LOC_Os04g59370	pathogenesis-related protein 5	0.246118	0	1.14346	0.820428	NA	0.50254	NA	FALSE	-0.478962	0.448611	0.827117
LOC4324556	LOC_Os01g73200	cationic peroxidase SPC4	3.76218	1.04789	7.50336	4.23878	-1.84408	0.308367	0.672588	FALSE	-0.823889	0.0622171	0.343864
LOC4325604	LOC_Os01g56380	tyrosine decarboxylase-like	0.510166	1.22974	0.548358	0.144845	1.26931	0.611858	0.876967	FALSE	-1.92061	0.0835435	0.391675
LOC9266252	LOC_Os01g43950	transcription factor PAR2	0.222715	1.60001	2.44637	1.84867	2.84481	0.0970163	0.374588	FALSE	-0.404153	0.713487	0.954791
LOC4333305	LOC_Os03g37960	acyl-CoA-binding domain-containing protein 3-like	2.6903	5.71246	7.49433	4.88058	1.08635	0.047502	0.23613	TRUE	-0.618749	0.0819151	0.388479
LOC4344981	LOC_Os08g13070	BTB/POZ and MATH domain-containing protein 1	2.53684	2.71138	1.55899	0.878315	0.0959986	0.831471	0.954322	FALSE	-0.827802	0.323239	0.725351
LOC4327469	LOC_Os01g62810	ultraviolet-B receptor UVR8	0.594809	1.07537	0.190088	0.341562	0.854336	0.525599	0.857854	FALSE	0.845481	0.504526	0.859467
LOC4337987	LOC_Os05g08860	uncharacterized LOC4337987	0.92638	0	0.847997	1.06363	NA	0.229827	NA	FALSE	0.326864	0.77892	0.97454
LOC4327636	LOC_Os01g07590	uncharacterized LOC4327636	0.507087	0	0.748775	0.821665	NA	0.247817	0.603932	FALSE	0.134017	0.92377	0.999802
LOC4349386	LOC_Os10g41220	U-box domain-containing protein 35	0.608716	0	0.425549	0.4372	NA	0.188487	0.534093	FALSE	0.0389656	0.997804	0.999802
LOC4349148	LOC_Os10g37760	RHOMBOID-like protein 2	2.48536	0	0	0.148599	NA	0.00766591	NA	FALSE	NA	0.155215	0.522158
LOC4349345	LOC_Os10g40660	zinc finger protein ZAT4	0.605656	1.01018	0.622204	1.07777	0.738043	0.475236	0.832542	FALSE	0.792591	0.334683	0.738085
LOC107279878	LOC_Os01g53100	uncharacterized LOC107279878	0	0	0.473512	0.391524	NA	0.727765	0.913633	FALSE	-0.274301	0.813438	0.98628
LOC4325388	LOC_Os01g72810	EP1-like glycoprotein 2	1.97106	0	2.73771	1.51932	NA	0.0470704	NA	FALSE	-0.849539	0.139598	0.495362
LOC107276471	LOC_Os01g52780	HVA22-like protein f	1.06238	0	0.838105	0.247331	NA	0.233835	0.586819	FALSE	-1.76069	0.089063	0.40182
LOC4347763	LOC_Os09g37470	auxin-responsive protein SAUR36-like	0.440484	0.27879	2.45641	2.02769	-0.659912	0.808075	0.94722	FALSE	-0.276716	0.56586	0.889467
LOC4331994	LOC_Os03g10810	probable N-acetyltransferase HLS1	1.54434	3.29535	0.636096	1.33505	1.09344	0.750462	0.9228	FALSE	1.06958	0.22338	0.61517
LOC4348184	LOC_Os10g08879	chloride conductance regulatory protein ICln	1.71033	0	1.91569	0.887788	NA	0.00375908	0.0498064	FALSE	-1.10958	0.1438	0.503066
LOC112937978	LOC_Os02g01800	probable LRR receptor-like serine/threonine-protein kinase At3g47570	0	0	0	0.0492287	NA	0.738219	NA	FALSE	NA	0.607275	0.91041
LOC4324074	LOC_Os01g06150	uncharacterized LOC4324074	0.833182	0	2.48152	0.843747	NA	0.174817	NA	FALSE	-1.55634	0.153867	0.519239
LOC4329466	LOC_Os02g30974	uncharacterized LOC4329466	0	0	0	0	NA	0.655882	NA	FALSE	NA	0.889241	0.999802
LOC4330485	LOC_Os02g47980	protein MIZU-KUSSEI 1	1.36495	0	0.912848	0.198836	NA	0.034604	0.193831	FALSE	-2.19879	0.133338	0.485941
LOC9269649	LOC_Os03g41600	LOB domain-containing protein 36	0	0	0	0	NA	0.645805	NA	FALSE	NA	0.860622	0.997763
LOC4343505	LOC_Os07g35750	cysteine-rich receptor-like protein kinase 6	0.959774	0	1.47105	1.05564	NA	0.119952	0.424671	FALSE	-0.478721	0.47524	0.843319
LOC9270641	LOC_Os05g40320	pentatricopeptide repeat-containing protein At1g11900	0	0	0.469442	0.251363	NA	0.708398	NA	FALSE	-0.901174	0.51734	0.866837
LOC4340084	LOC_Os06g05000	early nodulin-93	1.19598	4.60394	1.88928	2.20591	1.94468	0.0552362	0.260132	FALSE	0.223537	0.649564	0.929274
LOC4343432	LOC_Os07g34260	bisdemethoxycurcumin synthase-like	1.11458	0	1.46338	1.00396	NA	0.0483155	0.238558	FALSE	-0.543607	0.353966	0.753926
LOC4326116	LOC_Os01g02160	leucine-rich repeat extensin-like protein 3	0.221755	0	0.480799	0.654398	NA	0.588031	NA	FALSE	0.444735	0.719846	0.956185
LOC4331764	LOC_Os03g07350	probable glucomannan 4-beta-mannosyltransferase 4	0	0	0.296035	0.404418	NA	0.671148	NA	FALSE	0.450079	0.667501	0.937509
LOC107276328	LOC_Os01g07212	uncharacterized LOC107276328	0.849657	1.40152	0.121354	0	0.722042	0.781182	0.935011	FALSE	NA	0.15294	0.51773
LOC4326548	LOC_Os01g53980	protein IQ-DOMAIN 14	0	0	0.252092	0.152619	NA	0.510849	NA	FALSE	-0.724013	0.565754	0.889464
LOC9268643	LOC_Os05g34500	uncharacterized LOC9268643	0.823137	0	0.3634	0.905819	NA	0.0356437	0.197989	FALSE	1.31766	0.102956	0.430561
LOC4332255	LOC_Os03g14510	peptidyl-tRNA hydrolase ICT1, mitochondrial	0	0	0.476299	0.354479	NA	0.675021	NA	FALSE	-0.426167	0.737319	0.962424
LOC4325971	LOC_Os01g03870	uncharacterized LOC4325971	0	0	0	0.204503	NA	0.589077	NA	FALSE	NA	0.0626747	0.345158
LOC9269892	LOC_Os05g02564	uncharacterized LOC9269892	0	0	0	0	NA	0.497879	NA	FALSE	NA	0.848078	0.995201
LOC112936023	LOC_Os06g46700	uncharacterized LOC112936023	2.45152	0.986359	1.09379	2.74583	-1.31349	0.278496	0.63827	FALSE	1.3279	0.0245615	0.225497
LOC4345515	LOC_Os08g31090	uncharacterized LOC4345515	1.07092	0	0.297425	0.607911	NA	0.194814	NA	FALSE	1.03133	0.321118	0.723087
LOC9272345	NA	uncharacterized LOC9272345	0	0.25123	0.0670654	0.255241	NA	0.219888	NA	FALSE	1.92822	0.240466	0.637679
LOC4333220	LOC_Os03g32790	uncharacterized LOC4333220	2.34843	0	2.2489	1.01812	NA	0.127711	0.438957	FALSE	-1.14332	0.0337384	0.262628
LOC4344007	LOC_Os07g43925	uncharacterized LOC4344007	0.538016	0	0.559421	0.101143	NA	0.216777	0.567307	FALSE	-2.46753	0.242427	0.63991
LOC4337704	LOC_Os05g03920	cysteine-rich receptor-like protein kinase 2	0.776832	3.36437	0.942971	2.25739	2.11466	0.130336	0.442569	FALSE	1.25937	0.300056	0.705702
LOC4330386	LOC_Os02g46620	uncharacterized LOC4330386	0.927241	0	1.6645	0.612841	NA	0.0166832	0.122242	FALSE	-1.44151	0.0434341	0.29319
LOC4333309	LOC_Os03g38010	kinetochore protein NUF2 homolog	0	2.27234	1.0462	0.767932	NA	0.0414155	0.218575	FALSE	-0.446103	0.801184	0.983346
LOC4334979	LOC_Os04g03180	receptor-like protein 15	0	0	0	0	NA	0.673338	NA	FALSE	NA	0.811697	0.985851
LOC9266046	LOC_Os10g07450	retrovirus-related Pol polyprotein from transposon TNT 1-94	0	0	0.0616277	0.408053	NA	0.663708	NA	FALSE	2.72711	0.0948431	0.414948
LOC4325090	LOC_Os01g65630	uncharacterized LOC4325090	0	0.30207	0.533525	0.563163	NA	0.195442	NA	FALSE	0.0779985	0.920246	0.999802
LOC4336561	LOC_Os04g46060	probable WRKY transcription factor 12	0.443634	0.632396	0.186163	0.101199	0.511457	0.753006	0.923969	FALSE	-0.879372	0.514954	0.865771
LOC4324836	LOC_Os01g65700	dirigent protein 19	2.38198	0.724242	1.50306	0.919424	-1.71762	0.170057	0.50612	FALSE	-0.7091	0.281659	0.686865
LOC9266073	LOC_Os10g29800	lnc_RNA pseudo uncharacterized LOC9266073	0	0	0.228753	0.206756	NA	0.544156	NA	FALSE	-0.145857	0.919548	0.999802
LOC107279577	LOC_Os12g31410	uncharacterized protein YnbD-like	0.201348	0	0.588774	0.203402	NA	0.585536	NA	FALSE	-1.53338	0.175213	0.5518
LOC4336873	LOC_Os04g51140	uncharacterized LOC4336873	0.905394	2.46063	0.759464	1.28306	1.44241	0.504772	0.849994	FALSE	0.756539	0.597451	0.906235
LOC4349625	LOC_Os11g02720	uncharacterized LOC4349625	0	0	0.494518	0.206782	NA	0.651624	NA	FALSE	-1.25791	0.189996	0.572212
LOC4336108	LOC_Os04g39320	wiskott-Aldrich syndrome protein homolog	1.66852	1.26484	0.949526	0.462752	-0.399613	0.914154	NA	FALSE	-1.03697	0.373373	0.772507
LOC4351584	LOC_Os12g06650	pentatricopeptide repeat-containing protein At4g15720	0.546096	0	0.299811	0.101726	NA	0.24215	NA	FALSE	-1.55937	0.307984	0.712414
LOC9267681	LOC_Os06g49150	glycosyltransferase family 64 protein C4	1.30015	0	0.873808	1.34097	NA	0.234654	0.587787	FALSE	0.617885	0.573806	0.893373
LOC4338491	LOC_Os05g28040	protein G1-like9	0	0	0	0.461142	NA	0.615701	NA	FALSE	NA	0.00586032	0.109185
LOC4343619	LOC_Os07g37760	uncharacterized LOC4343619	0	0	0.168681	0.719964	NA	0.562073	NA	FALSE	2.09363	0.0550221	0.325214
LOC9268845	LOC_Os02g37290	heavy metal-associated isoprenylated plant protein 47	3.24621	0	1.34413	0.41414	NA	0.00513883	NA	FALSE	-1.69849	0.0299041	0.248809
LOC4334161	LOC_Os03g55010	UDP-glycosyltransferase 83A1	0.384144	3.14247	0.709234	0.774635	3.03218	0.00986487	0.0887731	TRUE	0.127255	0.907263	0.999802
LOC4333700	LOC_Os03g47050	uncharacterized LOC4333700	0.533228	0	0.417567	0.515642	NA	0.205541	0.554506	FALSE	0.304361	0.68078	0.94287
LOC4332584	LOC_Os03g19070	uncharacterized LOC4332584	1.61064	4.07751	0.544089	0.409146	1.34006	0.465153	0.824308	FALSE	-0.411227	0.784539	0.976541
LOC4329965	LOC_Os02g39910	BTB/POZ domain-containing protein At4g30940	0.726458	1.25459	1.29004	1.35163	0.788271	0.743581	0.920533	FALSE	0.067286	0.957287	0.999802
LOC4330921	LOC_Os02g54000	mRNA cap guanine-N7 methyltransferase 2-like	0.511191	0	1.78303	0.671737	NA	0.305039	NA	FALSE	-1.40836	0.0353111	0.267693
LOC4352761	LOC_Os12g41650	transcription factor PHYTOCHROME INTERACTING FACTOR-LIKE 13-like	1.00948	0.979753	0.705655	0.78053	-0.0431277	0.848199	0.95923	FALSE	0.145491	0.942712	0.999802
LOC4344150	LOC_Os07g46330	uncharacterized LOC4344150	0.229011	1.40188	0.239834	0.104524	2.61387	0.326704	0.692301	FALSE	-1.19821	0.412051	0.801814
LOC4333707	LOC_Os03g47190	uncharacterized LOC4333707	0.31061	0	1.13157	0.574898	NA	0.362872	NA	FALSE	-0.97695	0.59895	0.906399
LOC4341941	LOC_Os06g48170	probable xyloglucan endotransglucosylase/hydrolase protein 23	0.063769	0.32275	2.5154	1.14307	2.33949	0.140833	0.459888	FALSE	-1.13787	0.263776	0.667185
LOC4350147	NA	lnc_RNA LOC4350147	0	0	0	0	NA	0.736745	NA	FALSE	NA	0.922932	0.999802
LOC4344616	LOC_Os08g04230	cysteine-rich repeat secretory protein 55	0	0	1.01309	0.988881	NA	0.600072	NA	FALSE	-0.0348983	0.977473	0.999802
LOC4326179	LOC_Os01g36630	jmjC domain-containing protein 4	0.418882	0	0.548776	0.62639	NA	0.322855	NA	FALSE	0.190845	0.89799	0.999802
LOC4351479	LOC_Os12g04930	protein TRAUCO	1.47758	0.551611	0.56482	1.09427	-1.42152	0.152184	0.479832	FALSE	0.954106	0.313091	0.716531
LOC4325241	LOC_Os01g72970	nitrate regulatory gene2 protein	0	1.49261	0.205612	0.47043	NA	0.05112	0.24753	FALSE	1.19405	0.586466	0.900955
LOC4348612	LOC_Os10g27280	thaumatin-like protein	1.16247	0	0.809948	0.464496	NA	0.0201564	0.136666	FALSE	-0.802163	0.380656	0.77856
LOC4352004	LOC_Os12g19090	mitochondrial inner membrane protease ATP23	0	0	0.216796	0.413963	NA	0.695272	NA	FALSE	0.933164	0.400374	0.794313
LOC4336131	LOC_Os04g39650	probably inactive leucine-rich repeat receptor-like protein kinase At5g06940	1.13285	1.39036	1.81359	1.35171	0.295495	0.968647	0.993326	FALSE	-0.424066	0.572382	0.892273
LOC4341512	LOC_Os06g40860	pentatricopeptide repeat-containing protein At1g03540	0	0	0	0.155033	NA	0.774858	NA	FALSE	NA	0.118568	0.458188
LOC4329734	LOC_Os02g36350	myosin-2 heavy chain, non muscle	1.23003	0	0.148758	0.419531	NA	0.453206	NA	FALSE	1.49581	0.256295	0.65726
LOC4337089	LOC_Os04g53720	helicase-like transcription factor CHR28	0.289716	0	0.319023	0.574648	NA	0.505713	NA	FALSE	0.849017	0.321775	0.723776
LOC4330130	LOC_Os02g42950	protein YABBY 4-like	0.930433	0.275061	0.634008	0.627278	-1.75815	0.155367	0.484067	FALSE	-0.0153974	0.9812	0.999802
LOC4337339	LOC_Os04g57320	ubiquinol oxidase 4, chloroplastic/chromoplastic	0.381854	1.223	0.436289	0.366231	1.67933	0.443499	0.806952	FALSE	-0.252531	0.821504	0.988947
LOC4351700	LOC_Os12g08830	psbP domain-containing protein 4, chloroplastic	3.1256	1.37162	0.736255	1.72523	-1.18826	0.387009	0.75202	FALSE	1.22851	0.0738199	0.371523
LOC9266651	LOC_Os05g30970	protein BONZAI 3	2.2437	1.57769	1.17592	1.35224	-0.50807	0.681254	0.895232	FALSE	0.201561	0.915926	0.999802
LOC4339112	LOC_Os05g40150	disease resistance protein RGA5-like	0	0	0.214244	0.262872	NA	0.776617	NA	FALSE	0.295105	0.889461	0.999802
LOC4340400	LOC_Os06g09840	uncharacterized LOC4340400	0	0	0.315715	0.734387	NA	0.668157	NA	FALSE	1.21792	0.238342	0.634863
LOC4330490	LOC_Os02g48094	uncharacterized GPI-anchored protein At4g28100	1.99608	4.96781	2.67381	2.77831	1.31544	0.17847	0.518375	FALSE	0.0553058	0.91584	0.999802
LOC4332065	LOC_Os03g11690	pentatricopeptide repeat-containing protein At5g64320, mitochondrial	0.508014	0	0	0.420929	NA	0.309828	NA	FALSE	NA	0.00918367	0.135814
LOC4337426	LOC_Os04g58350	general transcription and DNA repair factor IIH subunit TFB2	2.54562	2.60866	1.81759	0.788219	0.0352904	0.910429	0.977016	FALSE	-1.20536	0.0527387	0.319367
LOC107278356	NA	lnc_RNA LOC107278356	0	0	0.277669	0	NA	0.596053	NA	FALSE	NA	0.0241843	0.223428
LOC9266849	LOC_Os10g05190	uncharacterized LOC9266849	0	0.252481	0.106481	0.526674	NA	0.267528	NA	FALSE	2.30632	0.0822984	0.38953
LOC4338153	LOC_Os05g13960	glutathione S-transferase T3	0.318027	0	0.915844	0.727792	NA	0.282984	0.642704	FALSE	-0.331576	0.900358	0.999802
LOC9271399	LOC_Os02g08170	protein GLUTAMINE DUMPER 1	0	0	1.77196	1.93486	NA	0.501133	NA	FALSE	0.126881	0.819339	0.98834
LOC9266082	NA	lnc_RNA LOC9266082	0	0	0	0.158557	NA	0.568801	NA	FALSE	NA	0.113316	0.449706
LOC4342282	LOC_Os07g02970	uncharacterized LOC4342282	0	0	0	0.20798	NA	0.627975	NA	FALSE	NA	0.0626955	0.345185
LOC4326886	LOC_Os01g55820	PLASMODESMATA CALLOSE-BINDING PROTEIN 3	0.242309	0.64178	1.37959	0.633303	1.40523	0.391064	0.75571	FALSE	-1.12327	0.0803947	0.385361
LOC4338868	LOC_Os05g35430	serine hydroxymethyltransferase 7	0	0	0.3946	1.20919	NA	0.710722	NA	FALSE	1.61558	0.083026	0.391005
LOC4328898	LOC_Os02g15270	probable inactive dual specificity protein phosphatase-like At4g18593	0	0	0.674894	0.582778	NA	0.649093	NA	FALSE	-0.211715	0.892811	0.999802
LOC9270261	LOC_Os07g27960	acyl-coenzyme A thioesterase 13	0	0.403035	0.789933	0.264862	NA	0.0414443	NA	FALSE	-1.57649	0.0867236	0.397931
LOC4325944	LOC_Os01g51670	uncharacterized LOC4325944	0.47725	1.58595	0.295516	0.158582	1.73253	0.52147	NA	FALSE	-0.898011	0.525694	0.870983
LOC4342372	LOC_Os07g04850	U4/U6 small nuclear ribonucleoprotein Prp31 homolog	0	0	0	0	NA	0.69425	NA	FALSE	NA	0.921939	0.999802
LOC4333455	LOC_Os03g42070	cyclin-D5-1-like	0	0	0.255575	0.104572	NA	0.679179	NA	FALSE	-1.28924	0.327684	0.730113
LOC4345755	LOC_Os08g35600	serine/threonine-protein kinase RIPK	0	0	0.588731	0.840062	NA	0.673757	NA	FALSE	0.512888	0.631985	0.921392
LOC107279161	NA	lnc_RNA LOC107279161	0	0	0.0616309	0	NA	0.781325	NA	FALSE	NA	0.403204	0.796588
LOC4338019	LOC_Os05g09650	ubiquinone biosynthesis protein COQ4 homolog, mitochondrial	0.378224	0.80236	0.566416	1.0539	1.08501	0.72791	0.913685	FALSE	0.895804	0.500332	0.856778
LOC4341325	LOC_Os06g36920	cytochrome P450 711A1	0	0	0.116489	0.690327	NA	0.641779	NA	FALSE	2.56709	0.0247672	0.226711
LOC107279381	LOC_Os11g33450	UPF0481 protein At3g47200	0	1.16967	0.974431	0	NA	0.0328987	NA	FALSE	NA	0.00251463	0.0717296
LOC4351146	LOC_Os11g45990	uncharacterized LOC4351146	0	0	2.10161	1.86008	NA	0.467954	NA	FALSE	-0.176133	0.781388	0.97476
LOC4346376	LOC_Os09g01680	DNA repair protein RAD51 homolog 4	0.904881	0	0.105226	0.105152	NA	0.0218278	0.144063	FALSE	-0.00101867	0.959073	0.999802
LOC4331691	LOC_Os03g06360	late embryogenesis abundant protein D-34	0.646567	0.510024	0.111078	0.0525859	-0.342236	0.538791	0.86224	FALSE	-1.07882	0.531294	0.872715
LOC4332887	LOC_Os03g24590	transcription termination factor MTEF1, chloroplastic	0.605676	0	1.16165	0.420727	NA	0.286259	0.646131	FALSE	-1.46521	0.169408	0.543499
LOC4326508	LOC_Os01g71250	uncharacterized LOC4326508	0.579372	0	1.02701	1.01654	NA	0.0639095	NA	FALSE	-0.0147746	0.998635	0.999802
LOC4337445	LOC_Os04g58690	tRNA-specific adenosine deaminase TAD1	1.08158	0	0.366228	0	NA	0.0212967	0.141994	FALSE	NA	0.0463955	0.302202
LOC4325903	LOC_Os01g48250	uncharacterized LOC4325903	1.4756	0.755158	0.98049	2.02092	-0.96645	0.491059	0.842002	FALSE	1.04344	0.223394	0.61517
LOC4340908	LOC_Os06g22030	AT-hook motif nuclear-localized protein 10	1.04882	4.95444	1.63575	1.0608	2.23996	0.337484	0.703155	FALSE	-0.6248	0.761721	0.969459
LOC4341168	LOC_Os06g32990	peroxidase 2-like	7.34454	0.860751	2.38725	2.22478	-3.09301	0.0195861	0.134194	TRUE	-0.101683	0.93141	0.999802
LOC4328233	LOC_Os02g04430	protein STRUBBELIG-RECEPTOR FAMILY 1	0.666488	3.42479	1.45106	1.27322	2.36137	0.439356	0.802654	FALSE	-0.188631	0.846007	0.994634
LOC4339482	LOC_Os05g46500	uncharacterized protein At1g15400	0	0.25892	0.316729	0.0528704	NA	0.249241	NA	FALSE	-2.58272	0.138659	0.493932
LOC4347119	NA	glutamate receptor 2.8	0	0	0	0.37014	NA	0.741614	NA	FALSE	NA	0.0573048	0.33199
LOC107281184	LOC_Os06g24930	lnc_RNA LOC107281184	0	0	0	0	NA	0.518832	NA	FALSE	NA	0.977695	0.999802
LOC4332571	LOC_Os03g18880	uncharacterized LOC4332571	0	0	0.832928	0.371085	NA	0.558438	0.867587	FALSE	-1.16644	0.326898	0.729472
LOC4348684	LOC_Os10g29310	BTB/POZ and MATH domain-containing protein 1	1.5413	0	2.00325	0.847124	NA	0.0121674	0.100573	FALSE	-1.2417	0.328158	0.730776
LOC107278974	LOC_Os10g37770	probable methyltransferase PMT16	0	0	0.453946	0.803467	NA	0.814742	NA	FALSE	0.823719	0.323681	0.725966
LOC4332463	LOC_Os03g17560	elongator complex protein 6	1.29952	0.457559	2.3505	1.12679	-1.50594	0.36596	0.731577	FALSE	-1.06076	0.0768083	0.378264
LOC4352131	LOC_Os12g25180	uncharacterized protein At3g27210	1.54791	0	0.241216	0	NA	0.128942	0.440522	FALSE	NA	0.0516393	0.316466
LOC4335768	LOC_Os04g33520	uncharacterized LOC4335768	1.05474	0	0.383819	0.859395	NA	0.012191	0.10067	FALSE	1.1629	0.150834	0.514869
LOC4329660	LOC_Os02g35020	UDP-glucuronate:xylan alpha-glucuronosyltransferase 1	0	0.61889	0	1.23074	NA	0.0826624	NA	FALSE	NA	0.00033403	0.0245648
LOC9267751	LOC_Os11g34980	uncharacterized LOC9267751	0	0	0	0.162135	NA	0.609115	NA	FALSE	NA	0.103408	0.431454
LOC4340414	LOC_Os06g10000	uncharacterized LOC4340414	0.814592	0	1.25311	0.212673	NA	0.405104	NA	FALSE	-2.55881	0.00454449	0.0978381
LOC107276791	LOC_Os01g46030	probable receptor-like protein kinase At5g20050	0	0	0.455504	0.804578	NA	0.62736	NA	FALSE	0.82077	0.465116	0.837535
LOC4352599	LOC_Os12g38560	lnc_RNA pseudo uncharacterized LOC4352599	0	0	0	0	NA	0.602372	0.875973	FALSE	NA	0.992978	0.999802
LOC9266612	LOC_Os10g40820	lnc_RNA LOC9266612	0	0	0.37293	0.372285	NA	0.628933	NA	FALSE	-0.00249644	0.992961	0.999802
LOC4345810	LOC_Os08g36860	abscisic acid 8'-hydroxylase 2-like	0	2.44025	1.0237	0.375873	NA	0.0054631	0.0620301	FALSE	-1.44547	0.0732499	0.370694
LOC4335494	LOC_Os04g26240	uncharacterized LOC4335494	0.0870028	0	0.87642	0.216452	NA	0.899348	NA	FALSE	-2.01758	0.0591858	0.337551
LOC4342202	LOC_Os07g01620	dirigent protein 1	0.159904	2.90573	2.04877	0.543425	4.18362	0.0567468	0.264759	FALSE	-1.91461	0.129337	0.479203
LOC9267794	NA	lnc_RNA LOC9267794	0.0623788	1.60374	0	0.107816	4.68424	0.0422727	0.220842	FALSE	NA	0.195093	0.57941
LOC4351052	LOC_Os11g43620	probable small nuclear ribonucleoprotein F	3.41851	1.61111	0.479704	1.44716	-1.08531	0.478958	0.834423	FALSE	1.59301	0.16171	0.532511
LOC4335958	LOC_Os04g36770	uncharacterized LOC4335958	1.33902	0.352417	1.23643	2.04421	-1.92583	0.126863	NA	FALSE	0.725365	0.264287	0.66751
LOC4337367	LOC_Os04g57660	phytosulfokine receptor 1	0.776089	0.520507	0.798249	0.811787	-0.576304	0.729906	0.914757	FALSE	0.0242621	0.996732	0.999802
LOC107276269	NA	aspartyl protease family protein At5g10770	3.06965	3.03581	4.77203	3.45231	-0.0159933	0.924476	0.981339	FALSE	-0.467041	0.207306	0.596588
LOC4347493	LOC_Os09g32600	uncharacterized LOC4347493	1.21097	0	0.170819	0.217433	NA	0.00632617	0.0676688	FALSE	0.348106	0.756055	0.968561
LOC4350046	LOC_Os11g10330	F-box protein At4g22280	0	0	0.891826	0.481287	NA	0.675326	NA	FALSE	-0.889864	0.737665	0.962584
LOC4340786	NA	vegetative cell wall protein gp1-like	0.29335	0	0	0	NA	0.410534	NA	FALSE	NA	0.964274	0.999802
LOC4344876	LOC_Os08g09710	putative F-box protein At1g64540	0.66537	0	0.419722	0.320858	NA	0.255507	NA	FALSE	-0.3875	0.869107	0.999802
LOC4352874	LOC_Os12g43664	xylulose kinase 2	1.37229	0	1.35559	1.13979	NA	0.0135326	0.107034	FALSE	-0.250153	0.82671	0.989993
LOC107275737	LOC_Os04g03870	cytochrome P450 89A2	0.860978	0	0.962144	0.752252	NA	0.494009	NA	FALSE	-0.355036	0.595258	0.905062
LOC4326818	LOC_Os01g70580	thiamine pyrophosphokinase 1-like	3.76927	1.15523	0.118533	1.2398	-1.7061	0.28104	0.6409	FALSE	3.38674	0.0022189	0.0675703
LOC9268975	LOC_Os11g29000	putative disease resistance protein RGA3	1.45466	0	0.359893	0.270076	NA	0.202753	NA	FALSE	-0.414201	0.651949	0.930222
LOC4332812	LOC_Os03g22450	cell cycle checkpoint control protein RAD9A	0.554607	0	0.799475	1.02505	NA	0.0661269	0.293424	FALSE	0.358574	0.590212	0.903048
LOC9268688	LOC_Os10g13630	uncharacterized LOC9268688	0	0	0.170811	0.598134	NA	0.685745	NA	FALSE	1.80806	0.412052	0.801814
LOC4345773	LOC_Os08g36020	protein Brevis radix-like 1	0.950829	0	0.0520063	1.0279	NA	0.0128849	0.103763	FALSE	4.30487	0.00727095	0.12144
LOC107279002	LOC_Os10g06050	lnc_RNA LOC107279002	0	0	0.169735	0	NA	0.645305	NA	FALSE	NA	0.0832185	0.39123
LOC4325148	LOC_Os01g18400	chitinase 10-like	6.43962	0	1.58387	0.864548	NA	0.115142	0.416382	FALSE	-0.873433	0.179283	0.557923
LOC107277300	LOC_Os01g48020	putative receptor protein kinase ZmPK1	0	0	0	0	NA	0.705688	NA	FALSE	NA	0.988817	0.999802
LOC4344002	LOC_Os07g43820	xylanase inhibitor protein 1	2.66172	2.17772	0.589155	1.29934	-0.289544	0.445428	0.808377	FALSE	1.14106	0.136779	0.490188
LOC4326904	LOC_Os01g17214	protein ZINC INDUCED FACILITATOR-LIKE 1	0	0.534218	2.00245	1.40776	NA	0.239499	NA	FALSE	-0.508358	0.337571	0.741162
LOC4330023	LOC_Os02g41450	NAC domain-containing protein 92	0.781675	0	1.20786	0.810113	NA	0.211845	NA	FALSE	-0.576257	0.483863	0.848261
LOC4346610	LOC_Os09g10840	transcription factor TGAL7-like	3.21967	0	0.436807	1.13185	NA	0.137195	0.455282	FALSE	1.37361	0.400812	0.794387
LOC4345992	LOC_Os08g39830	ETHYLENE INSENSITIVE 3-like 3 protein	0.889221	0	0.0603771	0.218644	NA	0.0150969	0.114908	FALSE	1.85651	0.306368	0.711349
LOC4336500	LOC_Os04g45020	transcription factor LAF1	0.61375	0	1.3881	1.36403	NA	0.392805	NA	FALSE	-0.025231	0.972404	0.999802
LOC4352574	LOC_Os12g38200	dof zinc finger protein DOF5.1	1.46226	0	0.343821	0.703575	NA	0.0128646	0.103658	FALSE	1.03304	0.283618	0.688637
LOC4343473	LOC_Os07g35130	F-box protein At5g07610	0	0	0.263084	0	NA	0.631015	NA	FALSE	NA	0.026697	0.234927
LOC4340010	LOC_Os06g04080	glucan endo-1,3-beta-glucosidase 14	0.346824	0	1.73384	0.328051	NA	0.335469	0.70151	FALSE	-2.40198	0.0223847	0.214245
LOC112939726	NA	lnc_RNA LOC112939726	0	0	0.163588	0	NA	0.759682	NA	FALSE	NA	0.0749851	0.37429
LOC4350346	LOC_Os11g20170	lnc_RNA LOC4350346	0	1.70787	0	0.382738	NA	0.0464801	0.233434	FALSE	NA	0.0508449	0.313822
LOC9272050	LOC_Os10g26070	pentatricopeptide repeat-containing protein At2g22410, mitochondrial	0	0	0	0.272504	NA	0.757179	NA	FALSE	NA	0.0254958	0.229479
LOC4329591	LOC_Os02g33680	U-box domain-containing protein 27	0	0.805544	0.760231	1.46659	NA	0.157774	NA	FALSE	0.947961	0.495624	0.854263
LOC4339096	LOC_Os05g39800	protein NUCLEAR FUSION DEFECTIVE 4	1.47577	0	0.344127	1.46926	NA	0.00669994	0.0703614	FALSE	2.09408	0.0682097	0.359612
LOC4352921	LOC_Os12g44270	uncharacterized PE-PGRS family protein PE_PGRS54	0.432754	0	1.04528	0.866915	NA	0.275104	NA	FALSE	-0.26993	0.697018	0.949158
LOC9270069	LOC_Os04g01980	probable carbohydrate esterase At4g34215	0.0791326	0	0.291272	0.377479	NA	0.956831	NA	FALSE	0.37403	0.775341	0.973291
LOC4349027	LOC_Os10g35644	protein NEOXANTHIN-DEFICIENT 1-like	0.115528	2.40691	0	0.649732	4.38086	0.000691392	0.0184322	FALSE	NA	0.0136046	0.165128
LOC4347775	LOC_Os09g37620	probable flavin-containing monooxygenase 1	0.634596	0.515236	1.48581	1.58884	-0.300606	0.607717	0.875973	FALSE	0.0967199	0.922001	0.999802
LOC4325837	LOC_Os01g71960	crossover junction endonuclease MUS81-like	1.89859	2.57923	1.28508	0.8716	0.442014	0.758578	0.926316	FALSE	-0.560123	0.379646	0.777912
LOC107279256	LOC_Os11g34910	lnc_RNA LOC107279256	0	0	0	0	NA	0.656613	NA	FALSE	NA	0.99604	0.999802
LOC4349246	LOC_Os10g39300	aspartic proteinase nepenthesin-1	0	1.52515	0.54119	1.24942	NA	0.0925901	NA	FALSE	1.20705	0.373183	0.772409
LOC9272020	LOC_Os06g19410	lnc_RNA LOC9272020	0	0	0.487857	0.108182	NA	0.780481	NA	FALSE	-2.173	0.254601	0.655481
LOC4326570	LOC_Os01g44394	protein RAE1	2.19641	3.44332	2.13164	2.72601	0.648655	0.638424	0.881625	FALSE	0.354825	0.53686	0.875704
LOC112938650	LOC_Os01g17050	calmodulin-binding protein 25-like	0.590871	0	1.96114	0.979928	NA	0.339979	NA	FALSE	-1.00095	0.100077	0.426024
LOC4334854	LOC_Os03g64140	protein DETOXIFICATION 56	0	0	0.242667	0.162284	NA	0.557536	NA	FALSE	-0.580461	0.711528	0.954521
LOC4336432	LOC_Os04g44190	photosynthetic NDH subunit of lumenal location 3, chloroplastic	1.08833	0.405129	0.469482	0.274075	-1.42567	0.595423	0.87466	FALSE	-0.776497	0.456161	0.831336
LOC4325799	LOC_Os01g04100	uncharacterized LOC4325799	0	0	0.555125	2.13101	NA	0.501671	NA	FALSE	1.94065	0.00393198	0.0908263
LOC4346882	LOC_Os09g20284	polyamine oxidase	0.492105	0.254198	0.822948	0.436921	-0.953016	0.704677	0.904825	FALSE	-0.91343	0.38227	0.779575
LOC4329544	LOC_Os02g32840	zinc finger A20 and AN1 domain-containing stress-associated protein 5-like	1.04387	0	0.800849	1.15388	NA	0.277161	NA	FALSE	0.526893	0.437958	0.820231
LOC4326138	LOC_Os01g02050	phosphoenolpyruvate carboxylase 4	0.871468	0	1.20928	1.15673	NA	0.137917	NA	FALSE	-0.0641005	0.91859	0.999802
LOC4344064	LOC_Os07g44700	uncharacterized LOC4344064	0.4141	0	0.220794	0.330923	NA	0.340446	NA	FALSE	0.583792	0.655379	0.931621
LOC9270649	LOC_Os10g38920	probable serine/threonine-protein kinase At1g01540	0.517978	0	0	0.221215	NA	0.378552	NA	FALSE	NA	0.0461647	0.301341
LOC4338182	LOC_Os05g14880	uncharacterized LOC4338182	1.07457	0	0.532692	0.882249	NA	0.0564298	0.263698	FALSE	0.727884	0.666508	0.937049
LOC4345543	LOC_Os08g31660	myosin-1	0.153628	0	1.72962	1.20961	NA	0.716542	NA	FALSE	-0.515914	0.564004	0.888972
LOC107276523	LOC_Os05g51440	inactive protein RESTRICTED TEV MOVEMENT 2	2.57986	0	0.344637	0.492387	NA	0.00370665	0.0495589	FALSE	0.514717	0.529651	0.872313
LOC4351746	LOC_Os12g10330	putative disease resistance protein RGA4	1.10604	2.95367	1.36234	0.821599	1.4171	0.522845	0.857237	FALSE	-0.729577	0.219182	0.611196
LOC4327561	LOC_Os01g59410	circumsporozoite protein	1.37016	0	1.43285	0.824432	NA	0.272572	0.631337	FALSE	-0.797416	0.225052	0.617493
LOC9270858	LOC_Os01g54440	uncharacterized LOC9270858	0	0	1.03158	0.331043	NA	0.645279	NA	FALSE	-1.63976	0.0599639	0.339356
LOC4333888	LOC_Os03g50380	DNA-directed RNA polymerase I subunit RPA12	0.433264	0	0.988718	0.331953	NA	0.309113	NA	FALSE	-1.57458	0.296403	0.701229
LOC4330372	LOC_Os02g46460	protein NRT1/ PTR FAMILY 7.2	4.86714	4.3813	1.16404	0.435409	-0.151715	0.889684	0.971375	FALSE	-1.41869	0.288179	0.693153
LOC107276262	LOC_Os06g36330	protein DETOXIFICATION 51	0.488455	1.19687	0.942932	0.88398	1.29297	0.671648	0.891987	FALSE	-0.0931407	0.948054	0.999802
LOC9271054	LOC_Os05g29090	uncharacterized LOC9271054	0.824965	2.03413	1.53893	0.720332	1.30201	0.487127	0.84043	FALSE	-1.09519	0.108624	0.441044
LOC4341594	NA	nuclear intron maturase 4, mitochondrial	0	0	0.33857	0	NA	0.668186	NA	FALSE	NA	0.0424535	0.289077
LOC9270584	LOC_Os01g57050	uncharacterized LOC9270584	0	0	0.233693	0.770602	NA	0.448288	NA	FALSE	1.72137	0.0837327	0.391784
LOC4327263	LOC_Os01g21420	lnc_RNA pseudo serine/arginine-rich-splicing factor SR34-like	0.275165	0	0	0.166873	NA	0.3451	0.710687	FALSE	NA	0.107136	0.438405
LOC4337748	LOC_Os05g04680	probable glycosidase CRH2	0.481467	0	2.23592	0.715073	NA	0.26716	NA	FALSE	-1.6447	0.156302	0.523695
LOC4325110	LOC_Os01g67300	uncharacterized LOC4325110	1.99779	2.19585	0.479014	0.220725	0.136374	0.992732	0.997754	FALSE	-1.11782	0.272008	0.676974
LOC4347264	NA	lnc_RNA LOC4347264	0.517294	0	0.807586	0.496196	NA	0.784473	NA	FALSE	-0.702705	0.519919	0.86824
LOC4351029	LOC_Os11g42850	uncharacterized LOC4351029	0.302692	0	0.863188	0.276395	NA	0.526806	NA	FALSE	-1.64294	0.0600909	0.339587
LOC4347144	LOC_Os09g26460	probable E3 ubiquitin-protein ligase RNF217	1.86977	0	0.445338	0.2737	NA	0.128821	0.440365	FALSE	-0.702306	0.498234	0.855285
LOC4340651	LOC_Os06g13950	pentatricopeptide repeat-containing protein At3g61520, mitochondrial	0	0	0.658611	0.222585	NA	0.591246	NA	FALSE	-1.56507	0.10488	0.433576
LOC4330148	LOC_Os02g43250	probable inactive leucine-rich repeat receptor kinase XIAO	0	0	3.92948	1.7035	NA	0.665793	NA	FALSE	-1.20584	0.109339	0.442086
LOC4337731	LOC_Os05g04490	peroxidase 5	7.09777	0	3.94119	1.9228	NA	0.143903	NA	FALSE	-1.03542	0.420553	0.808417
LOC9272234	LOC_Os11g36410	disease resistance protein RPS2	0	0	0.473629	0.167818	NA	0.586269	NA	FALSE	-1.49686	0.182437	0.562026
LOC4330436	LOC_Os02g47280	growth-regulating factor 4-like	1.44613	0	0.317561	0.670364	NA	0.188698	0.534093	FALSE	1.07791	0.561513	0.887721
LOC112939446	LOC_Os06g47834	uncharacterized LOC112939446	0.749693	3.38921	0.202946	0.831018	2.17657	0.400686	0.764827	FALSE	2.03378	0.0571575	0.331759
LOC9268921	LOC_Os05g12410	BURP domain-containing protein 6	27.5246	30.777	50.2546	47.07	0.161132	0.839823	0.956685	FALSE	-0.0944475	0.750659	0.966935
LOC4341395	LOC_Os06g38660	lnc_RNA LOC4341395	0.320164	0	0.905844	1.22091	NA	0.201508	0.549292	FALSE	0.43062	0.480168	0.84542
LOC4344659	LOC_Os08g05450	lnc_RNA LOC4344659	0	0	0.325228	0	NA	0.676594	NA	FALSE	NA	0.0303413	0.251132
LOC4334599	LOC_Os03g60630	dof zinc finger protein DOF2.4	0.509697	0.377594	1.35764	1.32831	-0.432806	0.920969	0.97997	FALSE	-0.0315097	0.969432	0.999802
LOC9266337	LOC_Os11g36000	receptor-like protein EIX2	0	0.14207	0.346677	0	NA	0.030899	0.180198	FALSE	NA	0.0351157	0.267102
LOC107276547	LOC_Os08g04480	uncharacterized LOC107276547	0	0	0.0962229	0.0550484	NA	0.521173	NA	FALSE	-0.805681	0.629427	0.920017
LOC9271890	NA	transmembrane protein 200C	0.368543	0	0.727623	0.6101	NA	0.285875	0.645776	FALSE	-0.254145	0.712521	0.954641
LOC4344259	LOC_Os07g47670	uncharacterized LOC4344259	1.02819	3.68554	1.23942	1.11017	1.84177	0.558648	0.867587	FALSE	-0.158877	0.842205	0.994146
LOC4340542	LOC_Os06g12100	uncharacterized LOC4340542	0.701854	2.02037	1.41999	1.56001	1.52537	0.547964	0.865582	FALSE	0.135681	0.853199	0.995458
LOC4327580	LOC_Os01g60940	uncharacterized LOC4327580	1.21343	0	3.67748	2.17777	NA	0.223389	NA	FALSE	-0.755864	0.491692	0.851936
LOC9268899	LOC_Os10g26720	protein NEN1	1.10873	0	0.323229	1.00926	NA	0.184613	0.528211	FALSE	1.64266	0.220707	0.612173
LOC4333709	LOC_Os03g47240	lnc_RNA LOC4333709	0	0	0.382253	0	NA	0.647017	NA	FALSE	NA	0.0484295	0.306856
LOC107281161	LOC_Os06g30830	lnc_RNA LOC107281161	0	0	0	0	NA	0.621068	NA	FALSE	NA	0.936017	0.999802
LOC4350541	LOC_Os11g29790	probable LRR receptor-like serine/threonine-protein kinase At3g47570	0	0	0	0	NA	0.721955	NA	FALSE	NA	0.910804	0.999802
LOC4347922	LOC_Os09g39860	chitin elicitor receptor kinase 1	0.908516	0	0.0508295	0.450275	NA	0.0527073	0.252875	FALSE	3.14707	0.137683	0.491806
LOC9271856	LOC_Os03g20730	chaperone protein dnaJ 20, chloroplastic	0.695504	0	0.62246	0.332228	NA	0.263049	NA	FALSE	-0.905808	0.56334	0.888582
LOC4328143	LOC_Os02g03210	probable L-gulonolactone oxidase 6	0.828944	3.05025	2.23884	0.503865	1.87958	0.417985	NA	FALSE	-2.15164	0.00167902	0.0581588
LOC4350029	LOC_Os11g10040	transcription termination factor MTERF15, mitochondrial	0.621528	0	0.68322	0.831568	NA	0.26969	NA	FALSE	0.283485	0.89995	0.999802
LOC4333708	LOC_Os03g47230	lnc_RNA LOC4333708	0	0.997258	0.295516	0.280554	NA	0.0379125	NA	FALSE	-0.0749595	0.990251	0.999802
LOC4342809	LOC_Os07g13660	DIMBOA UDP-glucosyltransferase BX8	2.66419	4.03561	2.38196	2.06189	0.599088	0.481615	0.83556	FALSE	-0.208181	0.670802	0.93872
LOC4336567	LOC_Os04g46170	protein WHAT'S THIS FACTOR 1 homolog	0.764062	1.10925	0.595663	0.727268	0.537825	0.901928	0.974839	FALSE	0.287991	0.688845	0.945608
LOC4333691	LOC_Os03g46860	transcription factor NAI1	0.356456	0	1.29257	0.619253	NA	0.394522	0.759313	FALSE	-1.06165	0.474614	0.842881
LOC4346629	LOC_Os09g11480	ethylene-responsive transcription factor 1-like	1.02038	0.478833	2.9479	1.34291	-1.09151	0.150089	0.476553	FALSE	-1.13433	0.0991585	0.424455
LOC4335955	LOC_Os04g36740	potassium channel KOR2-like	1.48368	7.08843	0.801717	0.22153	2.25628	0.250961	0.606878	FALSE	-1.85559	0.444488	0.823916
LOC4328535	LOC_Os02g09260	uncharacterized LOC4328535	0.380851	0.909749	1.7992	0.832622	1.25624	0.510087	0.852747	FALSE	-1.11162	0.390768	0.786361
LOC107280900	LOC_Os05g04020	UPF0481 protein At3g47200-like	0.449812	0	0.0560085	0.392279	NA	0.207083	0.555704	FALSE	2.80816	0.0714479	0.366147
LOC107276153	LOC_Os03g24610	uncharacterized LOC107276153	0	0	0.971811	0	NA	0.571914	NA	FALSE	NA	0.000319651	0.0240524
LOC9271490	LOC_Os03g10440	anti-sigma-I factor RsgI6	0	0	2.24442	1.61815	NA	0.528069	NA	FALSE	-0.471998	0.380739	0.778657
LOC4343375	LOC_Os07g33200	uncharacterized LOC4343375	0	1.5054	0	0	NA	0.0285445	0.171326	FALSE	NA	0.988043	0.999802
LOC4350695	LOC_Os11g34370	patatin-like phospholipase domain-containing protein 2	1.4445	2.97681	0.553455	0.396196	1.04319	0.156515	0.485965	FALSE	-0.482251	0.777936	0.974259
LOC4344327	LOC_Os07g48596	myb-related protein 1	0.683229	5.13907	0.508319	1.1229	2.91107	0.203832	0.552953	FALSE	1.14342	0.132519	0.484888
LOC4345633	LOC_Os08g33350	uncharacterized LOC4345633	2.45148	0.329534	0.499815	1.18347	-2.89516	0.0211575	0.141335	TRUE	1.24355	0.310601	0.714929
LOC4334334	LOC_Os03g57090	protein arv1 homolog	0.746776	0	0.389871	0	NA	0.216519	0.567276	FALSE	NA	0.0613678	0.342674
LOC4350305	LOC_Os11g18830	uncharacterized LOC4350305	1.49383	0	0.0633604	0.389926	NA	0.126755	0.43704	FALSE	2.62155	0.193135	0.576446
LOC9271336	LOC_Os11g07200	lnc_RNA pseudo receptor kinase-like protein Xa21	0	0	0.686118	0.558897	NA	0.933067	NA	FALSE	-0.295875	0.867602	0.999802
LOC4327778	LOC_Os01g13420	heme-binding protein 2	1.02809	1.0511	0.340694	1.51234	0.0319267	0.828697	0.953218	FALSE	2.15023	0.00759478	0.123987
LOC4348928	LOC_Os10g34170	uncharacterized LOC4348928	0.624877	6.40059	1.67996	1.29048	3.35656	0.054218	0.257597	FALSE	-0.380524	0.56676	0.889956
LOC4342053	LOC_Os06g49930	putative F-box/LRR-repeat protein At3g59230	0	0	0.501311	0.616485	NA	0.766856	NA	FALSE	0.298359	0.818105	0.988169
LOC4328810	LOC_Os02g13810	E3 ubiquitin-protein ligase CCNB1IP1 homolog	0.56801	0	0.322577	0.50418	NA	0.220362	NA	FALSE	0.644295	0.48244	0.847209
LOC9268455	LOC_Os02g33600	protein MKS1	1.3956	0	1.14791	0.947122	NA	0.0247383	NA	FALSE	-0.277381	0.867011	0.999802
LOC4333786	LOC_Os03g48610	hydroxyproline O-galactosyltransferase GALT5-like	0	0.9194	1.30389	2.07752	NA	0.0182897	NA	FALSE	0.672038	0.437085	0.819504
LOC9271955	LOC_Os08g10500	cysteine-rich and transmembrane domain-containing protein WIH2	1.47082	0	1.50399	0.0560174	NA	0.340588	NA	FALSE	-4.74678	0.0022056	0.0674501
LOC4338078	LOC_Os05g11720	uncharacterized LOC4338078	1.79647	0	0.404993	0.341658	NA	0.00965004	0.0880191	FALSE	-0.245343	0.915958	0.999802
LOC4351685	LOC_Os12g08270	3'(2'),5'-bisphosphate nucleotidase-like	1.71576	6.48163	2.11691	1.69076	1.91751	0.301976	0.665344	FALSE	-0.324284	0.618004	0.915761
LOC4329526	LOC_Os02g32590	heat stress transcription factor A-3-like	0	0	0	0.338001	NA	0.652738	NA	FALSE	NA	0.0104286	0.143983
LOC9268658	LOC_Os06g37670	putative receptor protein kinase ZmPK1	0	0	0.774955	0.678872	NA	0.648029	NA	FALSE	-0.190973	0.914875	0.999802
LOC107277353	LOC_Os06g15600	basic blue protein	2.2088	0	0.188411	0.224138	NA	0.0245076	0.155229	FALSE	0.250506	0.882093	0.999802
LOC112939684	LOC_Os07g41220	uncharacterized LOC112939684	0.192064	0.28834	0	0	0.586183	0.930476	NA	FALSE	NA	0.942451	0.999802
LOC9270599	LOC_Os12g22145	lnc_RNA LOC9270599	0	0	0	0	NA	0.660588	NA	FALSE	NA	0.949417	0.999802
LOC9268037	LOC_Os07g09400	cysteine-rich and transmembrane domain-containing protein WIH2	0	0	0	0.84992	NA	0.623766	NA	FALSE	NA	0.000559425	0.0323741
LOC9269275	LOC_Os08g34850	uncharacterized LOC9269275	0	0	0	0	NA	0.659863	NA	FALSE	NA	0.993139	0.999802
LOC4351190	LOC_Os11g47550	xylanase inhibitor protein 2-like	1.80686	0	1.40459	1.01359	NA	0.193928	NA	FALSE	-0.470672	0.67487	0.940468
LOC4352774	LOC_Os12g41810	WPP domain-associated protein	1.86269	2.45624	0.173011	0.340025	0.399063	0.781102	0.935011	FALSE	0.974776	0.445993	0.82509
LOC4336643	LOC_Os04g47170	rop guanine nucleotide exchange factor 3	1.03768	0	0.75477	0.512903	NA	0.0196373	0.134388	FALSE	-0.557351	0.661646	0.934994
LOC107277582	LOC_Os02g55250	transcription factor bHLH66	0	1.02885	1.73479	0.560648	NA	0.0283548	NA	FALSE	-1.62959	0.380906	0.778737
LOC4347424	LOC_Os09g31210	serine/threonine-protein kinase UCN	0.856792	3.54897	1.8481	0.800073	2.05038	0.410328	0.774921	FALSE	-1.20784	0.244566	0.642342
LOC4335115	LOC_Os04g10750	probable inorganic phosphate transporter 1-4	1.69744	2.84917	2.6478	1.24626	0.747183	0.715529	0.908386	FALSE	-1.08719	0.229255	0.623095
LOC4340709	LOC_Os06g15550	protein WHAT'S THIS FACTOR 1 homolog	1.03487	0	0.0523106	0.680878	NA	0.175669	0.513374	FALSE	3.70222	0.0209418	0.207492
LOC4344586	LOC_Os08g03600	uncharacterized LOC4344586	0.161567	0	0.0483671	0.171884	NA	0.606088	NA	FALSE	1.82934	0.32053	0.722834
LOC4337544	LOC_Os05g01320	uncharacterized LOC4337544	2.34905	0.626516	1.34389	1.93778	-1.90666	0.281577	0.641243	FALSE	0.527988	0.513267	0.86475
LOC4327403	LOC_Os01g61630	pentatricopeptide repeat-containing protein At5g39980, chloroplastic	0	0.174017	1.59081	1.02944	NA	0.193496	NA	FALSE	-0.627895	0.679896	0.942491
LOC9268809	LOC_Os10g37600	uncharacterized LOC9268809	1.75002	1.38407	0.285092	1.02306	-0.338453	0.878188	0.967838	FALSE	1.84339	0.0321729	0.257676
LOC4349181	LOC_Os10g38340	probable glutathione S-transferase GSTU6	2.05927	0.551658	1.60953	0.742214	-1.90029	0.332459	0.6977	FALSE	-1.11673	0.603656	0.908185
LOC112936564	LOC_Os10g08340	lnc_RNA LOC112936564	2.64041	0	2.10595	0.456604	NA	0.00526068	0.06067	FALSE	-2.20546	0.00195436	0.0630078
LOC9266288	NA	lnc_RNA LOC9266288	0	1.44996	0.22778	0.171949	NA	0.0473931	0.235854	FALSE	-0.405664	0.700497	0.950376
LOC4338257	LOC_Os05g18750	50S ribosomal protein L25	0.738212	0	2.11157	2.09841	NA	0.287286	NA	FALSE	-0.0090191	0.997553	0.999802
LOC9266540	LOC_Os08g05320	endoribonuclease Dicer homolog 3a-like	0	0	0	0	NA	0.630128	NA	FALSE	NA	0.969346	0.999802
LOC112937928	LOC_Os01g07890	uncharacterized protein At1g15400-like	0.617014	1.12153	0.508519	0.396663	0.862087	0.801562	0.944636	FALSE	-0.358389	0.776834	0.97396
LOC4337646	LOC_Os05g02900	uncharacterized LOC4337646	0	0.27138	1.62491	1.94102	NA	0.194509	NA	FALSE	0.25646	0.760691	0.969197
LOC9271308	LOC_Os08g43000	putative disease resistance protein RGA4	0	0	0.738693	0.403514	NA	0.554693	NA	FALSE	-0.872357	0.488906	0.850547
LOC4346140	LOC_Os08g42020	plant-specific TFIIB-related protein PTF2	0.31359	0	0.218718	0.518804	NA	0.309346	NA	FALSE	1.24611	0.454691	0.830346
LOC4328456	LOC_Os02g07730	haloacid dehalogenase-like hydrolase domain-containing protein 3	0	0	0.321386	1.42337	NA	0.648182	NA	FALSE	2.14693	0.0879939	0.400445
LOC9267076	LOC_Os05g39260	RING-H2 finger protein ATL66	0.393455	0	0.358325	0.344956	NA	0.251013	0.606878	FALSE	-0.0548559	0.91024	0.999802
LOC4326609	LOC_Os01g43060	uncharacterized LOC4326609	1.27333	0	1.76556	0.284505	NA	0.152537	0.480062	FALSE	-2.6336	0.0101165	0.142217
LOC4335906	LOC_Os04g35600	protein disulfide isomerase-like 1-2	0.393112	0	0.612768	0.344979	NA	0.337782	NA	FALSE	-0.82883	0.310248	0.714591
LOC4334435	LOC_Os03g58400	DNA (cytosine-5)-methyltransferase 1A-like	0	0	0.230371	0.226862	NA	0.651977	NA	FALSE	-0.022142	0.980048	0.999802
LOC112936011	LOC_Os04g53998	G-type lectin S-receptor-like serine/threonine-protein kinase B120	0	0.558805	0.121345	0.226862	NA	0.0464117	0.23321	FALSE	0.902706	0.47022	0.841138
LOC107281839	LOC_Os08g19250	lnc_RNA LOC107281839	1.23913	1.1059	1.06898	0.975411	-0.164102	0.86309	0.964498	FALSE	-0.132146	0.827007	0.989993
LOC9271783	LOC_Os03g01790	E3 ubiquitin-protein ligase RFWD3	0	2.42946	0.171927	0.627642	NA	0.0317098	0.18297	FALSE	1.86814	0.0894911	0.40256
LOC4336709	LOC_Os04g48170	cytochrome P450 87A3-like	0	0.510032	0.488263	0.567195	NA	0.0597935	0.27421	FALSE	0.216185	0.934302	0.999802
LOC4347950	LOC_Os10g01540	notchless protein homolog	1.9654	0.952452	1.35672	1.03032	-1.0451	0.431549	0.795622	FALSE	-0.397023	0.46714	0.838974
LOC4347504	LOC_Os09g32750	FHA domain-containing protein FHA2	0	0	0	0	NA	0.716022	NA	FALSE	NA	0.930205	0.999802
LOC4342226	LOC_Os07g01930	adrenodoxin-like protein 2, mitochondrial	0.384105	0.874988	2.14836	2.40863	1.18776	0.703646	0.904516	FALSE	0.164977	0.785298	0.976817
LOC4347200	NA	uncharacterized LOC4347200	0.539273	0	0.281201	1.19494	NA	0.326732	NA	FALSE	2.08726	0.134221	0.486994
LOC4327933	LOC_Os01g38580	carotenoid cleavage dioxygenase 8 homolog A, chloroplastic-like	0	1.34688	0.147492	0.456614	NA	0.0628074	NA	FALSE	1.63034	0.214772	0.605895
LOC4342786	LOC_Os07g13160	uncharacterized LOC4342786	0	0	0.110389	0.0567253	NA	0.485494	NA	FALSE	-0.960528	0.573566	0.893191
LOC4332081	LOC_Os03g11950	uncharacterized LOC4332081	1.34401	3.60598	0.585521	1.60435	1.42384	0.545043	0.86498	FALSE	1.4542	0.0450735	0.298368
LOC107277245	LOC_Os09g33750	E3 ubiquitin-protein ligase PRT1	0	0	0	0.11347	NA	0.716091	NA	FALSE	NA	0.247913	0.646908
LOC9266315	LOC_Os07g27430	sigma intracellular receptor 2	0.690991	1.29645	0.547229	0.461396	0.907828	0.408127	0.772173	FALSE	-0.246139	0.921537	0.999802
LOC9272396	LOC_Os11g29710	F-box protein At5g50450	0	0	0.519143	0	NA	0.754578	NA	FALSE	NA	0.04724	0.304253
LOC4339970	LOC_Os06g03630	uncharacterized LOC4339970	0.471081	0.261596	0	0.456326	-0.848634	0.562898	0.867744	FALSE	NA	0.0835668	0.391675
LOC4345674	LOC_Os08g34020	probable arabinosyltransferase ARAD1	1.16841	0	0.789633	0.171134	NA	0.195035	NA	FALSE	-2.20605	0.334581	0.738009
LOC107278654	LOC_Os12g30000	uncharacterized LOC107278654	0.258167	0	0.253482	0.809051	NA	0.419851	0.784821	FALSE	1.67434	0.195969	0.580976
LOC9270033	LOC_Os10g22890	probable LRR receptor-like serine/threonine-protein kinase At3g47570	0	0	0.218521	0	NA	0.898163	NA	FALSE	NA	0.0526885	0.319367
LOC4324290	LOC_Os01g13280	putative ubiquitin-conjugating enzyme E2 39	1.03088	3.87279	0.0505415	0.520054	1.90949	0.122869	0.429688	FALSE	3.36312	0.0413442	0.286032
LOC9267755	LOC_Os07g10160	UDP-glycosyltransferase 91C1	0.807928	0.886469	1.28131	0.461118	0.133844	0.908207	NA	FALSE	-1.47441	0.0536044	0.321381
LOC4348018	LOC_Os10g03730	putative F-box/LRR-repeat protein At5g38386	0.443447	0	0.276763	0.463963	NA	0.325887	NA	FALSE	0.745356	0.631716	0.921304
LOC4350205	LOC_Os11g14390	uncharacterized LOC4350205	0	0	0.703351	0.405967	NA	0.574908	NA	FALSE	-0.792881	0.377958	0.775832
LOC4329297	LOC_Os02g26300	uncharacterized LOC4329297	0.248515	0.708129	0.174117	0.115056	1.51068	0.59675	0.874794	FALSE	-0.597727	0.63183	0.921354
LOC4344338	LOC_Os07g48710	calmodulin-binding protein 25	1.32172	0.724965	1.24753	0.230112	-0.866439	0.710287	0.906798	FALSE	-2.43866	0.0054053	0.10472
LOC4351527	LOC_Os12g05680	transcription factor TGAL11-like	0.142789	3.91942	1.64169	0.68753	4.77869	0.0503371	0.246195	FALSE	-1.25568	0.524279	0.869963
LOC4351303	LOC_Os12g02100	uncharacterized LOC4351303	0.344195	0	0.420438	0.696016	NA	0.285481	NA	FALSE	0.727227	0.675699	0.940635
LOC4350639	LOC_Os11g32750	nudix hydrolase 13, mitochondrial	0.930786	2.32045	0.0657549	0.287188	1.31788	0.557751	0.867536	FALSE	2.12682	0.177333	0.554643
LOC4330680	LOC_Os02g50730	metalloendoproteinase 2-MMP	0	0	0.803468	0.461198	NA	0.758399	NA	FALSE	-0.800855	0.295761	0.700703
LOC4345456	LOC_Os08g29660	probable WRKY transcription factor 54	0	2.23078	0.553301	0.456499	NA	0.0759162	0.321527	FALSE	-0.277452	0.811114	0.985734
LOC4350405	LOC_Os11g24590	uncharacterized LOC4350405	0	0	0	0.399437	NA	0.558229	NA	FALSE	NA	0.0468318	0.303359
LOC4326519	LOC_Os01g71350	glucan endo-1,3-beta-glucosidase GII	0.266928	1.43598	0.27892	0.690454	2.42751	0.292561	0.653506	FALSE	1.30769	0.228425	0.622027
LOC4346745	LOC_Os09g15800	pentatricopeptide repeat-containing protein At4g02750	0	0	0.238034	0.684819	NA	0.624992	NA	FALSE	1.52456	0.516723	0.86663
LOC107281176	NA	lnc_RNA LOC107281176	0	0	0	0	NA	0.769969	NA	FALSE	NA	0.984157	0.999802
LOC4336608	LOC_Os04g46730	acyl-acyl carrier protein thioesterase ATL3, chloroplastic	1.04099	2.63932	0.433611	0.116043	1.34221	0.625388	0.879184	FALSE	-1.90175	0.290321	0.694822
LOC9266226	LOC_Os01g67550	2,4-dichlorophenol 6-monooxygenase	2.76358	0	0.689304	0.919884	NA	0.00201563	0.0352376	FALSE	0.416312	0.612184	0.912704
LOC9266257	LOC_Os06g28340	lnc_RNA LOC9266257	0	0	0.123561	0	NA	0.645132	NA	FALSE	NA	0.200877	0.587885
LOC4344185	LOC_Os07g46710	uncharacterized LOC4344185	0	0	0.559506	1.50161	NA	0.586213	NA	FALSE	1.42429	0.0468523	0.303359
LOC4338320	LOC_Os05g22920	U3 small nucleolar RNA-associated protein 25	0	0	0	0	NA	0.673117	NA	FALSE	NA	0.980036	0.999802
LOC4333080	LOC_Os03g29340	protein LAZ1 homolog 2	0	0	0	0.52506	NA	0.483609	NA	FALSE	NA	0.0484718	0.306974
LOC9266900	LOC_Os04g40050	ribonuclease H2 subunit B	1.30113	0	1.76591	1.38404	NA	0.0170733	0.123915	FALSE	-0.351528	0.573931	0.893438
LOC4348394	LOC_Os10g21130	uncharacterized LOC4348394	0.572642	0.235711	0.986946	0.924116	-1.28061	0.717364	NA	FALSE	-0.0948982	0.872151	0.999802
LOC4343647	LOC_Os07g38150	uncharacterized LOC4343647	0	1.65035	0.177558	0.289853	NA	0.0462267	NA	FALSE	0.707032	0.598575	0.906399
LOC4328904	LOC_Os02g15360	uncharacterized LOC4328904	0	0	0.347532	0.0574015	NA	0.684234	NA	FALSE	-2.59799	0.187842	0.569771
LOC107276538	LOC_Os10g22990	protein EXORDIUM	0.810408	0	0.156825	0.872466	NA	0.316213	NA	FALSE	2.47594	0.0587722	0.336449
LOC9267998	LOC_Os12g41160	uncharacterized LOC9267998	0	0	0.14056	0	NA	0.491943	NA	FALSE	NA	0.11245	0.447256
LOC107281501	NA	uncharacterized LOC107281501	0.474351	0	0.59312	0.0583561	NA	0.199836	NA	FALSE	-3.34537	0.0364194	0.271152
LOC4330481	LOC_Os02g47930	uncharacterized LOC4330481	0	0	0.12066	0.173183	NA	0.630199	NA	FALSE	0.52135	0.680522	0.942633
LOC9268987	LOC_Os04g34050	translation initiation factor IF-2	0	1.81256	0.68264	0.466898	NA	0.0645855	0.288791	FALSE	-0.548019	0.707716	0.953555
LOC4324903	LOC_Os01g66544	uncharacterized LOC4324903	0	0	1.34398	0.233457	NA	0.572878	NA	FALSE	-2.52528	0.313717	0.716552
LOC4333240	LOC_Os03g35600	G-type lectin S-receptor-like serine/threonine-protein kinase At4g27290	0	1.91044	2.14743	1.33208	NA	0.0199692	0.135868	FALSE	-0.688934	0.500847	0.857262
LOC4352633	LOC_Os12g39070	TATA-binding protein 2-like	2.35511	2.8507	0.910634	0.576132	0.275521	0.931669	0.982795	FALSE	-0.660472	0.516119	0.866115
LOC4329435	LOC_Os02g30240	uncharacterized LOC4329435	1.86623	1.67277	1.14981	1.1561	-0.157889	0.996917	0.9988	FALSE	0.00786672	0.996568	0.999802
LOC107281230	LOC_Os06g01710	formin-like protein 5	0.648469	0	0	0	NA	0.245876	NA	FALSE	NA	0.969054	0.999802
LOC4335899	LOC_Os04g35540	amino-acid permease BAT1 homolog	0.264304	0	1.05473	0.582198	NA	0.482325	NA	FALSE	-0.857298	0.373764	0.772955
LOC4347528	LOC_Os09g33470	peroxisomal nicotinamide adenine dinucleotide carrier	1.12654	0	0.936848	2.1045	NA	0.0131869	0.105102	FALSE	1.16759	0.247204	0.645874
LOC4329290	LOC_Os02g26140	microtubule-binding protein TANGLED1	0.428454	0	0.763504	1.52251	NA	0.491227	NA	FALSE	0.995749	0.368435	0.768022
LOC4349088	LOC_Os10g36680	protein ROOT PRIMORDIUM DEFECTIVE 1	0.693341	1.82875	0.190071	0.117414	1.39922	0.65601	0.886519	FALSE	-0.694932	0.583505	0.898892
LOC9271846	NA	lnc_RNA LOC9271846	0.365158	0	0	0	NA	0.269019	0.627881	FALSE	NA	0.92647	0.999802
LOC4332049	LOC_Os03g11510	mitochondrial substrate carrier family protein E	1.24476	0	0.403535	0.754604	NA	0.0123865	0.101444	FALSE	0.903026	0.29269	0.697404
LOC4343121	LOC_Os07g26660	aquaporin PIP2-5-like	5.5546	9.13535	5.70849	6.81314	0.717777	0.429023	0.793493	FALSE	0.25521	0.501443	0.857827
LOC4341963	LOC_Os06g48680	uncharacterized LOC4341963	1.41214	0.831922	2.31477	0.583315	-0.763362	0.725607	0.912523	FALSE	-1.98852	0.0557648	0.3271
LOC9268948	NA	lnc_RNA LOC9268948	0	0	0	0	NA	0.574823	NA	FALSE	NA	0.940598	0.999802
LOC4337994	LOC_Os05g08970	FACT complex subunit SSRP1-B-like	2.32361	1.32653	1.46702	0.870261	-0.808709	0.626703	0.879184	FALSE	-0.753364	0.238017	0.63439
LOC4339039	LOC_Os05g38860	uncharacterized LOC4339039	0.388968	2.28773	0.239286	0.587235	2.55619	0.224628	NA	FALSE	1.2952	0.573084	0.892827
LOC4331105	LOC_Os02g56740	putative F-box protein PP2-B12	0.937459	1.24652	0.990834	0.701818	0.411079	0.656463	0.886734	FALSE	-0.497546	0.485181	0.848931
LOC4342803	LOC_Os07g13534	uncharacterized LOC4342803	2.31573	0	0.964769	0.936745	NA	0.0693515	0.302428	FALSE	-0.0425278	0.981029	0.999802
LOC4337164	LOC_Os04g54790	uncharacterized aarF domain-containing protein kinase At1g71810, chloroplastic	0	1.1404	0.0932316	0.288865	NA	0.0870394	0.350505	FALSE	1.6315	0.25996	0.662018
LOC4336159	LOC_Os04g40100	BTB/POZ domain-containing protein At1g67900	0	5.72975	0.22778	0.349514	NA	0.0203458	0.137693	FALSE	0.617708	0.615385	0.914151
LOC4336454	LOC_Os04g44460	cytosolic sulfotransferase 8	2.48103	0	0	1.57261	NA	0.00616383	0.0669596	FALSE	NA	4.88705e-05	0.0100871
LOC4343651	LOC_Os07g38220	protein-lysine methyltransferase METTL21D	0	0	0.591451	0.115574	NA	0.72994	NA	FALSE	-2.35544	0.0587707	0.336449
LOC4331383	LOC_Os03g02300	uncharacterized LOC4331383	0.382181	1.06846	3.85555	2.45968	1.48321	0.620298	0.878932	FALSE	-0.648464	0.273066	0.678471
LOC4345612	LOC_Os08g32960	type IV inositol polyphosphate 5-phosphatase 9	1.14458	0	0.686228	2.23212	NA	0.0145161	0.111704	FALSE	1.70166	0.153995	0.519427
LOC4351209	LOC_Os11g47770	selenoprotein H	1.73798	0	0.958079	1.70063	NA	0.170194	0.506358	FALSE	0.82785	0.160152	0.530469
LOC4344178	LOC_Os07g46620	WD repeat-containing protein 55	7.27852	2.31996	2.40591	2.81542	-1.64955	0.228394	0.581583	FALSE	0.226768	0.708143	0.953555
LOC4327893	LOC_Os01g56870	uncharacterized LOC4327893	0	0	0.424764	1.11666	NA	0.686786	NA	FALSE	1.39446	0.251275	0.650791
LOC4329319	LOC_Os02g26660	oligoribonuclease	0	1.6333	0.803468	0.52593	NA	0.0309095	NA	FALSE	-0.611371	0.422996	0.809675
LOC4325011	NA	lnc_RNA LOC4325011	0	0	0.398611	0	NA	0.613489	NA	FALSE	NA	0.0635134	0.347124
LOC4340841	LOC_Os06g20050	putative disease resistance protein RGA3	0	0	0	0	NA	0.697331	NA	FALSE	NA	0.996701	0.999802
LOC4330847	LOC_Os02g52900	uncharacterized LOC4330847	0	0	1.50072	0.766132	NA	0.528302	NA	FALSE	-0.969987	0.160247	0.530543
LOC4338536	LOC_Os05g29750	cytochrome P450 71A1	1.41077	0	1.15575	0.531729	NA	0.0227457	0.147906	FALSE	-1.12007	0.502242	0.858458
LOC4332014	LOC_Os03g11050	mannose-1-phosphate guanyltransferase alpha	5.02331	3.90124	4.29051	4.99613	-0.364707	0.744504	0.920845	FALSE	0.219662	0.763512	0.970231
LOC4329713	LOC_Os02g35880	transmembrane protein 50 homolog	0.59707	0	0.86209	1.06165	NA	0.294384	0.655916	FALSE	0.300397	0.79389	0.980848
LOC4330254	LOC_Os02g44704	uncharacterized LOC4330254	0	0	0.298267	0.527943	NA	0.739476	NA	FALSE	0.823779	0.428216	0.813291
LOC9268935	LOC_Os03g47580	probable ubiquitin-conjugating enzyme E2 25	0.166711	0.776261	0.990262	0.350681	2.21919	0.199464	NA	FALSE	-1.49765	0.0547637	0.324465
LOC4339429	LOC_Os05g45750	CLP protease regulatory subunit CLPX1, mitochondrial	0	0	1.01871	1.46378	NA	0.593699	NA	FALSE	0.522955	0.437928	0.820231
LOC4324638	LOC_Os01g11980	vesicle transport protein SFT2B	0.765873	1.54332	0.768629	0.470793	1.01086	0.687649	0.897035	FALSE	-0.707193	0.484535	0.848544
LOC4328787	LOC_Os02g13360	endoribonuclease YBEY, chloroplastic	0	1.09138	0.837565	0.412679	NA	0.0604772	0.276096	FALSE	-1.02118	0.333744	0.737408
LOC4352172	LOC_Os12g27070	iron-sulfur cluster co-chaperone protein HscB, mitochondrial	0	0	1.05955	0.232523	NA	0.571234	NA	FALSE	-2.18801	0.0347967	0.266503
LOC4339742	LOC_Os05g50654	mitochondrial import receptor subunit TOM7-1	0	0	0.906488	0.528959	NA	0.643902	NA	FALSE	-0.777131	0.404102	0.797106
LOC4351143	LOC_Os11g45930	disease resistance protein RGA4-like	0.84843	0.546599	0.277664	0.767254	-0.634313	0.659213	0.887121	FALSE	1.46636	0.422148	0.809143
LOC107279750	LOC_Os12g22880	uncharacterized LOC107279750	0	7.20218	1.30694	0.988293	NA	0.0166534	0.122227	FALSE	-0.403177	0.828236	0.990297
LOC107277812	LOC_Os12g10830	uncharacterized LOC107277812	0	0	0	0	NA	0.728264	NA	FALSE	NA	0.986971	0.999802
LOC4327664	LOC_Os01g40550	cytochrome c1	1.30854	1.07975	0.44389	1.88728	-0.27726	0.691722	0.899264	FALSE	2.08803	0.118902	0.458673
LOC4345516	LOC_Os08g31110	pentatricopeptide repeat-containing protein At5g12100, mitochondrial	0.614904	0	1.63328	0.413727	NA	0.251754	0.607893	FALSE	-1.98102	0.377306	0.775472
LOC4327536	LOC_Os01g58910	WAT1-related protein At5g07050	2.50358	3.31994	1.21463	0.76835	0.407162	0.905881	0.976153	FALSE	-0.660686	0.657957	0.93308
LOC9269557	LOC_Os07g25730	lnc_RNA LOC9269557	0	0	0	0	NA	0.649004	0.88383	FALSE	NA	0.993406	0.999802
LOC9268780	LOC_Os01g65904	uncharacterized LOC9268780	0	0.241665	0	0	NA	0.197352	NA	FALSE	NA	0.98354	0.999802
LOC4334995	LOC_Os04g03990	Werner Syndrome-like exonuclease	0	0	0.596107	0.586378	NA	0.729373	NA	FALSE	-0.0237405	0.993535	0.999802
LOC4346144	LOC_Os08g42080	ACT domain-containing protein ACR6	1.96002	1.25106	1.62991	2.46305	-0.647712	0.486809	0.839964	FALSE	0.595652	0.655746	0.931713
LOC4342810	LOC_Os07g13770	DIMBOA UDP-glucosyltransferase BX9	0.0771651	0	2.14855	0.473527	NA	0.984671	NA	FALSE	-2.18185	0.00207664	0.0651656
LOC4345065	LOC_Os08g14990	receptor kinase-like protein Xa21	0	0	0.0489002	0	NA	0.689422	NA	FALSE	NA	0.545415	0.8795
LOC4332481	LOC_Os03g17790	low temperature-induced protein lt101.2	1.74346	0	0.581557	0.233923	NA	0.0909408	0.360126	FALSE	-1.31389	0.201549	0.588796
LOC4331078	NA	wall-associated receptor kinase 1	0	0	0	0.116966	NA	0.811534	NA	FALSE	NA	0.160642	0.53078
LOC4350794	LOC_Os11g37390	uncharacterized LOC4350794	0.430376	0	0.43766	0.768035	NA	0.264541	0.622741	FALSE	0.811361	0.517281	0.866837
LOC9270111	LOC_Os06g46065	uncharacterized LOC9270111	0.939826	0	0.29021	0.350959	NA	0.219422	0.569776	FALSE	0.274205	0.901394	0.999802
LOC4344682	LOC_Os08g05810	DEAD-box ATP-dependent RNA helicase 45-like	0.388025	0	0.584936	0.119585	NA	0.453166	NA	FALSE	-2.29025	0.0694794	0.361297
LOC9270162	LOC_Os03g43810	transcription factor PHYTOCHROME INTERACTING FACTOR-LIKE 13-like	0.703498	0	0.0599612	1.06187	NA	0.0537013	0.256338	FALSE	4.14643	0.0155872	0.17803
LOC4323873	LOC_Os01g08340	E3 ubiquitin-protein ligase At1g12760	0	0	0.239777	0.235331	NA	0.680914	NA	FALSE	-0.0270012	0.990198	0.999802
LOC4340385	LOC_Os06g09420	B3 domain-containing protein Os06g0194400-like	2.26265	0	0.659837	0.711878	NA	0.00737873	0.0745573	FALSE	0.109519	0.958022	0.999802
LOC4346796	LOC_Os09g17580	uncharacterized LOC4346796	1.63282	0.590125	1.7181	1.30131	-1.46828	0.127819	0.439156	FALSE	-0.400848	0.778351	0.974259
LOC9268162	LOC_Os11g16580	endonuclease III homolog 1, chloroplastic	1.14238	1.84324	0.25418	0.537349	0.690203	0.688327	0.897632	FALSE	1.08001	0.503494	0.858783
LOC107275325	LOC_Os05g25960	uncharacterized LOC107275325	0	0	0	0.119627	NA	0.511792	NA	FALSE	NA	0.207885	0.597131
LOC9270963	LOC_Os06g13580	microtubule organizer protein 1	1.70154	0	0	0.0588454	NA	0.00313971	0.0447637	FALSE	NA	0.420143	0.808204
LOC4342014	LOC_Os06g49360	uncharacterized LOC4342014	2.06826	0	0.374925	0.296172	NA	0.006169	0.0669596	FALSE	-0.34017	0.760726	0.969197
LOC4346372	LOC_Os09g01610	WASH complex subunit 3	2.39634	0	0.981561	0.353072	NA	0.00166138	0.0311456	FALSE	-1.47511	0.555815	0.884665
LOC9267613	NA	lnc_RNA LOC9267613	0	0	0	0	NA	0.635252	NA	FALSE	NA	0.990104	0.999802
LOC9267750	NA	lnc_RNA LOC9267750	0	0	0	0	NA	0.603176	NA	FALSE	NA	0.900364	0.999802
LOC4346400	LOC_Os09g02440	protein DCL homolog, chloroplastic	1.20921	0	0.36928	0.417782	NA	0.0293708	NA	FALSE	0.178035	0.856943	0.996468
LOC4335313	LOC_Os04g18030	probable protein transport Sec1a	0	0.161046	0.796496	0.832646	NA	0.245072	NA	FALSE	0.0640363	0.926484	0.999802
LOC4340547	LOC_Os06g12150	shikimate kinase 2, chloroplastic-like	1.78391	0	1.13482	0.475692	NA	0.0138385	0.108431	FALSE	-1.25436	0.154587	0.520774
LOC4335599	LOC_Os04g30420	chloroplast envelope quinone oxidoreductase homolog	0.51479	0.567027	1.33784	0.590482	0.139432	0.963936	0.992574	FALSE	-1.17994	0.208797	0.598207
LOC9268716	LOC_Os10g34409	lnc_RNA LOC9268716	0.607754	0	0	0.535538	NA	0.212887	0.562855	FALSE	NA	0.00201447	0.0641457
LOC4339642	LOC_Os05g49250	probable DNA-3-methyladenine glycosylase 2	2.51897	0	0.538723	0.71016	NA	0.0174109	0.125137	FALSE	0.398599	0.791212	0.97921
LOC4345791	LOC_Os08g36410	putative clathrin assembly protein At1g25240	0.894891	4.07674	1.64203	0.29429	2.18763	0.0120153	0.0998276	TRUE	-2.48017	0.00274632	0.0745332
LOC4345790	LOC_Os08g36390	protein SHOOT GRAVITROPISM 5	0.838405	0	0.908045	1.24088	NA	0.0129964	0.104194	FALSE	0.450527	0.726257	0.958398
LOC112936484	LOC_Os09g14490	putative disease resistance RPP13-like protein 1	0.904911	0	0.698104	0	NA	0.216815	NA	FALSE	NA	0.00381669	0.0893548
LOC4337604	LOC_Os05g02240	cation/H(+) antiporter 20	1.3254	1.38655	0.922175	0.595387	0.0650674	0.979198	0.995622	FALSE	-0.631213	0.454047	0.830252
LOC4323917	LOC_Os01g52760	uncharacterized LOC4323917	0	0	0.21385	0.47576	NA	0.659633	NA	FALSE	1.15363	0.260531	0.662451
LOC4346736	LOC_Os09g15670	probable protein phosphatase 2C 68	0	2.44248	2.03387	1.24291	NA	0.0338079	0.190705	FALSE	-0.7105	0.615213	0.914105
LOC107277319	LOC_Os12g26510	uncharacterized LOC107277319	0.582381	0	0.958112	0.890744	NA	0.363165	NA	FALSE	-0.105183	0.906308	0.999802
LOC4342871	LOC_Os07g15670	uncharacterized LOC4342871	0.905874	1.21962	4.39409	1.30386	0.429049	0.773202	0.932031	FALSE	-1.75278	0.000814761	0.040219
LOC4332961	LOC_Os03g25990	expansin-A21-like	0.05447	1.19882	1.08776	1.54522	4.46002	0.0988146	0.379081	FALSE	0.50646	0.48721	0.849307
LOC4347501	LOC_Os09g32700	uncharacterized LOC4347501	0	1.49426	0.403161	0.893758	NA	0.000917457	0.0219965	FALSE	1.14853	0.397021	0.79131
LOC4329852	LOC_Os02g38130	NAC domain-containing protein 73	1.31821	0	1.23754	0.594562	NA	0.0170431	0.123798	FALSE	-1.05757	0.143458	0.502498
LOC9271243	NA	lnc_RNA LOC9271243	0.107093	0	0.0555424	0.118395	NA	0.758216	NA	FALSE	1.09195	0.590054	0.902998
LOC4343195	LOC_Os07g28790	probable plastid-lipid-associated protein 12, chloroplastic	0.471655	0	0.583563	0.118404	NA	0.2731	NA	FALSE	-2.30117	0.2785	0.684294
LOC9268615	LOC_Os04g38640	protease Do-like 8, chloroplastic	0.399721	0.648196	0.579741	2.09005	0.697438	0.69603	0.900883	FALSE	1.85006	0.00434496	0.0955278
LOC4339697	LOC_Os05g50120	mitogen-activated protein kinase 17-like	0.739019	1.39394	1.02888	1.25725	0.915486	0.604837	0.875973	FALSE	0.289202	0.710191	0.953908
LOC4326544	LOC_Os01g53900	elongation factor 2	14.3623	18.5029	8.9594	14.9759	0.365462	0.591548	0.874101	FALSE	0.741171	0.260754	0.66272
LOC4349637	LOC_Os11g03060	vacuolar protein sorting-associated protein 32 homolog 2	0.240024	0	2.01204	0.238841	NA	0.405664	NA	FALSE	-3.07454	0.00229655	0.0690579
LOC9270064	LOC_Os08g10440	disease resistance protein RGA5-like	0	0	0.180252	0.421397	NA	0.689893	NA	FALSE	1.22517	0.396749	0.791231
LOC9270086	LOC_Os05g08854	60S ribosomal protein L18a-like protein	0.334967	0	0	0.360231	NA	0.366914	NA	FALSE	NA	0.0138959	0.166438
LOC9266369	LOC_Os07g12720	uncharacterized LOC9266369	1.11387	0	0.338494	0.41554	NA	0.298305	NA	FALSE	0.295857	0.804255	0.983416
LOC4338455	LOC_Os05g27000	uncharacterized LOC4338455	0.738062	1.99437	0.794973	0.178654	1.43412	0.373797	0.738873	FALSE	-2.15374	0.0396005	0.281183
LOC4350234	LOC_Os11g15570	shewanella-like protein phosphatase 2	0	0	0.535579	0.772891	NA	0.630107	NA	FALSE	0.529164	0.67499	0.940516
LOC9270548	LOC_Os02g35110	tubulin-folding cofactor C	1.9218	1.37915	1.87063	1.91296	-0.47868	0.864541	0.964658	FALSE	0.0322786	0.991697	0.999802
LOC4342948	LOC_Os07g19030	protein TIC 22-like, chloroplastic	0	0	1.00787	0.479708	NA	0.64836	NA	FALSE	-1.07109	0.211845	0.601832
LOC9271270	LOC_Os06g32580	uncharacterized LOC9271270	0	0.286708	0.0497077	0.654483	NA	0.259976	NA	FALSE	3.71882	0.0202452	0.204256
LOC4331344	LOC_Os03g01880	probable cytokinin riboside 5'-monophosphate phosphoribohydrolase LOGL3	1.49345	0	0.101655	1.43737	NA	0.0516687	0.249181	FALSE	3.82168	0.00156734	0.0556443
LOC4324466	LOC_Os01g73460	probable Histone-lysine N-methyltransferase ATXR5	0	0	0.737646	0.300105	NA	0.54023	NA	FALSE	-1.29746	0.493429	0.853003
LOC107278785	LOC_Os09g23399	uncharacterized LOC107278785	0	0	0	0	NA	0.631575	NA	FALSE	NA	0.948787	0.999802
LOC4333296	LOC_Os03g37830	potassium transporter 27-like	0	0	0.495939	0	NA	0.561128	NA	FALSE	NA	0.0700351	0.362492
LOC4335626	LOC_Os04g31050	uncharacterized LOC4335626	3.58239	4.43226	0.905687	2.76332	0.307123	0.817056	0.949496	FALSE	1.60932	0.266347	0.669718
LOC4335162	LOC_Os04g12830	disease resistance protein Pik-2-like	2.2793	1.80256	2.92984	1.38909	-0.338549	0.533465	0.859749	FALSE	-1.07668	0.271414	0.676909
LOC9270915	NA	lnc_RNA LOC9270915	0	1.70789	0	0	NA	0.0157431	0.117903	FALSE	NA	0.907095	0.999802
LOC4324133	LOC_Os01g58140	uncharacterized LOC4324133	0.310592	0	0.757378	0.363413	NA	0.52898	NA	FALSE	-1.05941	0.300812	0.70648
LOC4345329	LOC_Os08g25430	putative cysteine-rich receptor-like protein kinase 35	1.15503	0	0.860399	0.537242	NA	0.029215	0.173669	FALSE	-0.679434	0.750001	0.966557
LOC107275272	NA	peroxidase 70	1.49339	1.06167	2.08906	2.04494	-0.492249	0.611983	0.876967	FALSE	-0.0308008	0.974144	0.999802
LOC4327303	LOC_Os01g09590	transcription factor RAX2	3.14503	0	0.305992	0.659483	NA	0.173853	NA	FALSE	1.10784	0.287902	0.692946
LOC4332684	LOC_Os03g20600	uncharacterized LOC4332684	4.13215	0	2.39488	0.121164	NA	0.213282	NA	FALSE	-4.30492	0.00176873	0.0599401
LOC9267634	LOC_Os06g20310	uncharacterized LOC9267634	0.376384	0.430078	0.741379	0.357582	0.192393	0.932806	0.982845	FALSE	-1.05194	0.673552	0.940073
LOC107279207	LOC_Os10g40770	uncharacterized LOC107279207	0	0	0	0.119207	NA	0.553843	NA	FALSE	NA	0.257502	0.658635
LOC9268014	LOC_Os01g42120	uncharacterized LOC9268014	0.909947	0	0.87912	0.357621	NA	0.0339846	0.191273	FALSE	-1.29763	0.139197	0.494673
LOC107281443	NA	lnc_RNA LOC107281443	0	0	0	0	NA	0.621783	NA	FALSE	NA	0.930436	0.999802
LOC4346319	LOC_Os08g44540	uncharacterized LOC4346319	2.06275	1.23772	0.397105	0.724132	-0.736885	0.766165	0.929004	FALSE	0.866732	0.341345	0.7436
LOC4344245	NA	pentatricopeptide repeat-containing protein At2g32630	0.600643	0	0.221197	0.716278	NA	0.294482	NA	FALSE	1.69519	0.32016	0.722641
LOC4348618	LOC_Os10g27450	ribosomal RNA small subunit methyltransferase I	0	0	0.109713	0.363556	NA	0.704961	NA	FALSE	1.72844	0.306734	0.711868
LOC4350694	LOC_Os11g34364	uncharacterized LOC4350694	0.787467	0	0.491664	0.956679	NA	0.27033	NA	FALSE	0.960361	0.344018	0.745816
LOC9267756	LOC_Os11g17799	lnc_RNA LOC9267756	0.882329	2.33849	2.99445	1.32723	1.40619	0.103221	0.389831	FALSE	-1.17388	0.0499759	0.311751
LOC4325472	LOC_Os01g04640	reticulon-like protein B9	0.145199	0	0.59964	0.241403	NA	0.748077	NA	FALSE	-1.31265	0.166297	0.539482
LOC4348546	LOC_Os10g25550	serine/threonine-protein kinase RIPK	1.83652	3.19313	2.33318	2.27905	0.798	0.696292	0.901084	FALSE	-0.033869	0.951185	0.999802
LOC107281177	NA	lnc_RNA LOC107281177	0	0	0	0	NA	0.687124	NA	FALSE	NA	0.935504	0.999802
LOC107277086	NA	lnc_RNA LOC107277086	0	0	0	0.363609	NA	0.644416	NA	FALSE	NA	0.0526967	0.319367
LOC4333368	LOC_Os03g39760	ent-isokaurene C2/C3-hydroxylase-like	1.85107	0.878911	0.712465	0.783935	-1.07457	0.476928	0.833109	FALSE	0.137914	0.878739	0.999802
LOC4326892	LOC_Os01g55900	putative pre-16S rRNA nuclease	0.597627	0	0.831854	1.08901	NA	0.141913	NA	FALSE	0.388618	0.771976	0.97265
LOC107276137	NA	vacuolar protein sorting-associated protein 22 homolog 1	0.612151	3.5558	0.834284	0.542559	2.53822	0.393161	0.757852	FALSE	-0.620759	0.467309	0.838974
LOC4350502	LOC_Os11g28530	stemar-13-ene synthase-like	0	0	0.861569	0.421751	NA	0.748331	NA	FALSE	-1.03057	0.203296	0.591741
LOC4352274	LOC_Os12g31710	uncharacterized LOC4352274	2.06367	0	0.107112	0.541705	NA	0.116554	0.417731	FALSE	2.33838	0.0774076	0.378847
LOC9271167	LOC_Os04g25980	7-deoxyloganetin glucosyltransferase	3.57398	0	2.79055	2.71259	NA	0.0178893	0.127475	FALSE	-0.0408779	0.953115	0.999802
LOC4331706	LOC_Os03g06610	EPIDERMAL PATTERNING FACTOR-like protein 5	0.587762	0	0.57124	1.50132	NA	0.240689	NA	FALSE	1.39407	0.481798	0.846756
LOC4329094	LOC_Os02g19850	zinc finger MYM-type protein 1	0	0	0.0633683	0.243858	NA	0.594412	NA	FALSE	1.94421	0.291844	0.696833
LOC9266508	LOC_Os09g39580	uncharacterized LOC9266508	0	0.278838	0.365447	0.1829	NA	0.231332	NA	FALSE	-0.998604	0.452748	0.829354
LOC4329830	LOC_Os02g37856	uncharacterized LOC4329830	0.521589	0.130289	0.540671	0.487734	-2.0012	0.492829	NA	FALSE	-0.148656	0.918848	0.999802
LOC4331654	LOC_Os03g05820	kinesin-like protein KIN-UA	1.62498	0	0.888272	1.70713	NA	0.0159312	0.118532	FALSE	0.942501	0.636832	0.923857
LOC4336733	LOC_Os04g48530	guard cell S-type anion channel SLAC1	0.392053	0	0.53029	0.603744	NA	0.276208	NA	FALSE	0.187153	0.798838	0.982908
LOC4336195	LOC_Os04g40650	mitochondrial inner membrane protease ATP23	0.634819	2.89995	0.854148	0.669717	2.19161	0.454798	0.816609	FALSE	-0.350935	0.859369	0.997647
LOC4345133	LOC_Os08g16820	protein no-on-transient A	0.937228	0	0.620164	2.29329	NA	0.238287	0.59234	FALSE	1.88669	0.0198745	0.20231
LOC4337713	LOC_Os05g04160	pentatricopeptide repeat-containing protein At3g48810	0	0	0.123537	0.0609756	NA	0.712826	NA	FALSE	-1.01863	0.609348	0.911209
LOC112939579	LOC_Os07g01520	uncharacterized LOC112939579	0.949932	0	0.298017	0.602818	NA	0.209583	0.559038	FALSE	1.01633	0.285703	0.690865
LOC4334994	LOC_Os04g03980	probable indole-3-pyruvate monooxygenase YUCCA5	0.776416	0	0.343882	1.1497	NA	0.162291	NA	FALSE	1.74127	0.0531553	0.320042
LOC112935989	LOC_Os11g36150	receptor kinase-like protein Xa21	0.524869	0	0	0	NA	0.163632	0.496046	FALSE	NA	0.839718	0.993212
LOC4340498	LOC_Os06g11400	protein CURVATURE THYLAKOID 1A, chloroplastic	0	3.4904	2.70021	1.45366	NA	0.0105361	0.0924634	FALSE	-0.893378	0.258103	0.65957
LOC4330365	LOC_Os02g46340	E3 ubiquitin-protein ligase ATL4	0	2.75802	0.940607	0.485928	NA	0.000843829	0.0208263	FALSE	-0.952849	0.246253	0.644893
LOC4333278	LOC_Os03g37100	uncharacterized LOC4333278	0.291666	0	0.198836	0.787898	NA	0.370191	NA	FALSE	1.98643	0.046835	0.303359
LOC4339473	LOC_Os05g46380	uncharacterized LOC4339473	0.474764	0	0.328835	0	NA	0.283729	0.643811	FALSE	NA	0.0339726	0.263487
LOC9270059	NA	lnc_RNA LOC9270059	0	0	0	0.419997	NA	0.685934	NA	FALSE	NA	0.0532423	0.320209
LOC4345405	LOC_Os08g28230	iron-sulfur assembly protein IscA-like 2, mitochondrial	1.32008	1.42954	1.8542	2.11196	0.11493	0.959873	0.992095	FALSE	0.18779	0.765353	0.970592
LOC4333386	LOC_Os03g40170	E3 ubiquitin-protein ligase At3g02290	0.765256	0	1.17706	0.242982	NA	0.351373	NA	FALSE	-2.27626	0.0124257	0.157293
LOC4345123	LOC_Os08g16610	sister chromatid cohesion 1 protein 3	0	0	0.502172	0.120008	NA	0.611985	NA	FALSE	-2.06505	0.0991291	0.424455
LOC112936044	LOC_Os11g01600	protein DETOXIFICATION 44, chloroplastic-like	1.19238	0	0.322587	0.363012	NA	0.213671	NA	FALSE	0.170327	0.828368	0.990297
LOC4326531	LOC_Os01g71094	basic 7S globulin 2	0	0	0.950307	0.662099	NA	0.593338	NA	FALSE	-0.521347	0.666548	0.937049
LOC112938768	LOC_Os04g08370	uncharacterized LOC112938768	0.934179	0	0.722798	0.364043	NA	0.0651513	NA	FALSE	-0.989485	0.257668	0.658912
LOC4330085	LOC_Os02g42430	GEM-like protein 4	0	3.248	1.26301	1.52284	NA	0.0350707	0.195636	FALSE	0.269895	0.862767	0.998871
LOC4332920	LOC_Os03g25260	SWR1 complex subunit 6	1.12832	0	0.634396	1.63487	NA	0.0274551	0.167056	FALSE	1.36572	0.185257	0.56598
LOC4328605	LOC_Os02g10140	transcription factor TGAL9-like	0	0	0.263081	0.605654	NA	0.629564	NA	FALSE	1.20299	0.331548	0.734655
LOC9271963	LOC_Os01g31494	lnc_RNA uncharacterized LOC9271963	0	0	0	0	NA	0.716091	NA	FALSE	NA	0.982769	0.999802
LOC4338250	LOC_Os05g18604	serine carboxypeptidase 2	2.72855	2.80303	1.09257	1.53215	0.0388517	0.983719	0.995625	FALSE	0.487835	0.753818	0.968062
LOC4347100	LOC_Os09g25590	uncharacterized LOC4347100	0	0	3.40345	1.28673	NA	0.602487	NA	FALSE	-1.40329	0.20615	0.595659
LOC4342557	LOC_Os07g08210	phosphopantetheine adenylyltransferase 1-like	0.417179	0	0.439544	0.545348	NA	0.369455	NA	FALSE	0.311168	0.73897	0.963247
LOC4352195	LOC_Os12g28137	AAA-ATPase At3g28580	1.60478	1.06919	1.25708	0.791855	-0.585855	0.712939	0.907113	FALSE	-0.666767	0.386184	0.783051
LOC107278043	LOC_Os06g12800	protein ALTERED XYLOGLUCAN 4-like	0.993755	0	0	0	NA	0.281773	NA	FALSE	NA	0.986033	0.999802
LOC4330516	LOC_Os02g48400	lnc_RNA LOC4330516	0	0	0	0	NA	0.677637	NA	FALSE	NA	0.989464	0.999802
LOC107281276	LOC_Os06g28670	polygalacturonase At1g48100-like	0.610698	2.06255	2.22909	1.39176	1.7559	0.477074	0.833109	FALSE	-0.679539	0.5783	0.895533
LOC4325249	LOC_Os01g73040	CBS domain-containing protein CBSCBSPB3	0	0	1.76191	0.485046	NA	0.548394	NA	FALSE	-1.86094	0.232227	0.626917
LOC107276019	LOC_Os11g11350	uncharacterized LOC107276019	0	0	0.713234	0.543432	NA	0.550648	NA	FALSE	-0.392276	0.873097	0.999802
LOC4334410	LOC_Os03g58080	folate-biopterin transporter 1, chloroplastic	1.03771	2.35702	0.491344	0.366292	1.18357	0.519354	0.856448	FALSE	-0.423738	0.609727	0.911217
LOC4346103	LOC_Os08g41560	ubiquitin carboxyl-terminal hydrolase 2	1.11498	0	0.104019	0.241543	NA	0.017338	0.125047	FALSE	1.21544	0.415331	0.804217
LOC9267528	NA	lnc_RNA LOC9267528	0	0	0.121577	0.301929	NA	0.738746	NA	FALSE	1.31233	0.391009	0.786414
LOC9269077	LOC_Os11g05800	putative HVA22-like protein g	2.10041	1.66938	1.23904	0.427689	-0.331357	0.872129	0.966461	FALSE	-1.53458	0.0602591	0.339729
LOC9267460	LOC_Os06g20860	protein WEAK CHLOROPLAST MOVEMENT UNDER BLUE LIGHT 1	0	0	0.0670654	0.4297	NA	0.657322	NA	FALSE	2.67969	0.169663	0.543772
LOC4334787	LOC_Os03g63260	putative pentatricopeptide repeat-containing protein At1g77010, mitochondrial	0.281012	0.744351	0.157137	0.18117	1.40535	0.433896	0.797468	FALSE	0.205328	0.851355	0.995458
LOC4350369	LOC_Os11g22960	uncharacterized LOC4350369	0.796169	0	0.54777	0.183166	NA	0.262031	NA	FALSE	-1.58042	0.133082	0.485877
LOC4333331	LOC_Os03g38590	secretory carrier-associated membrane protein 4-like	0.468215	1.02894	2.12067	3.34351	1.13592	0.562313	NA	FALSE	0.656841	0.425041	0.810911
LOC4330089	LOC_Os02g42470	uncharacterized LOC4330089	0	0.512621	1.37236	1.09535	NA	0.0911558	0.360472	FALSE	-0.325274	0.834201	0.991751
LOC107277882	LOC_Os08g09840	zinc finger BED domain-containing protein RICESLEEPER 2-like	0.614275	0.667759	0.281157	1.04487	0.120441	0.945994	0.986068	FALSE	1.89388	0.0773271	0.378847
LOC107278366	NA	lnc_RNA LOC107278366	0	0	0	0.0607545	NA	0.641717	NA	FALSE	NA	0.514432	0.865365
LOC4352068	LOC_Os12g22620	uncharacterized LOC4352068	1.01843	1.13434	0.87919	0.860602	0.155514	0.75201	0.923736	FALSE	-0.0308273	0.956179	0.999802
LOC9268840	LOC_Os01g04250	uncharacterized LOC9268840	0.0978049	0.963611	0	0.247052	3.30047	0.220712	NA	FALSE	NA	0.0420754	0.288416
LOC4324859	LOC_Os01g62990	rop guanine nucleotide exchange factor 7	0.451563	0	1.08034	0	NA	0.262197	0.619693	FALSE	NA	0.00134494	0.0520196
LOC4347194	LOC_Os09g27250	uncharacterized LOC4347194	0.530068	0	1.00604	0.677409	NA	0.295655	NA	FALSE	-0.570589	0.508712	0.861845
LOC4328874	LOC_Os02g14980	sodium/calcium exchanger NCL2-like	0	0	0.792523	0.243054	NA	0.633989	NA	FALSE	-1.70518	0.0990187	0.424416
LOC9268590	LOC_Os11g07580	uncharacterized LOC9268590	0	0	1.11017	0	NA	0.463136	NA	FALSE	NA	0.0115818	0.151803
LOC9267626	LOC_Os02g06560	uncharacterized LOC9267626	0	0	1.09867	0.12354	NA	0.562643	NA	FALSE	-3.15271	0.0131	0.162117
LOC4328399	LOC_Os02g06770	uncharacterized LOC4328399	0.121624	0	0.475651	1.71556	NA	0.493679	0.843631	FALSE	1.8507	0.0108086	0.146424
LOC4347593	LOC_Os09g34250	UDP-glucosyltransferase UGT13248	2.4401	0	2.73589	2.15206	NA	0.403915	NA	FALSE	-0.346292	0.660102	0.93467
LOC112936052	LOC_Os04g38980	pentatricopeptide repeat-containing protein At4g39952, mitochondrial-like	0	0	0.156911	0	NA	0.649757	NA	FALSE	NA	0.101843	0.429144
LOC4329651	LOC_Os02g34900	uncharacterized LOC4329651	0	0	0.103484	0	NA	0.536785	NA	FALSE	NA	0.249755	0.649135
LOC4337473	LOC_Os04g58990	serine/threonine-protein kinase ATG1t	0.899481	1.83451	0.361742	0.426411	1.02823	0.706032	0.905361	FALSE	0.237281	0.803401	0.983416
LOC4337345	LOC_Os04g57380	probable carboxylesterase Os04g0669600	1.02066	0	0.101086	0.919619	NA	0.236159	NA	FALSE	3.18546	0.00790895	0.126481
LOC4336093	LOC_Os04g39170	uncharacterized LOC4336093	0.795252	0	0.525175	0.668545	NA	0.0758494	0.321457	FALSE	0.348227	0.826846	0.989993
LOC4339695	LOC_Os05g50100	uncharacterized LOC4339695	2.50563	6.68791	1.9143	0.921695	1.41638	0.291102	0.652096	FALSE	-1.05446	0.352847	0.753026
LOC4336848	LOC_Os04g50870	HBS1-like protein	1.08	0	1.23889	0.739364	NA	0.193477	0.539385	FALSE	-0.744694	0.471959	0.841694
LOC9269371	LOC_Os11g06580	putative F-box protein At3g16210	0	0	0.394659	0.672587	NA	0.583581	NA	FALSE	0.769114	0.492438	0.852306
LOC9267407	LOC_Os11g34840	phosphatidate cytidylyltransferase, mitochondrial	0	3.24649	0	0.869931	NA	7.17913e-05	0.00475604	FALSE	NA	0.0400341	0.282683
LOC4337920	LOC_Os05g07600	uncharacterized LOC4337920	0	1.54724	0.0762509	0.807972	NA	0.0622332	0.28127	FALSE	3.40548	0.167442	0.540389
LOC4347381	LOC_Os09g30220	disease resistance protein RPM1	0	0	0	0	NA	0.657871	NA	FALSE	NA	0.959729	0.999802
LOC4347919	LOC_Os09g39770	protein SRC2	3.95762	0.435747	4.06366	3.14852	-3.18307	0.155144	0.483798	FALSE	-0.368105	0.538349	0.87587
LOC4325699	LOC_Os01g04390	uncharacterized LOC4325699	0.617735	0	0.386391	0	NA	0.577597	NA	FALSE	NA	0.0132546	0.162929
LOC4339245	LOC_Os05g42280	uncharacterized LOC4339245	0	0	0.405329	0	NA	0.624867	NA	FALSE	NA	0.0129894	0.161424
LOC4351553	LOC_Os12g06180	putative HVA22-like protein g	1.27031	0	1.71346	0.798016	NA	0.0430237	NA	FALSE	-1.10243	0.135193	0.488078
LOC9269040	LOC_Os12g39520	uncharacterized LOC9269040	0	1.30798	0.308869	0.245639	NA	0.0700292	0.304599	FALSE	-0.330454	0.833168	0.991603
LOC4330202	LOC_Os02g43940	ethylene-responsive transcription factor TINY	0.635558	2.11175	0.722802	1.16708	1.73234	0.519393	0.856448	FALSE	0.691233	0.581672	0.897892
LOC4337119	LOC_Os04g54080	G-type lectin S-receptor-like serine/threonine-protein kinase B120	0	0	0	0	NA	0.628975	NA	FALSE	NA	0.968276	0.999802
LOC9267990	LOC_Os07g23970	E3 ubiquitin-protein ligase EL5-like	0.553898	0	0.489613	0.621746	NA	0.360698	NA	FALSE	0.344685	0.895414	0.999802
LOC4339960	LOC_Os06g03520	uncharacterized LOC4339960	1.64336	0	0.0538748	0.122328	NA	0.0426303	NA	FALSE	1.18307	0.545146	0.8795
LOC4325384	LOC_Os01g72760	premnaspirodiene oxygenase	0	0	2.71507	1.79195	NA	0.621704	NA	FALSE	-0.599463	0.285624	0.690865
LOC112936630	LOC_Os10g35730	pentatricopeptide repeat-containing protein At2g20710, mitochondrial-like	0.813393	2.3751	1.44625	0.865423	1.54597	0.076544	0.323003	FALSE	-0.740843	0.529738	0.872313
LOC4347495	LOC_Os09g32620	chloroplast envelope quinone oxidoreductase homolog	0.63844	3.492	0.878905	0.983822	2.45143	0.112759	0.411775	FALSE	0.16269	0.85481	0.996049
[truncated: 27,371 more rows]
