# Supplementary material for: A translational regulator MHZ9 modulates ethylene signaling in rice
Source: Nat Commun. 2023 Aug 4;14:4674. doi: 10.1038/s41467-023-40429-0 (PMC10403538; doi:10.1038/s41467-023-40429-0)
Supplement: Supplementary file 4 — Supplementary Data 1-12 [file 41467_2023_40429_MOESM4_ESM.zip › Supplementary Data/Supplementary Data 1 MHZ9 binding proteins identified by MHZ9-GFP IP-MS.xlsx]

## Sheet: Candidates identified by IP-MS
Supplementary Data 1 MHZ9 binding proteins identified by MHZ9-GFP IP-MS
Results from the analysis of MHZ9 interaction protein candidates by using immunoprecipitation-mass spectrometry (IP-MS) with 2-d-old etiolated 35S::GFP-MHZ9 transgenic rice seedlings after treatment with 10 μL/L of ethylene for 8 h. The wild type (Nipponbare) rice seedlings under the same condition was used as negative control. The locus_ID and description indicate the Oryza sativa (RGAPv7) RGAP1…
Locus_ID	Description	PepCount	UniquePepCount	CoverPercent	Score	ExpectValue
		Sequence	MH+	Diff(MH+)
LOC_Os01g69990.1	MHZ9,GYF domain containing protein	5	5	0.0346
		K.DLTMEQNEFGLSGIR.E	1709.82	0.00217	57.12	0.000244
		K.VISSEVANTTGMQR.D	1492.74	-1e-05	38.89	0.00675
		R.FAALGK.D	606.361	0.00024	27.13	0.0792
		R.MPEGAADK.K	818.371	0.00213	23.16	0.0623
		R.NVFDADSSLR.W	1123.54	0.001	20.9	0.348
LOC_Os07g06130.1	OsEIN2,ethylene-insensitive protein	1	1	0.0055
		R.LSSKGQQ.-	747.4	0.00071	36.13	0.019
LOC_Os03g15590.1	eukaryotic translation initiation factor (OseIF4E3)	2	2	0.1053
		K.EGIRPLWEDPANR.S	1552.79	7e-05	25.23	0.184
		R.FNEDILSVWNR.N	1392.69	0.00094	52	0.000425
LOC_Os07g44620.1	eukaryotic translation initiation factor 6 (OseIF6)	1	1	0.0244
		R.LCVGNK.N	690.36	0	25.89	0.157
LOC_Os05g45660.2	plasminogen activator inhibitor 1 RNA-binding protein	1	1	0.0318
		K.AAAAAAAPAAGK.G	940.521	9e-05	34.94	0.0108
LOC_Os01g60740.1	LTPL16 - Protease inhibitor/seed storage/LTP family protein precursor	4	4	0.3902
		K.CNVSLPYK.I	980.487	4e-05	42.26	0.00295
		K.NVANGASGGPYITR.A	1376.69	-0.00019	43.68	0.00268
		R.AAALPSK.C	657.393	-0.00019	49.55	0.000358
		R.ACCGGIQSLLAAANNTPDR.R	1988.93	0.00553	28.98	0.0576
LOC_Os02g11060.1	WD domain, G-beta repeat domain containing protein	4	4	0.1429
		K.ATVTSAEVSQDGR.Y	1320.64	0.00018	51.83	0.000292
		K.SYNMPCNVESASLEPK.Y	1825.81	0.00293	20.35	0.133
		K.VNTVSDAAR.K	932.48	0.0007	41.77	0.00366
		R.AASGSADFSAK.V	1011.47	-0.00014	22.68	0.261
LOC_Os01g13690.2	ligA	3	3	0.0695
		K.ILAGCTAK.R	833.455	-0.00073	21.17	0.514
		R.HIAADEAK.R	854.437	0.00066	23.88	0.194
		R.LLALAPR.L	753.498	0.00012	37.88	0.00053
LOC_Os02g13990.1	U2 small nuclear ribonucleoprotein A	3	3	0.1158
		K.AAIVNSQTLEEVAR.L	1500.8	9e-05	20.52	0.507
		K.LENFPYLNR.L	1165.6	0.01432	24.46	0.187
		R.LGTLLVNNNR.I	1113.64	0.00264	31.07	0.0295
LOC_Os05g31000.1	nascent polypeptide-associated complex subunit alpha	3	3	0.1311
		K.QEEELR.A	803.389	-4e-05	36.15	0.00887
		K.SPTSDTYVIFGEAK.I	1514.74	-0.00255	96.94	8.55e-09
		R.AQIEEQK.L	845.436	-0.00015	31.99	0.0481
LOC_Os05g46430.1	60S ribosomal protein L28-1	3	3	0.1757
		K.DAAVVLSTTK.T	1004.56	-9e-05	53.13	0.000263
		K.TVTIQPSGVK.D	1029.59	-0.00024	30.93	0.0467
		R.LSSVYR.S	724.399	0.0008	25.33	0.0761
LOC_Os06g12990.1	tRNA methyltransferase	3	3	0.1115
		K.LLSTATEEGQK.V	1176.61	0.00014	57.07	0.000145
		K.YDNISVVR.T	965.505	0.00148	41.12	0.00317
		R.YFPSGEGEAR.Q	1112.5	0.00057	27	0.0347
LOC_Os07g14270.3	calreticulin precursor protein	3	3	0.0612
LOC_Os07g14270.1	calreticulin precursor protein	3	3	0.059
LOC_Os07g14270.2	calreticulin precursor protein	3	3	0.0605
		K.AAFDEAEK.K	880.405	-0.0001	26.62	0.0518
		K.KPEGYDDIPK.E	1161.58	-0.00171	22.52	0.317
		R.FEDGWESR.W ! K.FEDGWESR.W	1025.43	-0.00123	34.31	0.00456
LOC_Os10g02040.2	peroxidase precursor	3	3	0.0708
LOC_Os10g02040.1	peroxidase precursor	3	3	0.0772
		R.GFLQSDQELK.S	1164.59	-0.0006	21.58	0.419
		R.VLIDAHR.S	823.478	-0.00133	30.62	0.0234
		R.VQCQFVTDR.L	1152.55	0.00052	31.25	0.0317
LOC_Os01g07810.1	protein of unknown function domain containing protein	2	2	0.1176
LOC_Os01g07810.2	protein of unknown function domain containing protein	2	2	0.1364
		R.IQVSNTK.K	789.446	-0.00032	25.17	0.195
		R.TSTVEINDESR.V	1250.59	0.00059	44.85	0.00106
LOC_Os01g47490.2	Lg106	2	2	0.1469
LOC_Os01g47490.3	Lg106	2	2	0.1469
LOC_Os01g47490.1	Lg106	2	2	0.1469
		K.LQPTQQHAR.A	1078.58	-0.00124	24.78	0.923
		R.AYFDSADWALGK.S ! R.AYFDSADWALGK.V ! R.AYFDSADWALGK.Q ! R.AYFDSADWALGK.E	1343.63	-0.00263	33.27	0.0136
LOC_Os01g59600.1	peptidase, T1 family	2	2	0.06
LOC_Os01g59600.2	peptidase, T1 family	2	2	0.06
		K.LSELTCR.E	878.44	-0.00171	32.99	0.0346
		R.EGIVEVAK.I	844.477	-0.00148	27.49	0.174
LOC_Os01g67530.1	AMP-binding enzyme	2	2	0.0587
		K.IVDPSTGEALGPGQR.G	1496.77	0.00207	35.46	0.019
		R.CVVIGSDEYGR.L	1254.58	0.0008	26.1	0.067
LOC_Os02g02850.1	bifunctional protein folD	2	2	0.0349
		K.KPEEITR.Q	872.484	-0.00095	23.23	0.543
		R.LAMQGR.D	675.361	0.00271	25.14	1
LOC_Os02g56990.1	ribosomal protein L37	2	2	0.2083
		K.STCSSCGYPAAR.I	1316.54	-0.00075	56.36	9.6e-06
		R.EGTEAAPR.K	830.4	-9e-05	51.18	0.000115
LOC_Os03g46770.1	RNA recognition motif containing protein	2	2	0.1166
		K.IIEIR.F ! K.IIEIR.W ! R.IIELR.S ! R.ILEIR.N ! R.ILEIR.F ! K.ILELR.Q ! K.ILELR.L ! R.ILELR.A ! R.ILELR.N ! R.ILELR.D ! K.ILELR.I ! K.ILELR.R ! R.ILELR.I ! K.ILELR.K ! R.LIEIR.N ! R.LIELR.S ! R.LLEIR.W ! R.LLELR.S ! R.LLELR.R ! R.LLELR.V ! R.LLELR.E ! R.LLELR.D	643.414	-0.00102	27.39	0.134
		K.LQEELR.S ! R.LQEELR.L ! K.LQEELR.T	787.431	-0.00111	39.05	0.0149
LOC_Os05g11710.1	ribosomal protein L5	2	2	0.1093
LOC_Os06g35730.1	ribosomal protein L5	2	2	0.1093
LOC_Os01g10820.1	ribosomal protein L5	2	2	0.1093
		K.VLEQLSGQSPVFSK.A	1518.82	0.00451	21.15	0.494
		R.VGIQHR.V	709.41	0.00046	34.41	0.00978
LOC_Os05g46480.2	late embryogenesis abundant protein, group 3	2	2	0.1095
LOC_Os05g46480.1	late embryogenesis abundant protein, group 3	2	2	0.1095
		K.AGQVMGASK.D	848.429	0.00133	39.49	0.00735
		K.TGSVLQQASEQVK.S	1374.72	0.00021	21.86	0.397
LOC_Os06g40040.1	protein of unknown function domain containing protein	2	2	0.1128
LOC_Os06g40040.2	protein of unknown function domain containing protein	2	2	0.1181
LOC_Os02g10810.1	protein of unknown function domain containing protein	2	2	0.1027
		K.NNGLAVEK.K	844.452	-0.00122	32.58	0.0423
		R.IQVSNTK.K	789.446	-0.00032	25.17	0.195
LOC_Os07g33898.1	60S ribosomal protein L44	2	2	0.1509
LOC_Os07g33860.1	60S ribosomal protein L44	2	2	0.1194
LOC_Os07g33997.1	60S ribosomal protein L44	2	2	0.1509
LOC_Os07g26740.1	60S ribosomal protein L44	2	2	0.1509
		K.HFEIGGDK.K	902.437	0.00131	24.24	0.0849
		R.EGTEATPR.K	860.411	-0.0001	46.21	0.000579
LOC_Os08g06550.1	acyl CoA binding protein	2	2	0.25
		K.SKEEAMSDYITK.V	1401.66	-0.00034	25.14	0.103
		K.TLPESTSNENK.L	1219.58	0.0008	25.49	0.118
LOC_Os08g44770.2	copper/zinc superoxide dismutase	2	2	0.1346
LOC_Os08g44770.1	copper/zinc superoxide dismutase	2	2	0.1321
		K.GGHELSLSTGNAGGR.L	1412.69	0.00057	24.11	0.281
		R.AFVVHELEDDLGK.G	1471.74	0.00245	43.35	0.00276
LOC_Os09g31080.1	induced stolen tip protein TUB8	2	2	0.1987
LOC_Os09g31080.3	induced stolen tip protein TUB8	2	2	0.219
		K.EEVAPEPAAAAEAEAK.E	1582.76	-0.00056	45.18	0.00139
		K.VEEAAPVAEPEAEK.A	1468.72	0.00141	23.74	0.204
LOC_Os10g01760.1	peroxidase precursor	2	2	0.073
		R.IPASLIR.L	769.493	-0.0005	22.63	0.456
		R.VIQDAR.V ! K.VLQDAR.Y	701.394	-0.00067	29.27	0.192
LOC_Os11g02400.2	LTPL8 - Protease inhibitor/seed storage/LTP family protein precursor	2	2	0.2051
LOC_Os11g02400.1	LTPL8 - Protease inhibitor/seed storage/LTP family protein precursor	2	2	0.2017
		K.CGVNVGFPISLSTDCSK.V ! K.CGVNVGFPISLSTDCSK.-	1840.86	-0.00338	39.39	0.00461
		K.TLAGTIK.S	703.435	-0.00059	22.84	0.236
LOC_Os12g05050.1	stem-specific protein TSJT1	2	2	0.0711
		K.EEEICGATFK.V	1183.53	-0.00207	34.83	0.00697
		K.VTAVPAK.E	685.424	-0.00043	26.85	0.112
LOC_Os12g17550.1	expressed protein	2	2	0.0122
		R.EIIEK.Y ! K.EILEK.H ! R.EILEK.A ! R.EILEK.L ! R.EILEK.D ! K.EILEK.A ! K.EILEK.K ! K.EILEK.V ! R.EILEK.E ! K.ELIEK.G ! K.ELIEK.L ! K.ELIEK.D ! R.ELIEK.V ! K.ELIEK.H ! R.ELIEK.L ! K.ELLEK.S ! K.ELLEK.L ! R.ELLEK.L ! R.ELLEK.Q ! R.ELLEK.D ! K.ELLEK.Y ! R.ELLEK.S ! K.ELLEK.I ! K.ELLEK.W	631.366	-0.00248	25.99	0.317
		R.LSDPKM*K.D	834.439	-0.0002	20.02	0.604
LOC_Os03g20640.1	expressed protein	2	1	0.0285
		-.MAMGLPGLR.C	945.501	-0.01031	28.82	0.143
		-.MAMGLPGLR.C	945.501	-0.00896	21.76	0.582
LOC_Os03g46640.1	deoxyuridine 5-triphosphate nucleotidohydrolase	2	1	0.0487
		-.M*AGKLGAICSR.L	1179.6	-0.00405	20.12	0.675
		-.M*AGKLGAICSR.L	1179.6	-0.00359	21.81	0.457
ChrSy.fgenesh.mRNA.82	expressed protein	1	1	0.0157
LOC_Os03g01014.1	expressed protein	1	1	0.0157
		R.LGAVVR.L	614.398	-0.00142	32.54	0.0348
LOC_Os01g03730.1	nuclease PA3	1	1	0.0227
		R.LAQAGIR.L	728.441	-0.0002	33.39	0.027
LOC_Os01g09580.1	CAMK_CAMK_like_Aur_like.1 - CAMK includes calcium/calmodulin depedent protein kinases	1	1	0.0338
		-.MWLGFVCSIR.H	1268.63	-0.01413	27.43	0.129
LOC_Os01g11240.1	DUF538 domain containing protein	1	1	0.0655
		K.VPAAAAAANGK.E	940.521	-0.00056	30.74	0.0283
LOC_Os01g11970.1	expressed protein	1	1	0.0403
		R.LAADEPVEGK.L	1028.53	0.0002	33.53	0.0199
LOC_Os01g12830.2	erythronate-4-phosphate dehydrogenase domain containing protein
LOC_Os06g03500.1	NBS-LRR disease resistance protein	1
LOC_Os01g12830.1	erythronate-4-phosphate dehydrogenase domain containing protein	1	1	0.0158
		R.HIVNR.E ! R.HIVNR.K ! R.HLVNR.W	638.373	-0.00125	23.39	0.203
LOC_Os01g13210.1	salt stress root protein RS1	1	1	0.039
LOC_Os01g13210.2	salt stress root protein RS1	1	1	0.039
		R.EVAVEEEK.K	932.457	0.00017	26.06	0.0962
LOC_Os01g16450.1	peroxidase precursor	1	1	0.0277
		K.ASCSSVTPR.L	964.452	-0.00307	42.98	0.0018
LOC_Os01g16890.1	ribosomal protein L7Ae	1	1	0.0536
LOC_Os01g16890.2	ribosomal protein L7Ae	1	1	0.0561
LOC_Os01g59730.1	ribosomal protein L7Ae	1	1	0.0531
LOC_Os01g16890.3	ribosomal protein L7Ae	1	1	0.0682
LOC_Os05g41110.1	ribosomal protein L7Ae	1	1	0.0462
LOC_Os05g41110.2	ribosomal protein L7Ae	1	1	0.0531
		K.LQLVMK.S	731.448	0.00027	22.19	0.46
LOC_Os01g34700.1	dienelactone hydrolase family protein	1	1	0.0284
LOC_Os01g34700.2	dienelactone hydrolase family protein	1	1	0.0335
LOC_Os01g34700.3	dienelactone hydrolase family protein	1	1	0.043
		R.ALIPDLYR.G	960.551	0.00134	20.09	0.621
LOC_Os01g36294.1	cytochrome P450	1	1	0.0138
LOC_Os08g01510.1	cytochrome P450	1	1	0.0103
		R.NKLFR.Q ! R.NKLFR.E	677.409	0.01098	23.72	0.597
LOC_Os01g37770.1	RWD domain containing protein	1	1	0.0565
		K.EIDPSESGLSTTAR.C	1462.7	-0.00249	36.81	0.00998
LOC_Os01g37842.1	expressed protein	1	1	0.0217
		R.LIDAEK.S	688.388	6e-05	27.78	0.252
LOC_Os01g38620.1	3-5 exonuclease/ nucleic acid binding protein	1	1	0.0227
LOC_Os01g38620.3	3-5 exonuclease/ nucleic acid binding protein	1	1	0.0338
LOC_Os01g38620.2	3-5 exonuclease/ nucleic acid binding protein	1	1	0.0227
		K.MMEKLSK.V	866.447	0.00206	21.15	0.284
LOC_Os01g42030.1	mitochondrial chaperone BCS1	1	1	0.0185
		R.INTDMQRLR.V	1146.6	0.01426	23.88	0.545
LOC_Os01g42820.1	RNA recognition motif containing protein	1	1	0.0134
LOC_Os01g42820.3	RNA recognition motif containing protein	1	1	0.0134
LOC_Os07g04280.1	expressed protein	1	1	0.0181
LOC_Os01g42820.2	RNA recognition motif containing protein	1	1	0.0134
		K.LAIEGK.K ! K.LALEGK.A	630.382	0.00075	41.81	0.00601
LOC_Os01g43090.1	oxidoreductase, aldo/keto reductase family protein	1	1	0.0261
		K.VNLTDDDLK.E	1032.52	-0.00024	26.08	0.195
LOC_Os01g45390.2	HD domain containing protein 2	1	1	0.0451
		K.VLDEFFLSTAGK.F	1326.69	0.00067	40.36	0.00399
LOC_Os01g52270.1	NB-ARC domain containing protein	1	1	0.0139
		K.LAFGSR.D	650.362	-0.0001	35.64	0.0188
LOC_Os01g52480.1	senescence-associated protein	1	1	0.0231
		R.GIREETLLR.V	1086.63	0.01055	20.71	0.377
LOC_Os01g56020.1	expressed protein	1	1	0.0169
		R.GGEAELDRADAK.E	1231.59	-0.01043	20.34	1.07
LOC_Os01g60190.1	2,3-bisphosphoglycerate-independent phosphoglycerate mutase	1	1	0.0232
LOC_Os01g60190.2	2,3-bisphosphoglycerate-independent phosphoglycerate mutase	1	1	0.0232
		R.GWDAQVLGEAPYK.F	1433.71	0.00424	32.55	0.0234
LOC_Os01g62750.1	expressed protein	1	1	0.0118
		R.MVMAK.F	579.299	0.00178	22.74	0.897
LOC_Os01g63410.1	expressed protein	1	1	0.023
		K.VKDIAK.E	673.424	-0.00164	23.12	0.558
LOC_Os01g63780.2	nsp1-like C-terminal region family protein	1	1	0.0565
LOC_Os01g63780.1	nsp1-like C-terminal region family protein	1	1	0.0433
		K.VVETQTSLER.Q	1161.61	0.00059	22.84	0.428
LOC_Os01g64000.1 ABI5	bZIP transcription factor	1	1	0.0154
		K.QMLVEK.M	747.407	0.0036	21.64	0.598
LOC_Os01g65690.2	4,5-DOPA dioxygenase extradiol	1	1	0.0287
LOC_Os01g65690.1	4,5-DOPA dioxygenase extradiol	1	1	0.0214
		R.FTTTTK.N	698.372	0.00022	28.16	0.0314
LOC_Os01g66830.1	pectinacetylesterase domain containing protein	1	1	0.0145
		-.MATSSK.L	624.302	-0.01144	20.61	0.174
LOC_Os01g66890.2	BTBZ1 - Bric-a-Brac, Tramtrack, and Broad Complex BTB domain with TAZ zinc finger and Calmodulin-binding domains	1	1	0.0169
LOC_Os01g66890.1	BTBZ1 - Bric-a-Brac, Tramtrack, and Broad Complex BTB domain with TAZ zinc finger and Calmodulin-binding domains	1	1	0.0169
		K.GIELLLR.H	813.519	9e-05	21.97	0.17
LOC_Os01g74510.1	KIP1	1	1	0.0064
		R.LAEVEK.T	688.388	0.00065	32.87	0.0597
LOC_Os02g03750.1	polygalacturonase	1	1	0.0138
		R.VSGVVFR.N	763.446	-0.0064	24.53	0.505
LOC_Os02g05800.1	expressed protein	1	1	0.02
		K.SNYHDLHK.T	1013.48	0.0004	22.11	0.656
LOC_Os02g06570.1	CAMK_KIN1/SNF1/Nim1_like.13 - CAMK includes calcium/calmodulin depedent protein kinases	1	1	0.0101
LOC_Os01g18800.5	CAMK_KIN1/SNF1/Nim1_like.9 - CAMK includes calcium/calmodulin depedent protein kinases	1	1	0.0289
LOC_Os05g39900.1	CBL-interacting serine/threonine-protein kinase 15	1	1	0.0185
LOC_Os02g06570.2	CAMK_KIN1/SNF1/Nim1_like.13 - CAMK includes calcium/calmodulin depedent protein kinases	1	1	0.0101
LOC_Os01g18800.1	CAMK_KIN1/SNF1/Nim1_like.9 - CAMK includes calcium/calmodulin depedent protein kinases	1	1	0.0108
LOC_Os01g18800.3	CAMK_KIN1/SNF1/Nim1_like.9 - CAMK includes calcium/calmodulin depedent protein kinases	1	1	0.0134
LOC_Os01g18800.2	CAMK_KIN1/SNF1/Nim1_like.9 - CAMK includes calcium/calmodulin depedent protein kinases	1	1	0.0117
LOC_Os01g10890.1	CAMK_KIN1/SNF1/Nim1_like.8 - CAMK includes calcium/calmodulin depedent protein kinases	1	1	0.0108
LOC_Os12g41090.1	CAMK_KIN1/SNF1/Nim1_like.38 - CAMK includes calcium/calmodulin depedent protein kinases	1	1	0.0114
LOC_Os07g48760.1	CAMK_KIN1/SNF1/Nim1_like.32 - CAMK includes calcium/calmodulin depedent protein kinases	1	1	0.0112
LOC_Os12g02200.1	CAMK_KIN1/SNF1/Nim1_like.6 - CAMK includes calcium/calmodulin depedent protein kinases	1	1	0.0114
LOC_Os12g02200.2	CAMK_KIN1/SNF1/Nim1_like.6 - CAMK includes calcium/calmodulin depedent protein kinases	1	1	0.0114
LOC_Os07g05620.1	CAMK_KIN1/SNF1/Nim1_like.28 - CAMK includes calcium/calmodulin depedent protein kinases	1	1	0.0111
LOC_Os07g05620.2	CAMK_KIN1/SNF1/Nim1_like.28 - CAMK includes calcium/calmodulin depedent protein kinases	1	1	0.0111
LOC_Os11g02240.1	CAMK_KIN1/SNF1/Nim1_like.4 - CAMK includes calcium/calmodulin depedent protein kinases	1	1	0.0115
LOC_Os03g20380.2	CAMK_KIN1/SNF1/Nim1_like.2 - CAMK includes calcium/calmodulin depedent protein kinases	1	1	0.0116
LOC_Os03g20380.8	CAMK_KIN1/SNF1/Nim1_like.2 - CAMK includes calcium/calmodulin depedent protein kinases	1	1	0.0187
LOC_Os11g03970.1	CAMK_KIN1/SNF1/Nim1_like.5 - CAMK includes calcium/calmodulin depedent protein kinases	1	1	0.011
LOC_Os03g20380.3	CAMK_KIN1/SNF1/Nim1_like.2 - CAMK includes calcium/calmodulin depedent protein kinases	1	1	0.0131
LOC_Os02g28810.1	ribosomal protein	1	1	0.0209
LOC_Os01g55450.1	CAMK_KIN1/SNF1/Nim1_like.11 - CAMK includes calcium/calmodulin depedent protein kinases	1	1	0.0092
LOC_Os03g20380.1	CAMK_KIN1/SNF1/Nim1_like.2 - CAMK includes calcium/calmodulin depedent protein kinases	1	1	0.0111
LOC_Os04g28180.1	ribosomal protein	1	1	0.0225
LOC_Os11g03970.2	CAMK_KIN1/SNF1/Nim1_like.5 - CAMK includes calcium/calmodulin depedent protein kinases	1	1	0.011
LOC_Os05g26940.1	CAMK_KIN1/SNF1/Nim1_like.23 - CAMK includes calcium/calmodulin depedent protein kinases	1	1	0.0111
LOC_Os05g11790.1	CAMK_KIN1/SNF1/Nim1_like.19 - CAMK includes calcium/calmodulin depedent protein kinases	1	1	0.0107
LOC_Os09g25090.1	CAMK_KIN1/SNF1/Nim1_like.34 - CAMK includes calcium/calmodulin depedent protein kinases	1	1	0.0109
LOC_Os05g43840.1	CAMK_KIN1/SNF1/Nim1_like.25 - CAMK includes calcium/calmodulin depedent protein kinases	1	1	0.0098
LOC_Os12g03810.3	CAMK_KIN1/SNF1/Nim1_like.37 - CAMK includes calcium/calmodulin depedent protein kinases	1	1	0.021
LOC_Os12g03810.2	CAMK_KIN1/SNF1/Nim1_like.37 - CAMK includes calcium/calmodulin depedent protein kinases	1	1	0.0114
LOC_Os03g43440.1	CAMK_KIN1/SNF1/Nim1_like.17 - CAMK includes calcium/calmodulin depedent protein kinases	1	1	0.0112
LOC_Os03g25070.1	CAMK_CAMK_like.18 - CAMK includes calcium/calmodulin depedent protein kinases	1	1	0.0083
		R.YEIGR.T ! R.YEIGR.Q ! R.YELGR.M ! K.YELGR.V ! K.YELGR.Q ! K.YELGR.T ! K.YELGR.E ! K.YELGR.L ! R.YELGR.S ! R.YELGR.V ! R.YELGR.L ! R.YELGR.T ! K.YELGR.A ! K.YELGR.M	637.33	-0.00154	28.34	0.272
LOC_Os02g08400.1	HLS	1	1	0.0166
		R.ASLAAAR.A	659.383	0.00054	21.2	1.6
LOC_Os02g21390.1	expressed protein	1	1	0.0327
		R.GLVTTEAAGAR.S	1045.56	0.00392	44.02	0.00615
LOC_Os02g33610.1	metallo-beta-lactamase	1	1	0.0079
LOC_Os02g33610.2	metallo-beta-lactamase	1	1	0.0099
		R.LTELGPK.I	757.445	-0.01399	26.72	0.142
LOC_Os02g35750.1	pentatricopeptide repeat domain containing protein	1	1	0.0108
LOC_Os02g35750.2	pentatricopeptide repeat domain containing protein	1	1	0.0108
LOC_Os03g11020.1	PPR repeat containing protein	1	1	0.0113
LOC_Os02g35750.3	pentatricopeptide repeat domain containing protein	1	1	0.0175
		K.LLDEMR.D ! K.LLDEMR.E	776.397	-0.00671	21.66	0.44
LOC_Os02g36600.1	aldose 1-epimerase	1	1	0.0158
		R.FTLDGK.T	680.361	-0.01141	22.35	0.233
LOC_Os02g36749.1	expressed protein	1	1	0.0257
		R.ISRDETR.R	876.453	-0.00369	21.26	0.504
LOC_Os02g37856.1	expressed protein	1	1	0.021
		R.IESIR.I ! R.LESIR.I ! R.LESIR.D ! R.LESIR.Q ! R.LESIR.L ! R.LESIR.M ! R.LESIR.R ! R.LESLR.V ! R.LESLR.R ! R.LESLR.M ! R.LESLR.I ! K.LESLR.H ! K.LESLR.L ! K.LESLR.I	617.362	-0.00065	27.09	0.276
LOC_Os02g44810.1	tRNA pseudouridine synthase family protein	1	1	0.0155
		R.AGAVPEADR.A	885.442	-0.00025	20.33	0.236
LOC_Os02g47140.1	L11 domain containing ribosomal protein	1	1	0.0778
LOC_Os02g47140.2	L11 domain containing ribosomal protein	1	1	0.0778
LOC_Os04g50990.1	L11 domain containing ribosomal protein	1	1	0.0778
		K.VSVVPSAAALVIK.A	1253.78	-0.00146	23.35	0.0307
LOC_Os02g48870.1	aspartic proteinase nepenthesin-2 precursor	1	1	0.028
		R.DTLTLSGASDAVK.G	1277.66	-0.00159	31.67	0.125
LOC_Os02g49610.2	ribosomal protein L7Ae	1	1	0.0806
LOC_Os02g49610.1	ribosomal protein L7Ae	1	1	0.0662
LOC_Os06g16290.1	ribosomal protein L7Ae	1	1	0.0662
		K.EDLATAGTTK.R	1006.51	0.00064	27.57	0.0974
LOC_Os02g51060.1	CSLA6 - cellulose synthase-like family A; mannan synthase	1	1	0.015
		R.KECERWGK.K	1092.53	0.02074	21.13	0.202
LOC_Os02g53060.1	peptidase, T1 family	1	1	0.0283
LOC_Os06g04800.1	peptidase, T1 family	1	1	0.0283
		R.LLAYQNK.N	849.483	-0.00068	39.56	0.0127
LOC_Os02g54254.1	saccharopine dehydrogenase	1	1	0.0066
LOC_Os02g54254.2	saccharopine dehydrogenase	1	1	0.0067
LOC_Os02g54254.3	saccharopine dehydrogenase	1	1	0.0131
		R.LLLGGGK.R	657.429	6e-05	21.61	0.568
LOC_Os02g56200.1	ELMO/CED-12 family protein	1	1	0.0073
LOC_Os02g56200.2	ELMO/CED-12 family protein	1	1	0.0085
		R.LLDLVNK.G	814.503	0.00998	23.77	0.241
LOC_Os03g07180.3	embryonic protein DC-8	1	1	0.0169
LOC_Os03g07180.1	embryonic protein DC-8	1	1	0.015
LOC_Os03g07180.2	embryonic protein DC-8	1	1	0.0157
		K.AQETLR.Q	717.389	0.00291	21.04	0.802
LOC_Os03g11060.1	MFP1 attachment factor 1	1	1	0.0897
		R.YGAVPAADAEPAAR.G	1358.67	-5e-05	23.87	0.176
LOC_Os03g13760.2	LSM domain containing protein	1	1	0.0645
LOC_Os03g13760.1	LSM domain containing protein	1	1	0.0451
LOC_Os02g01250.1	LSM domain containing protein	1	1	0.0451
		K.TGEVYR.G	724.362	-0.0001	31.41	0.0182
LOC_Os03g16874.3	expressed protein	1	1	0.2927
LOC_Os03g16874.1	expressed protein	1	1	0.2927
LOC_Os03g16874.2	expressed protein	1	1	0.2927
		K.KFGGVTKPCM*IEM*VSFLNCLALNK.Q	2789.39	-0.04065	20.12	1.39
LOC_Os03g17450.1	nucleotide binding protein	1	1	0.0377
		K.AILLQGVPR.N	966.609	-0.00046	27.68	0.00921
LOC_Os03g17970.1	expressed protein	1	1	0.0577
		K.ERAYER.E	823.406	0.01415	23.22	0.138
LOC_Os03g19960.1	ATP-dependent RNA helicase	1	1	0.0097
LOC_Os03g19960.2	ATP-dependent RNA helicase	1	1	0.0124
		R.YLEILEK.R	907.513	-0.01101	23.7	0.248
LOC_Os03g22810.1	copper/zinc superoxide dismutase	1	1	0.0369
		K.EHGAPEDETR.H	1140.49	-0.00027	50.54	0.0001
LOC_Os03g23900.1	expressed protein	1	1	0.0148
LOC_Os03g23920.1	expressed protein	1	1	0.0147
		K.GMLLLAR.L	773.47	6e-05	21.88	0.515
LOC_Os03g24650.1	terpene synthase family, metal binding domain containing protein	1	1	0.0154
LOC_Os03g24640.1	terpene synthase	1	1	0.0087
LOC_Os10g39660.1	expressed protein	1	1	0.016
LOC_Os03g24760.1	terpene synthase	1	1	0.0101
		K.LSYAR.D ! K.LSYAR.V	609.335	-0.00088	20.92	0.405
LOC_Os03g27290.1	cytochrome c oxidase subunit	1	1	0.0529
LOC_Os07g42910.1	cytochrome c oxidase subunit	1	1	0.0514
		K.IETAPADFR.F	1019.52	-0.00246	27.54	0.124
LOC_Os03g27320.2	steroid binding protein	1	1	0.0381
		K.AAAPEITGSSNR.T	1173.59	-0.00011	30.58	0.121
LOC_Os03g27350.2	cysteine protease ATG4	1	1	0.0126
LOC_Os03g27350.1	cysteine protease ATG4	1	1	0.0119
		M.TSLPGR.G	630.357	2e-05	40.51	0.00938
LOC_Os03g47140.1	growth regulating factor protein	1	1	0.0187
		K.EGDLSLIK.R	874.488	-0.01144	24.4	0.312
LOC_Os03g47610.4	thiamine biosynthesis protein thiC	1	1	0.0094
LOC_Os03g47610.3	thiamine biosynthesis protein thiC	1	1	0.0094
LOC_Os03g47610.5	thiamine biosynthesis protein thiC	1	1	0.0094
LOC_Os03g47610.6	thiamine biosynthesis protein thiC	1	1	0.0094
LOC_Os03g47610.8	thiamine biosynthesis protein thiC	1	1	0.0094
LOC_Os03g47610.1	thiamine biosynthesis protein thiC	1	1	0.0094
LOC_Os03g47610.2	thiamine biosynthesis protein thiC	1	1	0.0094
		K.ITEDIR.K	746.404	-0.00023	21.55	0.593
LOC_Os03g51520.1	fip1 motif family protein	1	1	0.0058
LOC_Os03g51520.2	fip1 motif family protein	1	1	0.0058
		R.RAKEEDVR.L	1002.53	0.01079	22.71	0.354
LOC_Os03g53800.4	periplasmic beta-glucosidase precursor	1	1	0.016
LOC_Os03g53800.3	periplasmic beta-glucosidase precursor	1	1	0.016
LOC_Os03g53800.2	periplasmic beta-glucosidase precursor	1	1	0.016
LOC_Os03g53800.1	periplasmic beta-glucosidase precursor	1	1	0.016
LOC_Os03g53800.5	periplasmic beta-glucosidase precursor	1	1	0.016
		K.HYVGDGGTVK.G	1032.51	-0.00092	23.94	0.283
LOC_Os03g54890.1	ribosomal protein L13	1	1	0.0338
LOC_Os03g54890.2	ribosomal protein L13	1	1	0.0385
		R.LASIIAK.E	715.471	-0.00057	22.62	0.0916
LOC_Os03g55090.1	alpha-glucan phosphorylast isozyme	1	1	0.0101
		R.ILIDVK.G	700.46	-6e-05	36.22	0.0109
LOC_Os03g55290.1	GASR3 - Gibberellin-regulated GASA/GAST/Snakin family protein precursor	1	1	0.0957
		R.DMTTGHGAR.K	945.421	0.00097	24.25	0.063
LOC_Os03g60180.1	GTPase of unknown function domain containing protein	1	1	0.0122
		K.SQSVFSR.N	810.41	0.00042	22.3	0.191
LOC_Os03g60300.1	expressed protein	1	1	0.0127
		R.LINVTR.L	715.446	0.01156	27.76	0.201
LOC_Os03g63260.3	pentatricopeptide	1	1	0.0131
LOC_Os03g63260.2	pentatricopeptide	1	1	0.0131
LOC_Os03g63260.1	pentatricopeptide	1	1	0.0131
		R.RIFDM*ITGK.S	1096.58	-0.01071	20.27	1.37
LOC_Os03g63380.1	expressed protein	1	1	0.0279
		R.NLHVIR.Y	751.457	-0.00054	31.69	0.00945
LOC_Os03g63400.1	transcription factor BTF3	1	1	0.0755
LOC_Os03g63400.2	transcription factor BTF3	1	1	0.0816
		K.QVAAAGATAQAK.E	1086.59	-5e-05	45.47	0.00145
LOC_Os03g63480.1	ankyrin repeat domain containing protein	1	1	0.0228
		K.TVQSPPAR.G	855.468	-0.00023	28.58	0.09
LOC_Os03g64230.1	expressed protein	1	1	0.0154
		R.LETQIRSM*K.K	1121.6	-0.00751	20.63	0.858
LOC_Os04g05090.1	expressed protein	1	1	0.0077
LOC_Os03g27510.1	OsSCP15 - Putative Serine Carboxypeptidase homologue	1	1	0.0148
		R.ITYAR.K ! R.LTYAR.M ! R.LTYAR.N	623.351	-1e-05	36.24	0.0976
LOC_Os04g05360.1	expressed protein	1	1	0.0118
		R.LIDM*IPELK.D	1087.61	0.00771	22.81	0.373
LOC_Os04g06170.1	expressed protein	1	1	0.0432
		R.GDVTAAR.R	689.358	-0.01104	22.12	1.29
LOC_Os04g07190.1	expressed protein	1	1	0.029
		R.VVVLTSPR.L	870.541	-3e-05	20.22	0.305
LOC_Os04g09390.1	HEV3 - Hevein family protein precursor	1	1	0.0746
		R.DYCGTGCQSGACCSSQR.C	1953.69	-0.00145	27.54	0.000352
LOC_Os04g28990.1	dehydrogenase	1	1	0.018
LOC_Os05g06980.1	expressed protein	1	1	0.0091
		K.DEVLVK.V ! K.DEVLVK.R	702.403	-0.0139	24.43	0.561
LOC_Os04g39520.1	ZOS4-08 - C2H2 zinc finger protein	1	1	0.0098
		R.LQDVETK.H	832.441	0.00662	30.4	0.0813
LOC_Os04g43650.2	L-allo-threonine aldolase	1	1	0.0268
LOC_Os04g43650.1	L-allo-threonine aldolase	1	1	0.0268
		R.NVLAMPAGSK.S	987.529	0.01147	21.7	0.455
LOC_Os04g46460.2	amino acid kinase	1	1	0.0233
LOC_Os02g44000.1	amino acid kinase	1	1	0.0231
LOC_Os04g46460.1	amino acid kinase	1	1	0.0233
		R.VGVEPQFR.N	931.5	-0.00052	22.66	0.449
LOC_Os04g46560.1	lactate/malate dehydrogenase	1	1	0.0227
		R.ALGQVAEK.L	815.462	-0.0018	23.2	0.561
LOC_Os04g53950.2	glycosyl hydrolases family 16 protein, protein	1	1	0.0219
		K.AVANQPVSVAIEAGGR.A	1538.83	-0.00095	42.74	0.00237
LOC_Os04g57440.2	oryzain beta chain precursor	1	1	0.0532
LOC_Os04g57440.1	oryzain beta chain precursor	1	1	0.0343
		K.VVSIDGFEDVPQNDEK.S	1790.84	0.00469	22.42	0.176
LOC_Os04g58960.1	regulator of chromosome condensation	1	1	0.0066
		R.ISSVM*TA.-	724.355	-0.00824	21.34	0.185
LOC_Os04g59494.1	transportin-2	1	1	0.0074
		K.VGDVVELR.R	886.499	-0.0014	44.21	0.00253
LOC_Os05g01500.1	tubulin-specific chaperone E	1	1	0.0366
		K.MASGLISITLKCVGPSM*GEK.Q	2095.06	0.02133	25.51	0.167
LOC_Os05g02820.1	protein transport protein-related	1	1	0.0079
		K.GKLEEAR.I	802.442	-0.00081	23.49	0.614
LOC_Os05g06310.1	60S ribosomal protein L18-3	1	1	0.0899
		R.IVNAGGECLTFDQLALR.A	1876.96	0.00483	24.57	0.205
LOC_Os05g09400.3	30S ribosomal protein S31, chloroplast precursor	1	1	0.0709
LOC_Os05g09400.2	30S ribosomal protein S31, chloroplast precursor	1	1	0.0709
LOC_Os05g09400.1	30S ribosomal protein S31, chloroplast precursor	1	1	0.0647
		R.LFAPPAPPR.K	965.557	0.00202	24.28	0.12
LOC_Os05g19370.1	60S ribosomal protein L15	1	1	0.0341
LOC_Os03g40180.2	60S ribosomal protein L15	1	1	0.0374
LOC_Os03g40180.1	60S ribosomal protein L15	1	1	0.0341
		R.NQTVSLR.R	817.453	-0.00089	20.5	0.922
LOC_Os05g22740.1	hypothetical protein	1	1	0.055
		R.ITLDWK.W	775.435	0.00367	30.69	0.0735
LOC_Os05g23250.1	Leucine Rich Repeat family protein	1	1	0.0061
		R.LAGLLEGR.R	828.494	3e-05	23.37	0.206
LOC_Os05g24970.1	LSM domain containing protein	1	1	0.0561
LOC_Os01g73604.1	LSM domain containing protein	1	1	0.0131
LOC_Os05g24970.2	LSM domain containing protein	1	1	0.0566
		K.ALPVNK.D	641.398	0.00075	23.04	0.405
LOC_Os05g25660.1	expressed protein	1	1	0.028
		K.NMANIGK.Q	747.382	-0.00104	26.76	0.362
LOC_Os05g32190.1	tungus CG8253-PA	1	1	0.0388
		R.VIHAPVFLR.S	1051.64	0.01546	28.84	0.164
LOC_Os05g34650.1	DUF647 domain containing protein	1	1	0.0134
		R.LCGIVPQ.-	786.418	-0.00688	28.58	0.0492
LOC_Os05g35550.1	hypothetical protein	1	1	0.0505
		K.FLMAR.-	637.349	-0.00091	22.85	0.918
LOC_Os05g37040.1	MYB family transcription factor	1	1	0.0526
		R.WVLVASR.L	830.488	-0.00983	25.54	0.345
LOC_Os05g38790.1	IQ calmodulin-binding motif domain containing protein	1	1	0.0167
		R.SAEELAAVK.I	917.494	0.00068	23.5	0.771
LOC_Os05g39830.1	expressed protein	1	1	0.0278
		R.NVVNGR.G	658.363	0.01117	22.04	0.163
LOC_Os05g40910.1	expressed protein	1	1	0.0321
LOC_Os01g12920.1	thioesterase family protein	1	1	0.0343
LOC_Os01g69130.1	dynamin family protein	1	1	0.0073
LOC_Os01g69130.2	dynamin family protein	1	1	0.0077
		R.LAAVAR.R ! R.LAAVAR.H	600.383	0.00011	30.22	0.0456
LOC_Os05g41460.1	cysteine proteinase inhibitor precursor protein	1	1	0.1053
LOC_Os05g41460.2	cysteine proteinase inhibitor precursor protein	1	1	0.127
		R.GSPAM*AEEAQQPRGVK.V	1671.81	-0.01565	22.41	0.977
LOC_Os05g43360.1	NADH dehydrogenase flavoprotein 2, mitochondrial precursor	1	1	0.0291
		K.IVEVAPIR.V	896.556	0.00344	37.04	0.00745
LOC_Os05g43440.1	single-stranded DNA-binding protein	1	1	0.0386
LOC_Os05g43440.2	single-stranded DNA-binding protein	1	1	0.0386
		K.VGQVPVQK.I	854.509	0.0002	22.77	0.105
LOC_Os05g43570.3	AGC_AGC_other_NDRh_TRCd.2 - ACG kinases include homologs to PKA, PKG and PKC	1	1	0.0197
LOC_Os05g43570.1	AGC_AGC_other_NDRh_TRCd.2 - ACG kinases include homologs to PKA, PKG and PKC	1	1	0.0197
LOC_Os12g19290.1	AGC_AGC_other_NDRh_TRCd.4 - ACG kinases include homologs to PKA, PKG and PKC	1	1	0.0194
LOC_Os05g43570.2	AGC_AGC_other_NDRh_TRCd.2 - ACG kinases include homologs to PKA, PKG and PKC	1	1	0.0197
		K.LSPEAKDLISK.L	1200.68	0.02023	21.64	0.445
LOC_Os05g44350.1	conserved uncharacterized protein	1	1	0.0189
		R.NSKIGK.E	646.388	-0.00878	24.02	0.226
LOC_Os05g45100.1	anthocyanidin 5,3-O-glucosyltransferase	1	1	0.0169
		K.DSEATKVR.L	905.469	-0.00219	21.69	0.538
LOC_Os05g50240.1	expressed protein	1	1	0.0736
		R.GSGGGSM*PVAEK.K	1092.5	-0.00378	20.19	0.24
LOC_Os05g50530.1	hAT dimerisation domain containing protein	1	1	0.0138
		M.LSSSTRAAPR.S	1045.57	0.01313	21.19	1.17
LOC_Os05g51100.1	OsFBX179 - F-box domain containing protein	1	1	0.0368
		R.IAPLSR.Q ! R.LAPLSR.L	656.409	4e-05	26.76	0.0453
LOC_Os05g51790.1	RecF/RecN/SMC N terminal domain containing protein	1	1	0.0056
LOC_Os05g51790.2	RecF/RecN/SMC N terminal domain containing protein	1	1	0.0058
		R.ERENLR.N	816.432	4e-05	27.79	0.104
LOC_Os06g01210.1	plastocyanin, chloroplast precursor	1	1	0.0516
		K.SGETITFK.N	882.457	-0.00096	60.58	5.44e-05
LOC_Os06g01640.1	arginine N-methyltransferase 7	1	1	0.0111
		R.DKGAAYLR.S	893.484	0.01131	28.05	0.1
LOC_Os06g01850.1	ferredoxin--NADP reductase, chloroplast precursor	1	1	0.0165
LOC_Os02g01340.1	ferredoxin--NADP reductase, chloroplast precursor	1	1	0.0159
LOC_Os02g01340.2	ferredoxin--NADP reductase, chloroplast precursor	1	1	0.0163
		K.EM*LMPK.D	764.368	0.00352	22.93	0.22
LOC_Os06g02120.1	PPR repeat domain containing protein	1	1	0.0094
LOC_Os06g02120.3	PPR repeat domain containing protein	1	1	0.0117
LOC_Os06g02120.2	PPR repeat domain containing protein	1	1	0.0117
		R.LYGQVGK.V	764.43	-0.00201	27	0.129
LOC_Os06g05620.1	OsFBDUF33 - F-box and DUF domain containing protein	1	1	0.0163
		R.LNTLGR.R	673.399	-0.00285	54.08	0.000488
LOC_Os06g16020.1	expressed protein	1	1	0.0303
		R.EALEPR.A	714.378	-0.01084	20.06	0.421
LOC_Os06g29180.1	erythronate-4-phosphate dehydrogenase domain containing protein	1	1	0.0186
		K.IVGVFYK.G	825.487	-0.00042	44.32	0.00129
LOC_Os06g39040.1	dehydrogenase/reductase SDR family member 12	1	1	0.0343
		R.GATVYM*LCRNK.E	1328.64	-0.00218	21.43	0.256
LOC_Os06g46900.2	phosphosulfolactate synthase-related protein	1	1	0.0485
LOC_Os06g46900.1	phosphosulfolactate synthase-related protein	1	1	0.0363
LOC_Os06g46900.4	phosphosulfolactate synthase-related protein	1	1	0.057
LOC_Os06g46900.3	phosphosulfolactate synthase-related protein	1	1	0.0485
		R.ADSLRADIVAK.I	1158.65	-0.00404	29.24	0.0646
LOC_Os06g49490.1	ZOS6-10 - C2H2 zinc finger protein	1	1	0.0696
		K.IDAATTNR.G	861.442	0.00113	66.69	3.16e-05
LOC_Os06g49760.1	invertase/pectin methylesterase inhibitor family protein	1	1	0.0498
		R.GGAGGAGPVR.D	798.422	0.00038	30.51	0.0486
LOC_Os06g49870.1	tRNA-dihydrouridine synthase	1	1	0.0237
		R.ADWDAIKAVK.D	1116.6	-0.02196	20.69	0.63
LOC_Os06g50170.1	BRE	1	1	0.0206
		R.AAEVDDAR.L	846.395	0.00403	32.96	0.014
LOC_Os07g01150.1	fatty acid hydroxylase	1	1	0.0297
LOC_Os07g01150.3	fatty acid hydroxylase	1	1	0.0297
LOC_Os07g01150.2	fatty acid hydroxylase	1	1	0.0297
		R.KTKALEEK.E	946.557	0.01298	30.14	0.186
LOC_Os07g06190.1	ethylene-insensitive protein 2	1	1	0.0055
LOC_Os07g06300.1	ethylene-insensitive protein 2	1	1	0.0051
LOC_Os07g06130.3	ethylene-insensitive protein	1	1	0.0055
LOC_Os07g06130.2	ethylene-insensitive protein	1	1	0.0055
		R.LSSKGQQ.-	747.4	0.00071	36.13	0.019
LOC_Os07g08320.1	RNA recognition motif containing protein	1	1	0.0123
		R.IFLGNINK.K	918.541	0.0177	24.91	0.225
LOC_Os07g10090.1	expressed protein	1	1	0.0207
		R.KGCLKMLLDAK.L	1276.71	-0.00538	22.2	0.237
LOC_Os07g12330.1	tryptophan/tyrosine permease family protein	1	1	0.016
		R.GADGDGDPRGAR.S	1143.51	-0.02206	20.45	0.223
LOC_Os07g12900.1	cadmium/zinc-transporting ATPase	1	1	0.008
		R.ELGSLGIK.S	816.483	0.00018	24.91	0.387
LOC_Os07g18720.1	tetratricopeptide repeat containing protein	1	1	0.0103
		K.VEAYR.L	637.33	0.00046	28.56	0.273
LOC_Os07g19550.1	expressed protein	1	1	0.0566
LOC_Os02g29530.1	glycosyl transferase 8 domain containing protein	1	1	0.0112
		R.LDLQAK.D ! K.LDLQAK.R	687.404	-0.00022	20	0.793
LOC_Os07g32400.2	STE_PAK_Ste20_MST_like.1 - STE kinases include homologs to sterile 7, sterile 11 and sterile 20 from yeast	1	1	0.0154
LOC_Os07g32400.1	STE_PAK_Ste20_MST_like.1 - STE kinases include homologs to sterile 7, sterile 11 and sterile 20 from yeast	1	1	0.0151
LOC_Os07g32400.3	STE_PAK_Ste20_MST_like.1 - STE kinases include homologs to sterile 7, sterile 11 and sterile 20 from yeast	1	1	0.0187
		K.AALQAAFK.K	819.472	-0.00184	35.17	0.0275
LOC_Os07g32900.1	PPR repeat containing protein	1	1	0.0093
		K.KKFTEAR.R	879.505	0.01013	22.32	0.483
LOC_Os07g33410.1	ATPase, AAA family protein	1	1	0.0111
		R.EAGLAREAR.S	972.522	0.01147	24.84	0.166
LOC_Os07g34690.1	expressed protein	1	1	0.049
		R.GGVPSTR.K	673.363	-0.00075	39.31	0.0122
LOC_Os07g35480.1	glucan endo-1,3-beta-glucosidase precursor	1	1	0.0144
LOC_Os07g35480.2	glucan endo-1,3-beta-glucosidase precursor	1	1	0.0144
LOC_Os07g35480.3	glucan endo-1,3-beta-glucosidase precursor	1	1	0.0144
		R.VLSGSPGK.H	744.425	0.00195	29.52	0.141
LOC_Os07g36160.1	expressed protein	1	1	0.0779
LOC_Os02g42340.1	conserved hypothetical protein	1	1	0.0632
		R.LLDVSR.R	702.414	0.00039	26.44	0.332
LOC_Os07g36200.1	eukaryotic translation initiation factor-related	1	1	0.02
		R.GIDALASDLDK.T	1117.57	0.01663	20.46	0.53
LOC_Os07g42420.1	3-oxoacyl-synthase	1	1	0.0118
LOC_Os03g28420.1	3-oxoacyl-synthase	1	1	0.012
		R.IAGEIK.S	630.382	-0.01111	24.57	0.388
LOC_Os07g42550.1	expressed protein	1	1	0.0409
		R.YPGGEKAKGGGGGK.G	1262.65	-0.01001	21.81	0.361
LOC_Os07g44740.1	chaperonin	1	1	0.0707
		K.LIPVALK.E	753.523	-0.00026	23.57	0.0105
LOC_Os07g44940.1	ATP12 ATPase	1	1	0.028
		R.KKIIDNLMK.K	1102.67	-0.00241	22.28	0.412
LOC_Os07g46710.1	expressed protein	1	1	0.1485
LOC_Os07g46710.3	expressed protein	1	1	0.1485
LOC_Os07g46710.2	expressed protein	1	1	0.1485
		K.DGLTSGSETNSSAVK.D	1452.68	0.00087	24.45	0.167
LOC_Os07g46720.2	nucleolar protein 5A	1	1	0.0159
LOC_Os07g46720.1	nucleolar protein 5A	1	1	0.0159
		K.FVVNK.S	606.361	-0.00862	24.86	0.0715
LOC_Os08g04180.1	tryptophan synthase beta chain 1	1	1	0.0318
		R.MIGVEAAGYGVDTDK.H	1525.72	-0.00403	20.39	1.13
LOC_Os08g06700.1	expressed protein	1	1	0.0128
		K.LTEEALR.I	831.457	0.0129	28.75	0.276
LOC_Os08g35400.1	hypothetical protein	1	1	0.0682
		K.LGGFIKNPK.R	973.583	0.00609	20.43	0.359
LOC_Os08g37360.1	expressed protein	1	1	0.0696
		R.YQDM*IPQR.Y	1066.5	-0.01861	24.4	0.129
LOC_Os08g38990.2	WRKY30	1	1	0.0133
LOC_Os08g38990.1	WRKY30	1	1	0.0133
LOC_Os08g38990.4	WRKY30	1	1	0.0133
LOC_Os08g38990.3	WRKY30	1	1	0.0133
		R.EETAQLAKK.F	1017.56	0.00654	22.81	0.865
LOC_Os08g41080.1	expressed protein	1	1	0.0313
LOC_Os01g03690.1	TKL_IRAK_DUF26-lg.1 - DUF26 kinases have homology to DUF26 containing loci	1	1	0.0275
		R.KNIDK.H ! K.KNLDK.L	617.362	0.01178	21.7	1.25
LOC_Os08g41290.1	AIR12	1	1	0.0265
		K.LVLAGSK.A	687.44	0.00042	46.63	0.00238
LOC_Os08g44480.1	40S ribosomal protein S25	1	1	0.0734
		R.AINDLMTR.G	933.482	-0.00052	25.91	0.325
LOC_Os09g07500.2	expressed protein	1	1	0.0117
LOC_Os09g07500.1	expressed protein	1	1	0.0115
LOC_Os09g07500.3	expressed protein	1	1	0.0137
		R.KLTPSER.R	830.473	0.0001	29.45	0.128
LOC_Os09g08430.1	ribosomal protein L22	1	1	0.0523
		K.NAESNAEVK.G	961.458	-0.00077	23.28	0.166
LOC_Os09g16870.1	A3-BTB2 - Bric-a-Brac, Tramtrack, Broad Complex BTB domain with A3 subfamily conserved sequence	1	1	0.0127
LOC_Os01g48780.1	expressed protein	1	1	0.0314
LOC_Os08g37270.1	heat shock protein DnaJ	1	1	0.0126
		R.LIMAR.I ! R.LIMAR.Q ! K.LLMAR.D	603.365	-0.00647	25.17	0.249
LOC_Os09g17540.1	OsFBX322 - F-box domain containing protein	1	1	0.0133
		R.LPGSVR.A	628.378	0.00012	21.44	0.155
LOC_Os09g17680.1	NAD kinase	1	1	0.0276
		K.SIDWISVQR.N	1103.58	-5e-05	20.72	0.68
LOC_Os09g27030.2	oryzain gamma chain precursor	1	1	0.0248
		R.EDGIVSPVK.D	943.509	-0.0013	25.43	0.15
LOC_Os09g32290.2	FAD dependent oxidoreductase domain containing protein	1	1	0.0144
		K.NGAVVR.D	615.357	-0.00608	24.3	0.179
LOC_Os09g34190.1	acyl-coenzyme A thioesterase 10, mitochondrial precursor	1	1	0.0239
		R.DSM*TGKSAPVNR.L	1278.61	-0.0134	20.3	0.423
LOC_Os09g36680.1	ribonuclease T2 family domain containing protein	1	1	0.0395
		K.LGVTPGVQCR.D	1086.57	0.00054	23.43	0.215
LOC_Os09g36710.1	peptidase, T1 family	1	1	0.044
LOC_Os08g43540.1	peptidase, T1 family	1	1	0.0344
		R.ALLEVVESGGK.N	1101.62	-0.0006	22.45	0.448
LOC_Os09g39970.1	expressed protein	1	1	0.0044
LOC_Os07g09384.1	expressed protein	1	1	0.015
		K.IMPLR.R ! K.LMPLR.L	629.38	0.0068	25.03	0.153
LOC_Os10g01060.1	protein kinase family protein	1	1	0.0111
		R.KDAFVELLK.R	1062.62	-0.00477	21.28	0.239
LOC_Os10g01100.1	receptor-like protein kinase	1	1	0.0141
		R.M*VKTAM*WCLQDR.A	1570.72	-0.00658	24.92	0.384
LOC_Os10g02000.1	transferase family protein	1	1	0.0236
		R.NTSREVSLK.H	1033.56	0.0009	26.86	0.44
LOC_Os10g07548.1	wall-associated receptor kinase-like 4 precursor	1	1	0.014
		K.KNGGPILEK.V	955.557	-0.01024	22.32	0.676
LOC_Os10g08780.1	expressed protein	1	1	0.0748
		R.EGCCGVVK.N	908.396	-6e-05	25.7	0.0427
LOC_Os10g25250.1	ZIM domain containing protein	1	1	0.0302
		R.EEAAAAAQLK.I	1001.53	-0.01151	21.76	0.402
LOC_Os10g28200.1	NAD dependent epimerase/dehydratase family protein	1	1	0.0211
LOC_Os10g28200.2	NAD dependent epimerase/dehydratase family protein	1	1	0.0222
LOC_Os11g37890.2	NAD dependent epimerase/dehydratase family protein	1	1	0.0301
LOC_Os11g37890.1	NAD dependent epimerase/dehydratase family protein	1	1	0.0215
		K.LATEELCK.H	963.482	0.00101	21.81	0.796
LOC_Os10g28210.1	plant-specific domain TIGR01615 family protein	1	1	0.0364
		R.LLVAASADAAR.A	1057.6	-0.00054	20.07	0.55
LOC_Os10g32990.1	receptor-like protein kinase 2 precursor	1	1	0.0064
		K.LAGAIPR.T	697.436	-0.00067	42.32	0.00203
LOC_Os10g35760.1	pentatricopeptide	1	1	0.0117
LOC_Os10g35750.1	pentatricopeptide	1	1	0.011
LOC_Os10g35760.2	pentatricopeptide	1	1	0.0117
		R.ISVLLK.M	672.465	-0.0007	36.07	0.00112
LOC_Os10g36170.1	LTPL160 - Protease inhibitor/seed storage/LTP family protein precursor	1	1	0.1522
		R.NPAYASYINSANAR.K	1511.72	9e-05	32.16	0.0251
LOC_Os10g36690.1	dehydration response related protein	1	1	0.0094
LOC_Os10g36690.4	dehydration response related protein	1	1	0.0094
LOC_Os10g36690.3	dehydration response related protein	1	1	0.0094
LOC_Os10g36690.2	dehydration response related protein	1	1	0.0094
		K.VLVAVK.T	628.439	-0.00062	23.08	0.131
LOC_Os10g37570.1	OsFBDUF49 - F-box and DUF domain containing protein	1	1	0.0197
		R.LPPIGFFK.R	918.545	0.01483	29	0.085
LOC_Os11g05360.1	RCLEA9 - Root cap and Late embryogenesis related family protein precursor	1	1	0.034
		K.GGKPEKGETPGK.G	1184.63	-0.01123	20.7	1.1
LOC_Os11g18382.1	expressed protein	1	1	0.0549
LOC_Os05g06740.1	expressed protein	1	1	0.0123
		K.IMILK.L ! R.LMLLK.H	617.405	-0.00061	25.28	0.0609
LOC_Os11g20790.1	adenylate kinase	1	1	0.0328
		K.EVTAEVQK.V	903.478	-0.00033	25.07	0.217
LOC_Os11g22120.1	hypothetical protein	1	1	0.1087
		K.TSQEIKTWQR.F	1276.66	0.01975	24.1	0.219
LOC_Os11g24060.1	permease domain containing protein	1	1	0.0128
		R.LARMIPR.N	856.519	-0.00618	24.56	0.133
LOC_Os11g32260.1	lysosomal alpha-mannosidase precursor	1	1	0.0088
LOC_Os11g32260.2	lysosomal alpha-mannosidase precursor	1	1	0.0088
		K.IDPQGEGAR.W	942.464	0.0004	22.11	0.19
LOC_Os11g32870.1	expressed protein	1	1	0.0422
		-.MVQSGGK.V	706.355	0.00011	25.99	0.109
LOC_Os11g40400.1	protein kinase	1	1	0.0365
		R.ILSLEADLNR.Q	1143.64	0.01075	21.13	0.784
LOC_Os11g42000.1	FRA10AC1	1	1	0.0233
		K.SSIFDK.E	696.356	0.00028	20.68	1.66
LOC_Os11g42660.1	Leucine Rich Repeat family protein	1	1	0.0042
		R.LQLLWK.L	800.503	0.00294	24.39	0.186
LOC_Os11g43140.1	expressed protein	1	1	0.0045
		K.IAEALK.I	644.398	0.00319	23.56	0.302
LOC_Os12g04940.1	splicing factor	1	1	0.0093
		K.DSREK.D	634.315	-0.00827	27.51	0.105
LOC_Os12g05110.1	pyruvate kinase	1	1	0.0227
LOC_Os11g05110.3	pyruvate kinase	1	1	0.0273
LOC_Os11g05110.2	pyruvate kinase	1	1	0.0227
LOC_Os11g05110.1	pyruvate kinase	1	1	0.0227
		K.LGDLSQTQIFAK.I	1320.72	-0.00094	30.39	0.0463
LOC_Os12g07300.1	N-acetyltransferase 10	1	1	0.0121
LOC_Os12g07300.2	N-acetyltransferase 10	1	1	0.0134
		K.IELNESIR.Y	973.531	-0.00068	23.65	0.762
LOC_Os12g07980.1	RNA polymerases N 8 kDa subunit	1	1	0.0492
LOC_Os11g08940.1	RNA polymerases N 8 kDa subunit	1	1	0.0723
		-.MIIPVR.C	728.449	-0.00028	20.11	0.463
LOC_Os12g13824.1	expressed protein	1	1	0.0326
LOC_Os12g13824.2	expressed protein	1	1	0.0326
		K.VLRDVR.A	757.468	0.01157	27.32	0.138
LOC_Os12g17310.1	prefoldin	1	1	0.0139
		R.KPKPPQAER.V	1050.61	-0.00077	22.32	0.139
LOC_Os12g19370.1	DNA polymerase I family protein	1	1	0.0044
		R.GGGDAAGAR.R	731.343	-0.00403	26.45	0.11
LOC_Os12g24540.1	PHD-finger family protein	1	1	0.0047
		K.NDLALR.G	701.394	-0.00168	22.55	0.946
LOC_Os12g25720.1	expressed protein	1	1	0.0157
		K.LVMQRK.L	774.465	0.00871	27.62	0.139
LOC_Os12g28050.1	NBS-LRR disease resistance protein	1	1	0.025
		K.DILSQLK.Y	816.483	0.001	24.8	0.397
LOC_Os12g33250.1	ligA	1	1	0.0745
		R.GARGGDATGERR.A	1202.6	-0.00106	20.04	0.74
LOC_Os12g37150.1	ribosomal RNA apurinic site specific lyase	1	1	0.0147
LOC_Os12g31290.1	expressed protein	1	1	0.0455
		R.MVVVTR.V ! R.MVVVTR.A	704.412	0.01104	22.03	0.475
LOC_Os12g37650.1	DUF538 domain containing protein	1	1	0.064
		R.LLLEETGLPSGLLPLR.D	1721.02	0.0012	29.56	0.0172
LOC_Os12g38140.1	expressed protein	1	1	0.0545
		K.VTIQNLSGR.D	987.558	0.0004	53	0.000363
LOC_Os12g38450.1	exostosin family domain containing protein	1	1	0.0114
LOC_Os03g05110.1	xyloglucan galactosyltransferase KATAMARI1	1	1	0.0099
		R.IAWDFR.R	807.415	0.01607	25.56	0.306
LOC_Os12g41200.1	KIP1	1	1	0.0044
		K.SSAAVQR.R	718.384	-0.00029	34.68	0.0256
LOC_Os12g42550.1	methyl-CpG binding domain containing protein	1	1	0.0296
LOC_Os12g42550.2	methyl-CpG binding domain containing protein	1	1	0.03
		K.EAPSEDAPK.E ! K.EAPSEDAPK.D	943.437	-0.00052	24.67	0.0508
LOC_Os12g44170.1	pentatricopeptide	1	1	0.0058
LOC_Os05g46520.1	polygalacturonase	1	1	0.0112
LOC_Os02g50830.1	expressed protein	1	1	0.0275
		K.ANYIR.E ! K.ANYLR.I ! R.ANYLR.E	636.346	-0.01177	20.31	0.318

## Sheet: GFP-MHZ9
MHZ9 binding proteins identified by MHZ9-GFP IP-MS
Results from the analysis of MHZ9 interaction protein candidates by using immunoprecipitation-mass spectrometry (IP-MS) with 2-d-old etiolated 35S::GFP-MHZ9 transgenic rice seedlings after treatment with 10 μL/L of ethylene for 8 h. The wild type (Nipponbare) rice seedlings under the same condition was used as negative control. The locus_ID and description indicate the Oryza sativa (RGAPv7) RGAP1…
Locus_ID	Description	PepCount	UniquePepCount	CoverPercent	Score	ExpectValue
		Sequence	MH+	Diff(MH+)
LOC_Os01g69990.1	GYF domain containing protein, putative, expressed	5	5	0.0346
		K.DLTMEQNEFGLSGIR.E	1709.82	0.00217	57.12	0.000244
		K.VISSEVANTTGMQR.D	1492.74	-1e-05	38.89	0.00675
		R.FAALGK.D	606.361	0.00024	27.13	0.0792
		R.MPEGAADK.K	818.371	0.00213	23.16	0.0623
		R.NVFDADSSLR.W	1123.54	0.001	20.9	0.348
LOC_Os02g05340.1	proteasome/cyclosome repeat containing protein, expressed	5	5	0.0523
		K.EGLQEIVNNSK.L	1230.63	-0.0119	32.82	0.0468
		K.LSEGYLTLAR.D	1122.62	0.0008	54.51	0.000149
		R.GASSSLDSAR.Q	950.454	-0.0015	69.34	4.67e-06
		R.IAGMLR.N	660.386	0.0002	22.26	0.429
		R.LLQYGEQNIR.R	1233.66	-0.0047	33.33	0.0294
LOC_Os02g18410.1	salt stress root protein RS1, putative, expressed	5	5	0.2403
		K.AEEEEAPK.A	902.41	0.0003	29.49	0.0147
		K.FVDDLAK.I	807.425	0.00217	22.42	1.21
		K.IEFPGAK.Q	761.419	0.00108	37.05	0.0509
		K.KEEAAAAAAATDAAGEEK.K	1703.81	0.00236	45.92	0.0011
		K.VGPALLSGPVFATFEK.V	1632.9	0.00064	64.23	1.52e-05
LOC_Os02g41650.1	phenylalanine ammonia-lyase, putative, expressed	5	5	0.0626
LOC_Os02g41650.3	phenylalanine ammonia-lyase, putative, expressed	5	5	0.0626
		R.AAMLVR.I	660.386	-0.0024	31.48	0.0508
		R.AAVENGTPLVPNR.I	1337.72	-0.00105	32.94	0.0333
		R.FEILEAITK.L	1063.6	0	45.14	0.00117
		R.LAIAAIGK.L ! R.LALAAIGK.L	756.498	0.00035	29.92	0.0283
		R.NPSLDYGFK.G	1040.5	-0.00028	38.37	0.00433
LOC_Os02g51750.1	annexin, putative, expressed	5	5	0.146
		K.AYSDDEIIR.I	1081.52	-0.00076	48.16	0.000623
		K.DEFLGTLR.A	950.494	-0.00055	24.37	0.173
		K.LLVPLVTVYR.Y	1172.74	-0.00057	43.45	0.000169
		R.DAVLANEEAR.K	1087.54	-0.00121	25.09	0.122
		R.TPSQLFAAK.Q	962.531	2e-05	56.19	0.000155
LOC_Os03g02710.1	hydroxymethylglutaryl-CoA synthase, putative, expressed	5	5	0.0819
		K.CSTVEDGSR.E	1010.42	0	58.68	2.24e-05
		K.FVAALK.L ! K.FVAALK.R	648.408	-0.00021	34.07	0.0115
		K.GQAVTEVSNGH.-	1098.52	-0.00209	41.56	0.00295
		K.IMEHR.R ! K.LMEHR.Y	685.345	0.00786	33.97	0.0228
		R.HVVAPEK.F	779.441	0.00016	32.76	0.0234
LOC_Os03g59020.1	T-complex protein, putative, expressed	5	5	0.0878
		K.GSENMDVR.N	907.394	-0.00153	59.38	3.78e-05
		K.NPANFNVDNVR.V	1259.61	-0.00031	34.13	0.0272
		R.AVDDGVNTYK.S	1081.52	-0.00605	20.23	0.403
		R.ELSAITR.T	789.446	-0.00045	33.69	0.063
		R.GSTDSILDDLER.A	1320.63	-0.00157	21.15	0.283
LOC_Os03g60780.1	armadillo/beta-catenin-like repeat containing protein, expressed	5	5	0.1342
		K.ALGAISSLIR.H ! K.ALGALSSLIR.N	1000.61	-0.00032	33.48	0.011
		K.DGGGPDWNGLLK.W	1228.6	0.0007	25.23	0.171
		R.AWAASRPPPK.E	1080.59	0.00031	26.22	0.0971
		R.DALGSDDAR.L	919.412	-0.00035	58.43	2.78e-05
		R.HNQPGVAAFR.L	1096.56	-0.0007	25.89	0.39
LOC_Os03g62060.1	hydrolase, putative, expressed	5	5	0.1555
		K.AVAESMLGEANVK.L	1318.67	-3e-05	62.68	2.97e-05
		K.GGEAFNVIPESVTLGGTLR.S	1917.01	0.00152	36.18	0.0137
		R.ETDPLQGAVVSVTTIK.G	1657.9	0.00075	76.78	1.07e-06
		R.EVIEGQAAVNR.C	1185.62	-0.0004	30.67	0.0327
		R.TSALVR.A	646.388	-0.00154	27.03	0.166
LOC_Os04g40850.1	26S proteasome non-ATPase regulatory subunit 6, putative, expressed	5	5	0.1359
		K.IADAEENLGESEVR.E	1531.72	-0.00071	39.27	0.013
		K.QGDFLLNR.I	962.505	-0.00081	54.81	0.000203
		K.VACVLETNRPDAR.N	1500.76	0.00104	31.01	0.0378
		R.IEEEIR.K ! K.IEEELR.N ! K.LEEELR.D ! R.LEEELR.H	788.415	0.00716	23.85	0.288
		R.TVVYSQFLESYK.S	1463.74	0.00084	55.69	0.000195
LOC_Os05g06350.1	importin subunit alpha, putative, expressed	5	5	0.0953
		K.ILSLER.R ! K.ILSLER.M ! K.ILSLER.D ! K.LLSIER.S ! K.LLSLER.M	730.446	0.00061	23.37	0.464
		K.IQAVIESGVFPR.L	1315.74	0.0005	28.6	0.0859
		K.VAVDADEGR.R	931.448	-0.00055	50.88	0.000228
		R.EDNMVEIR.K	1005.47	-0.0012	42.36	0.00177
		R.EQAVWALGNVAGDSPK.C	1641.82	-0.0015	62.97	3.36e-05
LOC_Os05g51480.2	cleavage and polyadenylation specificity factor, putative, expressed	5	5	0.0569
LOC_Os05g51480.1	cleavage and polyadenylation specificity factor, putative, expressed	5	5	0.0522
		K.ENLGGEIVPR.S	1083.58	-0.00086	45.27	0.00173
		K.HNQTSIEESETHFVR.L	1813.85	-0.00192	49.4	0.000385
		K.NSDAATDEER.G	1107.45	-0.00018	52.61	2.47e-05
		R.AMGDVSDR.I	850.372	0.0001	44.78	0.000574
		R.QGQGQVVTCSGAFK.D	1466.71	0.00415	29.98	0.0391
LOC_Os06g39760.1	WD domain, G-beta repeat domain containing protein, expressed	5	5	0.1908
		K.APVTSAEVSQDSR.F	1346.65	-0.00102	51.6	0.00032
		K.IVQTLETK.A	931.546	0.00054	23.1	0.598
		R.AASGSADFSAK.V	1011.47	-0.00014	22.68	0.261
		R.TVAWLHSDQTILSSCSDMGGVR.L	2420.13	-0.00037	29.71	0.0334
		R.VYDMNRPDAAPR.E	1404.67	0.00231	26.2	0.118
LOC_Os06g47320.1	T-complex protein, putative, expressed	5	5	0.0749
		K.ALEVIPR.Q	797.488	-0.00058	23.8	0.184
		R.GGADQFIEEAER.S	1321.6	0.00032	25.47	0.0814
		R.TAGHLAIEK.V	939.526	-0.00014	29.15	0.0906
		R.TTLGPR.S ! R.TTLGPR.G	644.373	0.00016	24.46	0.272
		R.VAEEDLQR.V	959.479	-0.00289	21.68	0.969
LOC_Os07g25420.1	26S proteasome non-ATPase regulatory subunit 8, putative, expressed	5	5	0.2015
		K.DGSVFFQK.A	927.457	7e-05	20.59	0.275
		K.EIPSLQVINQTLSYAR.E	1831.99	-0.00162	20.65	0.545
		K.GYDYMSIAEAR.Q	1275.57	-0.00224	28.66	0.024
		K.IEDQDAFER.D	1122.51	-0.00017	55.86	6.11e-05
		K.LVEVTQLFSR.F	1191.67	-0.00054	38.51	0.0048
LOC_Os07g44790.1	transport protein particle component, Bet3, domain containing protein, expressed	5	5	0.2394
LOC_Os03g28400.1	transport protein particle component, Bet3, domain containing protein, expressed	5	5	0.2394
		K.QLDQMGYNIGTR.L	1395.67	0.00019	24.73	0.351
		K.SGDALFGSVER.V	1137.55	-4e-05	31.12	0.109
		K.TEVTWVR.D	890.473	0.00569	20.89	0.541
		M.PPLTGPK.S	709.424	-0.00011	41.12	0.00152
		R.GDDAYEMR.V	956.378	-0.00036	31.54	0.00217
LOC_Os07g48780.1	OsCam1-2 - Calmodulin, expressed	5	5	0.2667
LOC_Os03g20370.1	OsCam1-1 - Calmodulin, expressed	5	5	0.2667
LOC_Os05g41210.1	OsCam2 - Calmodulin, expressed	5	5	0.2667
LOC_Os01g17190.1	OsCam3 - Calmodulin, expressed	5	5	0.2667
LOC_Os01g16240.1	OsCam1-3 - Calmodulin, expressed	5	5	0.2667
		K.DGDGCITTK.E	966.42	-0.0005	41.64	0.00109
		K.DQNGFISAAELR.H	1320.65	-0.00021	81.15	4.71e-07
		K.EAFSLFDK.D ! R.EAFSLFDK.D	956.472	-0.00076	38.63	0.00364
		K.ELGTVMR.S	805.424	-0.00034	38.11	0.00821
		R.VFDKDQNGFISAAELR.H	1809.91	-0.00086	20.48	0.591
LOC_Os08g41830.1	sulfite oxidase, putative, expressed	5	5	0.1307
		K.EPFNAEPHR.S	1096.52	-0.00027	37.66	0.00632
		K.LSDVLELVGIPK.L	1282.76	-9e-05	36.55	0.0038
		K.LSSVTSLGGK.H	948.536	-0.0042	41.72	0.00295
		K.VEDVWNLR.G	1030.53	-0.00039	27.54	0.0906
		R.NHGPIPIVDDLSR.Y	1432.75	-0.00204	30.03	0.0596
LOC_Os09g29070.1	glucose-6-phosphate isomerase, putative, expressed	5	5	0.0767
		K.GAIANPDEGR.M	999.485	-0.0006	44.13	0.00144
		K.IETTLDR.I	847.452	0.00036	23.28	0.332
		R.MGFTEEFLR.R	1129.53	0.00119	35.02	0.00704
		R.VLTVLNEASCK.D	1233.65	-0.00084	44.88	0.00173
		R.VNQGLTVYGNK.G	1192.63	-0.00226	24.6	0.221
LOC_Os10g31950.1	3-ketoacyl-CoA thiolase, peroxisomal precursor, putative, expressed	5	5	0.1147
		K.DTPAEDLLVPVFK.A	1443.77	0.00103	37.03	0.0112
		K.GLPIVGVFR.S	957.588	-0.0005	35.97	0.0297
		K.KLGLDPAK.V	841.514	-7e-05	29.27	0.0328
		R.GDAVDELTNAR.C	1160.55	0.00027	49.67	0.00035
		R.MEQDQAAVESHR.K	1400.62	0.00136	28.82	0.0207
LOC_Os10g32550.1	T-complex protein, putative, expressed	5	5	0.0787
		K.AGIIDPLK.V	826.503	-0.00254	27.1	0.0712
		K.CELDDPLILIHDK.K	1580.8	-0.00039	24.94	0.162
		K.DDTVILDGAGDK.K	1218.58	0.00313	42.85	0.00179
		K.IGVQIIQNALK.T	1196.74	-0.00143	46.94	0.000204
		K.VTMGPK.G	632.344	9e-05	34.5	0.0326
LOC_Os11g26850.2	erythronate-4-phosphate dehydrogenase, putative, expressed	5	5	0.0931
		K.AEEEFEK.S	881.389	0.00063	34.87	0.00712
		K.FDNLYGCR.H	1044.46	-0.0014	30.82	0.0077
		K.VAALHLGK.L	808.504	0.00033	23.67	0.0698
		R.AEFGPSQPFK.G	1107.55	-0.00053	28.96	0.062
		R.DSAAVFAWK.G	994.499	-0.00047	24.28	0.155
LOC_Os01g03360.1	BBTI5 - Bowman-Birk type bran trypsin inhibitor precursor, expressed	6	4	0.1412
		K.MNPPTCR.C	875.386	-0.00071	21.21	0.235
		R.AAKPWDCCDNIEISR.L	1834.82	-0.00022	34.33	0.00716
		R.CMDEVK.E	781.322	0	25.94	0.0196
		R.VESSEPPR.Y	900.442	0.00028	58.58	3.52e-05
		R.VESSEPPR.Y	900.442	-0.00932	30.19	0.027
		R.VESSEPPR.Y	900.442	-0.00146	25.84	0.0659
LOC_Os03g08020.1	elongation factor Tu, putative, expressed	5	4	0.0826
LOC_Os03g08050.1	elongation factor Tu, putative, expressed	5	4	0.0826
LOC_Os03g08010.1	elongation factor Tu, putative, expressed	5	4	0.0826
		K.IGGIGTVPVGR.V	1025.61	-0.00034	36.66	0.00354
		K.YYCTVIDAPGHR.D	1451.67	-0.00139	43.93	0.00187
		K.YYCTVIDAPGHR.D	1451.67	0.00228	34.12	0.0172
		R.STNLDWYK.G	1026.49	-0.00037	31.61	0.0188
		R.YDEIVK.E	766.398	0.00085	25.82	0.104
LOC_Os04g43800.1	phenylalanine ammonia-lyase, putative, expressed	5	4	0.0448
		R.AAMLVR.I	660.386	-0.0024	31.48	0.0508
		R.KVDAAEAFK.L ! K.KVDAAEAFK.I ! R.KVDAAEAFK.I	978.525	-0.00149	28.58	0.0839
		R.KVDAAEAFK.L ! K.KVDAAEAFK.I ! R.KVDAAEAFK.I	978.525	-0.00025	23.44	0.274
		R.LAIAAIGK.L ! R.LALAAIGK.L	756.498	0.00035	29.92	0.0283
		R.NPSLDYGFK.G	1040.5	-0.00028	38.37	0.00433
LOC_Os01g42520.1	expressed protein	4	4	0.0882
		K.ESALVQEVR.T	1030.55	0.00013	71.6	5.98e-06
		R.GANAIPR.W	698.394	5e-05	22.43	0.105
		R.LSFAVGDAR.D	935.495	0.00036	49.1	0.000738
		R.TVPGWTYR.L	979.5	-8e-05	23.84	0.188
LOC_Os01g46070.1	lactate/malate dehydrogenase, putative, expressed	4	4	0.1378
		K.EGLENLK.G	802.43	-0.00061	55.79	0.000351
		K.LFGVTTLDVVR.A	1219.7	-0.00068	66.07	6.95e-06
		K.NGVEEVLGLGQLSDFEK.E	1833.92	0.00082	22.12	0.393
		R.DDLFNINAGIVK.N ! R.DDLFNINAGIVK.G	1318.7	0.00045	54.52	0.000238
LOC_Os01g51220.1	transport protein particle component, Bet3, domain containing protein, expressed	4	4	0.159
		K.FAEEVLQR.E	991.521	0.00318	42.51	0.00909
		R.FISVPK.D	690.418	-4e-05	35.17	0.00812
		R.LEDAGYAVGAR.V	1121.56	-0.00126	51.94	0.000383
		R.TTILIK.F	688.46	0.00028	23.97	0.0323
LOC_Os01g60740.1	LTPL16 - Protease inhibitor/seed storage/LTP family protein precursor, expressed	4	4	0.3902
		K.CNVSLPYK.I	980.487	4e-05	42.26	0.00295
		K.NVANGASGGPYITR.A	1376.69	-0.00019	43.68	0.00268
		R.AAALPSK.C	657.393	-0.00019	49.55	0.000358
		R.ACCGGIQSLLAAANNTPDR.R	1988.93	0.00553	28.98	0.0576
LOC_Os02g02870.1	glycine-rich protein 2, putative, expressed	4	4	0.2107
		K.GGAGGGGGGGGGFGSR.G	1164.51	-0.0004	90.36	1.26e-08
		R.DCYNGGGGGGGGR.F	1183.45	-0.00024	36.73	0.000488
		R.SGGGGPGGGCFK.C	1037.45	-0.00124	43.52	0.000649
		R.SYGGSWGGGR.R	983.433	0.00126	22.38	0.412
LOC_Os02g02890.1	peptidyl-prolyl cis-trans isomerase, putative, expressed	4	4	0.237
		R.AICTGEK.G ! R.ALCTGEK.G	778.376	-0.00031	26.15	0.102
		R.TAENFR.A ! K.TAENFR.Q ! K.TAENFR.A ! K.TAENFR.C	737.358	-0.0003	27.81	0.0615
		R.VFFDMTVGGAPAGR.I	1424.7	-0.0004	36.5	0.0147
		R.VIPEFMCQGGDFTR.G	1656.75	0.00127	50.07	0.00024
LOC_Os02g11040.1	expressed protein	4	4	0.1053
		K.YIDSDHFAVPR.G	1319.64	0.00651	21.18	0.404
		R.AVELLAGR.E	828.494	0.00017	33.2	0.0214
		R.ESAIAQVIR.T	986.563	-0.00011	31.87	0.0718
		R.TSGFVEYIPSGR.K	1312.65	-0.00013	41.34	0.00336
LOC_Os02g11060.1	WD domain, G-beta repeat domain containing protein, expressed	4	4	0.1429
		K.ATVTSAEVSQDGR.Y	1320.64	0.00018	51.83	0.000292
		K.SYNMPCNVESASLEPK.Y	1825.81	0.00293	20.35	0.133
		K.VNTVSDAAR.K	932.48	0.0007	41.77	0.00366
		R.AASGSADFSAK.V	1011.47	-0.00014	22.68	0.261
LOC_Os02g19970.1	aminotransferase, classes I and II, domain containing protein, expressed	4	4	0.1114
LOC_Os02g19970.2	aminotransferase, classes I and II, domain containing protein, expressed	4	4	0.1175
		K.TVPVITLGSISK.R	1214.74	5e-05	48.88	0.000272
		R.GDDGAEATPR.W	988.433	-0.0009	39.26	0.00133
		R.LGNGDPTASACYR.T	1381.62	-0.00028	26	0.0407
		R.TAPAAEDAVVDALR.S	1398.72	-0.00293	46.24	0.00118
LOC_Os02g40880.1	ribosomal protein L14, putative, expressed	4	4	0.2222
		K.WENSSWGK.K	993.442	7e-05	29.57	0.0188
		R.ASLNDFDR.F	937.437	-0.00025	35.18	0.0123
		R.FVEIGR.V ! R.FVELGR.A	720.404	-3e-05	31.92	0.0443
		R.VALVNYGK.D	863.499	-0.00279	58.05	5.5e-05
LOC_Os03g11570.1	proteasome subunit, putative, expressed	4	4	0.1399
		K.VHTTLLSVEAETPDLVAA.-	1865.99	0.00542	47.59	0.00118
		R.QEFAEFYK.N	1061.49	0.00013	21.93	0.143
		R.QYPDKDAAISFLEGVITK.L	1995.04	-0.00184	26.28	0.103
		R.TIPLSVIAER.T	1098.65	0.00051	44.78	0.000812
LOC_Os03g40830.1	OsSub30 - Putative Subtilisin homologue, expressed	4	4	0.0601
		K.AGPTGIAADTR.R	1029.53	-0.0005	50.9	0.000431
		K.SYGCTEGK.A	901.372	0.0002	34.27	0.00123
		R.DFPAYVSLGNGK.N	1267.63	0.00022	42.32	0.00256
		R.SYDDAGLGEVPSWWK.G	1709.78	0.00265	108.77	6.29e-10
LOC_Os04g39700.1	60S ribosomal protein L6, putative, expressed	4	4	0.1121
		K.AIEAVPDLK.T	955.546	0.00085	21.94	0.181
		K.KTEGELFETEK.E	1310.65	0.00024	22.46	0.269
		K.TEGELFETEK.E	1182.55	0.00213	49.41	0.000378
		K.VVFLK.K ! R.VVFLK.Q ! M.VVFLK.T	605.402	0.00039	22.88	0.393
LOC_Os04g51270.2	vacuolar ATPase G subunit, putative, expressed	4	4	0.2793
LOC_Os04g51270.1	vacuolar ATPase G subunit, putative, expressed	4	4	0.2793
		K.RLEQETAEK.I	1103.57	-0.00012	30.47	0.0577
		K.VAESSGDSGANVK.R	1220.58	-0.00015	53.99	0.000129
		R.AQMEAEFQR.K	1109.5	0.00083	45.03	0.000782
		R.LEQETAEK.I	947.468	0.00476	27.07	0.0963
LOC_Os04g51630.2	60S ribosomal protein L7, putative, expressed	4	4	0.1388
LOC_Os04g51630.1	60S ribosomal protein L7, putative, expressed	4	4	0.1388
LOC_Os04g51630.3	60S ribosomal protein L7, putative, expressed	4	4	0.1965
		K.APLGGLK.K	655.414	0	35.07	0.00513
		R.ENYINELIR.R	1163.61	0.00154	32.37	0.0905
		R.ILQIIR.K ! K.ILQLLR.L ! R.ILQLLR.A ! K.LLQLLR.D	755.514	-0.00034	21.44	0.0452
		R.NHYVEGGDAGNR.E	1288.57	-0.00045	20.28	0.304
LOC_Os04g58200.3	protochlorophyllide reductase A, chloroplast precursor, putative, expressed	4	4	0.1119
LOC_Os04g58200.2	protochlorophyllide reductase A, chloroplast precursor, putative, expressed	4	4	0.0842
LOC_Os04g58200.1	protochlorophyllide reductase A, chloroplast precursor, putative, expressed	4	4	0.0825
		K.AGLGDLR.G	701.394	0.00045	39.65	0.00843
		K.GFVSEAESGK.R	1010.48	-1e-05	30.94	0.0221
		R.LLFPPFQR.F	1017.59	0.00029	23.82	0.22
		R.QFVDNFR.R	925.453	0.00053	21.01	0.227
LOC_Os05g28190.1	ranBP1 domain containing protein, expressed	4	4	0.0888
		K.DALPVTDK.S	858.457	0.00048	34.11	0.024
		K.DLGGGSVVAGEAK.E	1159.6	-0.00201	39.6	0.00672
		K.SAGSSEVAETEK.D	1194.55	-0.0007	27.68	0.0447
		R.ASEEVMATR.R	993.467	0.00102	35.37	0.0175
LOC_Os05g35290.1	phenylalanine ammonia-lyase, putative, expressed	4	4	0.0404
		K.FEEELR.S ! R.FEEELR.A	822.399	0.00024	20.27	0.599
		R.AAMLVR.I	660.386	-0.0024	31.48	0.0508
		R.LAIAAIGK.L ! R.LALAAIGK.L	756.498	0.00035	29.92	0.0283
		R.NPSLDYGFK.G	1040.5	-0.00028	38.37	0.00433
LOC_Os05g35400.1	DnaK family protein, putative, expressed	4	4	0.064
		K.ISQEEIDR.M ! R.LSQEEIDR.M	989.49	0.00157	80.79	3.78e-07
		R.ALSNQHQVR.V	1052.56	-0.00119	20.16	0.36
		R.IINEPTAAAIAYGIDK.K ! R.IINEPTAAAIAYGLDK.K	1659.9	0.00146	23.55	0.23
		R.VEIIANDQGNR.T ! R.VEIIANDQGNR.I	1228.63	-0.00211	35.3	0.0253
LOC_Os06g09450.5	sucrose synthase, putative, expressed	4	4	0.0396
LOC_Os06g09450.7	sucrose synthase, putative, expressed	4	4	0.0396
LOC_Os06g09450.2	sucrose synthase, putative, expressed	4	4	0.0396
LOC_Os06g09450.1	sucrose synthase, putative, expressed	4	4	0.0396
LOC_Os06g09450.3	sucrose synthase, putative, expressed	4	4	0.0396
LOC_Os06g09450.4	sucrose synthase, putative, expressed	4	4	0.0396
LOC_Os06g09450.6	sucrose synthase, putative, expressed	4	4	0.0396
LOC_Os06g09450.8	sucrose synthase, putative, expressed	4	4	0.0398
		K.QQGLDITPK.I	999.547	1e-05	44.89	0.00408
		K.YAPFEDILR.A	1123.58	-0.00011	31.97	0.103
		R.FQELGLEK.G	963.515	-0.00067	24.74	0.172
		R.YICDTK.G	799.365	0.00094	24.55	0.156
LOC_Os06g13810.3	pyrophosphate--fructose 6-phosphate 1-phosphotransferase subunit beta, putative, expressed	4	4	0.0888
LOC_Os06g13810.1	pyrophosphate--fructose 6-phosphate 1-phosphotransferase subunit beta, putative, expressed	4	4	0.0687
		K.AMVELDGAPFK.K	1177.59	0.0001	39.87	0.00601
		K.SVTDYITDIVCK.R	1413.69	0.00112	91.69	3.79e-08
		K.TIQEQLLLER.D	1242.71	-0.00013	53.97	0.000165
		K.YPAHFR.G	790.399	-0.00017	24.46	0.241
LOC_Os07g08840.1	thioredoxin, putative, expressed	4	4	0.3008
		K.DEFDAQMTK.A	1084.46	-0.00058	35.37	0.0029
		K.VDVDELK.E ! K.VDVDELK.L ! K.VDVDELK.V	817.43	0.00013	32.38	0.0504
		R.FIAPVFAEYAK.K	1255.67	-0.00013	48.91	0.000497
		R.KDDLQNTIVK.H	1173.65	0.00017	31.15	0.0493
LOC_Os07g38130.1	polygalacturonase inhibitor 1 precursor, putative, expressed	4	4	0.1772
		K.LVFPPELTYLDLSHNR.I	1914.01	0.00079	48.97	0.00123
		K.VDLSWNDLDFDLSK.L	1666.8	-0.00241	94.94	1.52e-08
		R.DDAQDEINTVDLSHNR.L	1841.83	0.00111	59.27	2.15e-05
		R.VNNVFIDGANDVR.G	1432.72	0.00034	35.23	0.0147
LOC_Os07g47290.1	xylose isomerase, putative, expressed	4	4	0.0833
		K.GDFETLEK.K	938.447	0	21.77	0.199
		K.LIEDGSLDELVR.K	1358.72	-0.00167	26.61	0.138
		K.NGGLAPGGFNFDAK.L	1364.66	0.00066	20.93	0.314
		R.WCFHDR.D	920.383	-0.00026	22.45	0.0316
LOC_Os08g02120.1	kinase, pfkB family, putative, expressed	4	4	0.1365
		K.GAIPALPTVAVAQELISK.A	1778.04	0.0075	43.24	0.000555
		K.LGGSSAFVGK.F	922.499	8e-05	21.39	0.286
		K.LLIVTDGEK.G	987.572	-0.00012	37.33	0.011
		R.TALAFVTLK.S	963.587	0.0017	51.88	0.000104
LOC_Os08g03640.1	60S acidic ribosomal protein P0, putative, expressed	4	4	0.1938
		K.FAVAAPVAADSGAAAPSAAK.E	1742.91	0.00022	24.93	0.225
		K.GTVEIITPVELIK.K	1411.84	0.00317	24.23	0.0804
		K.VGSSESALLAK.L	1061.58	-0.00047	29.03	0.0797
		K.VLIAVADNVGSNQLQEIR.K	1939.06	-0.00187	22.15	0.208
LOC_Os08g38900.3	caffeoyl-CoA O-methyltransferase, putative, expressed	4	4	0.2251
		-.MQSSADEAQLLGMLLK.M	1734.88	-0.00115	58.89	0.000103
		K.LDELLAEEAAAGR.E	1357.7	0.00165	25.64	0.151
		K.VVAIDPDR.E	884.484	3e-05	24.92	0.112
		R.FSVAIR.D	692.409	-5e-05	21.1	0.304
LOC_Os08g41880.1	nucleotide pyrophosphatase/phosphodiesterase, putative, expressed	4	4	0.0625
		K.APVYPR.L	702.393	-0.0001	27.13	0.174
		K.FIEQCLSTVDR.K	1367.66	0.00018	41.23	0.00382
		R.DWPNTGGFFDVK.D	1382.64	0.00095	45.46	0.000771
		R.TAAGTLTFNR.G	1051.55	-0.00604	28.6	0.155
LOC_Os09g08910.1	ATP synthase, putative, expressed	4	4	0.0843
		K.AILSTINPELLK.S	1311.79	-0.00079	39.46	0.00178
		K.GALSDHER.R	884.422	-5e-05	30.3	0.0221
		K.TAIAIDTILNQK.Q	1300.75	-0.00126	37.25	0.00788
		R.AAELTTLLESR.M	1203.66	-0.00181	44.69	0.00818
LOC_Os09g25640.1	5-nucleotidase domain-containing protein, putative, expressed	4	4	0.054
LOC_Os09g25640.2	5-nucleotidase domain-containing protein, putative, expressed	4	4	0.0557
		K.MNPQGIYVNK.N	1163.59	-0.00159	27.93	0.236
		K.YPESCLK.Y	896.418	-0.00141	30.86	0.0234
		R.SGLIHR.K	682.399	-0.00025	42.41	0.00141
		R.TAAVIR.E	630.393	-0.00038	20.69	0.948
LOC_Os11g07280.2	coatomer subunit beta-1, putative, expressed	4	4	0.0361
LOC_Os11g07280.1	coatomer subunit beta-1, putative, expressed	4	4	0.0335
		K.AATGEFTK.D	824.415	-5e-05	26.35	0.0654
		K.IHEIR.Q ! K.IHELR.E ! K.LHEIR.L ! R.LHELR.V ! R.LHELR.A	667.389	-0.00016	21.61	0.763
		R.ALTGEQDASAR.R	1118.54	-0.0019	31.12	0.0417
		R.EIIETNPK.L	943.509	0.00013	34.04	0.0503
LOC_Os11g10480.1	dehydrogenase, putative, expressed	4	4	0.0842
LOC_Os11g10480.2	dehydrogenase, putative, expressed	4	4	0.0925
		K.GQTPVFPR.I	901.489	-0.00194	25.66	0.158
		K.INPAAPLDK.V	938.531	-0.00019	51.26	0.000253
		R.FEEAR.E ! R.FEEAR.A ! R.FEEAR.K	651.31	0.00012	25.19	0.199
		R.IIGIDLNANR.F	1098.63	-0.00049	24.62	0.115
LOC_Os12g16350.5	enoyl-CoA hydratase/isomerase family protein, putative, expressed	4	4	0.0775
LOC_Os12g16350.15	enoyl-CoA hydratase/isomerase family protein, putative, expressed	4	4	0.0775
LOC_Os12g16350.12	enoyl-CoA hydratase/isomerase family protein, putative, expressed	4	4	0.0841
LOC_Os12g16350.7	enoyl-CoA hydratase/isomerase family protein, putative, expressed	4	4	0.0775
LOC_Os12g16350.9	enoyl-CoA hydratase/isomerase family protein, putative, expressed	4	4	0.0775
LOC_Os12g16350.4	enoyl-CoA hydratase/isomerase family protein, putative, expressed	4	4	0.0775
LOC_Os12g16350.1	enoyl-CoA hydratase/isomerase family protein, putative, expressed	4	4	0.0472
LOC_Os12g16350.10	enoyl-CoA hydratase/isomerase family protein, putative, expressed	4	4	0.0775
LOC_Os12g16350.8	enoyl-CoA hydratase/isomerase family protein, putative, expressed	4	4	0.0775
LOC_Os12g16350.11	enoyl-CoA hydratase/isomerase family protein, putative, expressed	4	4	0.0775
		K.WMPPR.L	686.344	0.00034	35.29	0.00447
		R.IEILNK.I ! R.LEIINK.C	729.45	0.00034	34.06	0.0417
		R.LSLLEESLK.K	1031.6	-8e-05	72.15	2.81e-06
		R.TQTVGECLR.R	1063.52	-0.00045	29.91	0.226
LOC_Os12g43630.2	lactate/malate dehydrogenase, putative, expressed	4	4	0.1402
LOC_Os12g43630.1	lactate/malate dehydrogenase, putative, expressed	4	4	0.1261
		K.AGTYDPK.R	751.362	-0.0005	22.13	0.243
		K.FADACLR.G	852.403	-0.00012	34.32	0.0118
		K.VAILGASGGIGQPLALLMK.M	1809.07	0.00031	25.46	0.0321
		R.IQNGGTEVVEAK.A	1244.65	0.00037	59.2	9.31e-05
LOC_Os01g05900.1	Core histone H2A/H2B/H3/H4 domain containing protein, putative, expressed	4	3	0.1429
		K.IYIFK.V ! K.IYIFK.K	683.413	0.00033	24.07	0.166
		K.QVHPDIGISSK.A	1180.63	-0.00139	22.34	0.35
		K.QVHPDIGISSK.A	1180.63	-4e-05	32.15	0.0367
		K.SSGEGK.K ! M.SSGEGK.E	564.262	-0.00953	24.95	0.369
LOC_Os01g47330.1	ribosomal protein L7/L12 C-terminal domain containing protein, expressed	4	3	0.1828
LOC_Os05g49320.1	ribosomal protein L7/L12 C-terminal domain containing protein, expressed	4	3	0.1889
		K.QLEEVGAK.V	873.468	-0.00082	30.86	0.0589
		K.VLELGDAIAGLTLEEAR.G	1769.96	-0.00206	35.07	0.0149
		R.GLVDHLQER.L	1066.56	-0.00077	25.09	0.237
		R.GLVDHLQER.L	1066.56	0.00185	24.59	0.178
LOC_Os11g26910.1	SKP1-like protein 1B, putative, expressed	4	3	0.1724
		K.HVHAAAAAASK.A	1033.55	-0.00038	34.48	0.0323
		K.HVHAAAAAASK.A	1033.55	0.00023	33.9	0.0369
		K.NDFTPEEEEEIRR.E	1663.76	0.00026	27.5	0.0458
		K.TPEEIR.D ! R.TPEEIR.S ! K.TPEEIR.K ! K.TPEEIR.T	744.389	0.00018	40.47	0.00285
LOC_Os01g13080.1	60S acidic ribosomal protein, putative, expressed	3	3	0.2667
		K.GELEASAATPYELQR.R	1634.8	0.0028	39.38	0.00602
		M.GVYTFVCR.S	1001.49	-0.00039	26.52	0.203
		R.SSGEEWTAK.Q	994.448	-0.00063	26.8	0.0488
LOC_Os01g13690.2	ligA, putative, expressed	3	3	0.0695
		K.ILAGCTAK.R	833.455	-0.00073	21.17	0.514
		R.HIAADEAK.R	854.437	0.00066	23.88	0.194
		R.LLALAPR.L	753.498	0.00012	37.88	0.00053
LOC_Os01g15120.1	hydrolase, alpha/beta fold family domain containing protein, expressed	3	3	0.0991
		K.FIVGDQDLTYNIPGVK.D	1778.93	-0.00298	69.62	6.09e-06
		R.AVAPDLR.G	741.425	-0.00039	26.88	0.0459
		R.TVEVASGVR.L	917.505	0.00033	34.99	0.0281
LOC_Os01g23610.1	dihydrolipoyl dehydrogenase, putative, expressed	3	3	0.0409
LOC_Os01g23610.2	dihydrolipoyl dehydrogenase, putative, expressed	3	3	0.0412
		K.ALLAVSGR.M	786.483	0.00107	31.07	0.0565
		K.EGFEISVVK.T	1007.54	0.00032	31.67	0.0458
		R.ILINPR.K	725.467	-7e-05	32.85	0.0042
LOC_Os01g32800.1	proteasome subunit, putative, expressed	3	3	0.1033
LOC_Os01g32800.2	proteasome subunit, putative, expressed	3	3	0.1062
		K.DAAISFLEGVTAK.L	1321.7	-0.00393	41.75	0.0143
		K.VHTTLLSVEAETPDLVAA.-	1865.99	0.00542	47.59	0.00118
		R.TIPLSVIAER.T	1098.65	0.00051	44.78	0.000812
LOC_Os01g46980.1	vacuolar ATP synthase subunit E, putative, expressed	3	3	0.1169
		K.ELVVQGLLR.L	1026.63	-0.00137	40.46	0.00113
		K.QIQQMVR.F	902.488	0.00045	35.6	0.0218
		R.FCSGGVVLASR.D	1152.58	-0.0013	33.82	0.0209
LOC_Os01g52830.1	DUF1264 domain containing protein, putative, expressed	3	3	0.1036
		K.IDSSAQGLK.G	918.489	-5e-05	47.39	0.00123
		R.AELVHGR.D	781.432	0	33.5	0.0162
		R.QVEVHHFVSR.L	1237.64	0.00172	21.71	1.18
LOC_Os01g60660.1	methionyl-tRNA synthetase, putative, expressed	3	3	0.0756
		K.FFSPEELVNR.H	1237.62	-0.00011	41.46	0.00337
		K.SAGKPNEGVADK.A	1172.59	0.00037	30	0.0628
		R.SSVPNASIK.-	902.494	-0.00037	21.33	0.815
LOC_Os01g61380.1	lactate/malate dehydrogenase, putative, expressed	3	3	0.0756
LOC_Os08g33720.1	lactate/malate dehydrogenase, putative, expressed	3	3	0.0754
		K.LFGVTTLDVVR.A	1219.7	-0.00068	66.07	6.95e-06
		R.FVESSLR.A	837.446	0	25.06	0.119
		R.IQNAGTEVVEAK.A	1258.66	0.00032	53.08	0.000434
LOC_Os01g71090.1	xylanase inhibitor, putative, expressed	3	3	0.081
		R.DPVVVPVTR.D	981.573	-0.00174	29.62	0.133
		R.IGYFVPAVR.L	1021.58	0.0001	25.04	0.118
		R.LPLPSGALAAGGVALR.T	1462.87	0.00128	26.58	0.0457
LOC_Os02g06700.1	ribosomal protein, putative, expressed	3	3	0.14
		K.EENVTLGPTVR.E	1214.64	-0.0009	25.5	0.159
		K.IGRIGK.F	643.425	0.01109	34.2	0.0265
		K.TPGPGAQSALR.A	1054.56	-0.00057	32.3	0.0382
LOC_Os02g07260.2	phosphoglycerate kinase protein, putative, expressed	3	3	0.0868
LOC_Os02g07260.1	phosphoglycerate kinase protein, putative, expressed	3	3	0.0868
		K.LAAALPEGGVLLLENVR.F	1735.01	0.00483	56.99	3.13e-05
		K.LADLTTTK.G	862.488	0.00014	44.34	0.00188
		R.AHASTEGVTK.F ! R.AHASTEGVTK.Y	1000.51	0.00077	29.63	0.0396
LOC_Os02g13990.1	U2 small nuclear ribonucleoprotein A, putative, expressed	3	3	0.1158
		K.AAIVNSQTLEEVAR.L	1500.8	9e-05	20.52	0.507
		K.LENFPYLNR.L	1165.6	0.01432	24.46	0.187
		R.LGTLLVNNNR.I	1113.64	0.00264	31.07	0.0295
LOC_Os02g22780.1	T-complex protein, putative, expressed	3	3	0.0467
		K.NAGINVR.K	743.416	0.00012	30.82	0.074
		K.SASTALNSK.V	878.458	-0.00016	21.91	0.438
		R.MSLLQPAAR.M	986.545	0.00327	37.56	0.0128
LOC_Os02g32030.1	elongation factor, putative, expressed	3	3	0.0379
		K.ESDACPIR.A	947.425	0.00173	53.73	5.89e-05
		K.LGVVMK.A	646.396	8e-05	56.8	0.000119
		R.VENLYEGPLDDVYATAIR.N	2038.01	-0.00037	26.04	0.138
LOC_Os02g33140.1	ribosomal protein, putative, expressed	3	3	0.2303
LOC_Os02g06700.2	ribosomal protein, putative, expressed	3	3	0.2318
		K.EENVTLGPTVR.E	1214.64	-0.0009	25.5	0.159
		K.TPGPGAQSALR.A	1054.56	-0.00057	32.3	0.0382
		R.IEDVTPVPTDSTR.R	1429.72	-0.00015	43.07	0.00346
LOC_Os02g49720.2	aldehyde dehydrogenase, putative, expressed	3	3	0.0463
LOC_Os02g49720.1	aldehyde dehydrogenase, putative, expressed	3	3	0.0445
LOC_Os02g49720.3	aldehyde dehydrogenase, putative, expressed	3	3	0.0469
		R.LDAANTLAR.A	944.516	-0.00076	27.76	0.104
		R.TFVHER.V ! R.TFVHER.I	788.405	-0.00014	29.45	0.0959
		R.VAEGDAEDVNR.A	1174.53	0.0036	49.33	0.000319
LOC_Os02g57150.1	tubulin-specific chaperone A, putative, expressed	3	3	0.2389
		K.GADPYDLK.Q	878.425	-9e-05	34.37	0.0159
		K.QQENVLAESR.M	1173.59	0.00207	60.94	3.25e-05
		R.LETALADLK.A	973.556	-0.00027	43.79	0.00284
LOC_Os03g08790.1	aspartic proteinase nepenthesin precursor, putative, expressed	3	3	0.0615
		R.LGAGGGQPR.S	812.437	0.00161	41.16	0.00182
		R.QGLLGLGR.G	813.494	2e-05	46.21	0.000671
		R.WTAPVYAALR.E	1147.63	-0.00057	24.53	0.187
LOC_Os03g22340.1	60S ribosomal protein L22-2, putative, expressed	3	3	0.2045
		K.AGNLGESVTVSR.D	1189.62	0.00122	24.14	0.831
		K.IMEIASLEK.F	1033.56	-0.00014	31.39	0.0548
		R.NVYELR.Y	793.42	-0.00115	27.9	0.0761
LOC_Os03g29260.2	elongation factor protein, putative, expressed	3	3	0.1366
		K.LVPVGYGIK.K	945.577	0.00026	32.45	0.0968
		K.MEGLLWGASK.L	1091.56	-0.00135	24.71	0.343
		R.SSGVTAEGEGVK.V	1120.55	0.00024	56.61	0.0001
LOC_Os03g31090.1	40S ribosomal protein S19, putative, expressed	3	3	0.1973
LOC_Os03g31134.1	retrotransposon protein, putative, Ty1-copia subclass, expressed	3	3	0.0191
		K.MELPEWVDIVK.T	1358.7	0.00047	22.68	0.334
		R.DLDQVAGR.V	873.442	-0.00045	33.92	0.0399
		R.QGIGVGGFQK.I	990.537	0.0016	26.36	0.18
LOC_Os03g42220.3	T-complex protein, putative, expressed	3	3	0.0647
LOC_Os03g42220.2	T-complex protein, putative, expressed	3	3	0.0519
LOC_Os03g42220.1	T-complex protein, putative, expressed	3	3	0.0494
		K.AVDDLAR.K	759.4	0.00061	29.32	0.15
		K.IGLGQPK.R	712.435	-0.00041	21.19	0.113
		R.GASEHVLDEAER.S	1312.61	-0.00206	21.51	0.252
LOC_Os04g55040.2	vacuolar ATP synthase subunit D 1, putative, expressed	3	3	0.0852
LOC_Os04g55040.1	vacuolar ATP synthase subunit D 1, putative, expressed	3	3	0.0852
		K.GELDELER.E	960.463	-0.00149	21.59	0.247
		R.GGQQVAACR.A	946.452	-0.00051	30.78	0.0256
		R.LVGATR.G	616.378	-0.00034	28.48	0.187
LOC_Os04g56646.1	MEE34, putative, expressed	3	3	0.172
		K.AYYAVEEVK.E	1071.54	-0.00105	30.31	0.127
		K.ELGIPTK.A	757.445	-0.00019	22.12	0.29
		R.VVGVLLGTSSR.G	1087.65	-0.00102	31.83	0.027
LOC_Os05g06460.1	dihydrolipoyl dehydrogenase, putative, expressed	3	3	0.0528
		K.ALLAVSGR.M	786.483	0.00107	31.07	0.0565
		K.EGFEISVVK.T	1007.54	0.00032	31.67	0.0458
		K.SLGLQVSSPGYDR.Q	1378.7	0.00173	25.79	0.21
LOC_Os05g31000.1	nascent polypeptide-associated complex subunit alpha, putative, expressed	3	3	0.1311
		K.QEEELR.A	803.389	-4e-05	36.15	0.00887
		K.SPTSDTYVIFGEAK.I	1514.74	-0.00255	96.94	8.55e-09
		R.AQIEEQK.L	845.436	-0.00015	31.99	0.0481
LOC_Os05g46430.1	60S ribosomal protein L28-1, putative, expressed	3	3	0.1757
		K.DAAVVLSTTK.T	1004.56	-9e-05	53.13	0.000263
		K.TVTIQPSGVK.D	1029.59	-0.00024	30.93	0.0467
		R.LSSVYR.S	724.399	0.0008	25.33	0.0761
LOC_Os06g01390.1	acyl-coenzyme A oxidase 1.2, peroxisomal, putative, expressed	3	3	0.0388
		K.VAWAGSR.H	746.394	0.00011	22.73	0.345
		R.HAVDVADR.M	882.443	0.00028	45.57	0.00151
		R.QGALANEQLGK.L	1128.6	-0.00031	24.43	0.216
LOC_Os06g11800.1	annexin, putative, expressed	3	3	0.0881
		K.AYGDDEIIR.I	1051.51	0.00114	21.78	0.242
		R.DAVLANEVAR.K	1057.56	0.00076	30.69	0.0379
		R.VLVEIACAR.G	1030.57	0.00058	34.57	0.0342
LOC_Os06g12990.1	tRNA methyltransferase, putative, expressed	3	3	0.1115
		K.LLSTATEEGQK.V	1176.61	0.00014	57.07	0.000145
		K.YDNISVVR.T	965.505	0.00148	41.12	0.00317
		R.YFPSGEGEAR.Q	1112.5	0.00057	27	0.0347
LOC_Os06g15990.1	aldehyde dehydrogenase, putative, expressed	3	3	0.0582
		K.IAFTGSTDTGK.V	1097.55	-0.00114	25.49	0.105
		K.YGVDSGANLVTGGDR.L	1480.7	0.00206	58.81	5e-05
		R.TFVHER.V ! R.TFVHER.I	788.405	-0.00014	29.45	0.0959
LOC_Os06g48600.1	macrophage migration inhibitory factor, putative, expressed	3	3	0.3276
		K.FDDVK.G ! K.FDDVK.S	623.304	0	27.27	0.0761
		K.LSAALAEILETK.L	1258.73	-0.00076	83.22	2.02e-07
		M.PQLSLTTNVPVDAVVAADIIK.D	2164.22	-0.00056	63.63	2.07e-05
LOC_Os06g49480.2	peptidyl-prolyl cis-trans isomerase, putative, expressed	3	3	0.0905
LOC_Os06g49480.1	peptidyl-prolyl cis-trans isomerase, putative, expressed	3	3	0.0885
		K.FADENFK.I ! R.FADENFK.L	870.399	-0.00031	28.19	0.0245
		R.AICTGEK.G ! R.ALCTGEK.G	778.376	-0.00031	26.15	0.102
		R.TAENFR.A ! K.TAENFR.Q ! K.TAENFR.A ! K.TAENFR.C	737.358	-0.0003	27.81	0.0615
LOC_Os07g09060.2	aldehyde dehydrogenase, putative, expressed	3	3	0.0909
LOC_Os07g09060.1	aldehyde dehydrogenase, putative, expressed	3	3	0.0748
		K.LAENITTEQGK.T	1203.62	-0.00057	28.36	0.105
		K.LIQSGADNGAR.V	1101.56	0.00097	31.36	0.116
		R.ADEHVDVTNPATQEVVSR.I	1966.95	0.00158	29.03	0.0544
LOC_Os07g10150.1	coatomer subunit gamma-2, putative, expressed	3	3	0.0337
		R.AITELNGVTSR.E	1160.63	-8e-05	21.31	0.578
		R.IIDSTLLTQIER.Y	1401.79	-0.00063	24.59	0.148
		R.YTSQVIR.E	866.473	-0.00023	37.64	0.00551
LOC_Os07g14270.3	calreticulin precursor protein, putative, expressed	3	3	0.0612
LOC_Os07g14270.1	calreticulin precursor protein, putative, expressed	3	3	0.059
LOC_Os07g14270.2	calreticulin precursor protein, putative, expressed	3	3	0.0605
		K.AAFDEAEK.K	880.405	-0.0001	26.62	0.0518
		K.KPEGYDDIPK.E	1161.58	-0.00171	22.52	0.317
		R.FEDGWESR.W ! K.FEDGWESR.W	1025.43	-0.00123	34.31	0.00456
LOC_Os07g40580.1	eukaryotic translation initiation factor 5A, putative, expressed	3	3	0.1677
		K.TGFGEGK.D	695.336	-0.00023	21.17	0.547
		K.VVEVSTSK.T	848.472	-0.00023	35.51	0.0197
		R.LPTDDSLLGQIK.T	1299.72	-0.00087	30.72	0.0543
LOC_Os07g41360.1	alpha-1,4-glucan-protein synthase, putative, expressed	3	3	0.0763
LOC_Os03g40270.1	alpha-1,4-glucan-protein synthase, putative, expressed	3	3	0.0767
		K.ASCISFK.D ! R.ASCISFK.D	812.397	-0.00077	26.05	0.0692
		K.ASNPFVNLK.K	989.541	4e-05	23.06	0.444
		R.VPEGFDYELYNR.N ! R.VPEGFDYELYNR.D	1501.7	0.00424	41.47	0.00546
LOC_Os07g42300.1	elongation factor protein, putative, expressed	3	3	0.123
		K.LVPVGYGIK.K	945.577	0.00026	32.45	0.0968
		K.MEGLLWGASK.L	1091.56	-0.00135	24.71	0.343
		R.LSGVTADGQGVK.V	1131.6	0.00084	62.87	3.51e-05
LOC_Os07g43390.1	4-alpha-glucanotransferase, chloroplast precursor, putative, expressed	3	3	0.037
		K.VAVAAPDR.A	798.447	0.0001	29.67	0.0301
		R.ALDLYDEFR.I	1141.55	0.00107	44.47	0.0044
		R.IDHFR.R ! R.IDHFR.G	687.357	4e-05	39.68	0.00231
LOC_Os07g49390.1	P-protein, putative, expressed	3	3	0.0767
LOC_Os03g17730.1	P-protein, putative, expressed	3	3	0.07
		K.EFATFLR.V	883.467	0.00086	22.48	0.312
		R.AVLPLENSLGGSIHR.N	1562.86	-0.00032	36.21	0.0152
		R.EPIIPR.T	724.435	0.00049	22.47	0.0864
LOC_Os08g03520.1	retrotransposon protein, putative, Ty1-copia subclass, expressed	3	3	0.1465
		K.CGEEGHMAR.D	1046.41	-0.00031	68.07	3.59e-07
		K.WFDATK.G	767.372	-0.00288	30.89	0.0202
		R.GYGGGGGGYGGGDR.G	1186.49	-0.0003	63.22	2.24e-06
LOC_Os08g09250.1	glyoxalase family protein, putative, expressed	3	3	0.1058
LOC_Os08g09250.2	glyoxalase family protein, putative, expressed	3	3	0.1062
		K.IASFLDPDGWK.V	1248.63	-0.00175	30.8	0.0622
		K.SAEAVELVTK.E	1046.57	-0.00333	36.44	0.0171
		K.SPEVVLEWPK.K	1183.64	-0.00032	23.09	0.204
LOC_Os08g33120.3	RNA recognition motif containing protein, putative, expressed	3	3	0.1727
LOC_Os08g33120.1	RNA recognition motif containing protein, putative, expressed	3	3	0.1324
LOC_Os08g33120.2	RNA recognition motif containing protein, putative, expressed	3	3	0.159
		K.IEVIGSDLGLPMTPR.I	1597.86	-0.00122	69.61	7.35e-06
		K.LYISNLDYGVSNEDIK.E	1842.91	-0.00057	26.4	0.121
		K.TADELDK.D	791.378	-0.00126	30.73	0.0321
LOC_Os08g40110.2	peptidase, putative, expressed	3	3	0.059
		R.GQAGAAGLEAR.T	1000.52	0.00123	22.28	0.221
		R.LAEEWAPSSR.N	1145.56	-0.00119	62.59	6.68e-05
		R.TLATLK.D	646.413	6e-05	27.04	0.0594
LOC_Os08g41990.1	aminotransferase, putative, expressed	3	3	0.0793
		K.AGSGVATLGLPDSPGVPK.G	1622.87	0.00023	30.75	0.0407
		K.ITGDIVR.A ! K.ITGDLVR.G	773.452	-0.00064	22.89	0.565
		K.SVGGQPIVFDSVK.G	1332.72	-0.00143	26.21	0.147
LOC_Os08g43640.1	26S proteasome non-ATPase regulatory subunit 3, putative, expressed	3	3	0.0493
		K.HMAEEDDDDF.-	1223.42	-0.002	29.98	0.000352
		R.KAPITAR.G	756.473	0.00068	36.58	0.0115
		R.LTSLVPK.E	757.482	-0.00052	23.14	0.46
LOC_Os09g25320.1	ubiquitin family protein, putative, expressed	3	3	0.1883
LOC_Os06g44080.1	ubiquitin family protein, putative, expressed	3	3	0.1883
		K.EIEIDIEPTDTIDR.I	1658.81	0.00079	38.39	0.00737
		R.LIFAGK.Q	648.408	-0.00061	36	0.0074
		R.TLADYNIQK.E	1065.56	-0.00145	22.14	1.72
LOC_Os09g36700.1	ribonuclease T2 family domain containing protein, expressed	3	3	0.1192
		K.INPLSR.L	699.415	-0.00015	32.35	0.0393
		K.TFVECPSPR.K	1092.51	0.00014	23.99	0.178
		R.LVSNGIKPDFGLYSVK.K	1736.96	0.0019	27.5	0.0581
LOC_Os09g36830.1	Skp1 family, dimerisation domain containing protein, expressed	3	3	0.108
		K.AMITLR.S	704.412	0.00187	34.69	0.0202
		K.TPEEIR.D ! R.TPEEIR.S ! K.TPEEIR.K ! K.TPEEIR.T	744.389	0.00018	40.47	0.00285
		K.VIEYCSK.H	898.434	-0.00036	22.99	0.113
LOC_Os10g02040.2	peroxidase precursor, putative, expressed	3	3	0.0708
LOC_Os10g02040.1	peroxidase precursor, putative, expressed	3	3	0.0772
		R.GFLQSDQELK.S	1164.59	-0.0006	21.58	0.419
		R.VLIDAHR.S	823.478	-0.00133	30.62	0.0234
		R.VQCQFVTDR.L	1152.55	0.00052	31.25	0.0317
LOC_Os10g30640.1	translin, putative, expressed	3	3	0.0805
		K.AQVEVIK.G	786.472	-0.00034	26.51	0.17
		K.IAELLK.T ! K.LAEILK.S ! R.LAEILK.E ! K.LAELIK.A ! K.LAELIK.E ! R.LAELLK.E ! K.LAELLK.E	686.445	-5e-05	26.78	0.124
		R.AVVSEVESASR.V	1133.58	-0.00263	51.12	0.000613
LOC_Os10g37630.1	UBX domain-containing protein, putative, expressed	3	3	0.0664
		R.EEQDAAYR.A	981.427	-0.00132	24.48	0.0481
		R.IDAEER.L	732.352	-5e-05	23.02	0.134
		R.SLSILGLAQGGGGGGDR.L	1514.79	0.00229	22.17	0.364
LOC_Os10g40720.1	expansin precursor, putative, expressed	3	3	0.145
		K.GCGSCYQIR.C	1100.46	0.00062	37.09	0.00117
		R.ATWYGAPTGAGPDDDGGACGFK.N	2170.91	-0.00119	113.4	2.83e-11
		R.ESWGSIWR.L	1020.49	-0.00034	44.91	0.00144
LOC_Os12g08760.1	carboxyvinyl-carboxyphosphonate phosphorylmutase, putative, expressed	3	3	0.0812
		R.ALVDVLAALK.R	1012.64	-0.00015	56.4	3.57e-05
		R.SVTGLDDAIR.R	1046.55	0.00034	23.93	0.324
		R.VCNMLEGGK.T	1007.46	-9e-05	25.91	0.124
LOC_Os12g10784.2	2-dehydro-3-deoxyphosphooctonate aldolase, putative, expressed	3	3	0.0925
LOC_Os12g10784.1	2-dehydro-3-deoxyphosphooctonate aldolase, putative, expressed	3	3	0.0925
LOC_Os12g10784.3	2-dehydro-3-deoxyphosphooctonate aldolase, putative, expressed	3	3	0.0996
		K.IINIK.K ! K.IINLK.Y ! K.IINLK.H ! K.IINLK.N ! R.IINLK.G ! K.ILNLK.G ! R.ILNLK.A ! K.LINLK.S ! R.LINLK.S ! R.LINLK.C ! R.LLNIK.G ! R.LLNLK.L ! K.LLNLK.G	600.408	0.00037	23.64	0.439
		R.GPGLEEGLK.I	899.483	0.00034	22.51	1.31
		R.VADIIQIPAFLCR.Q	1515.84	-0.00126	25.45	0.156
LOC_Os12g17600.1	ribulose bisphosphate carboxylase small chain, chloroplast precursor, putative, expressed	3	3	0.1193
LOC_Os12g19470.2	ribulose bisphosphate carboxylase small chain, chloroplast precursor, putative, expressed	3	3	0.1193
LOC_Os12g19470.1	ribulose bisphosphate carboxylase small chain, chloroplast precursor, putative, expressed	3	3	0.1235
LOC_Os12g19381.1	ribulose bisphosphate carboxylase small chain, chloroplast precursor, putative, expressed	3	3	0.1193
		K.QIEYLLR.S	934.536	9e-05	21.5	0.318
		K.VGFVYR.E	740.409	0.00015	26.71	0.0559
		R.IIGFDNVR.Q	933.515	0.00154	23.53	0.382
LOC_Os12g38110.1	importin subunit beta, putative, expressed	3	3	0.0263
		K.LGAMESTK.Y	836.418	0.00049	46.64	0.00112
		K.LSTDER.E	720.352	0.00018	27.24	0.0829
		R.STSSQVIAK.V	920.505	0.00016	32.21	0.0423
LOC_Os12g38150.1	osmotin, putative, expressed	3	3	0.1197
		R.CPLTR.T	646.334	0.00058	28.9	0.144
		R.TGCGGGGGLVR.C	990.479	-0.00101	28.64	0.0793
		R.VVGAGGAVVACR.G	1115.6	-0.00135	44.79	0.00263
LOC_Os01g55870.1	chorismate mutase, chloroplast precursor, putative, expressed	3	2	0.0637
		K.LHQQVGR.Y	837.469	0.00014	33.77	0.0102
		R.IDQSEILTLDNIR.T	1529.82	-0.00262	26.86	0.101
		R.IDQSEILTLDNIR.T	1529.82	-0.00013	21.12	0.382
LOC_Os03g03910.1	catalase domain containing protein, expressed	3	2	0.0284
		R.FSTVIHER.G	988.521	0.00161	35.18	0.0441
		R.FSTVIHER.G	988.521	0.00013	49.11	0.000744
		R.ITHELR.G ! R.LTHEIR.S	768.436	-0.00088	29.69	0.0328
LOC_Os07g03458.1	SCP-like extracellular protein, expressed	3	2	0.2889
LOC_Os07g03368.1	SCP-like extracellular protein, expressed	3	2	0.325
LOC_Os07g03279.1	SCP-like extracellular protein, expressed	3	2	0.2889
		K.AGYGENLFGGSGSEWTAADAVNSWVGEK.D	2859.29	0.00176	37.54	0.00259
		K.AGYGENLFGGSGSEWTAADAVNSWVGEK.D	2859.29	-0.00168	59	1.91e-05
		R.VEGVGEVVWDDAVAAYAENYAAER.A	2583.2	-0.00086	43.51	0.00235
LOC_Os01g05010.1	mitochondrial glycoprotein, putative, expressed	2	2	0.0792
		K.FAEESDDHDR.V	1220.48	0.00014	27.08	0.00676
		R.NEDDQEEETQK.A	1364.54	0.00065	26.09	0.00554
LOC_Os01g05490.1	triosephosphate isomerase, cytosolic, putative, expressed	2	2	0.0984
		K.VATPDQAQEVHDGLR.K	1635.81	-0.00223	45.57	0.00163
		K.VAYALSQGLK.V	1049.6	-0.00171	27.21	0.0794
LOC_Os01g07100.1	expressed protein	2	2	0.0395
		K.VSSHFVR.G	831.447	5e-05	21.82	1.3
		R.YIAAQK.Y	693.393	-0.00015	22.09	1.22
LOC_Os01g07810.1	protein of unknown function domain containing protein, expressed	2	2	0.1176
LOC_Os01g07810.2	protein of unknown function domain containing protein, expressed	2	2	0.1364
		R.IQVSNTK.K	789.446	-0.00032	25.17	0.195
		R.TSTVEINDESR.V	1250.59	0.00059	44.85	0.00106
LOC_Os01g11230.1	SOUL heme-binding protein, putative, expressed	2	2	0.1096
		K.NQPDPPPAEGLHVQR.W	1654.83	-0.00231	36.87	0.0109
		R.WAAAVSDGR.R	932.458	-0.00068	29.41	0.0478
LOC_Os01g16530.1	OsClp1 - Putative Clp protease homologue, expressed	2	2	0.0702
		K.VLYNEK.S	765.414	0.00108	38.24	0.0108
		K.YFSPSEAVDYGIIDK.V	1703.82	-0.00126	29.51	0.049
LOC_Os01g22010.1	S-adenosylmethionine synthetase, putative, expressed	2	2	0.038
LOC_Os01g22010.4	S-adenosylmethionine synthetase, putative, expressed	2	2	0.038
LOC_Os01g22010.3	S-adenosylmethionine synthetase, putative, expressed	2	2	0.038
LOC_Os01g18860.1	S-adenosylmethionine synthetase, putative, expressed	2	2	0.0378
LOC_Os01g22010.2	S-adenosylmethionine synthetase, putative, expressed	2	2	0.038
LOC_Os01g18860.2	S-adenosylmethionine synthetase, putative, expressed	2	2	0.0378
		K.VACETCTK.T	968.418	-0.00038	38.59	0.00221
		R.SGAYIAR.Q	737.394	0.00034	30.48	0.0463
LOC_Os01g24690.3	60S ribosomal protein L23A, putative, expressed	2	2	0.1087
LOC_Os04g42270.1	60S ribosomal protein L23A, putative, expressed	2	2	0.098
LOC_Os01g24690.1	60S ribosomal protein L23A, putative, expressed	2	2	0.098
LOC_Os04g42270.2	60S ribosomal protein L23A, putative, expressed	2	2	0.098
LOC_Os01g24690.2	60S ribosomal protein L23A, putative, expressed	2	2	0.0987
		K.LDQYQILK.Y	1020.57	2e-05	36.42	0.0103
		K.MYDIQAK.K	868.423	0.00089	28.8	0.0477
LOC_Os01g24710.3	jacalin-like lectin domain containing protein, expressed	2	2	0.1781
LOC_Os01g24710.1	jacalin-like lectin domain containing protein, expressed	2	2	0.1781
LOC_Os01g24710.2	jacalin-like lectin domain containing protein, expressed	2	2	0.1781
		K.EFSIPLQDSGHVVGFFGR.S	1992	-0.00094	35.91	0.0149
		K.LGSSEQIK.E	861.468	-0.0002	56.95	0.000128
LOC_Os01g32080.1	thiamine pyrophosphate enzyme, C-terminal TPP binding domain containing protein, expressed	2	2	0.0346
		K.ATTIADIPR.L	957.536	0.00063	29.17	0.12
		K.GYLVETPDELK.S	1263.65	0.00131	28.51	0.0968
LOC_Os01g47490.2	Lg106, putative, expressed	2	2	0.1469
LOC_Os01g47490.3	Lg106, putative, expressed	2	2	0.1469
LOC_Os01g47490.1	Lg106, putative, expressed	2	2	0.1469
		K.LQPTQQHAR.A	1078.58	-0.00124	24.78	0.923
		R.AYFDSADWALGK.S ! R.AYFDSADWALGK.V ! R.AYFDSADWALGK.Q ! R.AYFDSADWALGK.E	1343.63	-0.00263	33.27	0.0136
LOC_Os01g59600.1	peptidase, T1 family, putative, expressed	2	2	0.06
LOC_Os01g59600.2	peptidase, T1 family, putative, expressed	2	2	0.06
		K.LSELTCR.E	878.44	-0.00171	32.99	0.0346
		R.EGIVEVAK.I	844.477	-0.00148	27.49	0.174
LOC_Os01g62260.1	thaumatin, putative, expressed	2	2	0.0685
		R.TDELCCR.N	953.382	-0.0044	24.82	0.0265
		R.TPAGSVVACK.S	989.508	-0.00073	47.74	0.00135
LOC_Os01g64690.1	LSM domain containing protein, expressed	2	2	0.181
		K.EPLDLIR.L	855.493	0.00066	32.63	0.0132
		R.GDGVILVSPPLR.T	1222.72	0.00128	25.13	0.102
LOC_Os01g67530.1	AMP-binding enzyme, putative, expressed	2	2	0.0587
		K.IVDPSTGEALGPGQR.G	1496.77	0.00207	35.46	0.019
		R.CVVIGSDEYGR.L	1254.58	0.0008	26.1	0.067
LOC_Os01g68940.1	ubiquitin family domain containing protein, expressed	2	2	0.1765
LOC_Os01g68950.1	ubiquitin family domain containing protein, expressed	2	2	0.1782
		K.GQDGNEVFFR.I	1168.54	-0.00119	22.84	0.145
		K.LMNAYCDR.Q	1042.44	0.00102	25.83	0.0272
LOC_Os02g02850.1	bifunctional protein folD, putative, expressed	2	2	0.0349
		K.KPEEITR.Q	872.484	-0.00095	23.23	0.543
		R.LAMQGR.D	675.361	0.00271	25.14	1
LOC_Os02g03100.2	oxidoreductase, aldo/keto reductase family protein, putative, expressed	2	2	0.0346
LOC_Os02g03100.1	oxidoreductase, aldo/keto reductase family protein, putative, expressed	2	2	0.0339
		K.TPAQLVLR.W	897.552	9e-05	37.22	0.00918
		R.DCLVK.F	634.323	-0.00133	26.26	0.14
LOC_Os02g04520.2	AGG2, putative, expressed	2	2	0.1811
LOC_Os02g04520.1	AGG2, putative, expressed	2	2	0.1523
		R.DDAEEEEEVER.R	1349.53	-0.00084	22.13	0.0634
		R.RPTDVGGGAAMR.S	1187.59	0.00062	26.07	0.135
LOC_Os02g06270.1	phytosulfokine receptor precursor, putative, expressed	2	2	0.0299
LOC_Os02g06210.1	phytosulfokine receptor precursor, putative, expressed	2	2	0.0088
		K.ILDIK.D ! K.ILDLK.D ! R.ILDLK.G ! K.ILDLK.F ! K.ILDLK.I ! R.ILDLK.R ! K.LIDLK.I ! R.LIDLK.E ! R.LLDIK.K ! K.LLDIK.V ! R.LLDLK.Q ! R.LLDLK.S ! K.LLDLK.R ! K.LLDLK.K ! R.LLDLK.G	601.392	-0.0004	25.84	0.198
		R.TNLDVSVPNM*R.F	1261.62	-0.01301	20.97	1.52
LOC_Os02g09420.1	cyclase family protein, putative, expressed	2	2	0.0655
		R.LVGSEGSPIR.C	1014.56	-0.00014	33.65	0.0171
		R.MEEYGGGR.I	898.372	-0.00102	24.01	0.0377
LOC_Os02g12800.2	elongation factor 1-gamma, putative, expressed	2	2	0.0334
LOC_Os02g12800.3	elongation factor 1-gamma, putative, expressed	2	2	0.0545
LOC_Os06g37440.1	elongation factor 1-gamma, putative, expressed	2	2	0.0336
LOC_Os02g12800.5	elongation factor 1-gamma, putative, expressed	2	2	0.0545
LOC_Os02g12800.4	elongation factor 1-gamma, putative, expressed	2	2	0.0545
LOC_Os02g12800.1	elongation factor 1-gamma, putative, expressed	2	2	0.0334
LOC_Os02g12794.3	elongation factor 1-gamma, putative, expressed	2	2	0.0553
		K.MILDEWK.R	934.47	-0.00076	29.33	0.0838
		K.VGGFLQR.M	776.441	-0.00117	28.18	0.112
LOC_Os02g21250.1	clathrin adaptor complex small chain domain containing protein, expressed	2	2	0.1038
LOC_Os02g21250.2	clathrin adaptor complex small chain domain containing protein, expressed	2	2	0.1038
		K.ESCPSVK.N ! M.ESCPSVK.N	806.371	-0.00051	34.25	0.0107
		K.YFSDDWSSNASK.L	1406.59	0.00158	29.62	0.00786
LOC_Os02g30050.1	ribosomal protein L29, putative, expressed	2	2	0.1129
		K.HQLSLK.T	725.43	0.00041	20.73	0.273
		R.VLTVISQK.Q	887.556	-0.0001	53.89	0.000132
LOC_Os02g30230.3	exo70 exocyst complex subunit domain containing protein, expressed	2	2	0.0174
LOC_Os02g30230.2	exo70 exocyst complex subunit domain containing protein, expressed	2	2	0.0174
LOC_Os02g30230.1	exo70 exocyst complex subunit domain containing protein, expressed	2	2	0.0174
		R.IEEEIR.K ! K.IEEELR.N ! K.LEEELR.D ! R.LEEELR.H	788.415	0.00716	23.85	0.288
		R.LGDAIR.G ! R.LGDALR.D	644.373	-0.00034	20.17	0.729
LOC_Os02g41590.1	kinase, pfkB family, putative, expressed	2	2	0.0468
		K.FGEEMK.K	740.328	0.00015	28.93	0.0149
		K.ISQLPLASGK.Q	1013.6	0.00233	30.48	0.0311
LOC_Os02g44520.1	OsSub19 - Putative Subtilisin homologue, expressed	2	2	0.0132
		K.GLALAEIESLK.T	1143.66	-0.00084	46.78	0.00188
		K.KEIGVDR.F	816.457	-0.00054	27.75	0.189
LOC_Os02g46130.1	tRNA synthetases class II domain containing protein, expressed	2	2	0.0327
		R.GEEIISGAQR.V ! R.GEEIISGAQR.I	1059.54	-3e-05	34.74	0.0495
		R.IQCQVENK.F	1018.5	0.00033	25.84	0.153
LOC_Os02g50350.2	dihydroorotate dihydrogenase protein, putative, expressed	2	2	0.0513
LOC_Os02g50350.1	dihydroorotate dihydrogenase protein, putative, expressed	2	2	0.0506
		R.AVHPIALAK.V	919.572	-0.00027	22.57	0.316
		R.ILIGSIMEEYNK.A	1409.73	-0.00147	77.43	9.8e-07
LOC_Os02g53420.1	DnaK family protein, putative, expressed	2	2	0.0221
		K.ANIEAANK.A	830.437	0.00031	28.26	0.119
		R.NTTIPTK.K	774.436	0.00051	48.37	0.00153
LOC_Os02g56990.1	ribosomal protein L37, putative, expressed	2	2	0.2083
		K.STCSSCGYPAAR.I	1316.54	-0.00075	56.36	9.6e-06
		R.EGTEAAPR.K	830.4	-9e-05	51.18	0.000115
LOC_Os02g57260.1	3-ketoacyl-CoA thiolase, peroxisomal precursor, putative, expressed	2	2	0.0512
		R.GDSVDQFSNVR.H	1223.57	-0.00142	24.9	0.0858
		R.QEQDQAAAESHR.R	1369.61	-0.0006	31.77	0.0119
LOC_Os03g02040.1	remorin, putative, expressed	2	2	0.1023
		K.AIVLVK.E	642.455	0.00014	26.5	0.0262
		R.LVLINAWEESEK.A	1430.75	0.00173	54.57	0.000234
LOC_Os03g09020.1	dehydrogenase, putative, expressed	2	2	0.0637
		K.EFGVTDFVNPSQLGDK.S	1752.84	-0.00061	63.32	2.33e-05
		K.VDPAFPR.I	801.425	0.0012	23.54	0.216
LOC_Os03g10340.1	40S ribosomal protein S3a, putative, expressed	2	2	0.0646
LOC_Os12g21798.1	40S ribosomal protein S3a, putative, expressed	2	2	0.0651
LOC_Os02g18550.1	40S ribosomal protein S3a, putative, expressed	2	2	0.0649
		K.IASEGLK.H	717.414	-0.00022	25.67	0.768
		R.TCYAQASQIR.Q	1197.57	-0.00136	37.39	0.0113
LOC_Os03g12560.1	expressed protein	2	2	0.0875
		R.ALAAGALSPASR.V	1084.61	-0.00047	26.43	0.117
		R.GGGVVEGVPER.F	1055.55	0.00169	23.33	0.528
LOC_Os03g13220.1	expressed protein	2	2	0.1134
LOC_Os03g13220.2	expressed protein	2	2	0.1728
		K.INEALEFAQEELAPR.G	1729.88	8e-05	44.06	0.00245
		R.AVQSGNVQEAIEK.I	1372.71	-0.00042	52.17	0.000458
LOC_Os03g15590.1	eukaryotic translation initiation factor, putative, expressed	2	2	0.1053
		K.EGIRPLWEDPANR.S	1552.79	7e-05	25.23	0.184
		R.FNEDILSVWNR.N	1392.69	0.00094	52	0.000425
LOC_Os03g16980.1	NAD dependent epimerase/dehydratase family domain containing protein, expressed	2	2	0.0513
LOC_Os03g16980.4	NAD dependent epimerase/dehydratase family domain containing protein, expressed	2	2	0.0698
LOC_Os03g16980.2	NAD dependent epimerase/dehydratase family domain containing protein, expressed	2	2	0.0513
LOC_Os03g16980.3	NAD dependent epimerase/dehydratase family domain containing protein, expressed	2	2	0.0606
		R.MNIDDGR.V	820.362	0.00016	30.79	0.0143
		R.VVSNFIAQAVR.G	1203.68	-0.00127	28.45	0.0762
LOC_Os03g17690.1	OsAPx1 - Cytosolic Ascorbate Peroxidase encoding gene 1-8, expressed	2	2	0.1155
LOC_Os03g17690.2	OsAPx1 - Cytosolic Ascorbate Peroxidase encoding gene 1-8, expressed	2	2	0.151
		R.EDKPAPPPEGR.L	1192.6	-0.00135	22.25	0.364
		R.NPLQFDNSYFTELLSGDK.E	2087.99	0.00119	41	0.00429
LOC_Os03g22950.1	acyl carrier protein, putative, expressed	2	2	0.0882
		K.GSFLDK.A ! K.GSFLDK.G	666.346	-1e-05	20.9	0.562
		K.IDDPAK.V	658.341	-0.0005	23.21	0.108
LOC_Os03g46770.1	RNA recognition motif containing protein, expressed	2	2	0.1166
LOC_Os12g43600.1	RNA recognition motif containing protein, expressed	2	2	0.1166
		R.DAIEGMNGK.E	934.43	-0.00021	30.72	0.027
		R.NITVNEAQSR.R	1131.58	-0.00039	39.17	0.00875
LOC_Os03g52860.1	lipoxygenase, putative, expressed	2	2	0.0218
		K.GDAAGLSAR.G	817.416	0.00086	46.8	0.00137
		R.DTPEWTSDAK.A	1149.51	-0.00027	46.97	0.00103
LOC_Os03g53270.1	stem-specific protein TSJT1, putative, expressed	2	2	0.0754
		K.CPEGLR.S	731.35	0.00055	22.51	0.273
		R.VDSQGQMCGSNYK.V	1473.61	0.00451	22.09	0.0312
LOC_Os03g59300.1	expressed protein	2	2	0.0457
LOC_Os03g59300.2	expressed protein	2	2	0.0608
		R.ESAIAQVIR.T	986.563	-0.00011	31.87	0.0718
		R.TCAQDEALR.V	1063.48	0.00097	29.68	0.0212
LOC_Os04g01040.1	retrotransposon protein, putative, Ty3-gypsy subclass, expressed	2	2	0.0068
LOC_Os04g48640.1	retrotransposon protein, putative, Ty3-gypsy subclass, expressed	2	2	0.0062
		K.IIEIR.F ! K.IIEIR.W ! R.IIELR.S ! R.ILEIR.N ! R.ILEIR.F ! K.ILELR.Q ! K.ILELR.L ! R.ILELR.A ! R.ILELR.N ! R.ILELR.D ! K.ILELR.I ! K.ILELR.R ! R.ILELR.I ! K.ILELR.K ! R.LIEIR.N ! R.LIELR.S ! R.LLEIR.W ! R.LLELR.S ! R.LLELR.R ! R.LLELR.V ! R.LLELR.E ! R.LLELR.D	643.414	-0.00102	27.39	0.134
		K.LQEELR.S ! R.LQEELR.L ! K.LQEELR.T	787.431	-0.00111	39.05	0.0149
LOC_Os04g24730.1	transposon protein, putative, unclassified, expressed	2	2	0.0068
		K.IIEIR.F ! K.IIEIR.W ! R.IIELR.S ! R.ILEIR.N ! R.ILEIR.F ! K.ILELR.Q ! K.ILELR.L ! R.ILELR.A ! R.ILELR.N ! R.ILELR.D ! K.ILELR.I ! K.ILELR.R ! R.ILELR.I ! K.ILELR.K ! R.LIEIR.N ! R.LIELR.S ! R.LLEIR.W ! R.LLELR.S ! R.LLELR.R ! R.LLELR.V ! R.LLELR.E ! R.LLELR.D	643.414	-0.00102	27.39	0.134
		K.KGGIHR.V	667.4	0.01086	30.66	0.0173
LOC_Os04g32330.2	dihydrolipoyllysine-residue succinyltransferase component of 2-oxoglutarate dehydrogenase complex, mitochondrial precursor, putative, expressed	2	2	0.0545
LOC_Os04g32330.1	dihydrolipoyllysine-residue succinyltransferase component of 2-oxoglutarate dehydrogenase complex, mitochondrial precursor, putative, expressed	2	2	0.0544
		K.SAAPAETHVAPSEDSTPK.E	1794.85	0.00148	31.44	0.031
		K.VAIISK.S ! K.VAILSK.L ! K.VALISK.Y	630.418	5e-05	35.22	0.0118
LOC_Os04g35090.1	40S ribosomal protein S10, putative, expressed	2	2	0.0652
		-.MIIPK.K	601.374	-0.00019	22.65	0.616
		R.FEGDRPR.F	876.432	0.00431	28.39	0.0984
LOC_Os05g04510.1	S-adenosylmethionine synthetase, putative, expressed	2	2	0.0378
LOC_Os05g04510.2	S-adenosylmethionine synthetase, putative, expressed	2	2	0.0378
		K.VACETCTK.T	968.418	-0.00038	38.59	0.00221
		R.SGAYVAR.Q	723.378	-0.00092	31.67	0.0713
LOC_Os05g06450.1	tubulin/FtsZ domain containing protein, putative, expressed	2	2	0.0426
LOC_Os05g06450.2	tubulin/FtsZ domain containing protein, putative, expressed	2	2	0.0426
		R.ALLVDLEPR.V	1025.6	-0.00017	21.93	0.298
		R.VINGIQNSEYR.N	1292.66	-0.00027	22.98	0.321
LOC_Os05g11710.1	ribosomal protein L5, putative, expressed	2	2	0.1093
LOC_Os06g35730.1	ribosomal protein L5, putative, expressed	2	2	0.1093
LOC_Os01g10820.1	ribosomal protein L5, putative, expressed	2	2	0.1093
		K.VLEQLSGQSPVFSK.A	1518.82	0.00451	21.15	0.494
		R.VGIQHR.V	709.41	0.00046	34.41	0.00978
LOC_Os05g19150.1	hydrolase, alpha/beta fold family domain containing protein, expressed	2	2	0.0542
		K.TNFTGGLNYYR.A	1305.62	0.00258	22.16	0.284
		R.AVAPDLR.G	741.425	-0.00039	26.88	0.0459
LOC_Os05g24601.1	coatomer subunit delta, putative, expressed	2	2	0.0401
LOC_Os05g24601.2	coatomer subunit delta, putative, expressed	2	2	0.0419
		K.QHTYVETENVR.Y	1375.66	0.00072	21.35	0.306
		R.IEGLLAAFPK.L	1058.62	-0.00123	36.96	0.00779
LOC_Os05g27940.1	40S ribosomal protein S7, putative, expressed	2	2	0.0881
		K.AVIIYVPYR.L	1093.64	-0.00084	21.98	0.191
		K.DVVIVATR.R ! K.DVVLVATR.R	872.52	-0.00072	23.4	0.317
LOC_Os05g30800.1	26S proteasome non-ATPase regulatory subunit 14, putative, expressed	2	2	0.0682
LOC_Os01g16190.1	26S proteasome non-ATPase regulatory subunit 14, putative, expressed	2	2	0.0682
		K.WTDGLILK.S ! K.WTDGLILK.R	945.54	0.0002	26.95	0.165
		R.AVAVVIDPIQSVK.G	1338.8	-0.00083	29	0.0188
LOC_Os05g37330.1	60S acidic ribosomal protein, putative, expressed	2	2	0.2105
		K.DITEVIAAGR.E	1044.57	-0.00048	40.42	0.00793
		K.NILESVGVEANDER.L	1544.76	0.00054	47.04	0.00102
LOC_Os05g46480.2	late embryogenesis abundant protein, group 3, putative, expressed	2	2	0.1095
LOC_Os05g46480.1	late embryogenesis abundant protein, group 3, putative, expressed	2	2	0.1095
		K.AGQVMGASK.D	848.429	0.00133	39.49	0.00735
		K.TGSVLQQASEQVK.S	1374.72	0.00021	21.86	0.397
LOC_Os06g06290.1	GDSL-like lipase/acylhydrolase, putative, expressed	2	2	0.0461
		K.FGLPFLPPSK.S	1102.63	-0.00018	44.92	0.00185
		K.ISALQSK.Y	746.441	0.00023	40.87	0.00529
LOC_Os06g20050.1	NBS type disease resistance protein, putative, expressed	2	2	0.0081
		K.IIIIR.D ! K.IILLR.Y ! R.ILILR.V ! R.ILILR.S ! R.ILLIR.Y ! K.ILLLR.G ! R.LIILR.K ! K.LILLR.Y ! R.LILLR.N ! R.LILLR.K ! R.LILLR.H ! R.LILLR.D ! R.LLIIR.G ! R.LLLIR.L ! K.LLLIR.N ! K.LLLLR.G ! R.LLLLR.L ! R.LLLLR.S ! R.LLLLR.V ! R.LLLLR.A ! K.LLLLR.L ! R.LLLLR.D ! R.LLLLR.H ! R.LLLLR.R ! K.LLLLR.R ! K.LLLLR.Y ! K.LLLLR.V ! K.LLLLR.S ! K.LLLLR.F	627.455	-0.00038	22.12	0.0209
		R.ILHLR.T ! K.LIHIR.G ! K.LIHLR.Y ! K.LIHLR.K ! K.LLHIR.F ! K.LLHIR.E ! K.LLHIR.R ! R.LLHIR.L ! R.LLHLR.R ! R.LLHLR.A ! R.LLHLR.F ! R.LLHLR.S ! R.LLHLR.K ! R.LLHLR.E ! R.LLHLR.L ! K.LLHLR.L ! K.LLHLR.Y	651.43	0.00029	36.62	0.00148
LOC_Os06g32240.1	THION9 - Plant thionin family protein precursor, expressed	2	2	0.1176
LOC_Os06g31800.1	THION2 - Plant thionin family protein precursor, expressed	2	2	0.1176
LOC_Os06g31890.1	THION3 - Plant thionin family protein precursor, expressed	2	2	0.1176
LOC_Os06g31960.1	THION5 - Plant thionin family protein precursor, expressed	2	2	0.1176
LOC_Os06g31930.1	thionin precursor protein, putative, expressed	2	2	0.1176
LOC_Os06g32160.1	THION7 - Plant thionin family protein precursor, expressed	2	2	0.1176
LOC_Os06g32020.1	THION6 - Plant thionin family protein precursor, expressed	2	2	0.1176
		K.SCCPSTTAR.N	1039.43	-0.00044	20.44	0.0696
		R.NVYNSCR.F	912.399	-0.00071	20.95	0.121
LOC_Os06g34690.1	T-complex protein, putative, expressed	2	2	0.025
		R.IMTQLQGK.H	918.508	0.00078	24.08	0.247
		R.TTLGPR.S ! R.TTLGPR.G	644.373	0.00016	24.46	0.272
LOC_Os06g40040.1	protein of unknown function domain containing protein, expressed	2	2	0.1128
LOC_Os06g40040.2	protein of unknown function domain containing protein, expressed	2	2	0.1181
LOC_Os02g10810.1	protein of unknown function domain containing protein, expressed	2	2	0.1027
		K.NNGLAVEK.K	844.452	-0.00122	32.58	0.0423
		R.IQVSNTK.K	789.446	-0.00032	25.17	0.195
LOC_Os07g04240.1	succinate dehydrogenase flavoprotein subunit,mitochondrial precursor, putative, expressed	2	2	0.0269
		K.TIAWLDK.L	846.472	0.0009	20.93	0.752
		R.TQETLEEGCK.L	1194.53	-0.00108	34.17	0.00779
LOC_Os07g07709.1	ribosomal protein S13p/S18e, putative, expressed	2	2	0.098
LOC_Os07g07719.1	ribosomal protein S13p/S18e, putative, expressed	2	2	0.1181
LOC_Os03g58050.1	ribosomal protein S13p/S18e, putative, expressed	2	2	0.098
		K.VPDWFLNR.K	1046.54	7e-05	20.21	0.647
		R.FSNIACK.K	839.408	-0.00048	28.69	0.0311
LOC_Os07g10720.1	40S ribosomal protein S15a, putative, expressed	2	2	0.1298
LOC_Os07g10720.2	40S ribosomal protein S15a, putative, expressed	2	2	0.1298
LOC_Os02g27760.1	40S ribosomal protein S15a, putative, expressed	2	2	0.1298
		K.EIESWTAR.L	991.484	-0.00021	20.21	0.444
		R.VSVLNDALK.T	958.557	-0.00096	22.32	0.356
LOC_Os07g13530.2	ras-related protein, putative, expressed	2	2	0.1049
LOC_Os07g13530.1	ras-related protein, putative, expressed	2	2	0.0787
LOC_Os07g09680.1	ras-related protein, putative, expressed	2	2	0.0787
LOC_Os05g38630.2	ras-related protein, putative, expressed	2	2	0.0783
LOC_Os05g38630.1	ras-related protein, putative, expressed	2	2	0.0783
LOC_Os03g60530.3	ras-related protein, putative, expressed	2	2	0.096
LOC_Os03g60530.1	ras-related protein, putative, expressed	2	2	0.0791
LOC_Os07g09680.3	ras-related protein, putative, expressed	2	2	0.1043
LOC_Os01g08450.1	ras-related protein, putative, expressed	2	2	0.0672
LOC_Os05g01490.1	ras-related protein, putative, expressed	2	2	0.0821
LOC_Os01g37800.1	ras-related protein, putative, expressed	2	2	0.0837
		K.ILVGNK.A ! K.ILVGNK.V ! K.LLVGNK.S ! K.LLVGNK.C ! R.LLVGNK.V	643.414	-0.0004	33.14	0.0355
		K.LQIWDTAGQER.F ! R.LQLWDTAGQER.F	1316.66	0.00619	25.82	0.118
LOC_Os07g30170.1	nitrilase, putative, expressed	2	2	0.0531
		K.AHNFDVQAFR.F	1204.59	-0.0009	25.18	0.209
		R.LLQSNLSPELFK.E	1388.78	0.00084	30.24	0.0417
LOC_Os07g33898.1	60S ribosomal protein L44, putative, expressed	2	2	0.1509
LOC_Os07g33860.1	60S ribosomal protein L44, putative, expressed	2	2	0.1194
LOC_Os07g33997.1	60S ribosomal protein L44, putative, expressed	2	2	0.1509
LOC_Os07g26740.1	60S ribosomal protein L44, putative, expressed	2	2	0.1509
		K.DSLSAQGK.R	805.405	-0.00049	26.5	0.105
		K.HFEIGGDK.K	902.437	0.00131	24.24	0.0849
LOC_Os07g44744.1	expressed protein	2	2	0.1509
		K.ELNLDAAQR.F	1029.53	-0.00063	33.75	0.0223
		K.TFEEAHK.K	861.41	-0.00167	28.92	0.064
LOC_Os07g48490.2	stress responsive protein, putative, expressed	2	2	0.064
		K.HSLGQSHPVK.L	1089.58	0.00045	30.62	0.0807
		R.DSAVVLAPVNPK.D	1209.68	-0.00039	31.2	0.0217
LOC_Os08g02340.2	60S acidic ribosomal protein, putative, expressed	2	2	0.0991
LOC_Os08g02340.1	60S acidic ribosomal protein, putative, expressed	2	2	0.0991
		K.IATLVK.A ! R.LATLVK.Y	644.434	8e-05	24.06	0.0597
		R.ILEHR.G ! R.ILEHR.C ! R.LIEHR.G ! K.LLEHR.S	667.389	0.00018	41.08	0.00157
LOC_Os08g03450.1	ribosomal protein L37, putative, expressed	2	2	0.2105
LOC_Os02g02130.1	ribosomal protein L37, putative, expressed	2	2	0.2105
		K.STCSSCGYPAAR.I	1316.54	-0.00075	56.36	9.6e-06
		R.EGTEATPR.K	860.411	-0.0001	46.21	0.000579
LOC_Os08g06550.1	acyl CoA binding protein, putative, expressed	2	2	0.25
		K.SKEEAMSDYITK.V	1401.66	-0.00034	25.14	0.103
		K.TLPESTSNENK.L	1219.58	0.0008	25.49	0.118
LOC_Os08g12820.1	proteasome/cyclosome repeat containing protein, expressed	2	2	0.0111
		K.CILDGK.Y	705.36	0.00346	21.31	0.608
		R.IIIDK.G ! R.IILDK.G ! K.IILDK.H ! R.ILLDK.A ! K.LIIDK.G ! R.LILDK.L ! R.LILDK.M ! R.LLIDK.T ! R.LLLDK.G ! K.LLLDK.A ! K.LLLDK.I ! K.LLLDK.E ! K.LLLDK.K	601.392	0.0008	36.1	0.0113
LOC_Os08g15312.1	chloroplast 50S ribosomal protein L33, putative, expressed	2	2	0.3134
LOC_Os10g21308.1	chloroplast 50S ribosomal protein L33, putative, expressed	2	2	0.3134
LOC_Os06g39718.1	chloroplast 50S ribosomal protein L33, putative, expressed	2	2	0.3134
		K.GANEESAGISR.Y	1090.51	-0.00047	41.78	0.00208
		R.HNTPGQLELR.K	1164.61	-8e-05	20.22	0.715
LOC_Os08g25720.1	pyrophosphate--fructose 6-phosphate 1-phosphotransferase subunit alpha, putative, expressed	2	2	0.0307
		K.LTLMEVINK.I	1060.61	-0.00016	51.02	0.000348
		K.NQGGFDLLGR.S	1076.55	-0.00155	32.92	0.0347
LOC_Os08g37320.1	expressed protein	2	2	0.1294
		K.FSQEPQPIDWEYYR.K	1857.84	0.00326	25.63	0.0652
		K.KVAEVAAK.A	815.499	-2e-05	20.84	0.694
LOC_Os08g40140.2	geranylgeranyl transferase type-2 subunit beta, putative, expressed	2	2	0.0629
LOC_Os08g40140.1	geranylgeranyl transferase type-2 subunit beta, putative, expressed	2	2	0.0594
		K.AVDYIVSCK.N	1054.52	0.00059	37.63	0.00865
		K.EGGLNGRPEK.L	1056.54	0.0011	40.55	0.00323
LOC_Os08g42730.1	radical SAM enzyme, putative, expressed	2	2	0.0366
		R.LQTLEHVR.E	995.563	0.0013	24.47	0.129
		R.YSTGLK.A	668.361	3e-05	35.4	0.008
LOC_Os08g44770.2	copper/zinc superoxide dismutase, putative, expressed	2	2	0.1346
LOC_Os08g44770.1	copper/zinc superoxide dismutase, putative, expressed	2	2	0.1321
		K.GGHELSLSTGNAGGR.L	1412.69	0.00057	24.11	0.281
		R.AFVVHELEDDLGK.G	1471.74	0.00245	43.35	0.00276
LOC_Os09g11230.1	Ser/Thr protein phosphatase family protein, putative, expressed	2	2	0.0357
		R.ITILR.G ! K.ITLIR.I ! R.ITLIR.G ! R.LTIIR.V ! M.LTILR.V ! K.LTLIR.V ! K.LTLIR.C ! R.LTLLR.G ! R.LTLLR.T ! R.LTLLR.A	615.419	-0.0013	30.15	0.038
		R.QIEQIK.Q ! R.QIEQLK.R ! K.QLEQLK.D	758.441	-0.01145	32.04	0.0796
LOC_Os09g31080.1	induced stolen tip protein TUB8, putative, expressed	2	2	0.1987
LOC_Os09g31080.3	induced stolen tip protein TUB8, putative, expressed	2	2	0.219
		K.EEVAPEPAAAAEAEAK.E	1582.76	-0.00056	45.18	0.00139
		K.VEEAAPVAEPEAEK.A	1468.72	0.00141	23.74	0.204
LOC_Os09g34960.1	hydroxymethylglutaryl-CoA synthase, putative, expressed	2	2	0.0273
		K.HASLDDQR.I	941.444	-0.0022	21.52	0.434
		K.IMEHR.R ! K.LMEHR.Y	685.345	0.00786	33.97	0.0228
LOC_Os10g01760.1	peroxidase precursor, putative, expressed	2	2	0.073
		R.IPASLIR.L	769.493	-0.0005	22.63	0.456
		R.VIQDAR.V ! K.VLQDAR.Y	701.394	-0.00067	29.27	0.192
LOC_Os10g18220.1	GHMP kinases ATP-binding protein, putative, expressed	2	2	0.0498
		K.DDLELVNR.W	973.495	-0.00484	53.94	0.000693
		R.EVLLTDEAAGAR.E	1244.65	0.00056	38.4	0.0112
LOC_Os10g21670.1	dehydration stress-induced protein, putative, expressed	2	2	0.2
		R.AASGPTLTITNLESWGQMAAGHDYFEK.G	2895.36	0.00455	23.71	0.141
		R.VSLQVR.A	701.43	0.00024	39.07	0.0155
LOC_Os10g25130.1	aminotransferase, classes I and II, domain containing protein, expressed	2	2	0.0413
		K.DGILQSLAR.R	972.547	0.00073	45.43	0.0024
		R.ATTILASIPGR.A	1099.65	0.00019	44.46	0.00183
LOC_Os10g31000.1	ubiquitin-conjugating enzyme, putative, expressed	2	2	0.1304
		K.YAKPEDAGVTPEDK.S	1519.73	-0.00097	36.55	0.0113
		R.VELPDAYPYK.S	1194.6	-0.00139	44.75	0.00141
LOC_Os10g33680.1	serine/threonine-protein phosphatase 2A regulatory subunit B subunitbeta, putative, expressed	2	2	0.0387
		K.IDAAGSGTVTR.D	1047.54	0.0003	42.06	0.00411
		K.LVNSLIEDAK.A	1101.61	-0.00074	21.05	1.14
LOC_Os10g38740.1	glutathione S-transferase, putative, expressed	2	2	0.0633
		K.IIEFR.N ! K.LLEFR.K ! K.LLEFR.Q ! K.LLEFR.S ! R.LLEFR.D	677.398	0.00014	21.56	0.983
		R.TPALAAWEER.F	1143.58	0.0003	25.1	0.131
LOC_Os11g01600.2	macrophage migration inhibitory factor, putative, expressed	2	2	0.1466
LOC_Os12g01680.1	macrophage migration inhibitory factor, putative, expressed	2	2	0.1466
LOC_Os11g01600.1	macrophage migration inhibitory factor, putative, expressed	2	2	0.1393
		K.FYDSK.R ! K.FYDSK.A	659.304	-0.00011	37.09	0.00177
		K.LSAGIASILESK.L	1188.68	-0.00203	67.51	6.93e-06
LOC_Os11g02369.1	LTPL7 - Protease inhibitor/seed storage/LTP family protein precursor, expressed	2	2	0.1597
		R.SLNSAASTTADR.R	1193.58	-0.00059	63.42	1.97e-05
		R.TACNCLK.N	866.386	0.00155	23.16	0.0831
LOC_Os11g02400.2	LTPL8 - Protease inhibitor/seed storage/LTP family protein precursor, expressed	2	2	0.2051
LOC_Os11g02400.1	LTPL8 - Protease inhibitor/seed storage/LTP family protein precursor, expressed	2	2	0.2017
		K.CGVNVGFPISLSTDCSK.V ! K.CGVNVGFPISLSTDCSK.-	1840.86	-0.00338	39.39	0.00461
		K.TLAGTIK.S	703.435	-0.00059	22.84	0.236
LOC_Os11g03400.1	ribosomal protein, putative, expressed	2	2	0.1133
LOC_Os12g03090.1	ribosomal protein, putative, expressed	2	2	0.1133
		K.AFEPILLAGR.S	1086.63	-0.00114	52.06	0.000306
		K.YVDEASK.K	811.383	0.00106	26.43	0.0477
LOC_Os11g06030.1	expressed protein	2	2	0.0787
		K.IIEIR.F ! K.IIEIR.W ! R.IIELR.S ! R.ILEIR.N ! R.ILEIR.F ! K.ILELR.Q ! K.ILELR.L ! R.ILELR.A ! R.ILELR.N ! R.ILELR.D ! K.ILELR.I ! K.ILELR.R ! R.ILELR.I ! K.ILELR.K ! R.LIEIR.N ! R.LIELR.S ! R.LLEIR.W ! R.LLELR.S ! R.LLELR.R ! R.LLELR.V ! R.LLELR.E ! R.LLELR.D	643.414	-0.00102	27.39	0.134
		R.IELIK.T ! K.IELLK.G ! R.IELLK.D ! M.IELLK.E ! R.IELLK.K ! R.LEIIK.D ! R.LEIIK.N ! R.LEIIK.S ! R.LEILK.R ! R.LEILK.G ! K.LEILK.L ! K.LEILK.K ! K.LEILK.C ! R.LEILK.L ! R.LEILK.V ! K.LEILK.E ! R.LELIK.F ! K.LELIK.M ! R.LELIK.D ! K.LELLK.C ! R.LELLK.G ! R.LELLK.E ! R.LELLK.W ! K.LELLK.E ! K.LELLK.S ! R.LELLK.D ! R.LELLK.L	615.408	-0.00016	30.46	0.0331
LOC_Os11g22220.1	retrotransposon protein, putative, Ty3-gypsy subclass, expressed	2	2	0.0099
		K.IEDIR.M ! K.LEDIR.N ! R.LEDIR.I ! K.LEDIR.I ! R.LEDLR.K ! K.LEDLR.K ! R.LEDLR.I ! R.LEDLR.F ! K.LEDLR.R	645.357	-1e-05	21.72	0.817
		R.AAQRVK.A	672.415	0.01139	21.64	0.58
LOC_Os11g33270.1	glycosyl hydrolases family 16, putative, expressed	2	2	0.0743
		R.DLDADQYR.R	995.443	-0.00055	23.98	0.137
		R.GFHVDGCEASAEAR.Y	1505.64	-0.00308	21.26	0.0965
LOC_Os11g40100.3	GRF-interacting factor 2, putative, expressed	2	2	0.1408
		K.QLILAILENQNLGK.L	1566.92	0.00172	23.72	0.0605
		R.AADLQTAAPGSVDGR.G	1428.71	0.00082	39.86	0.00785
LOC_Os12g01390.1	clathrin heavy chain, putative, expressed	2	2	0.0164
LOC_Os11g01380.1	clathrin heavy chain, putative, expressed	2	2	0.0164
		K.EAAELAAESPQGLLR.T	1554.81	-0.00356	49.79	0.000535
		R.AAEEANVYDDLVK.Y	1436.69	0.00081	47.18	0.00103
LOC_Os12g02300.1	LTPL26 - Protease inhibitor/seed storage/LTP family protein precursor, expressed	2	2	0.1967
LOC_Os11g02350.1	LTPL25 - Protease inhibitor/seed storage/LTP family protein precursor, expressed	2	2	0.1967
		K.CGVSVAFPISTSVDCSK.I	1813.85	0.00577	82.45	1.81e-07
		K.NMASSFR.N	812.372	0.00101	26.44	0.0361
LOC_Os12g02310.1	LTPL11 - Protease inhibitor/seed storage/LTP family protein precursor, expressed	2	2	0.161
LOC_Os12g02310.2	LTPL11 - Protease inhibitor/seed storage/LTP family protein precursor, expressed	2	2	0.1638
		R.SLNSAATTTADR.R	1207.59	-0.00084	55.24	0.000134
		R.TACNCLK.N	866.386	0.00155	23.16	0.0831
LOC_Os12g05050.1	stem-specific protein TSJT1, putative, expressed	2	2	0.0711
		K.EEEICGATFK.V	1183.53	-0.00207	34.83	0.00697
		K.VTAVPAK.E	685.424	-0.00043	26.85	0.112
LOC_Os12g05430.1	ribosomal protein L24, putative, expressed	2	2	0.106
LOC_Os01g04730.1	ribosomal protein L24, putative, expressed	2	2	0.1013
LOC_Os11g05370.1	60S ribosomal protein L26-1, putative, expressed	2	2	0.1135
		K.AHFTAPSSVR.R	1072.55	0.00013	33.91	0.0211
		K.VVQVYR.R	763.446	-0.0015	33.48	0.0393
LOC_Os12g13590.1	exocyst complex component 5, putative, expressed	2	2	0.0211
LOC_Os12g13590.2	exocyst complex component 5, putative, expressed	2	2	0.0265
		R.FDTASQR.R	824.39	0.0016	22.76	0.132
		R.VAEAASIAQK.L	987.547	0.00236	34.92	0.0218
LOC_Os12g17550.1	expressed protein	2	2	0.0122
		R.EIIEK.Y ! K.EILEK.H ! R.EILEK.A ! R.EILEK.L ! R.EILEK.D ! K.EILEK.A ! K.EILEK.K ! K.EILEK.V ! R.EILEK.E ! K.ELIEK.G ! K.ELIEK.L ! K.ELIEK.D ! R.ELIEK.V ! K.ELIEK.H ! R.ELIEK.L ! K.ELLEK.S ! K.ELLEK.L ! R.ELLEK.L ! R.ELLEK.Q ! R.ELLEK.D ! K.ELLEK.Y ! R.ELLEK.S ! K.ELLEK.I ! K.ELLEK.W	631.366	-0.00248	25.99	0.317
		R.LSDPKM*K.D	834.439	-0.0002	20.02	0.604
LOC_Os12g32240.1	eukaryotic translation initiation factor 5A, putative, expressed	2	2	0.1242
		K.VVEVSTSK.T	848.472	-0.00023	35.51	0.0197
		R.LPTDDNLLSQIK.D	1356.74	0.00058	30.37	0.058
LOC_Os12g34092.1	ribosomal protein S2, putative, expressed	2	2	0.031
LOC_Os12g33954.1	ribosomal protein S2, putative, expressed	2	2	0.031
		K.AVDSLVPIGR.G	1026.59	-0.00054	30.03	0.0187
		K.SFIIK.K ! R.SFLIK.F ! R.SFLLK.M ! K.SFLLK.A ! M.SFLLK.T ! R.SFLLK.T	607.381	-0.00014	24.33	0.0539
LOC_Os12g36210.1	inhibitor I family protein, putative, expressed	2	2	0.2564
		K.KVIIK.Q ! R.KVILK.E ! R.KVILK.K ! K.KVILK.G ! R.KVILK.L ! K.KVILK.D ! R.KVLIK.D ! K.KVLLK.F	600.444	-0.00124	28.92	0.0091
		K.TSWPEVVGLSAEEAK.K	1602.8	0.00086	60.17	5.39e-05
LOC_Os12g37360.1	miro, putative, expressed	2	2	0.1134
LOC_Os01g23620.1	miro, putative, expressed	2	2	0.1134
LOC_Os01g15010.1	miro, putative, expressed	2	2	0.1134
		K.AFDLGGHQIAR.R ! K.AFDLGGHQIAR.L	1184.62	-0.00031	27.88	0.0993
		K.ILFLGLDNAGK.T	1160.67	-0.00127	22.7	0.212
LOC_Os12g42440.1	chaperone protein dnaJ, putative, expressed	4	1	0.0107
		K.FTLSR.D	623.351	-0.00035	21.58	0.22
		K.FTLSR.D	623.351	-0.00023	22.38	0.183
		K.FTLSR.D	623.351	0.00021	22.56	0.175
		K.FTLSR.D	623.351	-0.00079	21.86	2.68
LOC_Os02g06410.1	CBS domain containing membrane protein, putative, expressed	2	1	0.0213
		R.ILLQLQDGR.G	1055.62	-0.00071	36.25	0.00497
		R.ILLQLQDGR.G	1055.62	-0.00093	20.87	0.171
LOC_Os03g20640.1	expressed protein	2	1	0.0285
		-.MAMGLPGLR.C	945.501	-0.01031	28.82	0.143
		-.MAMGLPGLR.C	945.501	-0.00896	21.76	0.582
LOC_Os03g46640.1	deoxyuridine 5-triphosphate nucleotidohydrolase, putative, expressed	2	1	0.0487
		-.M*AGKLGAICSR.L	1179.6	-0.00405	20.12	0.675
		-.M*AGKLGAICSR.L	1179.6	-0.00359	21.81	0.457
LOC_Os10g33800.2	lactate/malate dehydrogenase, putative, expressed	2	1	0.0284
LOC_Os10g33800.3	lactate/malate dehydrogenase, putative, expressed	2	1	0.0409
LOC_Os10g33800.1	lactate/malate dehydrogenase, putative, expressed	2	1	0.027
		K.TPSGEKPVR.E	970.532	0.00263	35.75	0.012
		K.TPSGEKPVR.E	970.532	0.00023	43.84	0.00198
ChrSy.fgenesh.mRNA.82	expressed protein	1	1	0.0157
LOC_Os03g01014.1	expressed protein	1	1	0.0157
		R.LGAVVR.L	614.398	-0.00142	32.54	0.0348
ChrUn.fgenesh.mRNA.24	hypothetical protein	1	1	0.0141
LOC_Os12g35239.1	transposon protein, putative, CACTA, En/Spm sub-class, expressed	1	1	0.0091
LOC_Os01g38670.1	transporter family protein, putative, expressed	1	1	0.0097
LOC_Os07g08970.1	uncharacterized protein ycf45, putative, expressed	1	1	0.0071
LOC_Os01g38680.1	transporter family protein, putative, expressed	1	1	0.0097
LOC_Os09g25380.1	kinesin motor protein-related, putative, expressed	1	1	0.01
LOC_Os02g58030.1	leucine-rich repeat-containing protein 40, putative, expressed	1	1	0.0085
LOC_Os12g07730.1	SWIRM domain containing protein, expressed	1	1	0.006
LOC_Os01g59140.1	DNA-directed RNA polymerases I, II, and III subunit RPABC1, putative, expressed	1	1	0.0237
LOC_Os02g57310.1	pib, putative, expressed	1	1	0.0177
LOC_Os04g41040.2	DNA-directed RNA polymerases I, II, and III subunit RPABC1, putative, expressed	1	1	0.0298
LOC_Os04g41040.1	DNA-directed RNA polymerases I, II, and III subunit RPABC1, putative, expressed	1	1	0.0243
		R.TIIER.C ! K.TILER.K ! R.TLLER.R ! K.TLLER.Y ! R.TLLER.G ! R.TLLER.D ! K.TLLER.L	631.377	0.00061	28.9	0.219
LOC_Os01g03730.1	nuclease PA3, putative, expressed	1	1	0.0227
		R.LAQAGIR.L	728.441	-0.0002	33.39	0.027
LOC_Os01g04650.1	PB1 domain containing protein, expressed	1	1	0.0179
		R.IAATSSGGGSSR.T	1050.52	-0.0006	40.56	0.00396
LOC_Os01g08410.1	early fruit mRNA, putative, expressed	1	1	0.0271
		K.IAAAEAAAR.S	843.468	-0.00068	35.63	0.0145
LOC_Os01g09252.1	WD domain, G-beta repeat domain containing protein, expressed	1	1	0.0313
LOC_Os03g32314.1	allene oxide cyclase 4, chloroplast precursor, putative, expressed	1	1	0.0332
		R.LYSGSLDK.T ! K.LYSGSLDK.R	882.457	2e-05	33.66	0.0267
LOC_Os01g09580.1	CAMK_CAMK_like_Aur_like.1 - CAMK includes calcium/calmodulin depedent protein kinases, expressed	1	1	0.0338
		-.MWLGFVCSIR.H	1268.63	-0.01413	27.43	0.129
LOC_Os01g11240.1	DUF538 domain containing protein, putative, expressed	1	1	0.0655
		K.VPAAAAAANGK.E	940.521	-0.00056	30.74	0.0283
LOC_Os01g11970.1	expressed protein	1	1	0.0403
		R.LAADEPVEGK.L	1028.53	0.0002	33.53	0.0199
LOC_Os01g12340.1	retrotransposon protein, putative, unclassified, expressed	1	1	0.0034
LOC_Os01g14770.1	retrotransposon protein, putative, unclassified, expressed	1	1	0.0045
		R.WTKLEER.V	961.51	-0.011	23.25	0.589
LOC_Os01g12830.2	erythronate-4-phosphate dehydrogenase domain containing protein, expressed	1	1	0.0158
LOC_Os06g03500.1	NBS-LRR disease resistance protein, putative, expressed	1	1	0.005
LOC_Os01g12830.1	erythronate-4-phosphate dehydrogenase domain containing protein, expressed	1	1	0.0158
		R.HIVNR.E ! R.HIVNR.K ! R.HLVNR.W	638.373	-0.00125	23.39	0.203
LOC_Os01g13210.1	salt stress root protein RS1, putative, expressed	1	1	0.039
LOC_Os01g13210.2	salt stress root protein RS1, putative, expressed	1	1	0.039
		R.EVAVEEEK.K	932.457	0.00017	26.06	0.0962
LOC_Os01g15310.1	LSM domain containing protein, expressed	1	1	0.0541
		R.VPDEVIDK.V	914.483	0.00027	46.61	0.0007
LOC_Os01g15600.1	PUR ALPHA-1, putative, expressed	1	1	0.0356
		R.SSIILPLSGLK.Q	1127.7	9e-05	24.99	0.115
LOC_Os01g16450.1	peroxidase precursor, putative, expressed	1	1	0.0277
		K.ASCSSVTPR.L	964.452	-0.00307	42.98	0.0018
LOC_Os01g16890.1	ribosomal protein L7Ae, putative, expressed	1	1	0.0536
LOC_Os01g16890.2	ribosomal protein L7Ae, putative, expressed	1	1	0.0561
LOC_Os01g59730.1	ribosomal protein L7Ae, putative, expressed	1	1	0.0531
LOC_Os01g16890.3	ribosomal protein L7Ae, putative, expressed	1	1	0.0682
LOC_Os05g41110.1	ribosomal protein L7Ae, putative, expressed	1	1	0.0462
LOC_Os05g41110.2	ribosomal protein L7Ae, putative, expressed	1	1	0.0531
		K.LQLVMK.S	731.448	0.00027	22.19	0.46
LOC_Os01g24140.1	transposon protein, putative, CACTA, En/Spm sub-class, expressed	1	1	0.0143
LOC_Os04g24690.1	transposon protein, putative, CACTA, En/Spm sub-class, expressed	1	1	0.0127
LOC_Os07g11350.1	transposon protein, putative, CACTA, En/Spm sub-class, expressed	1	1	0.0104
		M.YHWPRFLSPYR.D ! M.YHWPRFLSPYR.N	1521.77	-0.02509	20.51	0.504
LOC_Os01g24750.1	Ser/Thr protein phosphatase family protein, putative, expressed	1	1	0.0307
		R.QVQLSEAEIR.Q	1172.63	-0.00017	27.73	0.0987
LOC_Os01g31240.1	retrotransposon protein, putative, unclassified	1	1	0.0135
		K.EQDDIK.D	747.352	0.01179	22.24	0.224
LOC_Os01g34630.1	retrotransposon protein, putative, Ty1-copia subclass, expressed	1	1	0.0089
		K.IGQAIK.G	629.398	-5e-05	24.37	0.486
LOC_Os01g34700.1	dienelactone hydrolase family protein, expressed	1	1	0.0284
LOC_Os01g34700.2	dienelactone hydrolase family protein, expressed	1	1	0.0335
LOC_Os01g34700.3	dienelactone hydrolase family protein, expressed	1	1	0.043
		R.ALIPDLYR.G	960.551	0.00134	20.09	0.621
LOC_Os01g36294.1	cytochrome P450, putative, expressed	1	1	0.0138
LOC_Os08g01510.1	cytochrome P450, putative, expressed	1	1	0.0103
		R.NKLFR.Q ! R.NKLFR.E	677.409	0.01098	23.72	0.597
LOC_Os01g37770.1	RWD domain containing protein, expressed	1	1	0.0565
		K.EIDPSESGLSTTAR.C	1462.7	-0.00249	36.81	0.00998
LOC_Os01g37842.1	expressed protein	1	1	0.0217
		R.LIDAEK.S	688.388	6e-05	27.78	0.252
LOC_Os01g38620.1	3-5 exonuclease/ nucleic acid binding protein, putative, expressed	1	1	0.0227
LOC_Os01g38620.3	3-5 exonuclease/ nucleic acid binding protein, putative, expressed	1	1	0.0338
LOC_Os01g38620.2	3-5 exonuclease/ nucleic acid binding protein, putative, expressed	1	1	0.0227
		K.MMEKLSK.V	866.447	0.00206	21.15	0.284
LOC_Os01g41550.1	aspartic proteinase, putative, expressed	1	1	0.018
		R.VVFDGDGQR.L	992.48	0.00033	21.73	0.342
LOC_Os01g42030.1	mitochondrial chaperone BCS1, putative, expressed	1	1	0.0185
		R.INTDMQRLR.V	1146.6	0.01426	23.88	0.545
LOC_Os01g42820.1	RNA recognition motif containing protein, putative, expressed	1	1	0.0134
LOC_Os01g42820.3	RNA recognition motif containing protein, putative, expressed	1	1	0.0134
LOC_Os07g04280.1	expressed protein	1	1	0.0181
LOC_Os01g42820.2	RNA recognition motif containing protein, putative, expressed	1	1	0.0134
		K.LAIEGK.K ! K.LALEGK.A	630.382	0.00075	41.81	0.00601
LOC_Os01g43090.1	oxidoreductase, aldo/keto reductase family protein, putative, expressed	1	1	0.0261
		K.VNLTDDDLK.E	1032.52	-0.00024	26.08	0.195
LOC_Os01g45274.1	carbonic anhydrase, chloroplast precursor, putative, expressed	1	1	0.0696
LOC_Os01g45274.3	carbonic anhydrase, chloroplast precursor, putative, expressed	1	1	0.0722
LOC_Os01g45274.4	carbonic anhydrase, chloroplast precursor, putative, expressed	1	1	0.0936
LOC_Os01g45274.2	carbonic anhydrase, chloroplast precursor, putative, expressed	1	1	0.0722
		K.VQTEHASLPFDDQCAILEK.E	2201.05	-0.00037	39.39	0.00525
LOC_Os01g45390.2	HD domain containing protein 2, putative, expressed	1	1	0.0451
		K.VLDEFFLSTAGK.F	1326.69	0.00067	40.36	0.00399
LOC_Os01g47820.1	S-locus-like receptor protein kinase, putative, expressed	1	1	0.0063
LOC_Os01g47810.1	S-locus-like receptor protein kinase, putative, expressed	1	1	0.0063
LOC_Os08g38490.1	OsFBX301 - F-box domain containing protein, expressed	1	1	0.013
		K.LTDVR.Q ! K.LTDVR.G	603.346	-7e-05	43.61	0.0071
LOC_Os01g49290.1	WD repeat-containing protein, putative, expressed	1	1	0.0388
		K.DGVTLLWDLAEGK.R	1416.74	0.0005	49.25	0.000865
LOC_Os01g52270.1	NB-ARC domain containing protein, expressed	1	1	0.0139
		K.LAFGSR.D	650.362	-0.0001	35.64	0.0188
LOC_Os01g52480.1	senescence-associated protein, putative, expressed	1	1	0.0231
		R.GIREETLLR.V	1086.63	0.01055	20.71	0.377
LOC_Os01g53090.1	pathogen-related protein, putative, expressed	1	1	0.0302
		R.GFAWEVIR.V	977.52	0.00012	30.52	0.0461
LOC_Os01g53680.1	6-phosphofructokinase, putative, expressed	1	1	0.0232
		K.SFGFDSAVEEAQR.A	1442.65	-0.00174	79.94	2.19e-07
LOC_Os01g54520.1	DUF1264 domain containing protein, putative, expressed	1	1	0.0277
LOC_Os01g54520.2	DUF1264 domain containing protein, putative, expressed	1	1	0.0277
		R.YSTTELR.A	869.436	4e-05	38.58	0.00349
LOC_Os01g54870.1	60S ribosomal protein L18a, putative, expressed	1	1	0.0335
LOC_Os01g47660.1	60S ribosomal protein L18a, putative, expressed	1	1	0.0335
LOC_Os05g49030.1	60S ribosomal protein L18a, putative, expressed	1	1	0.0335
		K.FPLVYR.K	794.456	-0.00227	23	0.088
LOC_Os01g55830.1	glutathione S-transferase, putative, expressed	1	1	0.0324
		K.APDHLAR.N	779.416	0.00014	26.97	0.122
LOC_Os01g56020.1	expressed protein	1	1	0.0169
		R.GGEAELDRADAK.E	1231.59	-0.01043	20.34	1.07
LOC_Os01g60190.1	2,3-bisphosphoglycerate-independent phosphoglycerate mutase, putative, expressed	1	1	0.0232
LOC_Os01g60190.2	2,3-bisphosphoglycerate-independent phosphoglycerate mutase, putative, expressed	1	1	0.0232
		R.GWDAQVLGEAPYK.F	1433.71	0.00424	32.55	0.0234
LOC_Os01g62750.1	expressed protein	1	1	0.0118
		R.MVMAK.F	579.299	0.00178	22.74	0.897
LOC_Os01g63410.1	expressed protein	1	1	0.023
		K.VKDIAK.E	673.424	-0.00164	23.12	0.558
LOC_Os01g63780.2	nsp1-like C-terminal region family protein, expressed	1	1	0.0565
LOC_Os01g63780.1	nsp1-like C-terminal region family protein, expressed	1	1	0.0433
		K.VVETQTSLER.Q	1161.61	0.00059	22.84	0.428
LOC_Os01g64000.1	bZIP transcription factor, putative, expressed	1	1	0.0154
		K.QMLVEK.M	747.407	0.0036	21.64	0.598
LOC_Os01g65690.2	4,5-DOPA dioxygenase extradiol, putative, expressed	1	1	0.0287
LOC_Os01g65690.1	4,5-DOPA dioxygenase extradiol, putative, expressed	1	1	0.0214
		R.FTTTTK.N	698.372	0.00022	28.16	0.0314
LOC_Os01g66830.1	pectinacetylesterase domain containing protein, expressed	1	1	0.0145
		-.MATSSK.L	624.302	-0.01144	20.61	0.174
LOC_Os01g66890.2	BTBZ1 - Bric-a-Brac, Tramtrack, and Broad Complex BTB domain with TAZ zinc finger and Calmodulin-binding domains, expressed	1	1	0.0169
LOC_Os01g66890.1	BTBZ1 - Bric-a-Brac, Tramtrack, and Broad Complex BTB domain with TAZ zinc finger and Calmodulin-binding domains, expressed	1	1	0.0169
		K.GIELLLR.H	813.519	9e-05	21.97	0.17
LOC_Os01g67134.1	ribosomal L18p/L5e family protein, putative, expressed	1	1	0.0298
		R.ALLDVGLIR.T	969.609	0.0002	25.83	0.0986
LOC_Os01g71230.2	nascent polypeptide-associated complex subunit alpha-like protein 3, putative, expressed	1	1	0.0498
LOC_Os01g71230.1	nascent polypeptide-associated complex subunit alpha-like protein 3, putative, expressed	1	1	0.0493
		K.APDLSNVISK.A	1043.57	3e-05	21.9	0.396
LOC_Os01g73880.1	eukaryotic translation initiation factor, putative, expressed	1	1	0.0263
		R.IAIWTK.N	731.445	-0.00068	34.99	0.0215
LOC_Os01g74480.1	cupin domain containing protein, expressed	1	1	0.0265
LOC_Os05g02520.1	cupin domain containing protein, expressed	1	1	0.0278
LOC_Os05g02520.2	cupin domain containing protein, expressed	1	1	0.03
		K.EVGLGADLVR.I	1028.57	0.00068	21.61	0.593
LOC_Os01g74510.1	KIP1, putative, expressed	1	1	0.0064
		R.LAEVEK.T	688.388	0.00065	32.87	0.0597
LOC_Os01g74650.1	cysteine synthase, mitochondrial precursor, putative, expressed	1	1	0.0291
LOC_Os01g74650.2	cysteine synthase, mitochondrial precursor, putative, expressed	1	1	0.0303
LOC_Os03g53650.3	cysteine synthase, putative, expressed	1	1	0.0368
LOC_Os01g74650.3	cysteine synthase, mitochondrial precursor, putative, expressed	1	1	0.0304
LOC_Os03g53650.2	cysteine synthase, putative, expressed	1	1	0.0368
		K.LVVVVFPSFGER.Y	1348.76	0.00113	35.72	0.011
LOC_Os02g01332.1	ribosomal protein L6, putative, expressed	1	1	0.0415
LOC_Os09g31180.2	ribosomal protein L6, putative, expressed	1	1	0.046
LOC_Os09g31180.1	ribosomal protein L6, putative, expressed	1	1	0.0419
		R.SAALINQK.C	844.489	0.00016	29.93	0.0881
LOC_Os02g01840.1	retrotransposon protein, putative, unclassified, expressed	1	1	0.0058
LOC_Os11g46020.1	retrotransposon protein, putative, unclassified, expressed	1	1	0.0087
LOC_Os10g11280.1	retrotransposon protein, putative, unclassified, expressed	1	1	0.0092
LOC_Os09g20250.1	retrotransposon protein, putative, Ty1-copia subclass, expressed	1	1	0.0064
		R.ARSINTR.F ! R.ARSLNTR.L	817.464	-0.01327	27.56	0.219
LOC_Os02g03750.1	polygalacturonase, putative, expressed	1	1	0.0138
		R.VSGVVFR.N	763.446	-0.0064	24.53	0.505
LOC_Os02g03860.1	mitochondrial ATP synthase precursor, putative, expressed	1	1	0.0373
		K.ADLLSDSER.I	1005.48	-0.0007	32.43	0.0283
LOC_Os02g05030.1	sucrose-phosphatase, putative, expressed	1	1	0.0142
LOC_Os05g05270.1	sucrose-phosphatase, putative, expressed	1	1	0.0142
		K.RGLDVK.I ! R.RGLDVK.I	687.415	-0.00293	34.04	0.0424
LOC_Os02g05800.1	expressed protein	1	1	0.02
		K.SNYHDLHK.T	1013.48	0.0004	22.11	0.656
LOC_Os02g06570.1	CAMK_KIN1/SNF1/Nim1_like.13 - CAMK includes calcium/calmodulin depedent protein kinases, expressed	1	1	0.0101
LOC_Os01g18800.5	CAMK_KIN1/SNF1/Nim1_like.9 - CAMK includes calcium/calmodulin depedent protein kinases, expressed	1	1	0.0289
LOC_Os05g39900.1	CBL-interacting serine/threonine-protein kinase 15, putative, expressed	1	1	0.0185
LOC_Os02g06570.2	CAMK_KIN1/SNF1/Nim1_like.13 - CAMK includes calcium/calmodulin depedent protein kinases, expressed	1	1	0.0101
LOC_Os01g18800.1	CAMK_KIN1/SNF1/Nim1_like.9 - CAMK includes calcium/calmodulin depedent protein kinases, expressed	1	1	0.0108
LOC_Os01g18800.3	CAMK_KIN1/SNF1/Nim1_like.9 - CAMK includes calcium/calmodulin depedent protein kinases, expressed	1	1	0.0134
LOC_Os01g18800.2	CAMK_KIN1/SNF1/Nim1_like.9 - CAMK includes calcium/calmodulin depedent protein kinases, expressed	1	1	0.0117
LOC_Os01g10890.1	CAMK_KIN1/SNF1/Nim1_like.8 - CAMK includes calcium/calmodulin depedent protein kinases, expressed	1	1	0.0108
LOC_Os12g41090.1	CAMK_KIN1/SNF1/Nim1_like.38 - CAMK includes calcium/calmodulin depedent protein kinases, expressed	1	1	0.0114
LOC_Os07g48760.1	CAMK_KIN1/SNF1/Nim1_like.32 - CAMK includes calcium/calmodulin depedent protein kinases, expressed	1	1	0.0112
LOC_Os12g02200.1	CAMK_KIN1/SNF1/Nim1_like.6 - CAMK includes calcium/calmodulin depedent protein kinases, expressed	1	1	0.0114
LOC_Os12g02200.2	CAMK_KIN1/SNF1/Nim1_like.6 - CAMK includes calcium/calmodulin depedent protein kinases, expressed	1	1	0.0114
LOC_Os07g05620.1	CAMK_KIN1/SNF1/Nim1_like.28 - CAMK includes calcium/calmodulin depedent protein kinases, expressed	1	1	0.0111
LOC_Os07g05620.2	CAMK_KIN1/SNF1/Nim1_like.28 - CAMK includes calcium/calmodulin depedent protein kinases, expressed	1	1	0.0111
LOC_Os11g02240.1	CAMK_KIN1/SNF1/Nim1_like.4 - CAMK includes calcium/calmodulin depedent protein kinases, expressed	1	1	0.0115
LOC_Os03g20380.2	CAMK_KIN1/SNF1/Nim1_like.2 - CAMK includes calcium/calmodulin depedent protein kinases, expressed	1	1	0.0116
LOC_Os03g20380.8	CAMK_KIN1/SNF1/Nim1_like.2 - CAMK includes calcium/calmodulin depedent protein kinases, expressed	1	1	0.0187
LOC_Os11g03970.1	CAMK_KIN1/SNF1/Nim1_like.5 - CAMK includes calcium/calmodulin depedent protein kinases, expressed	1	1	0.011
LOC_Os03g20380.3	CAMK_KIN1/SNF1/Nim1_like.2 - CAMK includes calcium/calmodulin depedent protein kinases, expressed	1	1	0.0131
LOC_Os02g28810.1	ribosomal protein, putative, expressed	1	1	0.0209
LOC_Os01g55450.1	CAMK_KIN1/SNF1/Nim1_like.11 - CAMK includes calcium/calmodulin depedent protein kinases, expressed	1	1	0.0092
LOC_Os03g20380.1	CAMK_KIN1/SNF1/Nim1_like.2 - CAMK includes calcium/calmodulin depedent protein kinases, expressed	1	1	0.0111
LOC_Os04g28180.1	ribosomal protein, putative, expressed	1	1	0.0225
LOC_Os11g03970.2	CAMK_KIN1/SNF1/Nim1_like.5 - CAMK includes calcium/calmodulin depedent protein kinases, expressed	1	1	0.011
LOC_Os05g26940.1	CAMK_KIN1/SNF1/Nim1_like.23 - CAMK includes calcium/calmodulin depedent protein kinases, expressed	1	1	0.0111
LOC_Os05g11790.1	CAMK_KIN1/SNF1/Nim1_like.19 - CAMK includes calcium/calmodulin depedent protein kinases, expressed	1	1	0.0107
LOC_Os09g25090.1	CAMK_KIN1/SNF1/Nim1_like.34 - CAMK includes calcium/calmodulin depedent protein kinases, expressed	1	1	0.0109
LOC_Os05g43840.1	CAMK_KIN1/SNF1/Nim1_like.25 - CAMK includes calcium/calmodulin depedent protein kinases, expressed	1	1	0.0098
LOC_Os12g03810.3	CAMK_KIN1/SNF1/Nim1_like.37 - CAMK includes calcium/calmodulin depedent protein kinases, expressed	1	1	0.021
LOC_Os12g03810.2	CAMK_KIN1/SNF1/Nim1_like.37 - CAMK includes calcium/calmodulin depedent protein kinases, expressed	1	1	0.0114
LOC_Os03g43440.1	CAMK_KIN1/SNF1/Nim1_like.17 - CAMK includes calcium/calmodulin depedent protein kinases, expressed	1	1	0.0112
LOC_Os03g25070.1	CAMK_CAMK_like.18 - CAMK includes calcium/calmodulin depedent protein kinases, expressed	1	1	0.0083
		R.YEIGR.T ! R.YEIGR.Q ! R.YELGR.M ! K.YELGR.V ! K.YELGR.Q ! K.YELGR.T ! K.YELGR.E ! K.YELGR.L ! R.YELGR.S ! R.YELGR.V ! R.YELGR.L ! R.YELGR.T ! K.YELGR.A ! K.YELGR.M	637.33	-0.00154	28.34	0.272
LOC_Os02g08400.1	HLS, putative, expressed	1	1	0.0166
		R.ASLAAAR.A	659.383	0.00054	21.2	1.6
LOC_Os02g10100.1	leucine-rich repeat receptor protein kinase EXS precursor, putative, expressed	1	1	0.0042
		R.VLDVAR.D	672.404	-0.00027	34.84	0.0277
LOC_Os02g10130.1	tubulin binding cofactor C, putative, expressed	1	1	0.0172
		K.LASAADGGGR.V	874.438	0.00065	32.63	0.0344
LOC_Os02g15550.2	spermidine synthase, putative, expressed	1	1	0.0327
LOC_Os02g15550.1	spermidine synthase, putative, expressed	1	1	0.0399
LOC_Os07g22600.2	spermidine synthase, putative, expressed	1	1	0.0406
LOC_Os02g15550.3	spermidine synthase, putative, expressed	1	1	0.0399
LOC_Os07g22600.1	spermidine synthase, putative, expressed	1	1	0.0401
		K.VLVIGGGDGGVLR.E	1211.71	0.00121	36.19	0.0054
LOC_Os02g21390.1	expressed protein	1	1	0.0327
		R.GLVTTEAAGAR.S	1045.56	0.00392	44.02	0.00615
LOC_Os02g22340.1	retrotransposon, putative, centromere-specific, expressed	1	1	0.0769
		K.ICM*DRTK.R	939.439	-0.00734	21.11	0.239
LOC_Os02g33610.1	metallo-beta-lactamase, putative, expressed	1	1	0.0079
LOC_Os02g33610.2	metallo-beta-lactamase, putative, expressed	1	1	0.0099
		R.LTELGPK.I	757.445	-0.01399	26.72	0.142
LOC_Os02g34860.1	Regulator of chromosome condensation domain containing protein, expressed	1	1	0.0154
		K.AVPMSAK.V	703.381	-2e-05	23.38	0.63
LOC_Os02g35500.1	NAD binding domain of 6-phosphogluconate dehydrogenase containing protein, expressed	1	1	0.0442
		K.GGAFVEAPVSGSK.K	1205.62	-0.00068	24.87	0.254
LOC_Os02g35750.1	pentatricopeptide repeat domain containing protein, putative, expressed	1	1	0.0108
LOC_Os02g35750.2	pentatricopeptide repeat domain containing protein, putative, expressed	1	1	0.0108
LOC_Os03g11020.1	PPR repeat containing protein, expressed	1	1	0.0113
LOC_Os02g35750.3	pentatricopeptide repeat domain containing protein, putative, expressed	1	1	0.0175
		K.LLDEMR.D ! K.LLDEMR.E	776.397	-0.00671	21.66	0.44
LOC_Os02g36285.1	terpene synthase family, metal binding domain containing protein, expressed	1	1	0.0321
LOC_Os02g36140.2	terpene synthase, putative, expressed	1	1	0.0072
LOC_Os07g01360.1	retrotransposon protein, putative, unclassified, expressed	1	1	0.015
LOC_Os02g21400.1	retrotransposon protein, putative, unclassified, expressed	1	1	0.0036
ChrSy.fgenesh.mRNA.15	hypothetical protein	1	1	0.0351
LOC_Os09g35660.1	retrotransposon protein, putative, unclassified, expressed	1	1	0.0057
		K.ILNDLR.S ! R.LLNDIR.G	743.441	3e-05	29.7	0.0918
LOC_Os02g36600.1	aldose 1-epimerase, putative, expressed	1	1	0.0158
		R.FTLDGK.T	680.361	-0.01141	22.35	0.233
LOC_Os02g36749.1	expressed protein	1	1	0.0257
		R.ISRDETR.R	876.453	-0.00369	21.26	0.504
LOC_Os02g37856.1	expressed protein	1	1	0.021
		K.EGTVHAWDLR.G	1183.59	-0.0015	20.3	1.66
LOC_Os02g38210.1	elongation factor Tu, putative, expressed	1	1	0.0256
		K.KYDEIDAAPEER.A	1435.67	0.00099	22.91	0.534
LOC_Os02g39780.1	retrotransposon protein, putative, unclassified, expressed	1	1	0.0029
LOC_Os02g36470.1	retrotransposon protein, putative, unclassified, expressed	1	1	0.0028
LOC_Os03g31530.1	retrotransposon protein, putative, unclassified, expressed	1	1	0.0042
LOC_Os02g49120.1	retrotransposon protein, putative, unclassified, expressed	1	1	0.0034
LOC_Os01g16160.1	retrotransposon protein, putative, unclassified, expressed	1	1	0.0031
LOC_Os11g02880.1	retrotransposon protein, putative, unclassified, expressed	1	1	0.0027
LOC_Os02g19620.1	retrotransposon protein, putative, unclassified, expressed	1	1	0.0031
LOC_Os01g33460.1	retrotransposon protein, putative, unclassified, expressed	1	1	0.0033
LOC_Os03g36600.1	retrotransposon protein, putative, unclassified, expressed	1	1	0.0045
LOC_Os07g18890.1	retrotransposon protein, putative, unclassified, expressed	1	1	0.003
LOC_Os07g11240.1	retrotransposon protein, putative, unclassified, expressed	1	1	0.0029
LOC_Os07g37900.1	retrotransposon protein, putative, unclassified, expressed	1	1	0.0024
LOC_Os07g22430.1	retrotransposon protein, putative, unclassified, expressed	1	1	0.0029
LOC_Os04g17320.1	retrotransposon protein, putative, unclassified, expressed	1	1	0.0031
LOC_Os04g12420.1	retrotransposon protein, putative, unclassified, expressed	1	1	0.0052
LOC_Os06g39190.1	retrotransposon protein, putative, unclassified, expressed	1	1	0.0035
LOC_Os05g19450.1	retrotransposon protein, putative, unclassified, expressed	1	1	0.0083
LOC_Os11g04220.1	HEAT repeat family protein, putative, expressed	1	1	0.0028
LOC_Os10g28140.1	retrotransposon protein, putative, unclassified, expressed	1	1	0.0147
LOC_Os12g04030.1	HEAT repeat family protein, putative, expressed	1	1	0.0054
LOC_Os08g32880.1	disease resistance protein RPM1, putative, expressed	1	1	0.0055
LOC_Os12g26310.1	retrotransposon protein, putative, unclassified, expressed	1	1	0.0026
LOC_Os10g01020.1	retrotransposon protein, putative, unclassified, expressed	1	1	0.0025
LOC_Os02g17760.1	cytochrome P450, putative, expressed	1	1	0.0093
LOC_Os01g40250.1	down-regulated in metastasis family protein, expressed	1	1	0.0021
LOC_Os08g31150.1	retrotransposon protein, putative, unclassified, expressed	1	1	0.0025
LOC_Os08g29690.1	retrotransposon protein, putative, unclassified, expressed	1	1	0.0042
LOC_Os09g08020.1	retrotransposon protein, putative, unclassified, expressed	1	1	0.003
LOC_Os09g01430.1	retrotransposon protein, putative, unclassified, expressed	1	1	0.0051
LOC_Os04g10700.1	retrotransposon protein, putative, unclassified, expressed	1	1	0.0049
LOC_Os02g57910.1	OsFBX73 - F-box domain containing protein, expressed	1	1	0.0102
LOC_Os02g57880.1	expressed protein	1	1	0.0134
LOC_Os08g10570.2	bifunctional purine biosynthesis protein purH, putative, expressed	1	1	0.0083
LOC_Os08g10570.1	bifunctional purine biosynthesis protein purH, putative, expressed	1	1	0.0083
LOC_Os12g10710.1	NB-ARC domain containing protein, expressed	1	1	0.0032
LOC_Os06g22730.1	retrotransposon protein, putative, unclassified, expressed	1	1	0.0045
LOC_Os02g56400.1	OsWAK22 - OsWAK receptor-like protein kinase, expressed	1	1	0.0067
LOC_Os02g13780.1	receptor-like protein kinase 2 precursor, putative, expressed	1	1	0.0048
		R.IESIR.I ! R.LESIR.I ! R.LESIR.D ! R.LESIR.Q ! R.LESIR.L ! R.LESIR.M ! R.LESIR.R ! R.LESLR.V ! R.LESLR.R ! R.LESLR.M ! R.LESLR.I ! K.LESLR.H ! K.LESLR.L ! K.LESLR.I	617.362	-0.00065	27.09	0.276
LOC_Os02g42320.1	peptidase, T1 family, putative, expressed	1	1	0.0258
LOC_Os02g42320.3	peptidase, T1 family, putative, expressed	1	1	0.0186
LOC_Os02g42320.2	peptidase, T1 family, putative, expressed	1	1	0.0212
LOC_Os03g26970.1	peptidase, T1 family, putative, expressed	1	1	0.0212
		K.TFLEK.R	637.356	0.00042	21.28	0.46
LOC_Os02g44810.1	tRNA pseudouridine synthase family protein, putative, expressed	1	1	0.0155
		R.AGAVPEADR.A	885.442	-0.00025	20.33	0.236
LOC_Os02g47140.1	L11 domain containing ribosomal protein, putative, expressed	1	1	0.0778
LOC_Os02g47140.2	L11 domain containing ribosomal protein, putative, expressed	1	1	0.0778
LOC_Os04g50990.1	L11 domain containing ribosomal protein, putative, expressed	1	1	0.0778
		K.VSVVPSAAALVIK.A	1253.78	-0.00146	23.35	0.0307
LOC_Os02g48870.1	aspartic proteinase nepenthesin-2 precursor, putative, expressed	1	1	0.028
		R.DTLTLSGASDAVK.G	1277.66	-0.00159	31.67	0.125
LOC_Os02g49610.2	ribosomal protein L7Ae, putative, expressed	1	1	0.0806
LOC_Os02g49610.1	ribosomal protein L7Ae, putative, expressed	1	1	0.0662
LOC_Os06g16290.1	ribosomal protein L7Ae, putative, expressed	1	1	0.0662
		K.EDLATAGTTK.R	1006.51	0.00064	27.57	0.0974
LOC_Os02g51060.1	CSLA6 - cellulose synthase-like family A; mannan synthase, expressed	1	1	0.015
		R.KECERWGK.K	1092.53	0.02074	21.13	0.202
LOC_Os02g53060.1	peptidase, T1 family, putative, expressed	1	1	0.0283
LOC_Os06g04800.1	peptidase, T1 family, putative, expressed	1	1	0.0283
		R.LLAYQNK.N	849.483	-0.00068	39.56	0.0127
LOC_Os02g54254.1	saccharopine dehydrogenase, putative, expressed	1	1	0.0066
LOC_Os02g54254.2	saccharopine dehydrogenase, putative, expressed	1	1	0.0067
LOC_Os02g54254.3	saccharopine dehydrogenase, putative, expressed	1	1	0.0131
		R.LLLGGGK.R	657.429	6e-05	21.61	0.568
LOC_Os02g55060.2	cytochrome b5-like Heme/Steroid binding domain containing protein, expressed	1	1	0.0777
LOC_Os02g55060.1	cytochrome b5-like Heme/Steroid binding domain containing protein, expressed	1	1	0.0777
		K.VYDVTSGR.G	896.447	0.00023	24.04	0.248
LOC_Os02g56014.1	40S ribosomal protein S30, putative, expressed	1	1	0.1587
LOC_Os06g07580.2	expressed protein	1	1	0.1587
LOC_Os06g07580.1	expressed protein	1	1	0.1587
		R.FVTAVVGFGK.K	1024.58	0.00022	24.79	0.149
LOC_Os02g56200.1	ELMO/CED-12 family protein, putative, expressed	1	1	0.0073
LOC_Os02g56200.2	ELMO/CED-12 family protein, putative, expressed	1	1	0.0085
		R.LLDLVNK.G	814.503	0.00998	23.77	0.241
LOC_Os02g57230.1	retrotransposon protein, putative, unclassified, expressed	1	1	0.0082
LOC_Os05g31610.1	Leucine Rich Repeat family protein, expressed	1	1	0.0035
LOC_Os10g38800.1	leucine-rich repeat transmembrane protein kinase, putative, expressed	1	1	0.0062
LOC_Os06g02880.1	retrotransposon protein, putative, unclassified, expressed	1	1	0.0063
		K.IVLFR.T ! R.LVIFR.A ! K.LVLFR.K	647.424	-2e-05	20.92	0.24
LOC_Os02g57450.2	Ser/Thr protein phosphatase family protein, putative, expressed	1	1	0.0315
LOC_Os02g57450.1	Ser/Thr protein phosphatase family protein, putative, expressed	1	1	0.0315
		R.GNHECASVNR.I	1143.5	-0.00027	25.94	0.0259
LOC_Os03g02540.1	proteasome subunit, putative, expressed	1	1	0.0136
		R.NATFQR.V	736.374	0.00033	26.26	0.12
LOC_Os03g04400.1	heat shock protein DnaJ, putative, expressed	1	1	0.0202
LOC_Os06g35030.1	RNA recognition motif containing protein, putative, expressed	1	1	0.0209
LOC_Os06g35030.3	RNA recognition motif containing protein, putative, expressed	1	1	0.0165
LOC_Os06g35030.2	RNA recognition motif containing protein, putative, expressed	1	1	0.0337
		K.LEEIFK.Q ! K.LEELFK.K	778.435	0.00088	30.52	0.0513
LOC_Os03g05260.1	ankyrin repeat domain containing protein, expressed	1	1	0.0332
		R.QASLECK.D	835.398	-0.00072	22.14	1.05
LOC_Os03g07180.3	embryonic protein DC-8, putative, expressed	1	1	0.0169
LOC_Os03g07180.1	embryonic protein DC-8, putative, expressed	1	1	0.015
LOC_Os03g07180.2	embryonic protein DC-8, putative, expressed	1	1	0.0157
		K.AQETLR.Q	717.389	0.00291	21.04	0.802
LOC_Os03g11060.1	MFP1 attachment factor 1, putative, expressed	1	1	0.0897
		R.YGAVPAADAEPAAR.G	1358.67	-5e-05	23.87	0.176
LOC_Os03g13760.2	LSM domain containing protein, expressed	1	1	0.0645
LOC_Os03g13760.1	LSM domain containing protein, expressed	1	1	0.0451
LOC_Os02g01250.1	LSM domain containing protein, expressed	1	1	0.0451
		K.TGEVYR.G	724.362	-0.0001	31.41	0.0182
LOC_Os03g13970.2	26S proteasome non-ATPase regulatory subunit 4, putative, expressed	1	1	0.0496
LOC_Os03g13970.1	26S proteasome non-ATPase regulatory subunit 4, putative, expressed	1	1	0.0496
		K.NNVALDIVDFGETDDDKPEK.L	2234.05	-0.00277	39.18	0.00451
LOC_Os03g14710.1	protein kinase, putative, expressed	1	1	0.0162
		R.GAGAGGGAAAR.M	815.412	0.01151	37.53	0.0136
LOC_Os03g14730.1	gibberellin receptor GID1L2, putative, expressed	1	1	0.0336
		R.TAAEESSVDDR.V	1179.51	0.00086	33.59	0.0186
LOC_Os03g16874.3	expressed protein	1	1	0.2927
LOC_Os03g16874.1	expressed protein	1	1	0.2927
LOC_Os03g16874.2	expressed protein	1	1	0.2927
		K.KFGGVTKPCM*IEM*VSFLNCLALNK.Q	2789.39	-0.04065	20.12	1.39
LOC_Os03g17450.1	nucleotide binding protein, putative, expressed	1	1	0.0377
		K.AILLQGVPR.N	966.609	-0.00046	27.68	0.00921
LOC_Os03g17970.1	expressed protein	1	1	0.0577
		K.ERAYER.E	823.406	0.01415	23.22	0.138
LOC_Os03g19960.1	ATP-dependent RNA helicase, putative, expressed	1	1	0.0097
LOC_Os03g19960.2	ATP-dependent RNA helicase, putative, expressed	1	1	0.0124
		R.YLEILEK.R	907.513	-0.01101	23.7	0.248
LOC_Os03g19990.1	WD40-like Beta Propeller Repeat family protein, expressed	1	1	0.0096
		R.VAVAAIR.Q	699.451	0.00024	20.48	0.206
LOC_Os03g20300.1	glucose-6-phosphate 1-dehydrogenase, chloroplast precursor, putative, expressed	1	1	0.0127
LOC_Os03g20300.3	glucose-6-phosphate 1-dehydrogenase, chloroplast precursor, putative, expressed	1	1	0.0144
LOC_Os03g20300.2	glucose-6-phosphate 1-dehydrogenase, chloroplast precursor, putative, expressed	1	1	0.0127
		R.VTQSLLSR.F	903.526	0.00148	28.61	0.127
LOC_Os03g21940.1	60S ribosomal protein L19-3, putative, expressed	1	1	0.0287
LOC_Os03g38260.1	60S ribosomal protein L19-3, putative, expressed	1	1	0.029
		R.LAQGPR.E	641.373	0.00058	23.31	0.144
LOC_Os03g22810.1	copper/zinc superoxide dismutase, putative, expressed	1	1	0.0369
		K.EHGAPEDETR.H	1140.49	-0.00027	50.54	0.0001
LOC_Os03g23900.1	expressed protein	1	1	0.0148
LOC_Os03g23920.1	expressed protein	1	1	0.0147
		K.GMLLLAR.L	773.47	6e-05	21.88	0.515
LOC_Os03g24650.1	terpene synthase family, metal binding domain containing protein, expressed	1	1	0.0154
LOC_Os03g24640.1	terpene synthase, putative, expressed	1	1	0.0087
LOC_Os10g39660.1	expressed protein	1	1	0.016
LOC_Os03g24760.1	terpene synthase, putative, expressed	1	1	0.0101
		K.LSYAR.D ! K.LSYAR.V	609.335	-0.00088	20.92	0.405
LOC_Os03g27290.1	cytochrome c oxidase subunit, putative, expressed	1	1	0.0529
LOC_Os07g42910.1	cytochrome c oxidase subunit, putative, expressed	1	1	0.0514
		K.IETAPADFR.F	1019.52	-0.00246	27.54	0.124
LOC_Os03g27320.2	steroid binding protein, putative, expressed	1	1	0.0381
		K.AAAPEITGSSNR.T	1173.59	-0.00011	30.58	0.121
LOC_Os03g27350.2	cysteine protease ATG4, putative, expressed	1	1	0.0126
LOC_Os03g27350.1	cysteine protease ATG4, putative, expressed	1	1	0.0119
		M.TSLPGR.G	630.357	2e-05	40.51	0.00938
LOC_Os03g27710.1	retrotransposon protein, putative, unclassified, expressed	1	1	0.0305
LOC_Os01g38340.1	retrotransposon protein, putative, unclassified, expressed	1	1	0.0336
LOC_Os07g15660.1	retrotransposon protein, putative, LINE subclass	1	1	0.0444
LOC_Os11g27210.1	retrotransposon protein, putative, unclassified, expressed	1	1	0.01
LOC_Os09g02750.1	expressed protein	1	1	0.0393
		K.YRLTRWDIICQPK.D	1748.93	-0.00127	21.29	0.557
LOC_Os03g29240.1	PDI, putative, expressed	1	1	0.0258
		K.ITGIPSLVAIGPDGK.T	1437.83	-0.00111	39.31	0.0024
LOC_Os03g39500.1	retrotransposon protein, putative, Ty3-gypsy subclass, expressed	1	1	0.0053
		K.LRYNTLK.Y	907.536	-0.0144	24.29	0.26
LOC_Os03g42750.1	roothairless 1, putative, expressed	1	1	0.0079
LOC_Os03g42750.2	roothairless 1, putative, expressed	1	1	0.0082
		R.FAVLASR.M	763.446	0.00046	35.53	0.0257
LOC_Os03g47140.1	growth regulating factor protein, putative, expressed	1	1	0.0187
		K.EGDLSLIK.R	874.488	-0.01144	24.4	0.312
LOC_Os03g47610.4	thiamine biosynthesis protein thiC, putative, expressed	1	1	0.0094
LOC_Os03g47610.3	thiamine biosynthesis protein thiC, putative, expressed	1	1	0.0094
LOC_Os03g47610.5	thiamine biosynthesis protein thiC, putative, expressed	1	1	0.0094
LOC_Os03g47610.6	thiamine biosynthesis protein thiC, putative, expressed	1	1	0.0094
LOC_Os03g47610.8	thiamine biosynthesis protein thiC, putative, expressed	1	1	0.0094
LOC_Os03g47610.1	thiamine biosynthesis protein thiC, putative, expressed	1	1	0.0094
LOC_Os03g47610.2	thiamine biosynthesis protein thiC, putative, expressed	1	1	0.0094
		K.ITEDIR.K	746.404	-0.00023	21.55	0.593
LOC_Os03g48140.1	myosin, putative, expressed	1	1	0.0096
		K.KIEQLQDTVQRLEEK.A	1857.01	0.0289	20.89	0.519
LOC_Os03g50670.1	retrotransposon protein, putative, Ty3-gypsy subclass, expressed	1	1	0.0062
		R.LDLQSLGIK.Q	986.588	0.00019	27.63	0.136
LOC_Os03g51030.3	phytochrome A, putative, expressed	1	1	0.008
LOC_Os03g51030.1	phytochrome A, putative, expressed	1	1	0.008
LOC_Os03g51030.2	phytochrome A, putative, expressed	1	1	0.008
		R.TTGPEQQAR.S	987.485	-0.00073	31.25	0.0717
LOC_Os03g51520.1	fip1 motif family protein, expressed	1	1	0.0058
LOC_Os03g51520.2	fip1 motif family protein, expressed	1	1	0.0058
		R.RAKEEDVR.L	1002.53	0.01079	22.71	0.354
LOC_Os03g52300.1	SCP-like extracellular protein, expressed	1	1	0.0373
		R.WSGDLAAAAAR.T	1088.55	-0.00042	39.5	0.00745
LOC_Os03g52470.1	WD domain, G-beta repeat domain containing protein, expressed	1	1	0.0062
LOC_Os06g08530.2	ubiquitin carboxyl-terminal hydrolase domain containing protein, expressed	1	1	0.0055
LOC_Os06g08530.1	ubiquitin carboxyl-terminal hydrolase domain containing protein, expressed	1	1	0.0053
LOC_Os06g08530.3	ubiquitin carboxyl-terminal hydrolase domain containing protein, expressed	1	1	0.0067
		K.FTIDK.A ! K.FTLDK.L	623.34	-0.01234	28.73	0.0423
LOC_Os03g53800.4	periplasmic beta-glucosidase precursor, putative, expressed	1	1	0.016
LOC_Os03g53800.3	periplasmic beta-glucosidase precursor, putative, expressed	1	1	0.016
LOC_Os03g53800.2	periplasmic beta-glucosidase precursor, putative, expressed	1	1	0.016
LOC_Os03g53800.1	periplasmic beta-glucosidase precursor, putative, expressed	1	1	0.016
LOC_Os03g53800.5	periplasmic beta-glucosidase precursor, putative, expressed	1	1	0.016
		K.HYVGDGGTVK.G	1032.51	-0.00092	23.94	0.283
LOC_Os03g54890.1	ribosomal protein L13, putative, expressed	1	1	0.0338
LOC_Os03g54890.2	ribosomal protein L13, putative, expressed	1	1	0.0385
		R.LASIIAK.E	715.471	-0.00057	22.62	0.0916
LOC_Os03g55070.1	UDP-glucose 6-dehydrogenase, putative, expressed	1	1	0.0312
LOC_Os03g55070.2	UDP-glucose 6-dehydrogenase, putative, expressed	1	1	0.0312
LOC_Os12g25700.3	UDP-glucose 6-dehydrogenase, putative, expressed	1	1	0.0312
LOC_Os12g25700.1	UDP-glucose 6-dehydrogenase, putative, expressed	1	1	0.0312
LOC_Os12g25700.2	UDP-glucose 6-dehydrogenase, putative, expressed	1	1	0.0312
LOC_Os12g25690.1	UDP-glucose 6-dehydrogenase, putative, expressed	1	1	0.0312
		R.ETPAIDVCHGLLGDK.A	1624.8	-0.00031	22.57	0.264
LOC_Os03g55090.1	alpha-glucan phosphorylast isozyme, putative, expressed	1	1	0.0101
		R.ILIDVK.G	700.46	-6e-05	36.22	0.0109
LOC_Os03g55290.1	GASR3 - Gibberellin-regulated GASA/GAST/Snakin family protein precursor, expressed	1	1	0.0957
		R.DMTTGHGAR.K	945.421	0.00097	24.25	0.063
LOC_Os03g55350.1	OsSub31 - Putative Subtilisin homologue, expressed	1	1	0.017
		R.GADLLGYAAGTAK.G	1207.63	0.00021	34.4	0.02
LOC_Os03g58204.2	ribosomal protein L4, putative, expressed	1	1	0.0938
LOC_Os07g08330.1	ribosomal protein L4, putative, expressed	1	1	0.0148
LOC_Os03g58204.1	ribosomal protein L4, putative, expressed	1	1	0.0148
		K.WLGVTQ.-	703.377	6e-05	20.31	1.73
LOC_Os03g58900.1	galactosyltransferase family protein, putative, expressed	1	1	0.0077
LOC_Os01g29730.1	retrotransposon protein, putative, Ty3-gypsy subclass	1	1	0.0234
LOC_Os02g36650.1	retrotransposon protein, putative, Ty3-gypsy subclass, expressed	1	1	0.0076
LOC_Os02g49010.1	retrotransposon protein, putative, Ty3-gypsy subclass	1	1	0.0171
LOC_Os02g33370.1	retrotransposon protein, putative, Ty3-gypsy subclass, expressed	1	1	0.0096
LOC_Os02g20120.1	retrotransposon protein, putative, Ty3-gypsy subclass, expressed	1	1	0.0068
LOC_Os02g25740.1	retrotransposon protein, putative, Ty3-gypsy subclass, expressed	1	1	0.0045
LOC_Os03g33740.1	retrotransposon protein, putative, Ty3-gypsy subclass, expressed	1	1	0.0069
LOC_Os03g32000.1	retrotransposon protein, putative, Ty3-gypsy subclass, expressed	1	1	0.0072
LOC_Os02g52980.1	retrotransposon protein, putative, Ty3-gypsy subclass, expressed	1	1	0.0057
LOC_Os03g26880.1	retrotransposon protein, putative, Ty3-gypsy subclass, expressed	1	1	0.0062
LOC_Os02g19310.1	retrotransposon protein, putative, Ty3-gypsy subclass, expressed	1	1	0.0059
LOC_Os01g31430.1	retrotransposon protein, putative, Ty3-gypsy subclass, expressed	1	1	0.006
LOC_Os01g37360.1	retrotransposon protein, putative, Ty3-gypsy subclass, expressed	1	1	0.0071
LOC_Os01g64050.1	retrotransposon protein, putative, Ty3-gypsy subclass, expressed	1	1	0.0074
LOC_Os02g11650.1	retrotransposon protein, putative, Ty3-gypsy subclass, expressed	1	1	0.0054
LOC_Os01g51830.1	retrotransposon protein, putative, Ty3-gypsy subclass	1	1	0.0072
LOC_Os01g57810.1	retrotransposon protein, putative, Ty3-gypsy subclass, expressed	1	1	0.0064
LOC_Os06g38270.1	retrotransposon protein, putative, Ty3-gypsy subclass, expressed	1	1	0.007
LOC_Os06g34150.1	retrotransposon protein, putative, Ty3-gypsy subclass	1	1	0.0073
LOC_Os07g12970.1	retrotransposon protein, putative, Ty3-gypsy subclass, expressed	1	1	0.0076
LOC_Os07g06120.1	retrotransposon protein, putative, Ty3-gypsy subclass, expressed	1	1	0.008
LOC_Os06g25770.1	retrotransposon protein, putative, Ty3-gypsy subclass, expressed	1	1	0.0054
LOC_Os06g20650.1	retrotransposon protein, putative, Ty3-gypsy subclass, expressed	1	1	0.0061
LOC_Os06g30080.1	retrotransposon protein, putative, Ty3-gypsy subclass, expressed	1	1	0.0055
LOC_Os06g25780.1	retrotransposon protein, putative, Ty3-gypsy subclass, expressed	1	1	0.0206
LOC_Os07g13130.1	retrotransposon protein, putative, Ty3-gypsy subclass, expressed	1	1	0.0064
LOC_Os07g28560.1	retrotransposon protein, putative, Ty3-gypsy subclass, expressed	1	1	0.0057
LOC_Os07g27220.1	retrotransposon protein, putative, Ty3-gypsy subclass	1	1	0.0181
LOC_Os09g05100.1	retrotransposon protein, putative, Ty3-gypsy subclass, expressed	1	1	0.0108
LOC_Os08g22260.1	retrotransposon protein, putative, Ty3-gypsy subclass, expressed	1	1	0.0085
LOC_Os07g26350.1	retrotransposon protein, putative, Ty3-gypsy subclass, expressed	1	1	0.0062
LOC_Os07g15760.1	retrotransposon protein, putative, Ty3-gypsy subclass, expressed	1	1	0.0069
LOC_Os07g27210.1	retrotransposon protein, putative, Ty3-gypsy subclass, expressed	1	1	0.0073
LOC_Os07g26840.1	retrotransposon protein, putative, Ty3-gypsy subclass, expressed	1	1	0.0065
LOC_Os06g20580.1	retrotransposon protein, putative, Ty3-gypsy subclass, expressed	1	1	0.0058
LOC_Os04g22190.1	retrotransposon protein, putative, Ty3-gypsy subclass	1	1	0.0056
LOC_Os04g17370.1	retrotransposon protein, putative, Ty3-gypsy subclass	1	1	0.0058
LOC_Os04g22790.1	retrotransposon protein, putative, Ty3-gypsy subclass, expressed	1	1	0.007
LOC_Os04g22640.1	retrotransposon protein, putative, Ty3-gypsy subclass, expressed	1	1	0.0079
LOC_Os03g43210.1	retrotransposon protein, putative, Ty3-gypsy subclass, expressed	1	1	0.0069
LOC_Os03g36580.1	retrotransposon protein, putative, Ty3-gypsy subclass	1	1	0.0109
LOC_Os03g52100.1	retrotransposon protein, putative, Ty3-gypsy subclass, expressed	1	1	0.0065
LOC_Os03g45040.1	retrotransposon protein, putative, Ty3-gypsy subclass, expressed	1	1	0.0084
LOC_Os04g27160.1	retrotransposon protein, putative, Ty3-gypsy subclass	1	1	0.0196
LOC_Os05g26160.1	retrotransposon protein, putative, Ty3-gypsy subclass, expressed	1	1	0.0054
LOC_Os05g22760.1	retrotransposon protein, putative, Ty3-gypsy subclass, expressed	1	1	0.0081
LOC_Os06g13920.1	retrotransposon protein, putative, Ty3-gypsy subclass, expressed	1	1	0.0072
LOC_Os05g39270.1	retrotransposon protein, putative, Ty3-gypsy subclass, expressed	1	1	0.0076
LOC_Os05g16260.1	retrotransposon protein, putative, Ty3-gypsy subclass, expressed	1	1	0.0056
LOC_Os05g14100.1	retrotransposon protein, putative, Ty3-gypsy subclass, expressed	1	1	0.0057
LOC_Os05g20270.1	retrotransposon protein, putative, Ty3-gypsy subclass, expressed	1	1	0.0058
LOC_Os05g18040.1	retrotransposon protein, putative, Ty3-gypsy subclass, expressed	1	1	0.016
LOC_Os09g06250.1	retrotransposon protein, putative, Ty3-gypsy subclass, expressed	1	1	0.0131
LOC_Os01g58720.1	retrotransposon protein, putative, Ty3-gypsy subclass, expressed	1	1	0.0076
LOC_Os01g54820.1	retrotransposon protein, putative, Ty3-gypsy subclass, expressed	1	1	0.0074
LOC_Os05g21000.1	retrotransposon protein, putative, Ty3-gypsy subclass, expressed	1	1	0.0086
LOC_Os02g29680.1	retrotransposon protein, putative, Ty3-gypsy subclass, expressed	1	1	0.0078
LOC_Os12g33380.1	retrotransposon protein, putative, Ty3-gypsy subclass, expressed	1	1	0.0077
LOC_Os12g29120.1	retrotransposon protein, putative, Ty3-gypsy subclass, expressed	1	1	0.0064
ChrSy.fgenesh.mRNA.79	expressed protein	1	1	0.0097
LOC_Os12g34730.1	retrotransposon protein, putative, Ty3-gypsy subclass, expressed	1	1	0.0068
LOC_Os05g22450.1	retrotransposon protein, putative, Ty3-gypsy subclass	1	1	0.0216
LOC_Os06g01200.1	zinc finger, C3HC4 type domain containing protein, expressed	1	1	0.0147
LOC_Os05g24330.1	retrotransposon protein, putative, Ty3-gypsy subclass, expressed	1	1	0.0065
LOC_Os08g02390.1	RNA recognition motif containing protein, putative, expressed	1	1	0.0156
LOC_Os12g25570.1	retrotransposon protein, putative, Ty3-gypsy subclass, expressed	1	1	0.0067
LOC_Os10g24220.1	retrotransposon protein, putative, Ty3-gypsy subclass, expressed	1	1	0.0061
LOC_Os10g11180.1	retrotransposon protein, putative, Ty3-gypsy subclass, expressed	1	1	0.0056
LOC_Os11g18450.1	retrotransposon protein, putative, Ty3-gypsy subclass, expressed	1	1	0.0057
LOC_Os11g11140.1	retrotransposon protein, putative, Ty3-gypsy subclass, expressed	1	1	0.0105
LOC_Os09g09710.1	retrotransposon protein, putative, Ty3-gypsy subclass, expressed	1	1	0.0065
LOC_Os09g07080.1	retrotransposon protein, putative, Ty3-gypsy subclass, expressed	1	1	0.0079
LOC_Os10g10110.1	retrotransposon protein, putative, Ty3-gypsy subclass, expressed	1	1	0.0063
LOC_Os10g08080.1	retrotransposon protein, putative, Ty3-gypsy subclass, expressed	1	1	0.0056
LOC_Os11g23236.1	retrotransposon protein, putative, Ty3-gypsy subclass, expressed	1	1	0.0077
LOC_Os12g22520.1	retrotransposon protein, putative, Ty3-gypsy subclass, expressed	1	1	0.0085
LOC_Os12g22330.1	retrotransposon protein, putative, Ty3-gypsy subclass, expressed	1	1	0.0075
LOC_Os12g24960.1	retrotransposon protein, putative, Ty3-gypsy subclass, expressed	1	1	0.0126
LOC_Os12g22560.1	retrotransposon protein, putative, Ty3-gypsy subclass, expressed	1	1	0.0179
LOC_Os12g01340.1	retrotransposon protein, putative, Ty3-gypsy subclass, expressed	1	1	0.0081
LOC_Os11g42640.1	retrotransposon protein, putative, Ty3-gypsy subclass, expressed	1	1	0.0054
LOC_Os12g14390.1	retrotransposon protein, putative, Ty3-gypsy subclass, expressed	1	1	0.013
LOC_Os12g14050.1	retrotransposon protein, putative, Ty3-gypsy subclass, expressed	1	1	0.0093
		R.IAERR.G ! R.LAERR.E ! R.LAERR.D ! K.LAERR.E ! R.LAERR.F ! R.LAERR.A	644.384	-0.00372	26.46	0.158
LOC_Os03g59740.5	ADP-ribosylation factor, putative, expressed	1	1	0.062
LOC_Os03g59740.1	ADP-ribosylation factor, putative, expressed	1	1	0.041
LOC_Os03g59740.2	ADP-ribosylation factor, putative, expressed	1	1	0.044
LOC_Os03g59740.3	ADP-ribosylation factor, putative, expressed	1	1	0.044
LOC_Os01g59790.1	ADP-ribosylation factor, putative, expressed	1	1	0.044
LOC_Os01g16030.1	ADP-ribosylation factor, putative, expressed	1	1	0.0369
LOC_Os01g59790.3	ADP-ribosylation factor, putative, expressed	1	1	0.044
LOC_Os01g59790.2	ADP-ribosylation factor, putative, expressed	1	1	0.044
LOC_Os05g41060.1	ADP-ribosylation factor, putative, expressed	1	1	0.044
LOC_Os07g12200.1	ADP-ribosylation factor, putative, expressed	1	1	0.0402
LOC_Os07g12170.1	ADP-ribosylation factor, putative, expressed	1	1	0.0262
LOC_Os01g16030.4	ADP-ribosylation factor, putative, expressed	1	1	0.044
LOC_Os01g16030.2	ADP-ribosylation factor, putative, expressed	1	1	0.044
LOC_Os01g16030.3	ADP-ribosylation factor, putative, expressed	1	1	0.044
		R.MLNEDELR.D	1019.48	0.00086	25.31	0.276
LOC_Os03g60180.1	GTPase of unknown function domain containing protein, putative, expressed	1	1	0.0122
		K.SQSVFSR.N	810.41	0.00042	22.3	0.191
LOC_Os03g60300.1	expressed protein	1	1	0.0127
		R.LINVTR.L	715.446	0.01156	27.76	0.201
LOC_Os03g61680.1	huntingtin-interacting protein HYPK, putative, expressed	1	1	0.0625
		K.EADWNAMR.L	992.425	-0.00071	20.24	0.0885
LOC_Os03g63260.3	pentatricopeptide, putative, expressed	1	1	0.0131
LOC_Os03g63260.2	pentatricopeptide, putative, expressed	1	1	0.0131
LOC_Os03g63260.1	pentatricopeptide, putative, expressed	1	1	0.0131
		R.RIFDM*ITGK.S	1096.58	-0.01071	20.27	1.37
LOC_Os03g63380.1	expressed protein	1	1	0.0279
		R.NLHVIR.Y	751.457	-0.00054	31.69	0.00945
LOC_Os03g63400.1	transcription factor BTF3, putative, expressed	1	1	0.0755
LOC_Os03g63400.2	transcription factor BTF3, putative, expressed	1	1	0.0816
		K.QVAAAGATAQAK.E	1086.59	-5e-05	45.47	0.00145
LOC_Os03g63480.1	ankyrin repeat domain containing protein, expressed	1	1	0.0228
		K.TVQSPPAR.G	855.468	-0.00023	28.58	0.09
LOC_Os03g64230.1	expressed protein	1	1	0.0154
		R.LETQIRSM*K.K	1121.6	-0.00751	20.63	0.858
LOC_Os04g05090.1	expressed protein	1	1	0.0077
LOC_Os03g27510.1	OsSCP15 - Putative Serine Carboxypeptidase homologue, expressed	1	1	0.0148
LOC_Os12g22260.1	retrotransposon protein, putative, unclassified, expressed	1	1	0.0052
		R.ITYAR.K ! R.LTYAR.M ! R.LTYAR.N	623.351	-1e-05	36.24	0.0976
LOC_Os04g05360.1	expressed protein	1	1	0.0118
		R.LIDM*IPELK.D	1087.61	0.00771	22.81	0.373
LOC_Os04g06170.1	expressed protein	1	1	0.0432
		R.GDVTAAR.R	689.358	-0.01104	22.12	1.29
LOC_Os04g07190.1	expressed protein	1	1	0.029
		R.VVVLTSPR.L	870.541	-3e-05	20.22	0.305
LOC_Os04g09390.1	HEV3 - Hevein family protein precursor, expressed	1	1	0.0746
		R.DYCGTGCQSGACCSSQR.C	1953.69	-0.00145	27.54	0.000352
LOC_Os04g09654.2	O-methyltransferase, putative, expressed	1	1	0.0193
LOC_Os04g09654.1	O-methyltransferase, putative, expressed	1	1	0.0134
		K.M*IISR.Y	635.354	0.00357	24.39	0.613
LOC_Os04g11410.1	transposon protein, putative, CACTA, En/Spm sub-class	1	1	0.0258
		R.DTEREELLQGNM*YK.F	1741.81	-0.01904	25.23	0.295
LOC_Os04g11540.1	retrotransposon protein, putative, unclassified	1	1	0.0217
		R.KLEADEYK.T	995.504	-0.01481	20.23	0.548
LOC_Os04g16940.1	transposon protein, putative, CACTA, En/Spm sub-class, expressed	1	1	0.0196
		K.KVKNPMVK.V	943.576	0.01855	20.2	0.64
LOC_Os04g18090.1	histone H1, putative, expressed	1	1	0.0469
		K.AKPAAPAPK.A	850.514	0.00035	22.31	0.084
LOC_Os04g18730.1	retrotransposon protein, putative, Ty3-gypsy subclass, expressed	1	1	0.0057
		K.ANM*FEPVK.A	951.46	0.01887	21.72	0.256
LOC_Os04g28990.1	dehydrogenase, putative, expressed	1	1	0.018
LOC_Os05g06980.1	expressed protein	1	1	0.0091
		K.DEVLVK.V ! K.DEVLVK.R	702.403	-0.0139	24.43	0.561
LOC_Os04g35570.3	Regulator of chromosome condensation domain containing protein, expressed	1	1	0.0375
LOC_Os04g35570.2	Regulator of chromosome condensation domain containing protein, expressed	1	1	0.0362
LOC_Os04g35570.1	Regulator of chromosome condensation domain containing protein, expressed	1	1	0.0308
		R.GEDGQLGHGDAEDR.L	1455.61	-0.00017	32.87	0.00349
LOC_Os04g39020.1	aldehyde dehydrogenase, putative, expressed	1	1	0.0119
		R.LLLHEK.I	752.466	-0.00035	20.42	0.115
LOC_Os04g39150.1	pathogenesis-related Bet v I family protein, putative, expressed	1	1	0.0633
		K.SIETVEGDGK.S	1034.5	-0.00098	56.27	0.000123
LOC_Os04g39520.1	ZOS4-08 - C2H2 zinc finger protein, expressed	1	1	0.0098
		R.LQDVETK.H	832.441	0.00662	30.4	0.0813
LOC_Os04g42330.2	Spc97 / Spc98 family protein, putative, expressed	1	1	0.0127
LOC_Os04g42330.1	Spc97 / Spc98 family protein, putative, expressed	1	1	0.0126
		K.AMAGDSAVR.S	877.42	-0.00711	33.38	0.0785
LOC_Os04g43650.2	L-allo-threonine aldolase, putative, expressed	1	1	0.0268
LOC_Os04g43650.1	L-allo-threonine aldolase, putative, expressed	1	1	0.0268
		R.NVLAMPAGSK.S	987.529	0.01147	21.7	0.455
LOC_Os04g44330.1	transposon protein, putative, unclassified, expressed	1	1	0.0098
		R.NTTAAAR.G	704.369	-0.00817	35.59	0.0206
LOC_Os04g46460.2	amino acid kinase, putative, expressed	1	1	0.0233
LOC_Os02g44000.1	amino acid kinase, putative, expressed	1	1	0.0231
LOC_Os04g46460.1	amino acid kinase, putative, expressed	1	1	0.0233
		R.VGVEPQFR.N	931.5	-0.00052	22.66	0.449
LOC_Os04g46560.1	lactate/malate dehydrogenase, putative, expressed	1	1	0.0227
		R.ALGQVAEK.L	815.462	-0.0018	23.2	0.561
LOC_Os04g46620.1	T-complex protein, putative, expressed	1	1	0.022
		R.GANDFMLDEIDR.S	1395.62	-0.00063	22.17	0.27
LOC_Os04g46960.4	glutathione peroxidase domain containing protein, expressed	1	1	0.093
LOC_Os04g46960.3	glutathione peroxidase domain containing protein, expressed	1	1	0.0476
LOC_Os04g46960.2	glutathione peroxidase domain containing protein, expressed	1	1	0.0473
LOC_Os04g46960.1	glutathione peroxidase domain containing protein, expressed	1	1	0.0404
		K.DVNLSTYK.G	939.478	-0.00057	49.98	0.000403
LOC_Os04g47690.1	HMG1/2, putative, expressed	1	1	0.0473
LOC_Os04g47690.3	HMG1/2, putative, expressed	1	1	0.053
LOC_Os04g47690.2	HMG1/2, putative, expressed	1	1	0.0526
		K.GVAAVTK.A	645.393	-0.00026	29.1	0.108
LOC_Os04g50830.1	retrotransposon protein, putative, LINE subclass, expressed	1	1	0.0059
LOC_Os03g16310.1	retrotransposon protein, putative, LINE subclass, expressed	1	1	0.008
LOC_Os02g16090.1	retrotransposon protein, putative, LINE subclass, expressed	1	1	0.0073
LOC_Os01g50220.1	retrotransposon protein, putative, LINE subclass, expressed	1	1	0.0065
		R.RRNTIQR.L	943.554	-0.00165	21.57	0.801
LOC_Os04g52164.1	transferase family protein, putative, expressed	1	1	0.0274
LOC_Os04g52164.2	transferase family protein, putative, expressed	1	1	0.0441
		R.AEGDDADAAAAR.R	1132.49	0.00073	53.36	3.99e-05
LOC_Os04g52270.2	coatomer subunit epsilon, putative, expressed	1	1	0.0418
LOC_Os04g52270.1	coatomer subunit epsilon, putative, expressed	1	1	0.0347
		R.AVSAEDNFER.A	1137.52	-5e-05	36.17	0.0127
LOC_Os04g53950.2	glycosyl hydrolases family 16 protein, protein, expressed	1	1	0.0219
		K.NATAAVK.G	674.383	-0.01318	20.64	1.32
LOC_Os04g54990.1	hypothetical protein	1	1	0.0405
		R.RDVM*GA.-	664.308	-0.00431	26.67	0.0779
LOC_Os04g55650.1	oryzain alpha chain precursor, putative, expressed	1	1	0.0608
LOC_Os04g55650.2	oryzain alpha chain precursor, putative, expressed	1	1	0.0672
		K.AVANQPVSVAIEAGGR.A	1538.83	-0.00095	42.74	0.00237
LOC_Os04g56740.1	IQ calmodulin-binding motif family protein, putative, expressed	1	1	0.0089
		R.SSM*DNLSK.D	897.398	-0.01479	22.2	0.114
LOC_Os04g57010.2	zinc finger C-x8-C-x5-C-x3-H type family protein, expressed	1	1	0.0362
LOC_Os02g10080.2	zinc finger C-x8-C-x5-C-x3-H type family protein, expressed	1	1	0.0345
LOC_Os02g10080.1	zinc finger C-x8-C-x5-C-x3-H type family protein, expressed	1	1	0.0266
LOC_Os04g57010.1	zinc finger C-x8-C-x5-C-x3-H type family protein, expressed	1	1	0.0258
LOC_Os06g41384.2	zinc finger C-x8-C-x5-C-x3-H type family protein, expressed	1	1	0.027
LOC_Os06g41384.1	zinc finger C-x8-C-x5-C-x3-H type family protein, expressed	1	1	0.027
		K.YNTAEGCK.W ! K.YNTAEGCK.F	942.399	-0.00138	33.65	0.00287
LOC_Os04g57400.1	methylthioribose kinase, putative, expressed	1	1	0.0232
LOC_Os04g57410.1	methylthioribose kinase, putative, expressed	1	1	0.0234
		R.AYFEASALQK.H	1127.57	-0.00021	22.59	0.974
LOC_Os04g57440.2	oryzain beta chain precursor, putative, expressed	1	1	0.0532
LOC_Os04g57440.1	oryzain beta chain precursor, putative, expressed	1	1	0.0343
		K.VVSIDGFEDVPQNDEK.S	1790.84	0.00469	22.42	0.176
LOC_Os04g58030.1	expressed protein	1	1	0.0189
LOC_Os06g08990.1	expressed protein	1	1	0.0136
LOC_Os04g34900.1	expressed protein	1	1	0.0126
LOC_Os10g08610.1	expressed protein	1	1	0.0122
LOC_Os02g04790.1	expressed protein	1	1	0.0144
LOC_Os02g05000.1	expressed protein	1	1	0.0144
LOC_Os06g31570.1	retrotransposon protein, putative, unclassified, expressed	1	1	0.0115
LOC_Os08g06830.1	expressed protein	1	1	0.0113
LOC_Os08g06810.1	expressed protein	1	1	0.0099
LOC_Os07g45340.1	expressed protein	1	1	0.0135
LOC_Os02g04610.1	expressed protein	1	1	0.0133
LOC_Os03g01420.1	expressed protein	1	1	0.0126
LOC_Os02g01900.1	expressed protein	1	1	0.0131
LOC_Os02g01790.2	expressed protein	1	1	0.0131
LOC_Os02g01870.1	expressed protein	1	1	0.0129
LOC_Os04g58050.1	expressed protein	1	1	0.0152
LOC_Os05g03520.1	expressed protein	1	1	0.012
LOC_Os03g05380.1	expressed protein	1	1	0.0122
LOC_Os04g34740.1	transposon protein, putative, unclassified, expressed	1	1	0.0149
LOC_Os02g01790.1	expressed protein	1	1	0.0131
		R.FCIAR.F ! K.FCIAR.F ! K.FCIAR.L ! R.FCIAR.K	666.339	-4e-05	24.64	0.142
LOC_Os04g58240.1	expressed protein	1	1	0.0232
		K.FHAEADK.Q	817.384	-0.00065	34.23	0.0205
LOC_Os04g58840.1	Eukaryotic aspartyl protease domain containing protein, expressed	1	1	0.0346
		R.TVFEPVAAAVVAAVGGR.Y	1613.9	-0.00048	69.4	5.41e-06
LOC_Os04g58960.1	regulator of chromosome condensation, putative, expressed	1	1	0.0066
		R.ISSVM*TA.-	724.355	-0.00824	21.34	0.185
LOC_Os04g59494.1	transportin-2, putative, expressed	1	1	0.0074
		K.VGDVVELR.R	886.499	-0.0014	44.21	0.00253
LOC_Os05g01470.3	methionine S-methyltransferase, putative, expressed	1	1	0.0146
LOC_Os05g01470.2	methionine S-methyltransferase, putative, expressed	1	1	0.0092
LOC_Os05g01470.1	methionine S-methyltransferase, putative, expressed	1	1	0.0092
		K.DTVTVIEAPR.Q	1100.59	0.00303	46.64	0.0012
LOC_Os05g01500.1	tubulin-specific chaperone E, putative, expressed	1	1	0.0366
		K.MASGLISITLKCVGPSM*GEK.Q	2095.06	0.02133	25.51	0.167
LOC_Os05g02820.1	protein transport protein-related, putative, expressed	1	1	0.0079
		K.GKLEEAR.I	802.442	-0.00081	23.49	0.614
LOC_Os05g05800.1	OsFBL21 - F-box domain and LRR containing protein, expressed	1	1	0.0084
LOC_Os01g06560.1	transcription factor HBP-1b, putative, expressed	1	1	0.0185
		R.LETMR.E ! K.LETMR.S	649.334	3e-05	20.75	0.772
LOC_Os05g06290.1	expressed protein	1	1	0.0476
		R.ELQAVDR.S	830.437	0.00012	33.56	0.0352
LOC_Os05g06310.1	60S ribosomal protein L18-3, putative, expressed	1	1	0.0899
		R.IVNAGGECLTFDQLALR.A	1876.96	0.00483	24.57	0.205
LOC_Os05g06920.1	relA-SpoT like protein RSH4, putative, expressed	1	1	0.0232
		R.VDVADEEAASAVR.N	1331.64	0.00081	32.17	0.0823
LOC_Os05g09400.3	30S ribosomal protein S31, chloroplast precursor, putative, expressed	1	1	0.0709
LOC_Os05g09400.2	30S ribosomal protein S31, chloroplast precursor, putative, expressed	1	1	0.0709
LOC_Os05g09400.1	30S ribosomal protein S31, chloroplast precursor, putative, expressed	1	1	0.0647
		R.LFAPPAPPR.K	965.557	0.00202	24.28	0.12
LOC_Os05g10540.1	retrotransposon protein, putative, unclassified, expressed	1	1	0.0051
		R.EVIEHRVAVR.S	1207.69	0.01512	26.13	0.777
LOC_Os05g16380.1	retrotransposon protein, putative, unclassified, expressed	1	1	0.0897
		K.AGRGGEATGGLGR.R	1158.6	0.02175	21.14	0.365
LOC_Os05g19370.1	60S ribosomal protein L15, putative, expressed	1	1	0.0341
LOC_Os03g40180.2	60S ribosomal protein L15, putative, expressed	1	1	0.0374
LOC_Os03g40180.1	60S ribosomal protein L15, putative, expressed	1	1	0.0341
		R.NQTVSLR.R	817.453	-0.00089	20.5	0.922
LOC_Os05g22740.1	hypothetical protein	1	1	0.055
		R.ITLDWK.W	775.435	0.00367	30.69	0.0735
LOC_Os05g23250.1	Leucine Rich Repeat family protein, expressed	1	1	0.0061
		R.LAGLLEGR.R	828.494	3e-05	23.37	0.206
LOC_Os05g23720.1	mitochondrial carrier protein, putative, expressed	1	1	0.021
LOC_Os02g48720.2	mitochondrial carrier protein, putative, expressed	1	1	0.0209
LOC_Os02g48720.1	mitochondrial carrier protein, putative, expressed	1	1	0.0209
		K.TAAAPIER.V ! K.TAAAPIER.I	828.457	0.00044	26.36	0.0613
LOC_Os05g24930.1	PPR repeat containing protein, expressed	1	1	0.0077
		K.AISYLDK.M	809.44	-0.00018	28.17	0.0694
LOC_Os05g24970.1	LSM domain containing protein, expressed	1	1	0.0561
LOC_Os01g73604.1	LSM domain containing protein, expressed	1	1	0.0131
LOC_Os05g24970.2	LSM domain containing protein, expressed	1	1	0.0566
		K.ALPVNK.D	641.398	0.00075	23.04	0.405
LOC_Os05g25140.1	retrotransposon protein, putative, unclassified, expressed	1	1	0.0061
LOC_Os11g20760.1	retrotransposon protein, putative, unclassified, expressed	1	1	0.0032
LOC_Os05g23810.1	retrotransposon protein, putative, unclassified, expressed	1	1	0.0042
LOC_Os03g26980.1	expressed protein	1	1	0.0476
LOC_Os05g22900.1	retrotransposon protein, putative, LINE subclass, expressed	1	1	0.0087
LOC_Os07g39310.1	ZOS7-06 - C2H2 zinc finger protein, expressed	1	1	0.0079
LOC_Os08g09320.1	YL1 nuclear protein C-terminal domain containing protein, expressed	1	1	0.0137
LOC_Os11g27730.1	cytochrome P450, putative, expressed	1	1	0.0097
LOC_Os01g37825.1	M16 domain containing zinc peptidase, putative, expressed	1	1	0.0049
LOC_Os11g27730.2	cytochrome P450, putative, expressed	1	1	0.0147
LOC_Os01g37825.2	M16 domain containing zinc peptidase, putative, expressed	1	1	0.006
		R.EEEVK.I ! R.EEEVK.M ! R.EEEVK.W ! K.EEEVK.E ! R.EEEVK.K	633.309	0.01025	23.09	0.526
LOC_Os05g25660.1	expressed protein	1	1	0.028
		K.NMANIGK.Q	747.382	-0.00104	26.76	0.362
LOC_Os05g25850.2	superoxide dismutase, mitochondrial precursor, putative, expressed	1	1	0.0561
LOC_Os05g25850.1	superoxide dismutase, mitochondrial precursor, putative, expressed	1	1	0.0474
		K.ALEQLDAAVAK.G	1128.63	0.00022	41.48	0.00389
LOC_Os05g27100.1	expressed protein	1	1	0.0485
		K.AEGTMEER.A	922.393	0.00104	32.92	0.00824
LOC_Os05g31760.1	annexin, putative, expressed	1	1	0.0295
		R.GQALHGDDVVR.I	1166.59	5e-05	23.11	0.282
LOC_Os05g32190.1	tungus CG8253-PA, putative, expressed	1	1	0.0388
		R.VIHAPVFLR.S	1051.64	0.01546	28.84	0.164
LOC_Os05g32220.1	L1P family of ribosomal proteins domain containing protein, expressed	1	1	0.0194
		K.YNDQQLR.A	936.453	-0.00017	26.07	0.114
LOC_Os05g32310.1	LSM domain containing protein, expressed	1	1	0.0667
		K.IWVIMK.G	789.469	-0.00029	33.36	0.0215
LOC_Os05g34650.1	DUF647 domain containing protein, putative, expressed	1	1	0.0134
		R.LCGIVPQ.-	786.418	-0.00688	28.58	0.0492
LOC_Os05g35550.1	hypothetical protein	1	1	0.0505
		K.FLMAR.-	637.349	-0.00091	22.85	0.918
LOC_Os05g35860.1	retrotransposon protein, putative, unclassified, expressed	1	1	0.0079
		-.MAPDEGDGYR.S	1110.45	-0.00929	22.64	0.0411
LOC_Os05g37040.1	MYB family transcription factor, putative, expressed	1	1	0.0526
		R.WVLVASR.L	830.488	-0.00983	25.54	0.345
LOC_Os05g38790.1	IQ calmodulin-binding motif domain containing protein, expressed	1	1	0.0167
		R.SAEELAAVK.I	917.494	0.00068	23.5	0.771
LOC_Os05g39830.1	expressed protein	1	1	0.0278
		R.NVVNGR.G	658.363	0.01117	22.04	0.163
LOC_Os05g39990.1	expansin precursor, putative, expressed	1	1	0.0364
		R.AGIVPVSFR.R	945.552	-7e-05	35.93	0.0141
LOC_Os05g40820.2	ribosomal protein L24, putative, expressed	1	1	0.0494
LOC_Os05g40820.1	ribosomal protein L24, putative, expressed	1	1	0.0494
LOC_Os07g12250.1	ribosomal protein L24, putative, expressed	1	1	0.0494
LOC_Os01g59990.1	ribosomal protein L24, putative, expressed	1	1	0.0491
LOC_Os05g40820.3	ribosomal protein L24, putative, expressed	1	1	0.0748
LOC_Os01g59990.2	ribosomal protein L24, putative, expressed	1	1	0.0491
		K.DIHAEAVK.K	882.468	0.00221	25.64	0.185
LOC_Os05g40910.1	expressed protein	1	1	0.0321
LOC_Os01g12920.1	thioesterase family protein, putative, expressed	1	1	0.0343
LOC_Os01g69130.1	dynamin family protein, putative, expressed	1	1	0.0073
LOC_Os01g69130.2	dynamin family protein, putative, expressed	1	1	0.0077
		R.LAAVAR.R ! R.LAAVAR.H	600.383	0.00011	30.22	0.0456
LOC_Os05g41460.1	cysteine proteinase inhibitor precursor protein, putative, expressed	1	1	0.1053
LOC_Os05g41460.2	cysteine proteinase inhibitor precursor protein, putative, expressed	1	1	0.127
		R.GSPAM*AEEAQQPRGVK.V	1671.81	-0.01565	22.41	0.977
LOC_Os05g41700.1	retrotransposon protein, putative, unclassified, expressed	1	1	0.0046
		R.VTAGLGIR.R	786.483	0.00159	25.49	0.204
LOC_Os05g43360.1	NADH dehydrogenase flavoprotein 2, mitochondrial precursor, putative, expressed	1	1	0.0291
		K.IVEVAPIR.V	896.556	0.00344	37.04	0.00745
LOC_Os05g43440.1	single-stranded DNA-binding protein, putative, expressed	1	1	0.0386
LOC_Os04g29424.1	retrotransposon protein, putative, LINE subclass, expressed	1	1	0.0156
LOC_Os05g43440.2	single-stranded DNA-binding protein, putative, expressed	1	1	0.0386
		K.VGQVPVQK.I	854.509	0.0002	22.77	0.105
LOC_Os05g43570.3	AGC_AGC_other_NDRh_TRCd.2 - ACG kinases include homologs to PKA, PKG and PKC, expressed	1	1	0.0197
LOC_Os05g43570.1	AGC_AGC_other_NDRh_TRCd.2 - ACG kinases include homologs to PKA, PKG and PKC, expressed	1	1	0.0197
LOC_Os12g19290.1	AGC_AGC_other_NDRh_TRCd.4 - ACG kinases include homologs to PKA, PKG and PKC, expressed	1	1	0.0194
LOC_Os05g43570.2	AGC_AGC_other_NDRh_TRCd.2 - ACG kinases include homologs to PKA, PKG and PKC, expressed	1	1	0.0197
		K.LSPEAKDLISK.L	1200.68	0.02023	21.64	0.445
LOC_Os05g43780.2	ESP1, putative, expressed	1	1	0.0193
LOC_Os05g43780.1	ESP1, putative, expressed	1	1	0.0181
		R.QQVLQLR.D	884.531	0.00351	29.12	0.0619
LOC_Os05g44350.1	conserved uncharacterized protein, putative, expressed	1	1	0.0189
		R.NSKIGK.E	646.388	-0.00878	24.02	0.226
LOC_Os05g45100.1	anthocyanidin 5,3-O-glucosyltransferase, putative, expressed	1	1	0.0169
		K.DSEATKVR.L	905.469	-0.00219	21.69	0.538
LOC_Os05g45660.2	plasminogen activator inhibitor 1 RNA-binding protein, putative, expressed	1	1	0.0318
		K.AAAAAAAPAAGK.G	940.521	9e-05	34.94	0.0108
LOC_Os05g46230.1	NAP domain containing protein, putative, expressed	1	1	0.0247
		K.NTLQGLAAR.H	943.532	-0.00039	20.61	1.09
LOC_Os05g48240.1	dynamin family protein, putative, expressed	1	1	0.0131
LOC_Os03g50520.1	dynamin family protein, putative, expressed	1	1	0.0131
LOC_Os05g48240.4	dynamin family protein, putative, expressed	1	1	0.0175
LOC_Os03g50520.2	dynamin family protein, putative, expressed	1	1	0.014
		K.EIADETDR.I ! K.EIADETDR.E	948.427	0.00114	31.91	0.0124
LOC_Os05g48320.1	60S ribosomal protein L37a, putative, expressed	1	1	0.0645
LOC_Os01g48770.2	60S ribosomal protein L37a, putative, expressed	1	1	0.0723
LOC_Os05g48320.2	60S ribosomal protein L37a, putative, expressed	1	1	0.0896
		R.YGASLR.K	666.357	-0.00019	28.92	0.0962
LOC_Os05g50240.1	expressed protein	1	1	0.0736
		R.GSGGGSM*PVAEK.K	1092.5	-0.00378	20.19	0.24
LOC_Os05g50530.1	hAT dimerisation domain containing protein, expressed	1	1	0.0138
		M.LSSSTRAAPR.S	1045.57	0.01313	21.19	1.17
LOC_Os05g51100.1	OsFBX179 - F-box domain containing protein, expressed	1	1	0.0368
LOC_Os04g27440.1	retrotransposon protein, putative, unclassified, expressed	1	1	0.0472
		R.IAPLSR.Q ! R.LAPLSR.L	656.409	4e-05	26.76	0.0453
LOC_Os05g51220.1	aspartic proteinase, putative, expressed	1	1	0.0187
		R.VVFDGDAQR.V	1006.5	-0.00047	23.22	0.226
LOC_Os05g51450.1	OsClp8 - Putative Clp protease homologue, expressed	1	1	0.0388
		K.ELDTNTDYYLELLSK.G	1816.89	-0.0017	23.95	0.181
LOC_Os05g51530.2	vacuolar ATP synthase subunit C, putative, expressed	1	1	0.0212
LOC_Os05g51530.1	vacuolar ATP synthase subunit C, putative, expressed	1	1	0.0203
		K.QTGSLAVR.D	831.468	-0.00063	28.25	0.212
LOC_Os05g51790.1	RecF/RecN/SMC N terminal domain containing protein, expressed	1	1	0.0056
LOC_Os05g51790.2	RecF/RecN/SMC N terminal domain containing protein, expressed	1	1	0.0058
		R.ERENLR.N	816.432	4e-05	27.79	0.104
LOC_Os06g01210.1	plastocyanin, chloroplast precursor, putative, expressed	1	1	0.0516
		K.SGETITFK.N	882.457	-0.00096	60.58	5.44e-05
LOC_Os06g01260.2	glutathione gamma-glutamylcysteinyltransferase 1, putative, expressed	1	1	0.0244
LOC_Os06g01260.1	glutathione gamma-glutamylcysteinyltransferase 1, putative, expressed	1	1	0.0159
		K.EMILQQVR.D	1016.56	-0.00348	24.62	0.328
LOC_Os06g01640.1	arginine N-methyltransferase 7, putative, expressed	1	1	0.0111
		R.DKGAAYLR.S	893.484	0.01131	28.05	0.1
LOC_Os06g01850.1	ferredoxin--NADP reductase, chloroplast precursor, putative, expressed	1	1	0.0165
LOC_Os02g01340.1	ferredoxin--NADP reductase, chloroplast precursor, putative, expressed	1	1	0.0159
LOC_Os02g01340.2	ferredoxin--NADP reductase, chloroplast precursor, putative, expressed	1	1	0.0163
		K.EM*LMPK.D	764.368	0.00352	22.93	0.22
LOC_Os06g02120.1	PPR repeat domain containing protein, putative, expressed	1	1	0.0094
LOC_Os06g02120.3	PPR repeat domain containing protein, putative, expressed	1	1	0.0117
LOC_Os06g02120.2	PPR repeat domain containing protein, putative, expressed	1	1	0.0117
		R.LYGQVGK.V	764.43	-0.00201	27	0.129
LOC_Os06g02510.2	ribosomal protein L13, putative, expressed	1	1	0.0287
LOC_Os06g02510.1	ribosomal protein L13, putative, expressed	1	1	0.0287
LOC_Os03g37970.1	ribosomal protein L13, putative, expressed	1	1	0.0287
LOC_Os06g02510.3	ribosomal protein L13, putative, expressed	1	1	0.0287
LOC_Os06g02510.4	ribosomal protein L13, putative, expressed	1	1	0.0423
		K.LVIFPR.R	744.477	-0.00016	24.84	0.136
LOC_Os06g03690.2	RNA recognition motif containing protein, putative, expressed	1	1	0.0226
LOC_Os06g03690.1	RNA recognition motif containing protein, putative, expressed	1	1	0.0226
LOC_Os08g43360.2	RNA recognition motif containing protein, putative, expressed	1	1	0.0223
LOC_Os08g43360.3	RNA recognition motif containing protein, putative, expressed	1	1	0.0223
		K.FDEHDR.N ! K.FDEHDR.D	818.343	-0.00021	25.74	0.00867
LOC_Os06g04530.1	OsClp9 - Putative Clp protease homologue, expressed	1	1	0.0369
		K.LSEHTGHPVDK.I	1219.61	-0.00032	22.47	0.309
LOC_Os06g05620.1	OsFBDUF33 - F-box and DUF domain containing protein, expressed	1	1	0.0163
		R.LNTLGR.R	673.399	-0.00285	54.08	0.000488
LOC_Os06g05880.1	profilin domain containing protein, expressed	1	1	0.1439
		K.DFDEPGSLAPTGLFLGGTK.Y	1921.95	0.00114	59.26	6.14e-05
LOC_Os06g09630.1	3-oxoacyl-synthase, putative, expressed	1	1	0.0279
		R.LLAGESGIGPIDR.F	1297.71	-0.00066	43.34	0.0026
LOC_Os06g13370.1	transposon protein, putative, CACTA, En/Spm sub-class, expressed	1	1	0.0124
		K.TEEARR.R	761.39	0.01167	29.28	0.0531
LOC_Os06g15620.1	GASR7 - Gibberellin-regulated GASA/GAST/Snakin family protein precursor, expressed	1	1	0.0721
		K.ACLTFCNK.C	1013.45	0.00023	40.64	0.00129
LOC_Os06g16020.1	expressed protein	1	1	0.0303
[truncated: 619 more rows]

## Sheet: Negative control
Background identified from wild type (Nipponbare) rice rice seedlings
Results from the analysis of background identified by using immunoprecipitation-mass spectrometry (IP-MS) with 2-d-old etiolated wild type (Nipponbare) rice seedlings after treatment with 10 μL/L of ethylene for 8 h. The locus_ID and description indicate the Oryza sativa (RGAPv7) RGAP1- gene nomenclature and putative gene annotation. The pepcount indicates the number of matching peptides identifi…
Locus_ID	Description	PepCount	UniquePepCount	CoverPercent	Score	ExpectValue
		Sequence	MH+	Diff(MH+)
LOC_Os11g47760.1	DnaK family protein, putative, expressed	26	22	0.4092
		K.ATAGDTHLGGEDFDNR.M ! K.ATAGDTHLGGEDFDNR.L	1675.73	-0.0006	42.96	0.000814
		K.CM*EPVEK.C ! R.CM*EPVEK.C	908.385	0.00058	40.98	0.00097
		K.CMEPVEK.C ! R.CMEPVEK.C	892.39	-0.00036	25.01	0.0525
		K.DAGVIAGLNVMR.I	1215.65	-0.00111	29.68	0.203
		K.DNNLLGK.F ! R.DNNLLGK.F	773.415	5e-05	27.66	0.157
		K.ELEGICNPIIAK.M ! K.ELEGLCNPIIAK.M	1356.72	-0.0004	57	0.000119
		K.EQVFSTYSDNQPGVLIQVYEGER.A ! K.EQVFSTYSDNQPGVLIQVYEGER.T	2658.27	0.00374	45.69	0.000948
		K.KDITGNPR.A	900.49	-0.0001	32.87	0.0249
		K.LPAADK.K	614.351	-0.0002	33.67	0.00816
		K.LWPFK.V	690.397	7e-05	26.2	0.109
		K.NAVVTVPAYFNDSQR.Q	1680.83	0.00157	37.57	0.0103
		K.NINPDEAVAYGAAVQAAILSGEGNEK.V	2601.28	0.00061	40.36	0.00474
		K.QFAAEEISSMVLIK.M	1565.82	-0.0016	34.58	0.028
		K.SSVHDVVLVGGSTR.I	1412.75	-0.00183	47.68	0.000981
		K.SSVHDVVLVGGSTR.I	1412.75	-0.00068	20.83	0.461
		K.VIAGPGDKPMIVVQYK.G	1714.96	0.00595	34.42	0.0182
		R.FEELNM*DLFR.K ! R.FEELNM*DLFR.R	1329.61	2e-05	47.99	0.00116
		R.FEELNMDLFR.K ! R.FEELNMDLFR.R	1313.62	0.00042	43.65	0.00146
		R.FSDASVQSDIK.M ! R.FSDASVQSDIK.L	1196.58	0.00023	76.22	9.03e-07
		R.IINEPTAAAIAYGIDK.K ! R.IINEPTAAAIAYGLDK.K	1659.9	0.00029	76.39	1.21e-06
		R.IINEPTAAAIAYGIDK.K ! R.IINEPTAAAIAYGLDK.K	1659.9	0.00041	50.29	0.000492
		R.LIGDAAK.N	687.404	-0.00032	31.94	0.0507
		R.MVNHFVQEFK.R	1278.63	-0.00055	24.91	0.17
		R.NTTIPTK.K	774.436	-5e-05	48.38	0.00167
		R.TTPSYVGFTDSER.L	1459.67	0.00286	46.79	0.00147
		R.VEIIANDQGNR.T ! R.VEIIANDQGNR.I	1228.63	-0.00165	22.53	0.463
LOC_Os02g41630.2	phenylalanine ammonia-lyase, putative, expressed	23	21	0.3575
		K.ALHGGNFQGTPIGVSMDNAR.L	2041.99	0.00322	46.65	0.00122
		K.DGPALQVELLR.H	1210.68	-9e-05	44.72	0.00137
		K.EDPLNWGAAAAEMAGSHLDEVK.R	2311.07	-0.00055	46.14	0.00078
		K.LAGIEGGFFTLNPK.E	1463.79	-7e-05	56.5	0.000109
		K.LIDPMLDCLK.E	1217.63	-0.00035	49.15	0.000974
		K.LLNTGVTPCLPLR.G	1453.82	-0.00104	51.42	0.000419
		K.VDAAEAFK.L ! K.VDAAEAFK.I	850.43	-0.00071	56.25	0.000139
		K.VFLGISQGK.L	948.551	0.00013	24.54	0.142
		K.VLTMNPTGDLSSAR.F	1461.74	0.00078	27.6	0.107
		R.AAMLVR.I	660.386	-0.00094	31.34	0.053
		R.AVLVEHALTSGDAEPEASVFSK.I	2257.13	0.0002	31.6	0.0402
		R.EELGCVFLTGEK.L	1381.67	0.00097	79.32	5.79e-07
		R.EVNSVNDNPVIDVHR.G	1706.85	0.00199	25.91	0.131
		R.EVNSVNDNPVIDVHR.G	1706.85	0.00152	33.59	0.023
		R.FEILEAITK.L	1063.6	-0.00086	56.94	7.54e-05
		R.INTLLQGYSGIR.F	1334.74	-0.00189	55.6	0.000127
		R.KVDAAEAFK.L ! K.KVDAAEAFK.I ! R.KVDAAEAFK.I	978.525	-0.00173	29.91	0.0616
		R.KVDAAEAFK.L ! K.KVDAAEAFK.I ! R.KVDAAEAFK.I	978.525	-7e-05	36.4	0.0139
		R.NPSLDYGFK.G	1040.5	-0.00036	23.5	0.136
		R.SFPLYR.F	782.42	0.00181	21.88	0.414
		R.TSPQWLGPQIEVIR.A ! R.TSPQWLGPQIEVIR.F	1623.89	-0.00114	23.5	0.185
		R.VAVANGTAPVANR.I	1239.68	-0.00024	37.71	0.00494
		R.VGQVAAVAQAK.D	1041.61	-0.00013	41.53	0.0023
LOC_Os06g02380.1	T-complex protein, putative, expressed	21	20	0.3389
LOC_Os06g02380.2	T-complex protein, putative, expressed	21	20	0.3389
		K.AAVEEGIVVGGGCTLLR.L	1700.9	0.00207	22.63	0.416
		K.ALVEELK.K	801.472	-0.00255	26.87	0.218
		K.APGFGER.K ! K.APGFGER.R	733.363	-0.00024	27.23	0.104
		K.DNLENDEQK.V	1104.48	-0.00368	20.52	0.126
		K.FGYNAATGQYEDLMAAGIIDPTK.V	2446.16	-0.00182	20.14	0.519
		K.GVVTLEEGR.S	959.516	0.00091	38.11	0.0217
		K.ILLVDK.K ! K.LLLVDK.K	700.46	2e-05	40.16	0.00446
		K.LQTGVNK.L	759.436	-0.00076	25.23	0.432
		K.NAGVNGSVVTEK.V	1174.61	-0.00038	25.02	0.278
		K.NLIEAAEQEYEK.E	1436.69	0.00206	58.61	7.33e-05
		K.TQYLDDIAILTGATVIR.D	1863.02	7e-05	64.84	1.11e-05
		K.VGAEIVR.K ! K.VGAEIVR.R	743.441	-0.0002	27.01	0.171
		K.VLSNDNFK.F	936.479	-0.00061	26.02	0.153
		K.VVAAGANPVQITR.G	1295.74	-0.00032	32.44	0.0245
		R.ALSYPLK.L	791.466	0.00195	29.6	0.031
		R.DEVGLSLDK.A	975.499	-0.00043	38.4	0.00993
		R.IVNDGVTVAR.E	1043.58	0.00015	53.22	0.000276
		R.KGVVTLEEGR.S	1087.61	-0.00065	62.59	3.28e-05
		R.KGVVTLEEGR.S	1087.61	-0.00066	36.44	0.0183
		R.NVVLESK.Y	788.451	3e-05	21.39	0.817
		R.SSENNLYVVEGMQFER.G	1901.87	-0.00114	51.74	0.000188
LOC_Os05g38530.1	DnaK family protein, putative, expressed	21	17	0.2983
		K.ATAGDTHLGGEDFDNR.M ! K.ATAGDTHLGGEDFDNR.L	1675.73	-0.0006	42.96	0.000814
		K.CM*EPVEK.C ! R.CM*EPVEK.C	908.385	0.00058	40.98	0.00097
		K.CMEPVEK.C ! R.CMEPVEK.C	892.39	-0.00036	25.01	0.0525
		K.DAGVIAGLNVMR.I	1215.65	-0.00111	29.68	0.203
		K.DISGNPR.A	758.379	-0.00035	21.08	0.182
		K.DNNLLGK.F ! R.DNNLLGK.F	773.415	5e-05	27.66	0.157
		K.ELEGICNPIIAK.M ! K.ELEGLCNPIIAK.M	1356.72	-0.0004	57	0.000119
		K.EQVFSTYSDNQPGVLIQVYEGER.A ! K.EQVFSTYSDNQPGVLIQVYEGER.T	2658.27	0.00374	45.69	0.000948
		K.LWPFK.V	690.397	7e-05	26.2	0.109
		K.NAVVTVPAYFNDSQR.Q	1680.83	0.00157	37.57	0.0103
		K.QFAAEEISSMVLIK.M	1565.82	-0.0016	34.58	0.028
		K.SSVHDVVLVGGSTR.I	1412.75	-0.00183	47.68	0.000981
		K.SSVHDVVLVGGSTR.I	1412.75	-0.00068	20.83	0.461
		R.FEELNM*DLFR.K ! R.FEELNM*DLFR.R	1329.61	2e-05	47.99	0.00116
		R.FEELNMDLFR.K ! R.FEELNMDLFR.R	1313.62	0.00042	43.65	0.00146
		R.IINEPTAAAIAYGIDK.K ! R.IINEPTAAAIAYGLDK.K	1659.9	0.00029	76.39	1.21e-06
		R.IINEPTAAAIAYGIDK.K ! R.IINEPTAAAIAYGLDK.K	1659.9	0.00041	50.29	0.000492
		R.LIGDAAK.N	687.404	-0.00032	31.94	0.0507
		R.MVNHFVQEFK.R	1278.63	-0.00055	24.91	0.17
		R.NTTIPTK.K	774.436	-5e-05	48.38	0.00167
		R.VEIIANDQGNR.T ! R.VEIIANDQGNR.I	1228.63	-0.00165	22.53	0.463
LOC_Os03g28330.4	sucrose synthase, putative, expressed	19	17	0.2105
LOC_Os03g28330.1	sucrose synthase, putative, expressed	19	17	0.2105
LOC_Os03g28330.3	sucrose synthase, putative, expressed	19	17	0.2105
LOC_Os03g28330.2	sucrose synthase, putative, expressed	19	17	0.2105
		K.ASALLVEFFEK.C	1253.68	-0.00127	39.33	0.0047
		K.DGAFEDVLR.S	1021.49	-0.00222	20.33	1.24
		K.DKEEQAEFK.K	1123.53	0.00184	20.07	0.371
		K.EEQAEFK.K ! R.EEQAEFK.K	880.405	-0.0003	28.2	0.036
		K.GWGDCAK.R	793.33	3e-05	21.77	0.0436
		K.ILIVTR.L ! R.ILIVTR.L ! K.LLLVTR.R	714.487	-0.0015	25.87	0.0541
		K.LKDGAFEDVLR.S	1262.67	-0.00053	20.33	0.529
		K.QQGLNITPR.I	1026.57	-0.00014	20.97	0.227
		K.VLGTEHTHILR.V	1275.72	0.00065	29.56	0.0454
		K.VLGTEHTHILR.V	1275.72	0.00034	35.05	0.0141
		R.AMENEMLLR.I	1106.53	-0.00019	50.24	0.000479
		R.IGDSLSAHPNELVAVFTR.L	1926.01	0.00264	81.92	3.08e-07
		R.LLPDATGTTCGQR.L	1389.68	0.00054	27.98	0.0759
		R.LQELVNLVVVCGDHGNPSK.D	2078.07	0.00117	34.07	0.066
		R.LTSLHPEIEELLYSEVDNNEHK.F ! R.LTSLHPEIEELLYSEVDNNEHK.-	2609.27	0.00183	46.15	0.00129
		R.LTSLHPEIEELLYSEVDNNEHK.F ! R.LTSLHPEIEELLYSEVDNNEHK.-	2609.27	-0.00271	30.38	0.0485
		R.NGEIYR.L ! R.NGELYR.C ! R.NGELYR.Y	751.373	0.00098	28.44	0.286
		R.SLSALQGALR.K	1015.59	-0.00038	69.29	6.75e-06
		R.VVHGIDVFDPK.F	1225.66	0.00013	28.87	0.335
LOC_Os03g18220.1	pyruvate decarboxylase isozyme 2, putative, expressed	26	16	0.3564
		K.AFVDLVDASGYAYAVMPSAK.G	2075.02	-0.00109	47.28	0.000952
		K.AVKPVLVGGPK.M ! K.AVKPVLVGGPK.L	1064.68	-0.0005	43.75	0.000143
		K.AVKPVLVGGPK.M ! K.AVKPVLVGGPK.L	1064.68	0.00042	53.36	1.61e-05
		K.CEEELTEAIGMALGEK.D	1779.81	0.00196	92.31	1.69e-08
		K.CEEELTEAIGMALGEK.D	1779.81	-0.00116	45.02	0.000922
		K.CEEELTEAIGMALGEK.D	1779.81	0.0031	75.21	8.72e-07
		K.DCLCFIEVIAHK.D	1504.73	-0.00017	45.45	0.00321
		K.DCLCFIEVIAHK.D	1504.73	0.00024	84.21	2.47e-07
		K.DCLCFIEVIAHK.D	1504.73	-8e-05	33.4	0.0297
		K.EFLSELAK.R	936.504	0.00072	37.97	0.00661
		K.ELLEWGSR.V	989.505	-0.00108	25.15	0.41
		K.MGLEAAVEATVEFLNK.A	1721.88	3e-05	23.5	0.27
		K.MLNSDSAVIAETGDSWFNCQK.L	2373.05	-0.00242	107.84	2.49e-10
		K.MLNSDSAVIAETGDSWFNCQK.L	2373.05	-0.00058	47.09	0.000294
		K.NTTAYENYK.R	1103.5	0.00105	40.01	0.00131
		K.NWNYTGLVDAIHNGEGK.C	1887.9	-0.00195	42.12	0.00202
		K.NWNYTGLVDAIHNGEGK.C	1887.9	0.00128	104.79	1.11e-09
		R.DPVPFFLAPR.L	1158.63	0.00017	45.46	0.00178
		R.ILHHTIGLPDFSQELR.C	1876.01	-0.00304	77.45	9.26e-07
		R.ILHHTIGLPDFSQELR.C	1876.01	0.00195	32.46	0.0297
		R.LVGCCNELNAGYAADGYAR.A	2073.91	0.00096	35.78	0.00398
		R.LVGCCNELNAGYAADGYAR.A	2073.91	0.00136	112.46	8.4e-11
		R.LVGCCNELNAGYAADGYAR.A	2073.91	0.00335	54.17	5.7e-05
		R.VIVGNGPAFGCVMMK.E	1579.78	-0.00571	34.71	0.0186
		R.VNVLFK.H	719.445	-1e-05	33.2	0.0118
		R.VSAANSRPPNPQ.-	1237.63	-0.00117	31.16	0.147
LOC_Os01g62290.2	DnaK family protein, putative, expressed	19	15	0.2748
LOC_Os01g62290.1	DnaK family protein, putative, expressed	19	15	0.2604
		K.ATAGDTHLGGEDFDNR.M ! K.ATAGDTHLGGEDFDNR.L	1675.73	-0.0006	42.96	0.000814
		K.CM*EPVEK.C ! R.CM*EPVEK.C	908.385	0.00058	40.98	0.00097
		K.CMEPVEK.C ! R.CMEPVEK.C	892.39	-0.00036	25.01	0.0525
		K.DAGVIAGLNVMR.I	1215.65	-0.00111	29.68	0.203
		K.DISGNPR.A	758.379	-0.00035	21.08	0.182
		K.DNNLLGK.F ! R.DNNLLGK.F	773.415	5e-05	27.66	0.157
		K.ELESICNPIIAK.M	1386.73	-0.0008	32.97	0.0306
		K.EQVFSTYSDNQPGVLIQVYEGER.A ! K.EQVFSTYSDNQPGVLIQVYEGER.T	2658.27	0.00374	45.69	0.000948
		K.LWPFK.V	690.397	7e-05	26.2	0.109
		K.NAVVTVPAYFNDSQR.Q	1680.83	0.00157	37.57	0.0103
		K.SSVHDVVLVGGSTR.I	1412.75	-0.00183	47.68	0.000981
		K.SSVHDVVLVGGSTR.I	1412.75	-0.00068	20.83	0.461
		R.FEELNM*DLFR.K ! R.FEELNM*DLFR.R	1329.61	2e-05	47.99	0.00116
		R.FEELNMDLFR.K ! R.FEELNMDLFR.R	1313.62	0.00042	43.65	0.00146
		R.IINEPTAAAIAYGIDK.K ! R.IINEPTAAAIAYGLDK.K	1659.9	0.00029	76.39	1.21e-06
		R.IINEPTAAAIAYGIDK.K ! R.IINEPTAAAIAYGLDK.K	1659.9	0.00041	50.29	0.000492
		R.LIGDAAK.N	687.404	-0.00032	31.94	0.0507
		R.NTTIPTK.K	774.436	-5e-05	48.38	0.00167
		R.VEIIANDQGNR.T ! R.VEIIANDQGNR.I	1228.63	-0.00165	22.53	0.463
LOC_Os03g60620.1	DnaK family protein, putative, expressed	18	15	0.2677
		K.ATAGDTHLGGEDFDNR.M ! K.ATAGDTHLGGEDFDNR.L	1675.73	-0.0006	42.96	0.000814
		K.CM*EPVEK.C ! R.CM*EPVEK.C	908.385	0.00058	40.98	0.00097
		K.CMEPVEK.C ! R.CMEPVEK.C	892.39	-0.00036	25.01	0.0525
		K.DAGVIAGLNVMR.I	1215.65	-0.00111	29.68	0.203
		K.DISGNPR.A	758.379	-0.00035	21.08	0.182
		K.DNNLLGK.F ! R.DNNLLGK.F	773.415	5e-05	27.66	0.157
		K.ELEGICNPIIAK.M ! K.ELEGLCNPIIAK.M	1356.72	-0.0004	57	0.000119
		K.EQVFSTYSDNQPGVLIQVYEGER.A ! K.EQVFSTYSDNQPGVLIQVYEGER.T	2658.27	0.00374	45.69	0.000948
		K.NAVVTVPAYFNDSQR.Q	1680.83	0.00157	37.57	0.0103
		R.FEELNM*DLFR.K ! R.FEELNM*DLFR.R	1329.61	2e-05	47.99	0.00116
		R.FEELNMDLFR.K ! R.FEELNMDLFR.R	1313.62	0.00042	43.65	0.00146
		R.FSDASVQSDIK.M ! R.FSDASVQSDIK.L	1196.58	0.00023	76.22	9.03e-07
		R.IINEPTAAAIAYGIDK.K ! R.IINEPTAAAIAYGLDK.K	1659.9	0.00029	76.39	1.21e-06
		R.IINEPTAAAIAYGIDK.K ! R.IINEPTAAAIAYGLDK.K	1659.9	0.00041	50.29	0.000492
		R.LIGDAAK.N	687.404	-0.00032	31.94	0.0507
		R.NTTIPTK.K	774.436	-5e-05	48.38	0.00167
		R.TTPSYVGFTDTER.L	1473.69	-0.00245	32.68	0.0161
		R.VEIIANDQGNR.T ! R.VEIIANDQGNR.I	1228.63	-0.00165	22.53	0.463
LOC_Os02g02410.1	DnaK family protein, putative, expressed	16	15	0.2508
		K.DAGVIAGLNVAR.I	1155.65	0.00011	21.73	0.24
		K.EVEAVCNPIISAVYQR.T	1847.93	0.00073	28.23	0.0855
		K.INDAVVTVPAYFNDAQR.Q	1892.95	-0.0001	52.92	0.000253
		K.ISQEEIDR.M ! R.LSQEEIDR.M	989.49	0.00281	58.51	6.39e-05
		K.ITITNEK.G	818.462	0.00015	20.88	0.489
		K.LADKLESEEK.E	1161.6	-0.00243	28.37	0.0894
		K.NQAAVNPER.T	998.501	0.00123	38.47	0.00539
		K.VFSPEEVSAMILGK.M	1506.79	0.00072	70.34	5.78e-06
		R.ALSNQHQVR.V	1052.56	-0.00057	44.59	0.0013
		R.FEELNNDLFR.K	1296.62	0.00357	32.16	0.0376
		R.IINEPTAAAIAYGIDK.K ! R.IINEPTAAAIAYGLDK.K	1659.9	0.00029	76.39	1.21e-06
		R.IINEPTAAAIAYGIDK.K ! R.IINEPTAAAIAYGLDK.K	1659.9	0.00041	50.29	0.000492
		R.IMEYFIK.L	943.496	0.00066	21.76	0.428
		R.LIGEAAK.N	701.419	-0.00112	26.06	0.236
		R.NTVIPTK.K	772.456	-0.0005	54	0.000369
		R.VEIESLFDGTDFSEPLTR.A	2054.99	0.00335	66.29	1.15e-05
LOC_Os11g14220.1	tubulin/FtsZ domain containing protein, putative, expressed	18	14	0.396
		K.CGINYQPPSVVPGGDLAK.V	1871.93	0.00094	53.77	0.000301
		K.DVNAAVATIK.T	1001.56	-0.00011	50.06	0.000651
		K.EDAANNFAR.G	1007.45	0.00178	48.53	0.000588
		K.EIVDLCLDR.I ! K.EIVDLCLDR.V	1132.57	-0.00045	52.06	0.000379
		K.FDLMYSK.R	903.428	0.00061	36.23	0.00685
		R.AVFVDLEPTVIDEVR.T	1701.91	-0.0007	36.52	0.0116
		R.EDLAALEK.D	888.467	-0.00093	48.74	0.00143
		R.FDGALNVDVNEFQTNLVPYPR.I	2408.19	0.00694	83.01	2.41e-07
		R.IHFMLSSYAPVISAEK.A	1792.93	-0.00115	86.91	1.15e-07
		R.IHFMLSSYAPVISAEK.A	1792.93	-0.0026	36.39	0.013
		R.LSVDYGK.K	781.409	2e-05	47.04	0.000701
		R.LVSQVISSLTASLR.F	1473.86	0.00016	55.93	7.19e-05
		R.QLFHPEQLISGK.E	1396.76	0.00016	24.24	0.153
		R.QLFHPEQLISGK.E	1396.76	0.00057	49.45	0.000462
		R.TIQFVDWCPTGFK.C	1598.77	-0.00017	50.94	0.000361
		R.TIQFVDWCPTGFK.C	1598.77	0.00057	20.34	0.413
		R.TVGGGDDAFNTFFSETGAGK.H ! K.TVGGGDDAFNTFFSETGAGK.H	1977.88	0.005	84.66	1.71e-07
		R.TVGGGDDAFNTFFSETGAGK.H ! K.TVGGGDDAFNTFFSETGAGK.H	1977.88	0.0003	60.26	2.06e-05
LOC_Os03g16860.2	DnaK family protein, putative, expressed	17	14	0.2476
LOC_Os03g16860.1	DnaK family protein, putative, expressed	17	14	0.235
		K.ATAGDTHLGGEDFDNR.M ! K.ATAGDTHLGGEDFDNR.L	1675.73	-0.0006	42.96	0.000814
		K.CM*EPVEK.C ! R.CM*EPVEK.C	908.385	0.00058	40.98	0.00097
		K.CMEPVEK.C ! R.CMEPVEK.C	892.39	-0.00036	25.01	0.0525
		K.DNNLLGK.F ! R.DNNLLGK.F	773.415	5e-05	27.66	0.157
		K.EQVFSTYSDNQPGVLIQVYEGER.A ! K.EQVFSTYSDNQPGVLIQVYEGER.T	2658.27	0.00374	45.69	0.000948
		K.KDITGNPR.A	900.49	-0.0001	32.87	0.0249
		K.LWPFK.V	690.397	7e-05	26.2	0.109
		K.NAVVTVPAYFNDSQR.Q	1680.83	0.00157	37.57	0.0103
		R.FEELNM*DLFR.K ! R.FEELNM*DLFR.R	1329.61	2e-05	47.99	0.00116
		R.FEELNMDLFR.K ! R.FEELNMDLFR.R	1313.62	0.00042	43.65	0.00146
		R.FSDTSVQSDAK.L	1184.54	-0.00096	40.55	0.00276
		R.IINEPTAAAIAYGIDK.K ! R.IINEPTAAAIAYGLDK.K	1659.9	0.00029	76.39	1.21e-06
		R.IINEPTAAAIAYGIDK.K ! R.IINEPTAAAIAYGLDK.K	1659.9	0.00041	50.29	0.000492
		R.LIGDAAK.N	687.404	-0.00032	31.94	0.0507
		R.MVNHFVQEFK.R	1278.63	-0.00055	24.91	0.17
		R.NTTIPTK.K	774.436	-5e-05	48.38	0.00167
		R.VEIIANDQGNR.T ! R.VEIIANDQGNR.I	1228.63	-0.00165	22.53	0.463
LOC_Os12g17910.1	T-complex protein, putative, expressed	15	14	0.2884
		K.AVLQDIAIVTGAEFLAK.D	1759	-0.00054	27.12	0.0625
		K.AVLQDIAIVTGAEFLAK.D	1759	0.00081	36.03	0.00856
		K.DLGLLVENATEEQLGTAR.K	1928.99	-0.00065	45.88	0.00135
		K.EILPILEK.T	954.587	0.00045	37.42	0.00254
		K.ETIEDHDER.L	1143.49	-0.00012	28.01	0.013
		K.LANAVGVTLGPR.G	1167.68	0.00151	44.71	0.000705
		K.LGLLSVTSGANPVSIK.K ! K.LGLLSVTSGANPVSLK.K	1555.91	0.00565	46.26	0.00198
		K.SIVEFENAK.V	1036.53	-0.00026	32.03	0.0268
		K.TVHGLIEELEK.K	1267.69	-0.00012	21.68	0.267
		K.VGAATETELEDR.K ! K.VGAATETELEDR.Q	1290.62	-0.00114	73.72	1.66e-06
		K.VLITDQK.I	816.483	8e-05	31.55	0.084
		R.AALQAGVEK.L	886.499	-5e-05	41	0.00519
		R.AIELYDPMENAGAALIR.E	1846.94	0.00146	36.95	0.0124
		R.GILNVAAIK.A	898.572	-2e-05	51.9	0.000167
		R.GYISPQFVTNLEK.S	1495.78	-0.00137	47.57	0.000911
LOC_Os06g45120.1	ATP synthase, putative, expressed	14	14	0.2271
		K.ALESFYEK.F	986.483	0.00054	23.02	0.146
		K.CLGSPDR.T	804.367	-4e-05	34.44	0.00631
		K.DQLWDFEPK.K	1177.55	-0.00053	23.67	0.215
		K.LAADTPLLTGQR.V	1255.7	0.00118	78.01	7.35e-07
		K.SGDVYIPR.G	906.468	-0.00019	37.84	0.00865
		K.TVISQALSK.Y	946.557	-0.00018	29.04	0.0518
		K.YSNSEAVVYVGCGER.G	1689.75	0.00278	42.85	0.000822
		R.GVSVPALDKDQLWDFEPK.K	2044.04	-0.0005	46.94	0.00197
		R.LAEMPADSGYPAYLAAR.L	1795.87	0.00087	39.17	0.00495
		R.LASFYER.A	885.446	-0.00057	48.06	0.000429
		R.NLEDEAR.-	846.395	-0.00149	21.25	0.223
		R.TTLVANTSNMPVAAR.E	1545.81	-0.0004	78.11	9.31e-07
		R.VGNDNLIGEIIR.L	1312.72	-0.00074	76.83	1.34e-06
		R.WAEALR.E	745.399	4e-05	20.19	0.882
LOC_Os11g01380.1	clathrin heavy chain, putative, expressed	14	14	0.079
LOC_Os12g01390.1	clathrin heavy chain, putative, expressed	14	14	0.079
		K.EAAELAAESPQGLLR.T	1554.81	-0.00156	23.23	0.252
		K.HELLEMR.R	927.472	-0.00179	22.1	0.298
		K.LAVTLVK.L	743.503	0.00058	25.78	0.0536
		K.LECSEELGDLVK.T	1391.67	0.00133	43.64	0.0065
		K.QFQGAVDAAR.K	1062.53	-0.00112	69.83	6.85e-06
		K.TTNAGQITSK.L	1020.53	-0.00131	25.89	0.139
		R.AAEEANVYDDLVK.Y	1436.69	0.00041	25.11	0.166
		R.ADDATHFLDVIR.A	1372.69	-0.00168	31.24	0.0412
		R.AEEFAFR.V	869.415	-0.00015	21.34	0.491
		R.ANLPGAENLVVQR.F	1380.76	0.00258	52.91	0.000206
		R.ESNFYDAEK.T	1102.47	-0.00029	24.46	0.0299
		R.LVVNQNK.K	814.478	5e-05	24.46	0.218
		R.MDGDLWDK.V	979.419	0.00195	23.49	0.0459
		R.YVVER.M	665.362	-0.00043	22.66	0.176
LOC_Os03g51600.1	tubulin/FtsZ domain containing protein, putative, expressed	16	13	0.3562
		K.DVNAAVATIK.T	1001.56	-0.00011	50.06	0.000651
		K.EDAANNFAR.G	1007.45	0.00178	48.53	0.000588
		K.EIVDLCLDR.I ! K.EIVDLCLDR.V	1132.57	-0.00045	52.06	0.000379
		K.FDLMYSK.R	903.428	0.00061	36.23	0.00685
		R.AVFVDLEPTVIDEVR.T	1701.91	-0.0007	36.52	0.0116
		R.EDLAALEK.D	888.467	-0.00093	48.74	0.00143
		R.FDGALNVDVNEFQTNLVPYPR.I	2408.19	0.00694	83.01	2.41e-07
		R.IHFMLSSYAPVISAEK.A	1792.93	-0.00115	86.91	1.15e-07
		R.IHFMLSSYAPVISAEK.A	1792.93	-0.0026	36.39	0.013
		R.LSVDYGK.K	781.409	2e-05	47.04	0.000701
		R.LVSQVISSLTASLR.F	1473.86	0.00016	55.93	7.19e-05
		R.QLFHPEQLINGK.E	1423.77	-0.00074	23.42	0.287
		R.TIQFVDWCPTGFK.C	1598.77	-0.00017	50.94	0.000361
		R.TIQFVDWCPTGFK.C	1598.77	0.00057	20.34	0.413
		R.TVGGGDDAFNTFFSETGAGK.H ! K.TVGGGDDAFNTFFSETGAGK.H	1977.88	0.005	84.66	1.71e-07
		R.TVGGGDDAFNTFFSETGAGK.H ! K.TVGGGDDAFNTFFSETGAGK.H	1977.88	0.0003	60.26	2.06e-05
LOC_Os07g38730.1	tubulin/FtsZ domain containing protein, putative, expressed	16	13	0.3525
		K.CGINYQPPSVVPGGDLAK.V	1871.93	0.00094	53.77	0.000301
		K.DVNAAVATIK.T	1001.56	-0.00011	50.06	0.000651
		K.EDAANNFAR.G	1007.45	0.00178	48.53	0.000588
		K.EIVDLCLDR.I ! K.EIVDLCLDR.V	1132.57	-0.00045	52.06	0.000379
		K.FDLMYAK.R	887.433	0.00027	20.4	0.187
		R.AIFVDLEPTVIDEVR.T	1715.92	-0.00049	95.42	1.45e-08
		R.AIFVDLEPTVIDEVR.T	1715.92	-0.00118	60.38	4.63e-05
		R.EDLAALEK.D	888.467	-0.00093	48.74	0.00143
		R.FDGAINVDVTEFQTNLVPYPR.I	2395.19	-0.00387	95.64	1.82e-08
		R.IHFMLSSYAPVISAEK.A	1792.93	-0.00115	86.91	1.15e-07
		R.IHFMLSSYAPVISAEK.A	1792.93	-0.0026	36.39	0.013
		R.LISQIISSLTTSLR.F	1531.91	0.00066	26.29	0.0419
		R.LSVDYGK.K	781.409	2e-05	47.04	0.000701
		R.QLFHPEQLISGK.E	1396.76	0.00016	24.24	0.153
		R.QLFHPEQLISGK.E	1396.76	0.00057	49.45	0.000462
		R.TVQFVDWCPTGFK.C	1584.75	-0.00015	55.63	0.00012
LOC_Os04g43760.1	phenylalanine ammonia-lyase, putative, expressed	15	13	0.1723
		K.DGQALQVELLR.H	1241.68	0.00109	37.77	0.0196
		K.ITAFEEELR.E	1107.57	-0.00093	28.18	0.0812
		K.VDAAEAFK.L ! K.VDAAEAFK.I	850.43	-0.00071	56.25	0.000139
		K.VNEVDPLLKPK.Q	1251.73	-0.00273	27.4	0.0317
		R.AAMLVR.I	660.386	-0.00094	31.34	0.053
		R.EVNSVNDNPVIDVHR.G	1706.85	0.00199	25.91	0.131
		R.EVNSVNDNPVIDVHR.G	1706.85	0.00152	33.59	0.023
		R.FEILEAITK.L	1063.6	-0.00086	56.94	7.54e-05
		R.INTLLQGYSGIR.F	1334.74	-0.00189	55.6	0.000127
		R.KVDAAEAFK.L ! K.KVDAAEAFK.I ! R.KVDAAEAFK.I	978.525	-0.00173	29.91	0.0616
		R.KVDAAEAFK.L ! K.KVDAAEAFK.I ! R.KVDAAEAFK.I	978.525	-7e-05	36.4	0.0139
		R.NPSLDYGFK.G	1040.5	-0.00036	23.5	0.136
		R.SFPLYR.F	782.42	0.00181	21.88	0.414
		R.TSPQWLGPQIEVIR.A ! R.TSPQWLGPQIEVIR.F	1623.89	-0.00114	23.5	0.185
		R.VGQVAAVSAAK.D	1000.58	-0.00176	29.24	0.107
LOC_Os02g36974.4	14-3-3 protein, putative, expressed	14	13	0.4905
LOC_Os02g36974.3	14-3-3 protein, putative, expressed	14	13	0.4905
LOC_Os02g36974.2	14-3-3 protein, putative, expressed	14	13	0.4905
LOC_Os02g36974.1	14-3-3 protein, putative, expressed	14	13	0.4905
		K.DAAENTMVAYK.A	1212.56	-0.00048	41.43	0.00207
		K.DSTLIMQLLR.D	1189.66	0.0026	37.03	0.0108
		K.LAEQAER.Y ! K.LAEQAER.G	816.421	5e-05	39.46	0.00481
		K.LLDSHLVPSSTAPESK.V	1680.88	0.00268	31.85	0.0464
		K.QAFDEAISELDTLSEESYK.D	2175	-0.0014	68.57	3.53e-06
		K.QAFDEAISELDTLSEESYK.D	2175	0.00532	24.68	0.0803
		K.TVDSEELTVEER.N	1406.66	0.00163	38.63	0.00489
		K.VFYIK.D ! R.VFYIK.D ! K.VFYLK.M ! R.VFYLK.E	669.397	0.00049	24.47	0.159
		R.CTLIK.E	634.359	-0.00027	29.13	0.121
		R.DNLTLWTSDISEDAAEEIK.E	2150.01	0.00019	35.38	0.029
		R.EENVYM*AK.L	999.445	-0.00068	23.14	0.197
		R.KDAAENTMVAYK.A	1340.65	9e-05	24.74	0.282
		R.YEEMVEFMEK.V	1334.56	0.00032	52.77	5.13e-05
		R.YLAEFK.T ! R.YLAEFK.S	770.408	0.00077	30.36	0.0218
LOC_Os03g63430.1	proteasome subunit, putative, expressed	14	13	0.3041
		K.AAIDIVELCYK.A	1294.67	-0.00112	62.15	3.52e-05
		K.AMEYIDLTPDMDTR.I	1670.74	0.00091	55.57	7.47e-05
		K.HLSDMVNSK.S	1030.5	-0.00051	31.13	0.0265
		K.IDRPMGVVCFR.T	1349.68	0.00022	25.78	0.245
		K.LLDLVEK.S	829.503	0.00026	37	0.0165
		K.NFLGGALGDK.A	991.521	0.00014	42.93	0.00422
		K.NLSEIPNFR.L	1089.57	-2e-05	29.61	0.219
		K.QAITAMVQK.A	989.545	-0.00265	29.37	0.0871
		K.TLNDQIVVLSK.R	1229.71	-0.00161	31.78	0.0269
		R.LADLLCLSLQEAEK.H	1602.84	0.00021	47.39	0.0011
		R.LAGDVAGTR.K	859.463	0.00028	38.51	0.0143
		R.VFDADPSK.E	878.425	-4e-05	28.47	0.0618
		R.YYSHNNDYLEICR.C	1746.75	0.00052	42.02	0.00122
		R.YYSHNNDYLEICR.C	1746.75	-0.00013	43.73	0.000826
LOC_Os03g50290.3	14-3-3 protein, putative, expressed	13	13	0.5594
LOC_Os03g50290.2	14-3-3 protein, putative, expressed	13	13	0.5594
LOC_Os03g50290.1	14-3-3 protein, putative, expressed	13	13	0.5594
		-.MSPAEASR.E	848.393	0.00196	35.74	0.00653
		K.DSTLIMQLLR.D	1189.66	0.0026	37.03	0.0108
		K.EAAENTLVAYK.S	1208.62	-0.0023	62.29	3.11e-05
		K.LAEQAER.Y ! K.LAEQAER.G	816.421	5e-05	39.46	0.00481
		K.LLDSHLVPSATAAESK.V	1638.87	0.0033	23.04	0.252
		K.QAFDDAIAELDTLGEESYK.D	2114.98	-0.00068	100.61	2.77e-09
		K.SAQDIALADLPTTHPIR.L	1818.97	-0.00205	35.91	0.0165
		K.VFYIK.D ! R.VFYIK.D ! K.VFYLK.M ! R.VFYLK.E	669.397	0.00049	24.47	0.159
		R.DNLTLWTSDNAEDGGDEIK.E	2092.93	0.00128	96.87	3.05e-09
		R.EENVYM*AK.L	999.445	-0.00068	23.14	0.197
		R.GNEAYVASIK.E	1051.54	-0.00178	63.83	3.1e-05
		R.YEEMVEFMEK.V	1334.56	0.00032	52.77	5.13e-05
		R.YLAEFK.T ! R.YLAEFK.S	770.408	0.00077	30.36	0.0218
LOC_Os12g38110.1	importin subunit beta, putative, expressed	13	13	0.1649
		K.DLSSNQLHR.S	1069.54	-0.00059	24.03	0.148
		K.ESADWAR.V	834.374	0.00015	56.73	4.44e-05
		K.ILPYCDGIMTQLLK.D	1664.88	-0.00125	39.53	0.00623
		K.ILTAVVQGMNASEGNSDVR.L	1960.98	-0.0009	28.33	0.109
		K.LGAMESTK.Y	836.418	0.00069	40.01	0.00524
		K.LSTDER.E	720.352	0.00032	34.29	0.0163
		K.VAGIEIPQK.Q	954.562	-0.00042	26.07	0.0646
		R.EAATYAFGSILEGPSADK.L	1826.88	0.00554	42.34	0.00302
		R.KLAEESLK.Q	917.53	-0.00114	29.8	0.141
		R.LAGIILK.N ! R.LAGILLK.N ! R.LAGLILK.N	727.508	0.00029	25.41	0.0243
		R.NGILEAYSGILQGFK.S	1609.86	0.00129	38.41	0.0213
		R.TAAYETLNEVVR.C	1365.7	-0.00089	43.2	0.00249
		R.VVCEATQSTDVK.I	1336.64	8e-05	26.72	0.087
LOC_Os01g18050.1	tubulin/FtsZ domain containing protein, putative, expressed	16	12	0.3594
		K.GHYTEGAELIDSVLDVVR.K	1973	0.0004	64.89	4.49e-05
		K.LAVNLIPFPR.L	1139.69	0.00069	27.43	0.025
		K.NSSYFVEWIPNNVK.S	1696.83	0.00081	47.76	0.000946
		K.SSVCDIPPR.G	1030.5	-0.00023	20.82	0.284
		K.SSVCDIPPR.G	1030.5	0.00042	58.68	4.67e-05
		K.SSVCDIPPR.G	1030.5	0.00396	39.42	0.00323
		R.ALTVPELTQQMWDAK.N	1730.88	0.00085	76.45	1.3e-06
		R.EEYPDR.M	808.347	0.00019	30.35	0.0137
		R.FPGQLNSDLR.K	1146.59	0.00051	34.26	0.0493
		R.FPGQLNSDLR.K	1146.59	0.00025	49.99	0.00133
		R.FPGQLNSDLR.K	1146.59	0.00013	24.03	0.526
		R.GLSMASTFIGNSTSIQEMFR.R	2177.04	0.00242	33.54	0.0193
		R.TGPYGQIFRPDNFVFGQSGAGNNWAK.G	2828.35	0.00093	41.06	0.00353
		R.VNVYYNEASCGR.F	1431.63	0.00036	37.02	0.00315
		R.VSEQFTAMFR.R	1215.58	-0.00075	43.31	0.00186
		R.YVGTSDLQLER.V	1280.65	-0.00193	62.47	3.62e-05
LOC_Os02g02400.2	catalase isozyme A, putative, expressed	14	12	0.2577
LOC_Os02g02400.1	catalase isozyme A, putative, expressed	14	12	0.2556
		K.FPDVIHAFKPNPR.S	1537.83	-0.00119	34.78	0.0139
		K.GFFECTHDVTDITCADFLR.S	2304.01	-0.00434	92.21	1.16e-08
		K.LFVQVIDPEEEER.F	1602.8	0.00124	67.53	9.97e-06
		K.TWPEDEVPLRPVGR.L	1650.86	-0.00154	23.04	0.257
		K.TWPEDEVPLRPVGR.L	1650.86	-0.00085	20.26	0.487
		K.VSPELR.A ! K.VSPELR.E	700.399	-0.00012	31.07	0.0203
		R.FAGELAHPK.V	969.515	-8e-05	30.89	0.0239
		R.FAGELAHPK.V	969.515	-0.00018	22.89	0.151
		R.FDFDPLDDTK.T	1212.54	0.00013	46.92	0.000402
		R.GPILLEDYHLIEK.V ! R.GPILLEDYHLIEK.L	1539.84	-0.00078	43.84	0.00149
		R.RFAGELAHPK.V	1125.62	-0.00105	22.52	0.216
		R.SHVQEYWR.V	1104.52	-0.00134	25.73	0.116
		R.SPGAQTPVIVR.F	1124.64	0.00012	30.43	0.0284
		R.VFAYADTQR.Y	1070.53	-0.00051	34.43	0.0171
LOC_Os10g21268.1	ribulose bisphosphate carboxylase large chain precursor, putative, expressed	14	12	0.2289
		K.ASVGFK.A	608.34	-0.00029	25.92	0.0646
		K.FEFEPVDK.L	1010.48	-6e-05	21.72	0.721
		K.GHYLNATAGTCEEMIK.R	1794.81	-0.00215	33.58	0.0114
		K.SQAETGEIK.G	962.479	-0.00065	38.35	0.00956
		K.TFQGPPHGIQVER.D	1465.75	-7e-05	21.01	1.38
		R.AM*HAVIDR.Q	928.467	0.00175	43.12	0.00556
		R.AMHAVIDR.Q	912.472	-0.0001	21.19	0.278
		R.AMHAVIDR.Q	912.472	-0.00011	23.4	0.167
		R.DDFIEK.D	766.362	-5e-05	28.82	0.0296
		R.DNGLLLHIHR.A	1187.66	0.00013	60.45	6.86e-05
		R.EGNEIIR.S	830.437	-0.00022	45.51	0.00225
		R.EMTLGFVDLLR.D	1293.69	-0.00057	58.05	9.85e-05
		R.IPPTYSK.T	805.445	-0.00425	22.07	0.311
		R.VALEACVQAR.N	1116.58	0.00027	26.8	0.144
LOC_Os04g58200.1	protochlorophyllide reductase A, chloroplast precursor, putative, expressed	13	12	0.3041
LOC_Os04g58200.3	protochlorophyllide reductase A, chloroplast precursor, putative, expressed	13	12	0.4126
LOC_Os04g58200.2	protochlorophyllide reductase A, chloroplast precursor, putative, expressed	13	12	0.3105
		K.AGLGDLR.G	701.394	3e-05	36.94	0.0157
		K.DSASFENQLSQEASDPEK.A	1981.86	-0.00068	133.66	4.78e-13
		K.GFVSEAESGKR.L	1166.58	0.00129	38.78	0.00717
		K.KSDYPSR.R	852.421	0.00066	33.87	0.0182
		K.SDYPSR.R	724.326	0.00033	20.35	0.161
		R.EHIPLFR.L	911.51	0.00014	23.08	0.131
		R.GLAGGLR.G	643.389	5e-05	43.45	0.00411
		R.GQNGSAMIDGAESFDGAK.A	1754.77	0.00085	99.81	1.3e-09
		R.KLWDLSEK.L	1018.56	0.00078	20.13	0.548
		R.LLFPPFQR.F	1017.59	-0.00135	35.69	0.0127
		R.LLFPPFQR.F	1017.59	-0.00113	22.42	0.27
		R.LMLDDLK.K	847.459	-0.00018	31.94	0.0721
		R.SGMPLDALVCNAAIYRPTAR.Q	2176.1	0.00149	42.26	0.00431
LOC_Os08g33370.2	14-3-3 protein, putative, expressed	13	12	0.5097
LOC_Os08g33370.1	14-3-3 protein, putative, expressed	13	12	0.5097
		K.AAQDIALADLAPTHPIR.L	1772.97	0.00043	69.74	4.91e-06
		K.AAQDIALADLAPTHPIR.L	1772.97	-0.00195	60.26	4.31e-05
		K.DSTLIMQLLR.D	1189.66	0.0026	37.03	0.0108
		K.EAAESTMVAYK.A	1199.56	-0.00077	47.38	0.000403
		K.IEAELSK.I	789.435	-0.00122	29.99	0.0766
		K.LAEQAER.Y ! K.LAEQAER.G	816.421	5e-05	39.46	0.00481
		K.QAFDEAISELDTLGEESYK.D	2144.99	-0.00026	123.31	1.51e-11
		K.TVDVEELTVEER.N	1418.7	0.0006	45.67	0.00194
		K.VFYIK.D ! R.VFYIK.D ! K.VFYLK.M ! R.VFYLK.E	669.397	0.00049	24.47	0.159
		R.DNLTLWTSDLTEDGGDEVK.E	2107.97	0.00125	123.9	1.03e-11
		R.EENVYM*AK.L	999.445	-0.00068	23.14	0.197
		R.YEEMVEYMEK.V	1350.56	-9e-05	44.49	0.000309
		R.YLAEFK.T ! R.YLAEFK.S	770.408	0.00077	30.36	0.0218
LOC_Os05g48510.1	phenylalanyl-tRNA synthetase beta chain, putative, expressed	12	12	0.1893
		K.IEVAANR.Y	772.431	0.00041	33.61	0.0262
		K.ISCIPR.D	745.403	-0.0002	26.72	0.186
		K.LMEFYK.S	830.412	-0.0002	20.31	0.176
		K.MQLQAESCPSK.G	1278.58	-0.00016	24.35	0.105
		K.QEESFR.A	795.363	0.00046	25.97	0.0577
		R.DLVEDVAIAYGYNNVPK.S	1879.94	-0.00496	41.55	0.00454
		R.IVNVVR.A ! R.LVNVVR.R	699.451	-0.00048	27.03	0.0414
		R.LAALYCNK.Q	952.492	-0.00129	34.19	0.0167
		R.NVFIECTATDLTK.A	1511.74	-0.00032	67.03	8.54e-06
		R.TLVAIGTHDLDTLK.G	1496.83	-0.00047	29.61	0.0341
		R.TSEFEVVR.T	966.489	0.00096	53.18	0.000241
		R.YDLLCLEGLAR.A	1322.68	0.00083	40.5	0.00583
LOC_Os03g56810.1	tubulin/FtsZ domain containing protein, putative, expressed	15	11	0.2944
		K.FWEVICDEHGVDATGR.Y	1890.84	0.00235	21.87	0.106
		K.GHYTEGAELIDSVLDVVR.K	1973	0.0004	64.89	4.49e-05
		K.LAVNLIPFPR.L	1139.69	0.00069	27.43	0.025
		K.NSSYFVEWIPNNVK.S	1696.83	0.00081	47.76	0.000946
		K.SSVCDIPPR.G	1030.5	-0.00023	20.82	0.284
		K.SSVCDIPPR.G	1030.5	0.00042	58.68	4.67e-05
		K.SSVCDIPPR.G	1030.5	0.00396	39.42	0.00323
		R.ALTVPELTQQMWDAK.N	1730.88	0.00085	76.45	1.3e-06
		R.EEYPDR.M	808.347	0.00019	30.35	0.0137
		R.FPGQLNSDLR.K	1146.59	0.00051	34.26	0.0493
		R.FPGQLNSDLR.K	1146.59	0.00025	49.99	0.00133
		R.FPGQLNSDLR.K	1146.59	0.00013	24.03	0.526
		R.INVYYNEASGGR.F ! R.INVYYNEASGGR.Y	1342.64	-0.00135	50.64	0.000298
		R.VSEQFTAMFR.R	1215.58	-0.00075	43.31	0.00186
		R.YAGDSDLQLER.I	1266.6	-0.00079	55.71	0.000103
LOC_Os09g07510.2	HEAT repeat family protein, putative, expressed	13	11	0.2041
LOC_Os09g07510.1	HEAT repeat family protein, putative, expressed	13	11	0.2041
		K.AVESLCR.I	834.414	0.00098	33.49	0.0225
		K.DEFPDVR.L	877.405	0.0053	21.21	0.156
		K.ELSSDSSQHVR.S	1244.59	-0.00046	57.55	9.04e-05
		K.ELSSDSSQHVR.S	1244.59	-0.00017	52.88	0.000256
		K.INLLSK.S ! R.LNIISK.L	687.44	8e-05	38.96	0.00849
		K.NEDIQLR.L	887.458	-3e-05	39.02	0.0119
		K.TEVMSIFDDLTQDDQDSVR.L	2213.99	0.00116	60.26	2.48e-05
		K.VLQALIPILDQSVVEK.N	1765.05	0.00139	82.63	6.25e-08
		K.VLQALIPILDQSVVEK.N	1765.05	-0.00111	55.4	2.98e-05
		R.IGAQMK.E	647.354	-5e-05	23.86	0.366
		R.LAAGEWFTAR.V	1121.57	0.00422	34.97	0.0188
		R.SALASVIMGMAPVLGK.E	1544.85	0.00116	68.59	7.94e-06
		R.TIYGQLCQDDMPMVR.R	1826.82	0.00347	39.25	0.00258
LOC_Os11g34450.1	14-3-3 protein, putative, expressed	13	11	0.4699
		K.AAQDIALADLAPTHPIR.L	1772.97	0.00043	69.74	4.91e-06
		K.AAQDIALADLAPTHPIR.L	1772.97	-0.00195	60.26	4.31e-05
		K.DSTLIMQLLR.D	1189.66	0.0026	37.03	0.0108
		K.LAEQAER.Y ! K.LAEQAER.G	816.421	5e-05	39.46	0.00481
		K.QAAESTMNAYK.A	1213.55	-0.00016	51.53	0.000144
		K.QAFDEAISELDSLGEESYK.D	2130.97	0.00219	48.2	0.000378
		K.VFYIK.D ! R.VFYIK.D ! K.VFYLK.M ! R.VFYLK.E	669.397	0.00049	24.47	0.159
		M.SPAEPTR.E	757.384	-0.00039	35	0.00484
		R.GNDAHAATIR.S	1025.51	-0.00015	30.42	0.0316
		R.ICDGILALLDSHLVPSAGAAESK.V	2337.21	-0.0005	87.89	9.19e-08
		R.ICDGILALLDSHLVPSAGAAESK.V	2337.21	0.00217	26.03	0.143
		R.YEEMVEYMER.V	1378.57	0.00144	25.09	0.0116
		R.YLAEFK.T ! R.YLAEFK.S	770.408	0.00077	30.36	0.0218
LOC_Os10g36650.1	actin, putative, expressed	12	11	0.2989
		K.AGFAGDDAPR.A	976.448	0.00076	50.71	0.000189
		K.CDVDIR.K ! R.CDVDIR.K	777.356	-0.00095	33.41	0.0231
		K.DAYVGDEAQSK.R	1182.53	-0.00281	54.69	7.15e-05
		K.EITALAPSSMK.I	1147.6	0.00098	52.6	0.00108
		K.IWHHTFYNELR.V	1515.75	-0.00036	23.05	0.24
		K.SYELPDGQVITIGAER.F	1747.89	0.00131	71.9	3.89e-06
		R.AEYEESGPAIVHR.K	1457.7	0.00258	27.66	0.166
		R.AEYEESGPAIVHR.K	1457.7	-0.00165	51.55	0.000268
		R.DLTDSLMK.I	922.455	-0.00032	20.85	0.315
		R.GILTLK.Y ! K.GLLTLK.N	644.434	0.00026	28.54	0.0213
		R.GYSFTTSAER.E	1118.51	-5e-05	40.01	0.00208
		R.HTGVMVGMGQK.D	1144.56	-0.00061	36.63	0.00788
LOC_Os11g06390.4	actin, putative, expressed	12	11	0.2989
LOC_Os11g06390.6	actin, putative, expressed	12	11	0.2989
LOC_Os11g06390.2	actin, putative, expressed	12	11	0.2989
LOC_Os11g06390.1	actin, putative, expressed	12	11	0.277
LOC_Os11g06390.5	actin, putative, expressed	12	11	0.2989
LOC_Os11g06390.3	actin, putative, expressed	12	11	0.2989
		K.AGFAGDDAPR.A	976.448	0.00076	50.71	0.000189
		K.CDVDIR.K ! R.CDVDIR.K	777.356	-0.00095	33.41	0.0231
		K.DAYVGDEAQSK.R	1182.53	-0.00281	54.69	7.15e-05
		K.EITALAPSSMK.I	1147.6	0.00098	52.6	0.00108
		K.GEYDESGPAIVHR.K	1429.67	-0.00273	32.42	0.0599
		K.GEYDESGPAIVHR.K	1429.67	-0.00158	73.74	1.79e-06
		K.IWHHTFYNELR.V	1515.75	-0.00036	23.05	0.24
		K.SYELPDGQVITIGAER.F	1747.89	0.00131	71.9	3.89e-06
		R.DLTDSLMK.I	922.455	-0.00032	20.85	0.315
		R.GILTLK.Y ! K.GLLTLK.N	644.434	0.00026	28.54	0.0213
		R.GYSFTTTAER.E	1132.53	-0.00079	43.36	0.00146
		R.HTGVMVGMGQK.D	1144.56	-0.00061	36.63	0.00788
LOC_Os01g51380.1	ATP synthase, putative, expressed	11	11	0.227
LOC_Os01g51380.2	ATP synthase, putative, expressed	11	11	0.227
LOC_Os06g37180.1	ATP synthase, putative, expressed	11	11	0.227
		K.AVVQVFEGTSGIDNK.Y	1563.8	-0.00138	72.71	4.11e-06
		K.FVTQGAYDTR.N	1157.56	0.00019	48.91	0.000595
		K.IPLFSAAGLPHNEIAAQICR.Q	2178.15	4e-05	70.63	4.48e-06
		K.SAIGEGMTR.R	921.446	0.00088	25.89	0.134
		K.TLDQYYSR.D	1045.49	-0.00144	38.58	0.0117
		K.TPVSLDMLGR.V ! K.TPVSLDMLGR.I	1088.58	-0.00087	47.38	0.00163
		K.YQEIVNIR.L	1034.56	-0.00035	45.19	0.0016
		R.DFEENGSMER.V	1213.48	-0.00019	45.1	8.19e-05
		R.EEVPGR.R	686.347	-0.00038	39.95	0.00191
		R.GQVLEVDGEK.A	1073.55	-0.00075	27.27	0.0988
		R.IITPR.I ! R.IITPR.L ! R.ILTPR.R ! R.LITPR.E ! R.LITPR.R ! R.LLTPR.I ! K.LLTPR.K	599.388	0.00079	20.59	0.298
LOC_Os01g73310.1	actin, putative, expressed	11	11	0.2989
		K.AGFAGDDAPR.A	976.448	0.00076	50.71	0.000189
		K.CDVDIR.K ! R.CDVDIR.K	777.356	-0.00095	33.41	0.0231
		K.DAYVGDEAQSK.R	1182.53	-0.00281	54.69	7.15e-05
		K.DEYDESGPAIVHR.K	1487.68	0.00135	56.77	4.49e-05
		K.EITALAPSSMK.I	1147.6	0.00098	52.6	0.00108
		K.IWHHTFYNELR.V	1515.75	-0.00036	23.05	0.24
		K.SYELPDGQVITIGSER.F	1763.88	-0.00011	23.78	0.712
		R.DLTDSLMK.I	922.455	-0.00032	20.85	0.315
		R.GILTLK.Y ! K.GLLTLK.N	644.434	0.00026	28.54	0.0213
		R.GYSFTTSAER.E	1118.51	-5e-05	40.01	0.00208
		R.HTGVMVGMGQK.D	1144.56	-0.00061	36.63	0.00788
LOC_Os03g11570.1	proteasome subunit, putative, expressed	11	11	0.3187
		K.DAAISFLEGVITK.L	1363.75	0.00036	60.19	6.47e-05
		K.KILEK.M ! R.KILEK.G ! R.KILEK.K ! R.KILEK.F ! K.KILEK.F ! K.KILEK.N ! K.KILEK.A ! R.KILEK.I ! K.KLIEK.K ! K.KLIEK.A ! R.KLIEK.- ! R.KLIEK.M ! R.KLIEK.L ! R.KLLEK.I ! R.KLLEK.L ! K.KLLEK.K ! K.KLLEK.H ! K.KLLEK.Q ! R.KLLEK.R ! K.KLLEK.D ! R.KLLEK.S ! K.KLLEK.L ! K.KLLEK.R	630.418	-0.00015	26.51	0.0878
		K.LAHFAVIASR.Q	1084.63	-0.00038	28.79	0.105
		K.LSISDVEYLLMK.S	1410.75	0.00105	52.85	0.000238
		K.VHNAALSAQPALVQNER.K ! R.VHNAALSAQPALVQNER.K	1817.96	-0.00081	28.45	0.0778
		K.VHTTLLSVEAETPDLVAA.-	1865.99	0.00198	62.85	3.54e-05
		R.EARPELADPYADLADLYQR.K	2206.08	0.00067	57.62	7.54e-05
		R.INEPILYVK.M	1088.63	-0.00059	21.96	0.233
		R.INIIK.D ! R.INILK.E ! K.INLIK.L ! K.INLLK.L ! K.INLLK.D ! K.INLLK.S ! K.LNIIK.E ! K.LNLIK.Q ! M.LNLIK.I ! R.LNLLK.A ! K.LNLLK.K	600.408	-0.00123	28.4	0.147
		R.QYPDKDAAISFLEGVITK.L	1995.04	0.00164	40.33	0.00422
		R.TIPLSVIAER.T	1098.65	-0.00039	47.57	0.000427
LOC_Os03g61970.1	actin, putative, expressed	11	11	0.2989
		K.AGFAGDDAPR.A	976.448	0.00076	50.71	0.000189
		K.CDVDIR.K ! R.CDVDIR.K	777.356	-0.00095	33.41	0.0231
		K.DAYVGDEAQSK.R	1182.53	-0.00281	54.69	7.15e-05
		K.EITALAPSSMK.I	1147.6	0.00098	52.6	0.00108
		K.GEYDESGPSIVHR.K	1445.67	-0.00381	34.78	0.00862
		K.IWHHTFYNELR.V	1515.75	-0.00036	23.05	0.24
		K.SYELPDGQVITIGAER.F	1747.89	0.00131	71.9	3.89e-06
		R.DLTDCLMK.I	995.454	-0.0001	21.13	0.298
		R.GILTLK.Y ! K.GLLTLK.N	644.434	0.00026	28.54	0.0213
		R.GYSFTTTAER.E	1132.53	-0.00079	43.36	0.00146
		R.HTGVMVGMGQK.D	1144.56	-0.00061	36.63	0.00788
LOC_Os05g01600.2	actin, putative, expressed	11	11	0.2989
LOC_Os05g01600.1	actin, putative, expressed	11	11	0.2989
		K.AGFAGDDAPR.A	976.448	0.00076	50.71	0.000189
		K.CDVDIR.K ! R.CDVDIR.K	777.356	-0.00095	33.41	0.0231
		K.DAYVGDEAQSK.R	1182.53	-0.00281	54.69	7.15e-05
		K.DEYDESGPAIVHR.K	1487.68	0.00135	56.77	4.49e-05
		K.EITALAPSSMK.I	1147.6	0.00098	52.6	0.00108
		K.IWHHTFYNELR.V	1515.75	-0.00036	23.05	0.24
		K.SYELPDGQVITIGAER.F	1747.89	0.00131	71.9	3.89e-06
		R.DLTDSLMK.I	922.455	-0.00032	20.85	0.315
		R.GILTLK.Y ! K.GLLTLK.N	644.434	0.00026	28.54	0.0213
		R.GYSFTTSAER.E	1118.51	-5e-05	40.01	0.00208
		R.HTGVMVGMGQK.D	1144.56	-0.00061	36.63	0.00788
LOC_Os05g51480.1	cleavage and polyadenylation specificity factor, putative, expressed	11	11	0.11
LOC_Os05g51480.2	cleavage and polyadenylation specificity factor, putative, expressed	11	11	0.1199
		K.ENLGGEIVPR.S	1083.58	0.00056	51.41	0.000823
		K.GVGNLSHEQWR.S	1282.63	-0.00273	38.25	0.00927
		K.HNQTSIEESETHFVR.L	1813.85	-0.00063	64.7	1.12e-05
		K.LLAAINQK.I	870.541	-3e-05	27.29	0.0598
		K.LLYSNVNLK.E	1063.61	3e-05	23.38	0.134
		K.NSDAATDEER.G	1107.45	0.00034	52.91	6.96e-05
		K.RVEELTR.L	902.505	-0.00052	35.31	0.0247
		K.VSLGTQPISLR.T	1170.68	5e-05	40.03	0.00645
		R.AMGDVSDR.I	850.372	0.00028	45.89	0.000444
		R.QGQGQVVTCSGAFK.D	1466.71	-0.00037	51.41	0.0003
		R.YVNLGPIVDFCVVDLDR.Q	1994.01	-0.00266	44.18	0.00263
LOC_Os08g39140.2	heat shock protein, putative, expressed	11	11	0.161
LOC_Os08g39140.1	heat shock protein, putative, expressed	11	11	0.1486
		K.AVENSPFLEK.L	1133.58	-0.00055	55.77	0.00022
		K.EEYAAFYK.S	1020.47	-0.00057	31.19	0.0177
		K.EGQNDIYYITGESK.K	1616.74	-0.00333	55.13	0.000109
		K.EVLGDK.V	660.356	0.00095	22.47	0.726
		K.GIVDSEDLPLNISR.E	1527.8	-0.00037	72.57	2.84e-06
		K.LDAQPELFIHIVPDK.A	1734.94	-0.00195	41.47	0.00341
		K.LDESEDEK.K	964.411	7e-05	44.35	0.000323
		K.VEDVDEEK.E	962.431	-0.00058	20.78	0.137
		K.VVVSDR.I ! K.VVVSDR.V	674.383	-0.00055	26.85	0.233
		K.VVVTTK.H ! R.VVVTTK.H	646.413	-0.0001	24.84	0.0986
		R.APFDLFDTR.K	1081.53	0.00043	45.7	0.00128
LOC_Os09g30412.1	heat shock protein, putative, expressed	11	11	0.1514
LOC_Os09g30418.1	heat shock protein, putative, expressed	11	11	0.1276
		K.ASNTLSIIDSGVGMTK.S	1593.82	0.00072	55.06	0.00043
		K.AVENSPFLEK.L	1133.58	-0.00055	55.77	0.00022
		K.EEYAAFYK.S	1020.47	-0.00057	31.19	0.0177
		K.EVLGDK.V	660.356	0.00095	22.47	0.726
		K.GIVDSEDLPLNISR.E	1527.8	-0.00037	72.57	2.84e-06
		K.LDAQPELFIHIVPDK.A	1734.94	-0.00195	41.47	0.00341
		K.LDESEDEK.K	964.411	7e-05	44.35	0.000323
		K.VEDVDEEK.E	962.431	-0.00058	20.78	0.137
		K.VVVSDR.I ! K.VVVSDR.V	674.383	-0.00055	26.85	0.233
		K.VVVTTK.H ! R.VVVTTK.H	646.413	-0.0001	24.84	0.0986
		R.APFDLFDTR.K	1081.53	0.00043	45.7	0.00128
LOC_Os12g13590.1	exocyst complex component 5, putative, expressed	11	11	0.1375
		K.GLLQCIDTVMSEVER.L	1749.85	0.00152	37.35	0.00898
		K.GVDGLFDSFAR.L	1183.57	-0.00107	35.63	0.0128
		K.IGDHLQSAESQR.E	1340.66	-0.00175	25.73	0.219
		K.QQSESTGTIGR.S	1163.57	-0.00078	56.11	0.000107
		K.QSFLTELGNR.L	1164.6	0.00331	24.64	0.259
		R.ELVDLR.K ! K.ELVDLR.D ! K.ELVDLR.R	744.425	-0.00215	21.12	0.711
		R.ESLNHAATQR.D	1126.56	-0.00059	32.64	0.02
		R.FDTASQR.R	824.39	-0.00088	31.36	0.0177
		R.ISSVGQTAAK.I	961.531	-0.00033	54.19	0.000325
		R.SFAEEDVGR.H	1009.46	0.00108	39.53	0.00227
		R.VAEAASIAQK.L	987.547	-0.00102	47.46	0.00314
LOC_Os05g39310.1	thiamine pyrophosphate enzyme, C-terminal TPP binding domain containing protein, expressed	12	10	0.2228
		K.ANLEYAVEAAADFLNK.A	1738.86	0.00089	115.86	1.87e-10
		K.ELLEWGSR.V	989.505	-0.00108	25.15	0.41
		K.EMLSGDTAVIAETGDSWFNCQK.L	2459.09	0.00335	34.28	0.00465
		K.GLVPEHHPR.F	1041.56	-0.00077	24.82	0.128
		K.NWDYTGLIDAIHNSDGNCWTK.K	2480.09	0.00065	46.3	0.000434
		R.ILHHTIGLPDFSQELR.C	1876.01	-0.00304	77.45	9.26e-07
		R.ILHHTIGLPDFSQELR.C	1876.01	0.00195	32.46	0.0297
		R.NTTAYDNYR.R	1117.49	-0.00035	34.54	0.00772
		R.TEEELIEAIATATGAK.K	1646.85	-0.00206	83.14	2.62e-07
		R.TEEELIEAIATATGAK.K	1646.85	0.001	95.16	1.69e-08
		R.VNILFK.H	733.461	0.00015	33.85	0.0162
		R.VSAANSRPPNPQ.-	1237.63	-0.00117	31.16	0.147
LOC_Os10g08550.1	enolase, putative, expressed	12	10	0.3243
		K.AVDNVNSVIAPALIGK.D	1580.9	0.00371	37.85	0.00396
		K.DPTSQAELDNFMVQQLDGTK.N	2237.04	0.0001	126.13	7.79e-12
		K.M*GVEVYHNLK.S	1205.6	-0.00159	31.5	0.0418
		K.QLVLPVPAFNVINGGSHAGNK.L	2132.16	0.00088	52.78	0.000192
		K.SCNALLLK.V	918.508	0.00316	23.99	0.259
		K.YGQDATNVGDEGGFAPNIQENK.E	2324.04	-9e-05	20.16	0.165
		R.AAVPSGASTGVYEALELR.D	1790.93	0.00156	90.92	4.33e-08
		R.AAVPSGASTGVYEALELR.D	1790.93	-0.00063	59.29	6.38e-05
		R.AGWGVMTSHR.S	1101.53	0.00057	32.58	0.0178
		R.DGGSDYLGK.G	911.411	-0.00138	38.83	0.00499
		R.SGETEDTFIADLAVGLATGQIK.T	2236.13	-0.00261	39.85	0.00562
		R.SGETEDTFIADLAVGLATGQIK.T	2236.13	-0.0018	52.53	0.000304
LOC_Os01g19450.1	ATP-citrate synthase subunit 1, putative, expressed	11	10	0.1773
		K.DEYSLVEALK.Q	1166.59	-0.00059	47.71	0.000992
		K.IGDTAGTIDNIIQCK.L	1618.81	0.00101	27.1	0.162
		K.VIIGPATVGGIQAGAFK.I	1598.93	0.00124	97.18	7.22e-09
		K.VIIGPATVGGIQAGAFK.I	1598.93	-0.00079	27.7	0.0618
		R.APTHIISTISDDR.G	1425.73	0.0019	51.34	0.000952
		R.FNNIPQVK.M	959.531	-0.00024	26.43	0.152
		R.HPWEDVLYTK.-	1287.64	-0.00096	21.49	0.291
		R.MLDFDFLCGR.E	1273.57	-0.00012	46.49	0.000708
		R.NLTPYEFVEGMK.K	1427.69	0.00159	63.42	1.78e-05
		R.VPGIGHR.I	735.426	0.00067	20.72	0.853
		R.VQLLQK.Y	728.466	-9e-05	22.24	0.492
LOC_Os06g09450.8	sucrose synthase, putative, expressed	11	10	0.102
LOC_Os06g09450.5	sucrose synthase, putative, expressed	11	10	0.1014
LOC_Os06g09450.7	sucrose synthase, putative, expressed	11	10	0.1014
LOC_Os06g09450.6	sucrose synthase, putative, expressed	11	10	0.1014
LOC_Os06g09450.2	sucrose synthase, putative, expressed	11	10	0.1014
LOC_Os06g09450.1	sucrose synthase, putative, expressed	11	10	0.1014
LOC_Os06g09450.3	sucrose synthase, putative, expressed	11	10	0.1014
LOC_Os06g09450.4	sucrose synthase, putative, expressed	11	10	0.1014
		K.DREEQAEFK.K	1151.53	-0.00015	27.23	0.0581
		K.EEQAEFK.K ! R.EEQAEFK.K	880.405	-0.0003	28.2	0.036
		K.GWGDCAK.R	793.33	3e-05	21.77	0.0436
		K.ILIVTR.L ! R.ILIVTR.L ! K.LLLVTR.R	714.487	-0.0015	25.87	0.0541
		K.QDSTYWDNISQGGLQR.I	1867.86	0.00133	35.91	0.00904
		K.VIGTEHTDILR.V	1253.68	0.00162	23.87	0.156
		K.VIGTEHTDILR.V	1253.68	-0.0013	41.85	0.00554
		K.YAPFEDILR.A	1123.58	-0.00165	29.01	0.0591
		R.GLQSSLR.K	760.431	0.00078	35.82	0.0243
		R.NGEIYR.L ! R.NGELYR.C ! R.NGELYR.Y	751.373	0.00098	28.44	0.286
		R.VVHGIDVFDPK.F	1225.66	0.00013	28.87	0.335
LOC_Os08g03290.3	glyceraldehyde-3-phosphate dehydrogenase, putative, expressed	11	10	0.3652
LOC_Os08g03290.1	glyceraldehyde-3-phosphate dehydrogenase, putative, expressed	11	10	0.3166
LOC_Os08g03290.2	glyceraldehyde-3-phosphate dehydrogenase, putative, expressed	11	10	0.3615
		K.AASYDAIK.S	838.43	0.00015	31.73	0.0234
		K.DAPMFVCGVNEDK.Y	1481.64	0.00321	25.98	0.0731
		K.GIIGYVEEDLVSTDFVGDSR.S	2171.05	-0.00449	73.64	1.96e-06
		K.LVAWYDNEWGYSNR.V	1772.8	-0.00064	25.67	0.114
		K.VLPDLNGK.L	855.493	0.00035	43.68	0.00103
		K.VVISAPSK.D	800.488	0.00064	54.63	0.000226
		K.YDTVHGQWK.H	1133.54	0.00122	40.88	0.00287
		R.SSIFDAK.A	767.393	-0.0004	70.73	2.37e-06
		R.VIDLIR.H	728.466	0.00016	22.51	0.463
		R.VPTVDVSVVDLTVR.L ! R.VPTVDVSVVDLTVR.I	1498.85	0.00079	47.47	0.000789
		R.VPTVDVSVVDLTVR.L ! R.VPTVDVSVVDLTVR.I	1498.85	0.00068	31.4	0.0319
LOC_Os08g41830.1	sulfite oxidase, putative, expressed	11	10	0.2362
		K.ASIPLK.Q	628.403	0.00129	38.19	0.00306
		K.AVDSAANVQPEK.V	1228.62	0.00062	26.77	0.217
		K.HVEFVSVDR.C	1087.55	0.00163	24.87	0.138
		K.IQNSSCVGR.S	1020.49	-0.00122	34.39	0.0162
		K.LSSVTSLGGK.H	948.536	0.00014	26.23	0.121
		K.VEDVWNLR.G	1030.53	-0.00033	32.38	0.0297
		R.DHGYPLR.V	857.426	-4e-05	23.57	0.228
		R.IAGYAVSGGGR.G	1007.53	-0.00044	42.22	0.00382
		R.NHGPIPIVDDLSR.Y	1432.75	-0.00198	39.43	0.00685
		R.NHGPIPIVDDLSR.Y	1432.75	-5e-05	33.62	0.0758
		R.VDISVDGGK.T	889.463	0.00021	26.79	0.157
LOC_Os02g07870.1	ATP synthase, putative, expressed	10	10	0.1559
		K.EVLIAK.F	672.429	0.0007	24.1	0.258
		K.LAADTPLLTGQR.V	1255.7	0.00118	78.01	7.35e-07
		K.LYDDLTAGFR.N	1170.58	-0.00036	59.68	7.01e-05
		K.SGDVYIPR.G	906.468	-0.00019	37.84	0.00865
		K.TVISQALSK.Y	946.557	-0.00018	29.04	0.0518
		R.LAEMPADSGYPAYLAAR.L	1795.87	0.00087	39.17	0.00495
		R.LASFYER.A	885.446	-0.00057	48.06	0.000429
		R.NLEDEAR.-	846.395	-0.00149	21.25	0.223
		R.TTLVANTSNMPVAAR.E	1545.81	-0.0004	78.11	9.31e-07
		R.WAEALR.E	745.399	4e-05	20.19	0.882
LOC_Os03g50885.1	actin, putative, expressed	10	10	0.2778
		K.AEYDESGPSIVHR.K	1459.68	0.00024	51.88	0.00017
		K.AGFAGDDAPR.A	976.448	0.00076	50.71	0.000189
		K.CDVDIR.K ! R.CDVDIR.K	777.356	-0.00095	33.41	0.0231
		K.DAYVGDEAQSK.R	1182.53	-0.00281	54.69	7.15e-05
		K.EITALAPSSMK.I	1147.6	0.00098	52.6	0.00108
		K.IWHHTFYNELR.V	1515.75	-0.00036	23.05	0.24
		K.SYELPDGQVITIGAER.F	1747.89	0.00131	71.9	3.89e-06
		R.GILTLK.Y ! K.GLLTLK.N	644.434	0.00026	28.54	0.0213
		R.GYSFTTTAER.E	1132.53	-0.00079	43.36	0.00146
		R.HTGVMVGMGQK.D	1144.56	-0.00061	36.63	0.00788
LOC_Os06g06820.1	hydrolase, alpha/beta fold family domain containing protein, expressed	10	10	0.2527
		K.ACEEYR.V	827.335	0.0004	23.7	0.016
		K.DAEFIR.L	750.378	-6e-05	32.33	0.0257
		K.ETAHMLAHK.E	1037.52	-0.00073	38.69	0.0103
		K.ETASQIAGIR.L	1045.56	-0.0003	48.59	0.000888
		K.IGSECESLFDPIK.A	1494.71	0.00094	72.51	2.75e-06
		K.KACEEYR.V	955.43	0.00099	34.44	0.00718
		K.MLQCLGLSGLGSGGGFER.L	1838.89	-0.00365	22.19	0.395
		K.TISYYFLK.E	1034.56	-0.00123	20.84	0.506
		R.LHYLFER.V	977.52	0.00027	24.11	0.202
		R.YLNESEGGGVSLPSGGR.L	1678.8	0.00027	103.96	1.58e-09
LOC_Os08g37490.1	14-3-3 protein, putative, expressed	10	10	0.3925
		K.DAADATLAAYQAAQDIAMK.E	1937.93	0.00023	23.69	0.185
		K.DSTLIMQLLR.D	1189.66	0.0026	37.03	0.0108
		K.ELSPTHPIR.L	1049.57	-0.00026	26.34	0.113
		K.LAEQAER.Y ! K.LAEQAER.G	816.421	5e-05	39.46	0.00481
		K.QAFDEAISELDTLGEESYK.D	2144.99	-0.00026	123.31	1.51e-11
		K.VFYIK.D ! R.VFYIK.D ! K.VFYLK.M ! R.VFYLK.E	669.397	0.00049	24.47	0.159
		R.EEMVYMAK.L	1000.45	0.00086	20.18	0.19
		R.LVPAAAAVDAK.V	1025.6	-0.00015	33.45	0.00834
		R.YEEMVEFMEK.V	1334.56	0.00032	52.77	5.13e-05
		R.YLAEFK.T ! R.YLAEFK.S	770.408	0.00077	30.36	0.0218
LOC_Os09g25640.2	5-nucleotidase domain-containing protein, putative, expressed	10	10	0.1958
LOC_Os09g25640.1	5-nucleotidase domain-containing protein, putative, expressed	10	10	0.1899
		K.ELYGTR.H	738.378	0.00014	20.16	0.25
		K.LDFFGSIEPDGCFFGR.H	1863.84	0.00072	65.44	6.03e-06
		K.LSIIHDLLGK.V	1108.67	-0.00053	33	0.00679
		K.LSLSEIK.E	789.472	9e-05	30.9	0.053
		K.MNPQGIYVNK.N	1163.59	-0.00467	21.55	0.419
		K.VHATVVSTEK.G	1070.58	0.00036	38.05	0.00613
		K.YEYDHGFPIR.G	1296.6	0.00209	21.66	0.309
		R.ALLDELNAER.R	1143.6	-2e-05	29.66	0.0561
		R.DLFNSSFGATFLTDTGR.E	1848.88	-0.00043	106.92	8.47e-10
		R.SGLIHR.K	682.399	-0.00025	40.11	0.00239
LOC_Os03g01530.1	tubulin/FtsZ domain containing protein, putative, expressed	12	9	0.2478
		K.FWEVVCAEHGIDATGR.Y	1846.85	-0.00047	57.65	7.2e-05
		K.GHYTEGAELIDAVLDVVR.K	1957	-0.01133	68.1	7.41e-06
		K.GHYTEGAELIDAVLDVVR.K	1957	-0.00104	84.44	1.71e-07
		K.LAVNLIPFPR.L	1139.69	0.00069	27.43	0.025
		K.NSSYFVEWIPNNVK.S	1696.83	0.00081	47.76	0.000946
		R.ALTVPELTQQMWDAK.N	1730.88	0.00085	76.45	1.3e-06
		R.EEYPDR.M	808.347	0.00019	30.35	0.0137
		R.FPGQLNSDLR.K	1146.59	0.00051	34.26	0.0493
		R.FPGQLNSDLR.K	1146.59	0.00025	49.99	0.00133
		R.FPGQLNSDLR.K	1146.59	0.00013	24.03	0.526
		R.VNVYYNEASCGR.F	1431.63	0.00036	37.02	0.00315
		R.VSEQFTAMFR.R	1215.58	-0.00075	43.31	0.00186
LOC_Os02g07060.1	tubulin/FtsZ domain containing protein, putative, expressed	11	9	0.2478
LOC_Os06g46000.1	tubulin/FtsZ domain containing protein, putative, expressed	11	9	0.2483
		K.FWEVICDEHGIDHTGK.Y	1942.88	-0.00154	39.2	0.00349
		K.GHYTEGAELIDSVLDVVR.K	1973	0.0004	64.89	4.49e-05
		K.LAVNLIPFPR.L	1139.69	0.00069	27.43	0.025
		K.NSSYFVEWIPNNVK.S	1696.83	0.00081	47.76	0.000946
		R.ALTVPELTQQMWDAK.N	1730.88	0.00085	76.45	1.3e-06
		R.EEYPDR.M	808.347	0.00019	30.35	0.0137
		R.FPGQLNSDLR.K	1146.59	0.00051	34.26	0.0493
		R.FPGQLNSDLR.K	1146.59	0.00025	49.99	0.00133
		R.FPGQLNSDLR.K	1146.59	0.00013	24.03	0.526
		R.INVYYNEASGGR.F ! R.INVYYNEASGGR.Y	1342.64	-0.00135	50.64	0.000298
		R.VSEQFTAMFR.R	1215.58	-0.00075	43.31	0.00186
LOC_Os05g39320.1	thiamine pyrophosphate enzyme, C-terminal TPP binding domain containing protein, expressed	11	9	0.1881
		K.AVIHPPVTSAAGATLGR.H	1617.91	-0.00039	41.83	0.00214
		K.ELLEWGSR.V	989.505	-0.00108	25.15	0.41
		K.GLVPEHHPR.F	1041.56	-0.00077	24.82	0.128
		K.NWDYTGLIDAIHNSDGNCWTK.K	2480.09	0.00065	46.3	0.000434
		R.ILHHTIGLPDFSQELR.C	1876.01	-0.00304	77.45	9.26e-07
		R.ILHHTIGLPDFSQELR.C	1876.01	0.00195	32.46	0.0297
		R.NTTAYDNYR.R	1117.49	-0.00035	34.54	0.00772
		R.TEEELIEAIATATGAK.K	1646.85	-0.00206	83.14	2.62e-07
		R.TEEELIEAIATATGAK.K	1646.85	0.001	95.16	1.69e-08
		R.VNILFK.H	733.461	0.00015	33.85	0.0162
		R.VSAANSRPPNPQ.-	1237.63	-0.00117	31.16	0.147
LOC_Os06g51150.1	catalase isozyme B, putative, expressed	10	9	0.1623
LOC_Os06g51150.2	catalase isozyme B, putative, expressed	10	9	0.1681
		K.CVIDK.E	634.323	-0.00019	21.33	0.437
		K.TNMQENWR.I	1078.47	-0.00023	35.69	0.00843
		R.APGVQTPVIVR.F	1136.68	0.00067	28.79	0.0397
		R.DEEVNYFPSR.F	1255.56	-0.00102	41.36	0.00146
		R.FDFDPLDVTK.T	1196.58	-0.00046	47.41	0.000694
		R.FSTVVHER.G	974.505	5e-05	27.94	0.0919
		R.FSTVVHER.G	974.505	0.00017	24.57	0.2
		R.GPILLEDYHLIEK.V ! R.GPILLEDYHLIEK.L	1539.84	-0.00078	43.84	0.00149
		R.ITHELR.G ! R.LTHEIR.S	768.436	-0.0002	38.02	0.00481
		R.WVDALSDPR.I	1058.53	0.00057	35.42	0.00929
LOC_Os10g28020.3	OsPOP21 - Putative Prolyl Oligopeptidase homologue, expressed	10	9	0.1443
		K.GDWEETWGETYSK.K	1587.66	0.00206	59.39	7.48e-06
		K.GLIDASK.V	703.398	-0.0004	24.56	0.371
		K.GLPLGMDVSMVDEYASQSK.L	2026.95	0.00047	77.88	5.96e-07
		K.IPISNSSNK.L	959.516	-0.0007	47.6	0.00111
		K.ISAILADHK.F	967.557	-0.00017	25.49	0.487
		K.ISAILADHK.F	967.557	2e-05	51.69	0.000133
		K.NCFSEYPSFDDLCQFHQK.S	2321.96	0.00248	63.95	2.46e-06
		M.ATTQASEAATEK.G	1207.58	-0.00176	22	0.257
		R.AIVSVGQTDLLANK.K	1428.81	-0.00392	38.01	0.00781
		R.VPVSNGLQYAR.T	1203.65	0.00253	26.55	0.199
LOC_Os01g32800.1	proteasome subunit, putative, expressed	9	9	0.2494
LOC_Os01g32800.2	proteasome subunit, putative, expressed	9	9	0.2565
		K.DAAISFLEGVTAK.L	1321.7	-0.00039	61.02	5.71e-05
		K.KILEK.M ! R.KILEK.G ! R.KILEK.K ! R.KILEK.F ! K.KILEK.F ! K.KILEK.N ! K.KILEK.A ! R.KILEK.I ! K.KLIEK.K ! K.KLIEK.A ! R.KLIEK.- ! R.KLIEK.M ! R.KLIEK.L ! R.KLLEK.I ! R.KLLEK.L ! K.KLLEK.K ! K.KLLEK.H ! K.KLLEK.Q ! R.KLLEK.R ! K.KLLEK.D ! R.KLLEK.S ! K.KLLEK.L ! K.KLLEK.R	630.418	-0.00015	26.51	0.0878
		K.LAHFAVIASR.Q	1084.63	-0.00038	28.79	0.105
		K.LSISDVEYLLMK.S	1410.75	0.00105	52.85	0.000238
		K.VHNAALSAQPALVQNER.K ! R.VHNAALSAQPALVQNER.K	1817.96	-0.00081	28.45	0.0778
		K.VHTTLLSVEAETPDLVAA.-	1865.99	0.00198	62.85	3.54e-05
		R.IDEPVLYVK.M	1075.6	0.00069	21.47	0.507
		R.INIIK.D ! R.INILK.E ! K.INLIK.L ! K.INLLK.L ! K.INLLK.D ! K.INLLK.S ! K.LNIIK.E ! K.LNLIK.Q ! M.LNLIK.I ! R.LNLLK.A ! K.LNLLK.K	600.408	-0.00123	28.4	0.147
		R.TIPLSVIAER.T	1098.65	-0.00039	47.57	0.000427
LOC_Os02g32030.1	elongation factor, putative, expressed	9	9	0.0936
		K.EGALAEENMR.G	1119.51	-0.00107	39.74	0.00706
		K.EQMTPLSDFEDK.L	1439.64	0.00089	33.75	0.0125
		K.ESDACPIR.A	947.425	0.00177	59.4	4.55e-05
		K.FSVSPVVR.K ! K.FSVSPVVR.V	890.509	-6e-05	20.71	0.419
		K.FTVEELR.R	893.473	-8e-05	24.9	0.206
		K.GVQYLNEIK.D	1063.58	-0.00081	38.44	0.00695
		K.ILSEEFGWDK.D	1223.59	0.00606	50.65	0.000332
		K.NATLTNEK.E	890.458	-0.00014	23.8	0.33
		R.TVIWMGK.K	834.454	-0.0011	27.75	0.0998
LOC_Os02g41650.3	phenylalanine ammonia-lyase, putative, expressed	9	9	0.1266
LOC_Os02g41650.1	phenylalanine ammonia-lyase, putative, expressed	9	9	0.1266
		K.LLNANVTPCLPLR.G	1480.83	0.00088	45.63	0.000842
		K.VLVAINER.K	913.547	0.001	29.16	0.0778
		R.AAMLVR.I	660.386	-0.00094	31.34	0.053
		R.FEILEAITK.L	1063.6	-0.00086	56.94	7.54e-05
		R.INTLLQGYSGIR.F	1334.74	-0.00189	55.6	0.000127
		R.NPSLDYGFK.G	1040.5	-0.00036	23.5	0.136
		R.QNSVAVAPDGR.K	1113.56	0.00101	48.97	0.000624
		R.TSPQWLGPQIEVIR.A ! R.TSPQWLGPQIEVIR.F	1623.89	-0.00114	23.5	0.185
		R.VLETSIFAK.V	1007.58	-0.00168	36.54	0.0124
LOC_Os03g52860.1	lipoxygenase, putative, expressed	9	9	0.1102
		K.AWMTDDEFAR.E	1241.53	0.00042	54.64	9.5e-05
		K.GDAAGLSAR.G	817.416	0.00386	41.68	0.00416
		K.TDPTAESR.L	876.406	-0.0001	30.31	0.0345
		R.DTPEWTSDAK.A	1149.51	0.00043	21.59	0.163
		R.GDDQQGPYQEHDR.V	1544.64	-0.00174	37.51	0.000798
		R.GVAVPDPASPYK.V	1200.63	0.00011	34.68	0.0244
		R.QLSVAHPVHK.L	1115.63	-0.00052	29.15	0.142
		R.STVYTPAAR.G	965.505	-0.00022	36.89	0.00866
		R.YGDQTSTITAAHVER.G	1648.79	-0.00429	67.51	1.01e-05
LOC_Os03g59020.1	T-complex protein, putative, expressed	9	9	0.1883
		K.GTVLIHSAEQLENYAK.T	1772.92	-0.00334	33.77	0.0235
		K.ILVLAGR.A	741.498	-0.00014	32.35	0.00789
		K.LLGGGLHNSSVVR.G	1308.74	-0.0025	23.07	0.203
		K.NEEGGNSVATVVLR.G	1444.74	0.00128	107.72	9.48e-10
		K.NPANFNVDNVR.V	1259.61	-0.00021	39.74	0.0151
		K.YSADAACTVLR.V	1226.58	-0.00014	52.11	0.000212
		R.AVDDGVNTYK.S	1081.52	-0.00089	49.42	0.00117
		R.GSTDSILDDLER.A	1320.63	0.00035	71	2.7e-06
		R.TTGSIALLK.L	903.551	-0.00198	31.98	0.0242
LOC_Os10g40700.1	expansin precursor, putative, expressed	14	8	0.413
		K.DPSCSGNIETVIITDMNYYPVAR.Y	2615.21	-0.00054	28.16	0.0441
		K.DPSCSGNIETVIITDMNYYPVAR.Y	2615.21	0.00048	76.3	6.73e-07
		K.GCGSCYQIR.C	1100.46	0.00023	44.8	0.000205
		K.SAYGGATGVWTPM*R.E	1469.68	0.0009	76.08	8.54e-07
		K.TLVANNVIPANWSPNSNYR.S	2130.07	0.00576	22.32	0.317
		K.TLVANNVIPANWSPNSNYR.S	2130.07	0.00085	39.29	0.00634
		R.ATWYGAPTGAGPDDNGGACGFK.N	2169.93	0.00387	49.46	8.78e-05
		R.HSGIIDIQFR.R	1185.64	-0.00057	34.91	0.0143
		R.HSGIIDIQFR.R	1185.64	5e-05	41.01	0.00351
		R.HSGIIDIQFR.R	1185.64	3e-05	53.93	0.000179
		R.HSGIIDIQFR.R	1185.64	0.00063	26.14	0.108
		R.HSGIIDIQFR.R	1185.64	0.00063	28.52	0.0624
		R.LQAPFSIR.I ! R.LQAPFSLR.I	931.536	-6e-05	44.36	0.00241
		R.VPCNYPGLK.I	1047.53	-0.00075	37.14	0.0106
LOC_Os02g41590.1	kinase, pfkB family, putative, expressed	10	8	0.2661
		K.AGCYAANVIIQR.S	1335.68	-0.00333	46.87	0.00142
		K.FGEEMK.K	740.328	-7e-05	32.6	0.0064
		K.ISQLPLASGK.Q	1013.6	0.00063	30.59	0.0597
		K.LNNAILAEEK.H	1114.61	-0.00109	59.13	9.16e-05
		K.SIEDSVK.A ! K.SLEDSVK.R	777.399	-6e-05	22.8	0.603
		K.SIEDSVK.A ! K.SLEDSVK.R	777.399	0.00046	47.45	0.0033
		R.GWETENVEEIALK.I	1517.75	6e-05	25.11	0.407
		R.IAVITQGADPVVVAEDGQVK.T	2009.09	-0.00016	39.65	0.00344
		R.IAVITQGADPVVVAEDGQVK.T	2009.09	-0.00015	40.5	0.00281
		R.SLVANLSAANCYK.S	1410.7	0.00078	66.39	1.17e-05
LOC_Os03g45920.1	tubulin/FtsZ domain containing protein, putative, expressed	10	8	0.2125
		K.GHYTEGAELIDSVLDVVR.K	1973	0.0004	64.89	4.49e-05
		K.LAVNLIPFPR.L	1139.69	0.00069	27.43	0.025
		K.NSSYFVEWIPNNVK.S	1696.83	0.00081	47.76	0.000946
		R.ALTVPELTQQMWDAK.N	1730.88	0.00085	76.45	1.3e-06
		R.EEYPDR.M	808.347	0.00019	30.35	0.0137
		R.FPGQLNSDLR.K	1146.59	0.00051	34.26	0.0493
		R.FPGQLNSDLR.K	1146.59	0.00025	49.99	0.00133
		R.FPGQLNSDLR.K	1146.59	0.00013	24.03	0.526
		R.INVYFNEASGGR.H	1326.64	0.00075	37.44	0.00901
		R.VSEQFTAMFR.R	1215.58	-0.00075	43.31	0.00186
LOC_Os04g40950.1	glyceraldehyde-3-phosphate dehydrogenase, putative, expressed	9	8	0.2574
LOC_Os04g40950.2	glyceraldehyde-3-phosphate dehydrogenase, putative, expressed	9	8	0.2939
		K.EVTVFGCR.N	967.467	-0.00029	22.13	0.204
		K.GILGYVEEDLVSTDFQGDNR.S	2227.05	0.00042	33.11	0.0179
		K.LVSWYDNEWGYSSR.V	1761.79	0.00193	76.94	4.44e-07
		K.TLLFGEK.E	807.461	0.00035	21.04	0.876
		K.VVISAPSK.D	800.488	0.00064	54.63	0.000226
		K.YDTVHGQWK.H	1133.54	0.00122	40.88	0.00287
		R.SSIFDAK.A	767.393	-0.0004	70.73	2.37e-06
		R.VPTVDVSVVDLTVR.L ! R.VPTVDVSVVDLTVR.I	1498.85	0.00079	47.47	0.000789
		R.VPTVDVSVVDLTVR.L ! R.VPTVDVSVVDLTVR.I	1498.85	0.00068	31.4	0.0319
LOC_Os01g67860.1	fructose-bisphospate aldolase isozyme, putative, expressed	8	8	0.2117
		K.AFITR.C ! K.AFITR.A	607.356	-0.00073	21.4	0.315
		K.ETTTQGHDDLGK.R ! K.ETTTQGHDDLGK.Q	1301.6	0.00055	60.91	1.44e-05
		K.GTVEVAGTNK.E	975.511	0.00083	46.48	0.00369
		K.IGPNEPSQLSIDLNAQGLAR.Y	2093.1	-0.00112	51.72	0.000463
		K.YKDELIK.N	908.509	0.00024	37.22	0.0057
		K.YYEAGAR.F	829.384	0	31.1	0.0121
		R.ALQQSTIK.K ! R.ALQQSTLK.A	888.515	-0.00019	24.43	0.183
		R.CAYVTEK.V	870.403	0.00031	24.22	0.0666
LOC_Os02g01280.1	T-complex protein, putative, expressed	8	8	0.1319
		K.AAVEEGIVVGGGCTLLR.L	1700.9	0.00207	22.63	0.416
		K.APGFGER.K ! K.APGFGER.R	733.363	-0.00024	27.23	0.104
		K.ILLVDK.K ! K.LLLVDK.K	700.46	2e-05	40.16	0.00446
		K.IVNDGVTVAK.E	1015.58	-0.00126	20.91	0.525
		K.NAGVNGSVVTEK.V	1174.61	-0.00038	25.02	0.278
		K.VGAEIVR.K ! K.VGAEIVR.R	743.441	-0.0002	27.01	0.171
		K.VVAAGANPVQITR.G	1295.74	-0.00032	32.44	0.0245
		R.NVVLESK.Y	788.451	3e-05	21.39	0.817
LOC_Os02g05340.1	proteasome/cyclosome repeat containing protein, expressed	8	8	0.0979
		K.LSEGYLTLAR.D	1122.62	0.0053	33.51	0.0211
		K.VNVMDTLSR.L	1034.53	0.0011	27.72	0.0869
		R.AQDADPGVQK.L	1028.5	-0.00073	30.68	0.0339
		R.GASSSLDSAR.Q	950.454	-0.00122	57.13	8.68e-05
		R.IAQGLVHLGK.G	1035.63	-0.00039	37.9	0.00189
		R.LLGSEGDIGSWGHEYVR.N	1874.9	0.00034	23.5	0.225
		R.NLAGEIAQEFQK.R	1347.69	-0.00325	53.33	0.00086
		R.TCLYLTSSSK.Y	1159.57	0.00018	46.67	0.000817
LOC_Os02g51750.1	annexin, putative, expressed	8	8	0.2794
		K.AQLLATFNSYNDQFGHPITK.I ! K.AQLLATFNSYNDQFGHPITK.D	2265.13	0.0024	41.19	0.00457
		K.LLVPLVTVYR.Y	1172.74	-0.00015	40.07	0.000369
		R.ALNDEIHGK.F	996.511	4e-05	21.36	0.307
		R.CFTCPDR.Y	955.376	-2e-05	32.49	0.00186
		R.DAVLANEEAR.K	1087.54	-0.00331	49.73	0.000419
		R.NSVPLER.A	814.442	0	34.95	0.00864
		R.TPSQLFAAK.Q	962.531	0.00028	40.76	0.00542
		R.YDGPEVNTSLAHSEAK.I	1717.8	-0.0002	21.53	0.701
LOC_Os02g53420.1	DnaK family protein, putative, expressed	8	8	0.1103
		K.ANIEAANK.A	830.437	-0.00019	35.57	0.0222
		K.APNGDAWVETTDGK.Q	1460.67	-0.00062	42.03	0.00186
		K.IPAEVATEIETAIADLR.S	1811.97	-8e-05	21.01	0.384
		R.DKIPAEVATEIETAIADLR.S	2055.1	0.00273	32.63	0.0245
		R.IAGLDVQR.I	871.5	-0.00016	55.33	0.000151
		R.LVGTPAK.R	685.424	0.00019	20.46	0.234
		R.NNADTTIYSVEK.S	1354.65	0.00044	49.52	0.000525
		R.NTTIPTK.K	774.436	-5e-05	48.38	0.00167
LOC_Os03g18130.2	asparagine synthetase, putative, expressed	8	8	0.1452
LOC_Os03g18130.1	asparagine synthetase, putative, expressed	8	8	0.1174
LOC_Os03g18130.4	asparagine synthetase, putative, expressed	8	8	0.1207
LOC_Os03g18130.3	asparagine synthetase, putative, expressed	8	8	0.1452
		K.ALHQYDCLR.A	1175.56	0.00265	27.65	0.059
		K.EAYYYR.M ! K.EAYYYR.T	864.389	-8e-05	29.19	0.0308
		K.MYNADLGR.I	939.435	0.00011	23.75	0.102
		K.VYPHNTPVNK.E	1168.61	-0.0002	21.34	0.419
		R.DAIGVNPLYIGR.G	1287.71	-0.00064	66.1	1.7e-05
		R.GSDGAVWISSEMK.A	1366.63	-0.00099	41.34	0.0021
		R.LFPQESAR.E	947.494	-0.0005	28.71	0.0968
		R.MIFER.L ! K.MIFER.H	695.354	-0.00037	41.47	0.00156
LOC_Os05g06430.2	OsPDIL2-1 protein disulfide isomerase PDIL2-1, expressed	8	8	0.2016
		K.AGEDYDGGR.E	939.38	-0.00116	48.72	6.78e-05
		K.EFLGAANDK.R	964.473	-0.00017	33.8	0.0229
		K.GQLTSEAGIVESLAPLVK.E	1812.01	-0.00046	66.91	7.34e-06
		K.IYVNSAK.K	794.441	-7e-05	25.49	0.125
		K.LTGPAAK.Y	657.393	-0.00068	32.8	0.0169
		K.MEEDVAK.L	821.371	-0.00172	23.5	0.162
		K.YGVSGFPTLK.F	1068.57	0.00021	41.19	0.00396
		R.ELDDFVK.F	865.43	-0.00061	31.61	0.0261
LOC_Os05g31750.1	annexin, putative, expressed	8	8	0.2563
		K.DHGGVIEK.C	854.437	-0.00019	44.42	0.00164
		R.AAYHEQFGGR.L	1135.53	-0.00014	41.68	0.00201
		R.ADVDMDAIR.A	1005.47	-0.00138	48.96	0.000388
		R.DALLSLVAGGK.-	1043.61	-0.0003	62.47	4.16e-05
		R.DKPYCGLLVGLVSAYR.Y	1810.95	0.0005	54.94	0.000172
		R.EAALCLATPAR.Y	1172.61	6e-05	55.65	0.000155
		R.SKPHLVETFK.H	1185.66	0.00019	29.52	0.0512
		R.VSEETAR.A	791.389	-0.00017	49.01	0.00118
LOC_Os06g11800.1	annexin, putative, expressed	8	8	0.261
		K.AYGDDEIIR.I	1051.51	0.00152	50.7	0.000791
		R.AVAGDTSGDYER.M	1240.54	-0.00051	28.22	0.042
		R.AVILWTLDPAER.D	1383.76	-0.00224	27	0.0766
		R.AYADTYGEELLR.S	1400.67	0.00024	41.5	0.00375
		R.DAVLANEVAR.K	1057.56	0.00026	64.85	1.45e-05
		R.GPAQLFAVR.Q	958.547	-0.00165	21.5	0.515
		R.NSVPLER.A	814.442	0	34.95	0.00864
		R.SITDEISGDFER.A	1368.63	0.00041	36.29	0.00797
LOC_Os06g13810.1	pyrophosphate--fructose 6-phosphate 1-phosphotransferase subunit beta, putative, expressed	8	8	0.1479
LOC_Os06g13810.3	pyrophosphate--fructose 6-phosphate 1-phosphotransferase subunit beta, putative, expressed	8	8	0.1913
		K.AMVELDGAPFK.K	1177.59	0.0004	36.45	0.0133
		K.EVPTSFGFDTACK.I	1458.66	-0.00356	34.52	0.00634
		K.GGPAGVMK.C	716.376	0.00065	32.67	0.0276
		K.LQPESR.Q	729.389	-0.00025	34.77	0.0083
		K.MLIAMVETELEK.R	1406.73	-0.00091	85.8	1.53e-07
		K.SVTDYITDIVCK.R	1413.69	0.0023	92	3.37e-08
		R.DPHGNVQVAK.I	1064.55	-0.00111	22.91	0.415
		R.NQGGFDMICSGR.D	1341.57	0.00366	35.32	0.00698
LOC_Os08g41880.1	nucleotide pyrophosphatase/phosphodiesterase, putative, expressed	8	8	0.1074
		K.FIEQCLSTVDR.K	1367.66	0.00012	53.07	0.00025
		K.QYTFR.A	714.357	-0.0003	21.78	0.109
		K.VYDSFTVER.D	1115.54	-0.00051	34.16	0.0171
		R.ANFWYK.V	828.404	0.00018	25.54	0.0422
		R.DFGFVK.L	712.366	0.00247	35.85	0.0411
		R.DWPNTGGFFDVK.D	1382.64	0.00119	51.75	0.000178
		R.GSM*CGEPAR.T	980.392	-0.0002	27.94	0.00755
		R.IIVFGDMGK.A	979.528	-0.00022	42.78	0.00256
LOC_Os09g29070.1	glucose-6-phosphate isomerase, putative, expressed	8	8	0.1438
		K.AAGEVLALQK.R	999.583	-0.00123	51.31	0.000519
		K.DPAEPLTLDQIAER.C	1567.8	0.00092	24.38	0.177
		K.DSLLLLSR.Y	916.546	0.00204	30.34	0.0391
		K.EFDLDGNR.V	965.432	-0.00027	23.11	0.0909
		K.GAIANPDEGR.M	999.485	-0.00036	29.3	0.0437
		R.MGFTEEFLR.R	1129.53	-0.00047	40.8	0.0102
		R.TSEMSAVGLLPAALQGIDIK.E	2014.09	0.00302	37.31	0.00926
		R.VNQGLTVYGNK.G	1192.63	-0.00104	47.85	0.00101
LOC_Os10g25130.1	aminotransferase, classes I and II, domain containing protein, expressed	8	8	0.1777
		K.ALENAFNSLEGITCNK.T	1780.85	0.00097	113.15	1.93e-10
		K.DGILQSLAR.R	972.547	-1e-05	42.9	0.00431
		K.IPAIISR.F	769.493	2e-05	43.75	0.000445
		R.ATGAYSHSQGIK.G	1219.61	-0.00038	66.17	1.32e-05
		R.CTILPQEEK.I ! R.CTILPQEEK.T	1117.56	0	26.79	0.116
		R.DAIAAGIASR.D	944.516	-0.00066	30.34	0.0573
		R.EVIALCDHPCLLEK.E	1696.84	0.00045	32.46	0.0424
		R.GEIVIHAQR.L	1022.57	-0.00024	31.56	0.0405
LOC_Os05g06350.1	importin subunit alpha, putative, expressed	9	7	0.1477
		K.ILSLER.R ! K.ILSLER.M ! K.ILSLER.D ! K.LLSIER.S ! K.LLSLER.M	730.446	-0.00123	38.7	0.0105
		K.IQAVIESGVFPR.L	1315.74	-0.00014	50.78	0.000516
		K.VAVDADEGR.R	931.448	0.00043	37.81	0.00403
		K.VVVESGAVPIFVK.L	1343.79	-0.00453	41.41	0.00139
		R.EDNMVEIR.K	1005.47	0.0011	28.68	0.0413
		R.EQAVWALGNVAGDSPK.C	1641.82	0.00058	32.63	0.0884
		R.EQAVWALGNVAGDSPK.C	1641.82	0.0017	113.22	3.13e-10
		R.SPPIEEVINTGVVPR.F	1606.88	-0.00227	94.07	2.24e-08
		R.SPPIEEVINTGVVPR.F	1606.88	0.00015	23.29	0.564
LOC_Os01g42520.1	expressed protein	8	7	0.1818
		K.VPYESK.G	722.372	-0.00063	22.69	0.201
		K.YVDAAHFAVPQGAR.A	1501.75	0.00089	42.38	0.00459
		R.ALYPPTLAK.G	973.572	-0.00086	20.08	1.41
		R.GANAIPR.W	698.394	0.00011	30.17	0.0177
		R.LSFAVGDAR.D	935.495	0.00064	55.23	0.00018
		R.TVPGWTYR.L	979.5	-0.00022	23.51	0.203
		R.WETSGFVEYIESGHK.Q	1768.82	-0.00167	43.67	0.00153
		R.WETSGFVEYIESGHK.Q	1768.82	0.00258	74.28	1.23e-06
LOC_Os03g08010.1	elongation factor Tu, putative, expressed	8	7	0.1384
LOC_Os03g08050.1	elongation factor Tu, putative, expressed	8	7	0.1384
LOC_Os03g08020.1	elongation factor Tu, putative, expressed	8	7	0.1384
		K.IGGIGTVPVGR.V	1025.61	-6e-05	40.12	0.0016
		K.MDATTPK.Y	763.365	-0.00072	35.75	0.0115
		K.STTTGHLIYK.L	1120.6	-0.00018	28.49	0.106
		K.YYCTVIDAPGHR.D	1451.67	-0.00279	41.49	0.00332
		K.YYCTVIDAPGHR.D	1451.67	-0.00186	50.28	0.000434
		R.LPLQDVYK.I	975.551	-0.00016	40.66	0.00402
		R.STNLDWYK.G	1026.49	-0.00127	28.47	0.0404
		R.YDEIVK.E	766.398	0.00011	37.16	0.00797
LOC_Os03g14450.1	enolase, putative, expressed	8	7	0.2377
		K.AVDNVNSIIGPALIGK.D	1580.9	-0.00017	41.8	0.00146
		K.M*GVEVYHNLK.S	1205.6	-0.00159	31.5	0.0418
		K.QLVLPVPAFNVINGGSHAGNK.L	2132.16	0.00088	52.78	0.000192
		K.YGQDATNVGDEGGFAPNIQENK.E	2324.04	-9e-05	20.16	0.165
		R.AAVPSGASTGVYEALELR.D	1790.93	0.00156	90.92	4.33e-08
		R.AAVPSGASTGVYEALELR.D	1790.93	-0.00063	59.29	6.38e-05
		R.AGWGVMTSHR.S	1101.53	0.00057	32.58	0.0178
		R.DGGSDYLGK.G	911.411	-0.00138	38.83	0.00499
LOC_Os07g44430.1	peroxiredoxin, putative, expressed	8	7	0.2891
		K.DSNGGHLPSR.A	1039.49	0.00022	46.93	0.00154
		K.FPQGFDTADLPSGK.G	1479.71	0.00693	26.09	0.404
		K.LLGISCDDVQSHK.D	1471.72	0.00033	28.13	0.0661
		K.LLGISCDDVQSHK.D	1471.72	-0.00032	38.7	0.00585
		K.LSFLYPACVGR.N	1282.66	0.00017	35.24	0.0154
		R.ALHIVGPDK.K	949.547	-0.00019	29.02	0.199
		R.AVDALQTAAK.H	987.547	-0.00021	59.86	6.9e-05
		R.NM*DEVVR.A	878.404	0.00211	46.24	0.000648
LOC_Os02g11040.1	expressed protein	7	7	0.2447
		K.NGDFEEGPYIIPGTR.W	1664.79	-0.00095	64.04	1.75e-05
		K.QGDMVLVVPEGSHAVR.L	1693.87	-0.00017	63.79	2.75e-05
		K.YIDSDHFAVPR.G	1319.64	0.00359	40.83	0.00459
		R.ESAIAQVIR.T	986.563	-0.00139	46.21	0.00264
		R.SDDMSSLCGPVIDDVAVVSVR.A	2221.05	0.01382	30.06	0.0341
		R.TSGFVEYIPSGR.K	1312.65	-0.00261	62.92	2.32e-05
		R.YALTFSAAR.T	999.526	0.00098	34.24	0.0125
LOC_Os02g37862.1	60S ribosomal protein L6, putative, expressed	7	7	0.3136
		K.AGKPAAAAEPK.F	1010.56	0	41.36	0.0038
		K.AIEVVPDLK.S	983.577	-0.00178	28.88	0.0297
		K.INGVPIR.R	768.473	-5e-05	20.29	0.117
		K.NLPDFK.K	733.388	0.00086	20.75	0.697
		K.SGLLLITGPFK.I	1145.69	-0.00018	56.29	8.79e-05
		K.TEGELFETEK.E	1182.55	0.00573	22.95	0.159
		R.STITPGTVLILLAGR.Y	1511.92	-0.00027	32.89	0.01
LOC_Os02g44520.1	OsSub19 - Putative Subtilisin homologue, expressed	7	7	0.0485
		K.GLALAEIESLK.T	1143.66	-0.00148	56.73	0.00019
		K.QAEGYDDR.G	953.396	0.00038	63.93	2.83e-06
		K.SLSLKPDPEDEEAQK.N	1685.82	0.00025	23.34	0.235
		R.FFLDTVQICPLK.R	1480.79	-0.0031	24.88	0.156
		R.IEYIR.R ! K.LEYIR.L ! R.LEYLR.K ! R.LEYLR.L ! K.LEYLR.K ! R.LEYLR.E	693.393	-0.00057	20.44	0.626
		R.LDDEVR.D	746.368	-0.00162	47.17	0.000872
		R.LVPVATLNK.V	954.598	0.00051	52.96	5.06e-05
LOC_Os03g13970.1	26S proteasome non-ATPase regulatory subunit 4, putative, expressed	7	7	0.2184
LOC_Os03g13970.2	26S proteasome non-ATPase regulatory subunit 4, putative, expressed	7	7	0.2184
		K.DLLASLHGQGEQEK.K	1524.77	-0.0064	26.38	0.113
		K.NNVALDIVDFGETDDDKPEK.L	2234.05	-0.0004	70.29	3.52e-06
		K.VLETIGK.K	759.461	-0.00047	26.28	0.215
		R.LSMEEER.A	893.403	-0.00021	31.32	0.0188
		R.NGDYSPSR.F	895.39	0.00046	23.79	0.101
		R.SFVTSILNSLPGVDPNDPSVK.D	2186.13	0.00095	20.12	0.477
		R.VLVTPTSDLGK.I	1129.65	-0.00039	21.32	1.17
LOC_Os03g60780.1	armadillo/beta-catenin-like repeat containing protein, expressed	7	7	0.2
		K.AAEVVSTIVQNNPK.S	1469.8	8e-05	30.39	0.0591
		K.ALGAISSLIR.H ! K.ALGALSSLIR.N	1000.61	0.00042	51.6	0.000169
		K.KDPPLLLGPGPSS.-	1277.71	0.00111	44.11	0.00186
		R.DALGSDDAR.L	919.412	-0.00137	41.79	0.00253
		R.EAALGGLLELAR.D	1212.69	6e-05	61.02	4.17e-05
		R.QLVDSLWK.E	988.546	-0.00044	23.07	0.405
		R.SVATELGLPK.L	1014.58	0.00027	30.01	0.048
LOC_Os03g64210.3	T-complex protein, putative, expressed	7	7	0.1604
LOC_Os03g64210.2	T-complex protein, putative, expressed	7	7	0.1604
LOC_Os03g64210.1	T-complex protein, putative, expressed	7	7	0.1316
		K.ALLQDIAIVTGAEFQAK.D	1787.99	-0.00208	20.5	0.283
		K.APGFGER.K ! K.APGFGER.R	733.363	-0.00024	27.23	0.104
		K.LGLLSVTSGANPVSIK.K ! K.LGLLSVTSGANPVSLK.K	1555.91	0.00565	46.26	0.00198
		K.SLVEFENAR.I	1064.54	0.00015	42.02	0.00436
		K.VGAATETELEDR.K ! K.VGAATETELEDR.Q	1290.62	-0.00114	73.72	1.66e-06
		R.GILNVAAIK.A	898.572	-2e-05	51.9	0.000167
		R.ILVTDQK.I	816.483	-2e-05	32.08	0.0743
LOC_Os05g23740.1	DnaK family protein, putative, expressed	7	7	0.1072
		K.AVITVPAYFNDSQR.T	1580.81	-0.00115	20.79	0.42
		K.DAVAGGSTQTMK.D	1165.55	-0.00077	39.79	0.00374
		K.FEELCSDLIDR.L ! K.FEELCSDLLDR.L	1396.64	-0.00143	43.05	0.00214
		K.NQAESVIYQTEK.Q	1409.69	0.00051	65.98	1.21e-05
		R.ITEAAEK.A ! R.LTEAAEK.A	761.404	-0.00144	33.9	0.0359
		R.KLVDDASK.F	875.483	-0.0001	58.55	0.000119
		R.VVDWLAGNFK.N	1148.61	-0.00041	39.09	0.00676
LOC_Os05g33380.1	fructose-bisphospate aldolase isozyme, putative, expressed	7	7	0.1727
		K.ETTTQGHDDLGK.R ! K.ETTTQGHDDLGK.Q	1301.6	0.00055	60.91	1.44e-05
		K.GTIEVAGTEK.E	1004.53	-0.00076	51.93	0.000501
		K.VSPEVIAEYTVR.T	1362.73	0.00102	55.7	0.000198
		K.YKDELIK.N	908.509	0.00024	37.22	0.0057
		K.YYEAGAR.F	829.384	0	31.1	0.0121
		R.AAFLTR.C	678.393	-0.0002	23.09	0.312
		R.ALQQSTIK.K ! R.ALQQSTLK.A	888.515	-0.00019	24.43	0.183
LOC_Os05g47980.1	ATP synthase, putative, expressed	7	7	0.1591
LOC_Os01g49190.1	ATP synthase, putative, expressed	7	7	0.1577
		K.TVLIMELINNVAK.A	1457.84	0.00076	26.63	0.0681
		K.VLQNYK.N	764.43	0.00035	33.05	0.0399
		R.EGNDLYR.E	866.4	0.00071	42.77	0.00133
		R.IPSAVGYQPTLATDLGGLQER.I	2186.15	-0.00091	36.86	0.00946
		R.LVLEVAQHLGENMVR.T	1707.92	-0.00289	21.96	0.792
		R.TIAMDGTEGLVR.G	1262.64	0.00039	34.34	0.0214
		R.VLNTGSPITVPVGR.A	1409.81	0.00301	27.11	0.0798
LOC_Os06g48640.3	proteasome/cyclosome repeat containing protein, expressed	7	7	0.075
LOC_Os06g48640.2	proteasome/cyclosome repeat containing protein, expressed	7	7	0.0728
LOC_Os06g48640.1	proteasome/cyclosome repeat containing protein, expressed	7	7	0.071
		K.HVDSTNYK.R	963.453	0.00055	34.7	0.0123
		K.LDILVK.H ! K.LDLLVK.H ! K.LDLLVK.K	700.46	-0.00022	51.42	0.000193
		K.LSEGYLTLAR.D	1122.62	0.0053	33.51	0.0211
		R.IALLLYDK.S	948.576	0.00089	26.31	0.0409
		R.IAQGLVHLGK.G	1035.63	-0.00039	37.9	0.00189
		R.NLAGEIAQEFQK.R	1347.69	-0.00325	53.33	0.00086
		R.TCLYLTSSSK.Y	1159.57	0.00018	46.67	0.000817
LOC_Os07g31540.1	ubiquitin family protein, putative, expressed	7	7	0.0941
		K.LLLQQVR.Q	869.557	-2e-05	21.35	0.111
		R.EHIEQHDSPR.D	1247.58	0.00138	37.46	0.00489
		R.GQGGIDLSR.M	902.469	0.0005	38.28	0.013
		R.SDDAYLNQR.F	1081.49	-0.00021	40.11	0.00222
		R.TAKPPGSSSDTGEVVNSSR.I	1875.9	-0.00047	21.39	0.339
		R.TQGGNPSATSMHGLPAR.T	1681.81	0.00024	35.4	0.0126
		R.TVIAAIPAR.S	911.567	0.00233	33.17	0.0406
LOC_Os08g40110.2	peptidase, putative, expressed	7	7	0.1441
		K.DSNVDYESR.A	1084.45	0.00094	46.23	0.000229
		K.LGKPEIFPASTDAR.Y	1501.8	-0.00028	36.67	0.0168
		R.GQAGAAGLEAR.T	1000.52	0.00049	34.22	0.0138
		R.LAEEWAPSSR.N	1145.56	-0.00371	56.37	9.38e-05
		R.SPWWLTIK.A	1030.57	-0.00053	23.35	0.427
		R.TLATLK.D	646.413	-4e-05	32.36	0.0175
		R.TSQFDLVK.S	937.499	0.00057	57.12	7.44e-05
LOC_Os08g43640.1	26S proteasome non-ATPase regulatory subunit 3, putative, expressed	7	7	0.1602
		K.ITVALR.M ! R.LTVALR.R	672.44	-0.00167	40.31	0.00505
		R.DELGQETLLNLLLR.N	1626.91	-0.00066	90.54	5.05e-08
		R.DGAIDATIDHANGWMVSK.E	1900.89	0.00022	37.42	0.00638
		R.IGDLELFR.A	962.531	-0.0002	31.19	0.0491
		R.KAPITAR.G	756.473	-0.0001	25.13	0.16
		R.LDSDNPVADAESIVAK.A	1643.81	0.00303	65.44	2.03e-05
		R.LLLGEIPER.T	1039.61	-0.00333	24.14	0.287
LOC_Os09g08910.1	ATP synthase, putative, expressed	7	7	0.1216
		K.APGIIER.C ! K.APGIIER.K	755.441	-0.00025	32.83	0.0132
		K.GALSDHER.R	884.422	5e-05	31.51	0.0167
		K.TAIAIDTILNQK.Q	1300.75	0.00932	36.55	0.0112
		R.AAELTTLLESR.M	1203.66	-0.00233	62.58	4.65e-05
		R.ELIIGDR.Q	815.462	-0.00022	29.51	0.0804
		R.QMSLLLR.R	860.502	7e-05	27.06	0.105
		R.VVSVGDGIAR.V	972.547	-4e-05	24.06	0.33
LOC_Os10g32550.1	T-complex protein, putative, expressed	7	7	0.0882
		K.DDTVILDGAGDK.K	1218.58	-5e-05	50.59	0.000321
		K.DDTVILDGAGDKK.A ! K.DDTVILDGAGDKK.S	1346.68	-0.00032	42.47	0.00348
		K.FGVEAR.A	678.357	-0.00034	20.75	0.449
		K.SVAAGMNAMDLR.R	1235.59	-0.00284	36.34	0.0357
		K.VLELALK.K	785.513	5e-05	41.46	0.00291
		K.VTMGPK.G	632.344	0.00061	24.58	0.32
		R.NVVIEQSYGSPK.V	1320.68	0.00367	87.28	1.26e-07
LOC_Os12g37870.1	ATP-grasp domain containing protein, expressed	7	7	0.2099
		K.AMTPDACAPLIATLPLEVR.T	2039.07	-0.00633	36.36	0.0154
		K.FTVLNPK.G	818.477	0.00114	40.3	0.00463
		K.SGLVALNLDLAQVR.Q	1468.85	0.00168	58.03	5.49e-05
		R.GELDDTAAFK.T ! R.GELDDTAAFK.N	1066.51	0.00108	70.27	2.72e-06
		R.GGPNYQTGLAK.M	1105.56	-0.00168	53.06	0.000763
		R.VLSPSESFIHELDEK.T	1729.86	-0.00084	30.65	0.125
		R.VVLDCATADPDGR.K	1388.65	0.00173	80.63	2.5e-07
LOC_Os01g60660.1	methionyl-tRNA synthetase, putative, expressed	7	6	0.1878
		K.CGEQHALLGNLNQDLSQK.S	2024.98	-0.00147	58.65	7.73e-05
		K.FFSPEELVNR.H	1237.62	-0.00019	42.04	0.00294
		K.SAGKPNEGVADK.A	1172.59	-2e-05	30.9	0.051
		K.WVEFSSNFVGK.C	1299.64	0.00076	24.9	0.147
		R.ISFAGFDGKPEDVLNPK.K	1833.94	-0.00127	32.31	0.0365
		R.ISFAGFDGKPEDVLNPK.K	1833.94	-0.00021	20.26	0.621
		R.SSVPNASIK.-	902.494	3e-05	25.16	0.35
LOC_Os02g02870.1	glycine-rich protein 2, putative, expressed	7	6	0.3017
		K.CGESGHMAR.D	1004.4	0.00017	29.87	0.00242
		K.CGESGHMAR.D	1004.4	-0.00049	22.57	0.013
		K.GGAGGGGGGGGGFGSR.G	1164.51	-0.00094	27.41	0.0255
		R.DCYNGGGGGGGGR.F	1183.45	8e-05	22.1	0.0136
		R.SCYNCGEAGHIAR.D	1494.62	-0.00039	28.53	0.0104
		R.SGGGGPGGGCFK.C	1037.45	-0.00256	57.71	2.48e-05
		R.SYGGSWGGGR.R	983.433	-0.0003	29.58	0.023
LOC_Os02g38920.1	glyceraldehyde-3-phosphate dehydrogenase, putative, expressed	7	6	0.1457
		K.EVAVFGCR.N	937.456	0.0012	21.29	0.243
		K.VVISAPSK.D	800.488	0.00064	54.63	0.000226
		K.YDTVHGQWK.H	1133.54	0.00122	40.88	0.00287
		R.SSIFDAK.A	767.393	-0.0004	70.73	2.37e-06
		R.VIDLIR.H	728.466	0.00016	22.51	0.463
		R.VPTVDVSVVDLTVR.L ! R.VPTVDVSVVDLTVR.I	1498.85	0.00079	47.47	0.000789
		R.VPTVDVSVVDLTVR.L ! R.VPTVDVSVVDLTVR.I	1498.85	0.00068	31.4	0.0319
LOC_Os03g19990.1	WD40-like Beta Propeller Repeat family protein, expressed	7	6	0.0903
		K.DGDGENSCWGVFR.H	1498.6	0.00107	24.58	0.0117
		K.SELLQHGDDLPR.K	1379.69	-0.00139	21.2	0.383
		K.SELLQHGDDLPR.K	1379.69	0.00343	26.73	0.387
		R.DRPADAPER.D	1026.5	0.00035	25.4	0.0859
		R.SPWNVAYK.T	964.489	-0.00025	22.16	0.364
		R.VEAQYR.H	765.389	-0.00396	30.3	0.0925
		R.VTPAAFDSVTPAAIDETR.V	1860.93	-0.00093	20.54	0.477
LOC_Os07g38130.1	polygalacturonase inhibitor 1 precursor, putative, expressed	7	6	0.2492
		K.LVFPPELTYLDLSHNR.I	1914.01	-0.00029	55.06	0.000302
		K.VDLSWNDLDFDLSK.L	1666.8	0.00165	25.46	0.141
		R.DDAQDEINTVDLSHNR.L	1841.83	0.00217	45.52	0.000515
		R.DDAQDEINTVDLSHNR.L	1841.83	-0.002	85.4	6.01e-08
		R.SIDIR.D ! K.SIDIR.Q ! R.SIDLR.C ! R.SLDIR.H ! K.SLDIR.E ! K.SLDIR.L ! R.SLDLR.A ! R.SLDLR.L ! R.SLDLR.T ! R.SLDLR.S	603.346	0.00031	23.06	0.806
		R.SLAALSTLQTLDLSYNR.L	1866	-0.00244	41.53	0.0131
		R.SLILSYNQLTGPIPR.D	1671.94	0.00168	108.86	4.28e-10
LOC_Os10g33800.1	lactate/malate dehydrogenase, putative, expressed	7	6	0.1712
		K.LNVQVTDVK.N	1015.58	-0.00548	25.82	0.18
		K.MDATAQELSEEK.T	1351.6	0.00243	47.69	0.000833
		K.MELVDAAFPLLK.G	1346.74	0.00069	67.37	1.28e-05
		K.NITCLTR.L	877.456	-0.0002	23.93	0.258
		K.TPSGEKPVR.E	970.532	-0.0004	42.9	0.00246
		K.TPSGEKPVR.E	970.532	0.00029	32.67	0.026
		R.ALGQISEK.L	845.473	0.00136	20.32	1.62
LOC_Os02g13840.1	citrate synthase, putative, expressed	6	6	0.1198
		K.ESLDDPDTK.I	1019.45	0.00059	31.59	0.0123
		K.IYDPGYLNTAPVR.S	1478.76	-0.00121	59.87	7.77e-05
		K.LAEEVFSIVGR.D	1219.67	0.00024	45.77	0.00176
		K.MSGFGHR.V	791.362	-0.00022	22.24	0.173
		R.HYTPVR.E	772.41	-0.00194	23.46	0.109
		R.SSICYIDGDEGILR.Y	1597.75	-0.00169	33.13	0.049
LOC_Os02g19970.1	aminotransferase, classes I and II, domain containing protein, expressed	6	6	0.1432
		K.EESVIVLPGSALGLK.N	1511.87	0.00319	25.66	0.0977
		K.TVPVITLGSISK.R	1214.74	-0.00103	61.51	1.41e-05
		R.GDDGAEATPR.W	988.433	0.00054	30.38	0.0101
		R.HFDLIPER.G	1026.54	-0.00133	33.39	0.0194
		R.NAADLCYDK.I	1069.46	0.00062	36.72	0.00244
		R.TTFSNLEVR.H	1066.55	-0.00046	23.13	0.226
LOC_Os02g41680.1	phenylalanine ammonia-lyase, putative, expressed	6	6	0.0882
		K.LLNANVTPCLPLR.G	1480.83	0.00088	45.63	0.000842
		R.AAMLVR.I	660.386	-0.00094	31.34	0.053
		R.FEILEAIAK.L	1033.59	0.00016	58.87	5.79e-05
		R.INTLLQGYSGIR.F	1334.74	-0.00189	55.6	0.000127
		R.NPSLDYGFK.G	1040.5	-0.00036	23.5	0.136
		R.TSPQWLGPQIEVIR.A ! R.TSPQWLGPQIEVIR.F	1623.89	-0.00114	23.5	0.185
LOC_Os02g53860.1	OsSub22 - Putative Subtilisin homologue, expressed	6	6	0.1047
		K.DSVTYHR.V	877.416	0.00103	68.03	9.18e-06
		K.IDSPSGVDVTVSPSK.L	1487.76	-0.00132	21.25	1.04
		K.IVLCER.G	789.429	0.0001	22.63	0.356
		K.SPLDTEGHGTHTASTAAGSPVTGAGFFDYAR.G	3078.42	-0.00459	29.68	0.0309
		K.VAAFSSR.G ! R.VAAFSSR.G	737.394	-0.00047	27.79	0.321
		K.YYVQSDPSPTATIVFR.G	1843.92	-0.00233	40.81	0.0043
LOC_Os03g20370.1	OsCam1-1 - Calmodulin, expressed	6	6	0.3067
LOC_Os01g17190.1	OsCam3 - Calmodulin, expressed	6	6	0.3067
LOC_Os01g16240.1	OsCam1-3 - Calmodulin, expressed	6	6	0.3067
LOC_Os05g41210.1	OsCam2 - Calmodulin, expressed	6	6	0.3067
LOC_Os07g48780.1	OsCam1-2 - Calmodulin, expressed	6	6	0.3067
		K.DGDGCITTK.E	966.42	-0.00048	62.44	9.07e-06
		K.DQNGFISAAELR.H	1320.65	0.00087	74.91	1.97e-06
		K.DTDSEEELK.E	1065.46	-0.00024	29.59	0.0296
		K.DTDSEEELKEAFR.V	1568.71	-0.00192	43.01	0.00186
		K.EAFSLFDK.D ! R.EAFSLFDK.D	956.472	0.0014	43.42	0.00105
		R.VFDKDQNGFISAAELR.H	1809.91	-0.00056	25	0.21
LOC_Os03g24220.2	villin protein, putative, expressed	6	6	0.0926
LOC_Os03g24220.1	villin protein, putative, expressed	6	6	0.0926
		K.EVPFAR.S	718.388	-0.00108	21.92	0.415
		K.TPEEDKFETR.L	1251.59	-0.00223	43.52	0.00328
		R.IQDFKPVPLPK.A	1281.76	-0.00668	22.76	0.0723
		R.ISGTSIHNNK.V	1070.56	-0.00037	20.56	0.422
		R.LTQVEER.K	874.463	-0.00273	34.85	0.0321
		R.SSLNHDDVFILDTEK.K	1732.84	-0.00409	32.22	0.0303
LOC_Os03g58700.1	vacuolar protein sorting-associated protein 35, putative, expressed	6	6	0.0718
		K.IEALFDLIK.G	1061.62	0.00205	47.65	0.000519
		K.NTTCISTSDK.I	1126.5	-0.0003	46.44	0.000423
		K.YLYFFEK.G	1009.5	-0.0008	38.38	0.00522
		K.YSAQMLSELR.T	1197.59	-0.00361	34.84	0.0158
		R.IANAAQQMANVTR.G	1387.71	0.0005	26.29	0.375
		R.MQHQGPVR.E	952.478	-0.00038	21.71	0.272
LOC_Os04g52164.1	transferase family protein, putative, expressed	6	6	0.1872
		K.KPAGTVLEPANKPLDR.A	1705.96	-0.00123	55.32	8.03e-05
		K.TDVAELAAMLAGDK.V	1404.7	0.00092	21.2	0.491
		M.VLEGQETPAAAAVHGHR.L	1742.89	-0.00419	35.73	0.0189
		R.AEGDDADAAAAR.R	1132.49	-0.00043	64.89	3.18e-06
		R.APAAAAAAPPR.S	963.537	0.00108	63.43	2.51e-05
		R.VGYVEAASSPAK.T	1178.61	-0.00142	30.78	0.044
LOC_Os05g06450.1	tubulin/FtsZ domain containing protein, putative, expressed	6	6	0.1298
LOC_Os05g06450.2	tubulin/FtsZ domain containing protein, putative, expressed	6	6	0.1298
		K.DVFFYQADDQHYIPR.A	1913.88	-0.00153	73.15	2.14e-06
		K.QAFLDNYR.K	1026.5	-0.00044	25.74	0.0789
		K.QLCLEHGIGK.D	1154.6	0.00019	44.75	0.0013
		K.TTVLDVMR.R	934.503	0.00031	30.9	0.0574
		R.ALLVDLEPR.V	1025.6	0.00083	32.04	0.0312
		R.VINGIQNSEYR.N	1292.66	-0.00071	37.95	0.0101
LOC_Os06g15990.1	aldehyde dehydrogenase, putative, expressed	6	6	0.0964
		K.FNDLNEVIK.R	1091.57	-0.00039	51.7	0.000359
		K.FVDSASGK.T	810.399	0.00125	34.56	0.00812
		K.NYLQVK.A	764.43	-1e-05	25.7	0.217
		K.YGVDSGANLVTGGDR.L	1480.7	-0.0005	45.91	0.0011
		R.FADLIEK.H	835.456	-0.00017	35.99	0.0199
		R.YYAGWADK.I	973.441	0.00179	25.33	0.0289
LOC_Os07g41750.2	40S ribosomal protein S3-1, putative, expressed	6	6	0.2536
LOC_Os07g41750.1	40S ribosomal protein S3-1, putative, expressed	6	6	0.2265
LOC_Os03g38000.2	40S ribosomal protein S3-1, putative, expressed	6	6	0.2573
LOC_Os03g38000.1	40S ribosomal protein S3-1, putative, expressed	6	6	0.2314
		K.GCEVIVSGK.L	948.482	0.00024	35.34	0.0194
		R.ELAEDGYSGVEVR.V	1423.67	0.00063	25.51	0.33
		R.ELTSVVQK.R	903.515	-0.00215	21.68	0.688
		R.GLCAIAQAESLR.Y	1288.67	0.00038	37.25	0.0111
		R.TEIIIR.A	744.461	-0.00061	28.48	0.128
		R.VTPMR.T ! K.VTPMR.G	603.328	0.00023	35.16	0.0253
LOC_Os07g44744.1	expressed protein	6	6	0.4811
		K.AELFCK.T	767.376	-0.00168	27.24	0.0428
		K.ELNLDAAQR.F	1029.53	0.00039	38.05	0.0174
		K.NESSDQFMK.K	1085.46	6e-05	24.84	0.043
		R.DYCAESGASSK.G	1174.47	0.00115	48.61	2.55e-05
		R.FLNAYEK.R	884.451	-0.00035	28.25	0.108
		R.MLELFPVVR.S	1103.63	-0.00059	40.05	0.00406
LOC_Os08g09940.1	GTP-binding protein, putative, expressed	6	6	0.1114
		K.CWQIR.R	762.372	-0.00054	30.79	0.0368
		K.EVTHIDDSVDPVR.D	1481.72	0.00616	30.28	0.0957
		K.FDDLK.K ! K.FDDLK.R ! K.FDDLK.E	637.319	0.00084	22.13	0.814
		K.IDDLEK.S	732.377	-0.01133	23.57	0.348
		K.LEHELCEK.V	1057.5	0.00112	29.1	0.0702
		R.VYVPDER.F	877.441	0.00068	43.45	0.00913
LOC_Os08g41990.1	aminotransferase, putative, expressed	6	6	0.1587
		K.AGSGVATLGLPDSPGVPK.G	1622.87	0.00097	78.88	6.31e-07
		K.AYTVEK.S	710.372	-3e-05	20.16	0.315
		K.ELMPGGVNSPVR.A	1255.65	-0.0014	49.66	0.000556
		K.QDGALLVFDEVMTGFR.L	1797.88	-0.00042	43.63	0.00225
		K.SVGGQPIVFDSVK.G	1332.72	-0.00091	26.54	0.136
		K.TGHEMCGGHIR.G	1254.55	0.00157	23.77	0.0491
LOC_Os09g37000.1	26S proteasome non-ATPase regulatory subunit 3, putative, expressed	6	6	0.1414
		K.AALAPYFELTNAVR.V	1535.82	0.00026	42.92	0.00392
		K.ITVALR.M ! R.LTVALR.R	672.44	-0.00167	40.31	0.00505
		R.DELGQETLLNLLLR.N	1626.91	-0.00066	90.54	5.05e-08
		R.DGAIDATIDHANGWMVSK.E	1900.89	0.00022	37.42	0.00638
		R.LLLGEIPER.T	1039.61	-0.00333	24.14	0.287
		R.VGDLELFR.A	948.515	0.0002	43	0.00271
LOC_Os12g33610.1	phenylalanine ammonia-lyase, putative, expressed	6	6	0.0881
		K.LLNANVTPCLPLR.G	1480.83	0.00088	45.63	0.000842
		K.VAAVAGEAAR.V	914.505	0.00046	39.74	0.00446
		R.AAMLVR.I	660.386	-0.00094	31.34	0.053
		R.AAVESGTAPNR.I	1072.54	-0.00344	29.88	0.0374
		R.AVLHDEVEAAR.A	1209.62	-0.0027	29.05	0.0622
		R.FEILEAIAK.L	1033.59	0.00016	58.87	5.79e-05
LOC_Os07g46750.1	elongation factor protein, putative, expressed	7	5	0.2711
		K.ALEQHLSGK.T	982.532	0.00087	31.86	0.0326
		K.ALEQHLSGK.T	982.532	-0.00066	36.76	0.0106
		K.SSVLLDVKPWDDETDMK.K	1977.95	-0.00062	68.24	5.67e-06
		K.SSVLLDVKPWDDETDMK.K	1977.95	-6e-05	72.59	2.07e-06
		K.TYVSGNAISK.D	1039.54	-0.00035	21.21	0.384
		R.SVQMEGLTWGASK.L	1393.68	0.00186	55.33	0.000185
		R.WYDTVAAALASR.F	1323.67	0.00089	59.5	5.92e-05
LOC_Os01g14950.1	importin subunit alpha, putative, expressed	6	5	0.1214
		K.EAAWAISNATSGGSHDQIK.Y	1942.93	-0.00333	27.24	0.069
		K.ILSLER.R ! K.ILSLER.M ! K.ILSLER.D ! K.LLSIER.S ! K.LLSLER.M	730.446	-0.00123	38.7	0.0105
		R.EDNMVEIR.K	1005.47	0.0011	28.68	0.0413
		R.EQAVWALGNVAGDSPK.C	1641.82	0.00058	32.63	0.0884
		R.EQAVWALGNVAGDSPK.C	1641.82	0.0017	113.22	3.13e-10
		R.SPPIEEVIQSGVVPR.F	1606.88	0.00131	50.45	0.000534
LOC_Os02g04100.1	peptidase, T1 family, putative, expressed	6	5	0.1734
		K.AASELSSHQR.K	1085.53	0.00174	26.82	0.0901
		K.DALSAIK.E	717.414	-2e-05	20.12	2.76
		K.ETLQGEK.L	804.41	9e-05	22.18	0.358
		K.LTSSNCTVAIVGR.K	1377.72	-0.00024	49.63	0.00242
		R.THAVLAAANK.A	995.563	0.00038	27.73	0.0592
		R.THAVLAAANK.A	995.563	-0.00015	45.89	0.000904
LOC_Os02g57260.1	3-ketoacyl-CoA thiolase, peroxisomal precursor, putative, expressed	6	5	0.1715
		K.GLPILGVFR.S	971.604	0.00084	25.34	0.0896
		K.INPGEIGDIVVGTVLGPGSQR.A	2078.12	0.00021	38.05	0.00562
		R.CVATLLNEMK.R	1178.59	-0.00239	22.08	0.318
		R.QEQDQAAAESHR.R	1369.61	0.00044	60.06	1.77e-05
		R.QEQDQAAAESHR.R	1369.61	-5e-05	39.83	0.00186
		R.SFAAVGVDPAVMGVGPAVAIPAAVK.S	2294.26	-0.00445	29.6	0.0508
LOC_Os05g31760.1	annexin, putative, expressed	6	5	0.1421
		K.AVQGWGTDENALIEILGHR.T	2079.06	-0.00178	67.73	7.95e-06
		K.HFAEVIR.T ! K.HFAEVIR.H	871.478	-0.00015	23.6	0.12
		R.GQALHGDDVVR.I	1166.59	-0.00055	28.83	0.0756
		R.GQALHGDDVVR.I	1166.59	0.00032	30	0.0578
		R.LVSSYR.Y	724.399	-0.00066	26.76	0.0511
		R.YNTTVTADVR.G	1139.57	0.00021	39.1	0.0153
LOC_Os05g35400.1	DnaK family protein, putative, expressed	6	5	0.0741
		K.ISQEEIDR.M ! R.LSQEEIDR.M	989.49	0.00281	58.51	6.39e-05
		R.ALSNQHQVR.V	1052.56	-0.00057	44.59	0.0013
		R.IINEPTAAAIAYGIDK.K ! R.IINEPTAAAIAYGLDK.K	1659.9	0.00029	76.39	1.21e-06
		R.IINEPTAAAIAYGIDK.K ! R.IINEPTAAAIAYGLDK.K	1659.9	0.00041	50.29	0.000492
		R.LIGEAAK.N	701.419	-0.00112	26.06	0.236
		R.VEIIANDQGNR.T ! R.VEIIANDQGNR.I	1228.63	-0.00165	22.53	0.463
LOC_Os05g46580.1	polyprenyl synthetase, putative, expressed	6	5	0.1685
		K.CSWLVVQALER.A	1360.7	0.00049	35.93	0.0209
		K.LIADIEAQPSIAVQNVLK.S	1922.1	0.00023	21.47	0.098
		K.LIADIEAQPSIAVQNVLK.S	1922.1	0.00031	28.3	0.0203
		K.TASGQLLDLITTHEGEK.D	1812.93	0.00065	57.44	0.00015
		R.GLSVVDSYK.L	967.509	0.00074	41.89	0.00261
		R.QWIDR.M ! R.QWLDR.R	717.368	-0.00112	21.42	0.449
LOC_Os01g03360.1	BBTI5 - Bowman-Birk type bran trypsin inhibitor precursor, expressed	5	5	0.1843
		R.CMDEVK.E	781.322	-2e-05	24.76	0.0257
		R.CNDELEPSQCTAACK.S	1782.71	0.00061	21.34	0.0136
		R.EAPGPFPGK.L	899.462	0.00212	57.51	5.16e-05
		R.LMIYPPLYR.C	1165.64	-0.00046	27.5	0.0758
		R.VESSEPPR.Y	900.442	4e-05	58.33	3.73e-05
LOC_Os01g45274.1	carbonic anhydrase, chloroplast precursor, putative, expressed	5	5	0.2454
LOC_Os01g45274.2	carbonic anhydrase, chloroplast precursor, putative, expressed	5	5	0.2548
LOC_Os01g45274.3	carbonic anhydrase, chloroplast precursor, putative, expressed	5	5	0.2548
LOC_Os01g45274.4	carbonic anhydrase, chloroplast precursor, putative, expressed	5	5	0.33
		K.DGAPDSFHFVEDWVR.T	1776.8	0.00249	62.61	1.07e-05
		K.KPELFEPLK.A	1100.63	-0.00049	36.89	0.00976
		K.TEFYDK.K	802.362	-0.00045	24.5	0.03
		K.VQTEHASLPFDDQCAILEK.E	2201.05	0.00032	42.19	0.00253
		R.VCPSVTMGLEPGEAFTVR.N	1949.95	-0.00056	60.98	0.000108
LOC_Os01g46980.1	vacuolar ATP synthase subunit E, putative, expressed	5	5	0.1905
		K.ELVVQGLLR.L	1026.63	-0.00035	40.36	0.00116
		K.LQLVEAEK.K	929.53	-0.00123	20.61	0.573
		K.VLQAQDDLVNSMK.E	1460.74	-0.00122	25.17	0.184
		R.IPEIR.A ! R.IPELR.A ! K.IPELR.S ! K.LPEIR.R ! K.LPEIR.K ! R.LPEIR.R ! R.LPELR.K ! R.LPELR.A ! K.LPELR.L ! R.LPELR.C ! R.LPELR.S ! R.LPELR.D ! K.LPELR.V	627.382	-0.00011	26.69	0.0834
		R.LKEPAVILR.C ! R.LKEPAVLLR.C	1038.67	-0.00019	29.04	0.0137
LOC_Os01g51220.1	transport protein particle component, Bet3, domain containing protein, expressed	5	5	0.2308
		K.ELLVNR.F	743.441	0.00073	32.17	0.052
		K.FAEEVLQR.E	991.521	0.00218	34.19	0.061
		K.QYANVLDKPLSR.G	1403.76	-0.00123	60.67	8.2e-05
		R.LEDAGYAVGAR.V	1121.56	0.00014	57.22	0.000116
		R.VLELLCHR.E	1039.57	0.00056	26.4	0.0986
LOC_Os01g63270.2	alpha-glucan phosphorylast isozyme, putative, expressed	5	5	0.0699
LOC_Os01g63270.1	alpha-glucan phosphorylast isozyme, putative, expressed	5	5	0.0665
		K.ADQVAGLR.K	829.453	-0.00069	45.09	0.00311
		K.FSPWEIVR.H	1033.55	-0.00185	29.19	0.112
		K.GMSAEER.Q	779.335	0.0009	26.31	0.0435
		K.WVGGEVLNALAYDVPIPGYK.T	2161.13	-0.00199	21.95	0.265
		R.ILDNSNPQKPVVR.M	1479.83	0.00038	22.9	0.154
LOC_Os01g64280.1	sorting nexin 1, putative, expressed	5	5	0.125
		K.FSELEAEVR.E	1079.54	0.00022	32.85	0.0806
		K.GIFIPPLPEK.N	1110.66	0.00034	22.29	0.109
		K.VFSEVGSK.S	852.446	-0.00112	31.57	0.0351
		R.EADNLLFNFEEPLK.D	1678.83	0.00032	31.31	0.0397
		R.QALDLFVNR.I	1075.59	0.00032	27.31	0.163
LOC_Os02g22780.1	T-complex protein, putative, expressed	5	5	0.0729
LOC_Os10g37060.1	T-complex protein, putative, expressed	5	5	0.072
		K.NAGINVR.K	743.416	-0.00028	26.11	0.218
		K.SASTALNSK.V	878.458	-0.00134	31.13	0.0574
		R.DEIEFITK.T	994.509	0.00013	24.05	0.153
		R.KTETYTDTK.R	1086.53	0	50.81	0.00031
		R.TSLGPR.G	630.357	-0.00054	40.56	0.00927
LOC_Os03g06740.1	glutathione reductase, putative, expressed	5	5	0.0971
		K.SNDGLLSLK.T	946.52	0.00024	25.37	0.239
		R.ATLSGLPDR.I ! R.ATLSGLPDR.V	929.505	-6e-05	25.75	0.277
		R.GITFHTEQSPQAITK.S	1657.85	0.00373	25.02	0.188
		R.LVGIYK.N ! R.LVGIYK.T ! R.LVGLYK.S	692.434	-0.00146	24.8	0.0401
		R.TSVDSIWAVGDVTDR.V	1620.79	0.0027	42.19	0.00316
LOC_Os03g08440.2	ribosomal protein S2, putative, expressed	5	5	0.1778
LOC_Os03g08440.1	ribosomal protein S2, putative, expressed	5	5	0.1569
LOC_Os07g42450.1	ribosomal protein S2, putative, expressed	5	5	0.1569
		K.NCDFQMER.Y	1099.43	0.00017	23.12	0.0346
		R.GTILPGHK.W	822.483	-0.00059	27.66	0.0369
		R.HTPGTFTNQLQTSFSEPR.L	2047.98	-0.00037	47.98	0.000743
		R.LLILTDPR.T	940.583	-0.00019	34.07	0.00517
		R.MVLQMR.G	777.411	0.00114	31.98	0.0453
LOC_Os03g11970.1	tubulin/FtsZ domain containing protein, putative, expressed	5	5	0.1133
		K.EDAANNFAR.G	1007.45	0.00178	48.53	0.000588
		K.FDLMYAK.R	887.433	0.00027	20.4	0.187
		R.DAFNTFFSETSSGK.H	1537.68	0.00064	44.23	0.000583
		R.EDLAALEK.D	888.467	-0.00093	48.74	0.00143
		R.TVQFVDWCPTGFK.C	1584.75	-0.00015	55.63	0.00012
LOC_Os03g17010.1	RNA recognition motif containing protein, putative, expressed	5	5	0.1533
		K.GTAEVVFAR.R	949.51	0	57.87	8.72e-05
		K.YVIHYDR.S	965.484	0.00071	26.7	0.0974
		R.AGPYQPPK.A	857.452	-0.00024	58.46	0.000119
		R.RGDAVAAVK.K	886.51	-0.00016	41.55	0.00474
		R.VSAIETGTK.L	905.494	-0.00119	60.4	6.24e-05
LOC_Os03g40830.1	OsSub30 - Putative Subtilisin homologue, expressed	5	5	0.0757
		K.AGPTGIAADTR.R	1029.53	6e-05	21.6	0.367
		K.SYGCTEGK.A	901.372	-0.00124	34.08	0.0016
		R.SAHPEWSPAAVR.S	1307.65	-0.00017	25.53	0.194
		R.SYDDAGLGEVPSWWK.G	1709.78	0.00065	103.85	2.02e-09
		R.TLTNVGAAGTYK.V	1195.63	-0.00074	42.76	0.00289
LOC_Os03g44300.1	transketolase, putative, expressed	5	5	0.1172
		K.AESPASAASSK.S	1005.48	0.00097	35.82	0.0261
		K.GYDPEVIDIR.S	1176.59	-0.00054	39.27	0.00991
		R.EALIEEMK.E	962.486	0.00014	31.73	0.0393
		R.QLGAEHSQR.L	1025.51	0.00036	21.24	0.262
		R.TGGIGASLR.S	831.468	-0.00023	58.15	0.000217
LOC_Os03g53270.1	stem-specific protein TSJT1, putative, expressed	5	5	0.2103
		K.CPEGLR.S	731.35	-1e-05	26.06	0.0312
		K.KDSGIPR.V	772.431	-0.00136	21.35	0.474
		R.GPLPASQVVR.D	1023.59	-0.00033	20.13	0.179
		R.SPPVAGGAVAAGGAGALMK.G	1581.84	0.00135	98.77	6.2e-09
		R.VGSAADWSNHF.-	1190.52	2e-05	20.05	0.135
LOC_Os04g16740.1	ATP synthase subunit alpha, putative, expressed	5	5	0.0768
		K.EAIQEQLER.F	1115.57	-4e-05	43.05	0.00292
		R.ELIIGDR.Q	815.462	-0.00022	29.51	0.0804
		R.FLDELR.S ! K.FLDELR.K	792.425	1e-05	30.29	0.0731
		R.QMSLLLR.R	860.502	7e-05	27.06	0.105
		R.VVQVGDGIAR.I	1013.57	0.00131	30.36	0.107
LOC_Os04g36700.1	proteasome subunit, putative, expressed	5	5	0.1432
		K.ELAITNLTNYLTK.E	1493.82	0.00075	80.99	3.47e-07
		K.LLLVDIDLLESK.L	1370.81	0.00036	61.37	1.46e-05
		K.SQLEEDPIVHR.H	1322.67	-0.00057	36.97	0.0134
		K.TEAIFPATLETISNVGK.V	1790.95	-6e-05	34.57	0.0172
		R.GIIDAVAK.I	786.472	0.00024	37.27	0.0143
LOC_Os04g40850.1	26S proteasome non-ATPase regulatory subunit 6, putative, expressed	5	5	0.1231
		K.AIEQLK.A ! K.ALEQLK.V	701.419	0.00066	22.09	1
		K.LFLLSHPDVDDLAK.V	1582.85	-0.00105	57.05	9.97e-05
		K.VACVLETNRPDAR.N	1500.76	0.00059	23.98	0.203
		R.FIAAGK.L	606.361	-0.00056	20.47	0.367
		R.NAFYQATIK.Q	1055.55	-0.00024	24.95	0.149
LOC_Os04g42330.2	Spc97 / Spc98 family protein, putative, expressed	5	5	0.0721
LOC_Os04g42330.1	Spc97 / Spc98 family protein, putative, expressed	5	5	0.0716
		K.AMAGDSAVR.S	877.42	-0.00031	45.97	0.0041
		K.ILGTPVLR.S	868.561	0.0001	27.79	0.0192
		K.LQSLVDIALR.S	1127.68	-2e-05	38.35	0.00502
		K.MTECASAAYLR.M	1272.57	-0.00404	40.34	0.00356
		K.SGLVNHALAAALR.A	1292.74	-0.00163	28.57	0.0334
LOC_Os05g06460.1	dihydrolipoyl dehydrogenase, putative, expressed	5	5	0.0792
		K.ALAENEGDGLAK.M ! K.ALAENEGDGLAK.L	1187.59	0.0027	32.94	0.066
		K.ALLAVSGR.M	786.483	-0.00017	22.25	0.436
		K.GLGLENINVVTQR.G	1412.79	0.00107	56.5	0.000107
		K.VGFPDK.E	662.351	-0.00011	22.59	0.305
		R.VLINPR.N	711.451	-0.00036	26.68	0.0311
LOC_Os05g24601.2	coatomer subunit delta, putative, expressed	5	5	0.0858
LOC_Os05g24601.1	coatomer subunit delta, putative, expressed	5	5	0.0821
		K.QHTYVETENVR.Y	1375.66	-0.00147	24.68	0.146
		K.THPNINK.E ! K.THPNINK.D	823.442	0.0013	20.18	0.377
		K.TNQFLESLK.A	1079.57	0.00135	21.79	0.477
		R.EAPSVR.Q	658.352	-0.00023	23.69	0.111
		R.IEGLLAAFPK.L	1058.62	0.00067	45.69	0.00106
LOC_Os06g20370.1	microtubule associated protein, putative, expressed	5	5	0.0693
		K.IPALVETLVAK.T	1153.72	-0.00064	49.55	8.87e-05
		K.TVATLNEDKK.S	1118.61	-0.00062	24.19	0.257
		R.AWEESR.G	777.353	-0.00056	31.07	0.0362
		R.IEEFR.F ! R.IEEFR.A ! R.LEEFR.I ! R.LEEFR.S	693.357	0.00073	29.94	0.0627
		R.LLSALGEK.A	830.498	0.00104	30.53	0.108
LOC_Os06g34690.1	T-complex protein, putative, expressed	5	5	0.0894
		K.IGDEFFTFIVDCK.D	1590.75	0.00318	96.74	8.97e-09
		K.SSSVEGVEK.W	921.452	0.00044	39.46	0.017
		R.EVDIK.K ! K.EVDLK.G	603.335	-0.00049	21.82	1.41
		R.IILLDCPVEYK.K	1362.73	-0.00279	42.79	0.00371
		R.TLAQNCGLNVIR.I	1358.72	-4e-05	49.98	0.000635
LOC_Os06g47320.1	T-complex protein, putative, expressed	5	5	0.0927
		K.DLATSIEGK.S	933.489	-0.00199	44.4	0.00514
		K.GGTTISNDGATIMR.L	1393.67	-0.00017	26.76	0.131
		R.GGADQFIEEAER.S	1321.6	-0.00152	66.24	7.04e-06
		R.TAGHLAIEK.V	939.526	0.00014	22.99	0.182
		R.VAEEDLQR.V	959.479	-0.00025	40.12	0.00415
LOC_Os07g09060.1	aldehyde dehydrogenase, putative, expressed	5	5	0.1084
		K.AESLDDAIQIVNR.N	1443.74	0.00105	87.88	1.08e-07
		K.NHAIILPDADR.D	1234.65	-0.00425	38.6	0.00784
		K.YQELIR.A	821.452	1e-05	25.64	0.165
		R.ADEHVDVTNPATQEVVSR.I	1966.95	0.00464	24.13	0.437
		R.IPLTTADEFR.A	1162.61	-0.00131	25.84	0.182
LOC_Os07g10150.1	coatomer subunit gamma-2, putative, expressed	5	5	0.0719
		K.ELSPSADEVIIVTSSLMK.D	1919	-0.002	61.07	5.34e-05
		K.LLGGEATVGETEK.D	1303.67	-0.00115	20.95	1.2
		R.AITELNGVTSR.E	1160.63	-0.00258	34.15	0.0281
		R.IIDSTLLTQIER.Y	1401.79	0.00157	60.68	3.57e-05
		R.SPLAQCLLIR.Y	1170.67	-0.00017	36.26	0.0129
LOC_Os07g44790.1	transport protein particle component, Bet3, domain containing protein, expressed	5	5	0.25
LOC_Os03g28400.1	transport protein particle component, Bet3, domain containing protein, expressed	5	5	0.25
		K.QLDQMGYNIGTR.L	1395.67	0.00045	50.13	0.000381
		K.SGDALFGSVER.V	1137.55	0.00054	38.08	0.00787
		K.TEVTWVR.D	890.473	0.00433	21.7	0.449
		R.GALEMVSMK.T	965.479	0.00105	47.37	0.000885
		R.GDDAYEMR.V	956.378	-0.00026	51.41	2.24e-05
LOC_Os07g47290.1	xylose isomerase, putative, expressed	5	5	0.125
		K.LIEDGSLDELVR.K	1358.72	5e-05	44.81	0.00207
		K.NGGLAPGGFNFDAK.L	1364.66	0.00024	21.93	0.249
		R.EGYQTLLNTDMK.R	1412.67	-0.00113	22.57	0.33
		R.WCFHDR.D	920.383	0.00035	20.04	0.0555
		R.YQSFDSEIGALIEAGK.G	1727.85	-0.00127	111.58	5.52e-10
LOC_Os08g09250.1	glyoxalase family protein, putative, expressed	5	5	0.157
LOC_Os08g09250.2	glyoxalase family protein, putative, expressed	5	5	0.1575
		K.CYTECFGMK.L	1195.46	-2e-05	28.31	0.00303
		K.IASFLDPDGWK.V	1248.63	-0.00069	61.48	5.15e-05
		K.SAEAVELVTK.E	1046.57	-0.00159	50.56	0.000667
		K.SPEVVLEWPK.K	1183.64	-0.0017	45.55	0.00116
		R.VGDIDR.T ! R.VGDLDR.T ! R.VGDLDR.S	674.347	-6e-05	30.05	0.0578
LOC_Os08g38900.1	caffeoyl-CoA O-methyltransferase, putative, expressed	5	5	0.2292
		K.LDELLAEEAAAGR.E	1357.7	0.00221	37.66	0.0381
		K.YVLDTTVLPR.E	1176.66	-0.00024	44.96	0.00141
		M.TTGNGDAPVIK.N	1072.56	-0.00028	20.23	0.522
		R.EAAFDFAFVDADKPNYVK.Y	2046.98	0.0038	26.91	0.1
		R.EPECMR.D	821.328	-0.00039	21.13	0.0189
LOC_Os09g32820.1	uridine/cytidine kinase-like 1, putative, expressed	5	5	0.0865
		K.ILIHR.E ! K.ILIHR.D ! M.ILIHR.Y ! K.ILIHR.V ! R.LIIHR.S ! R.LIIHR.R ! R.LLIHR.D ! R.LLLHR.L ! R.LLLHR.A ! K.LLLHR.L ! K.LLLHR.E ! K.LLLHR.N ! R.LLLHR.R ! R.LLLHR.G ! R.LLLHR.N	651.43	0.00037	35.88	0.00176
		R.AQPVNVPIYDFK.N	1390.74	0.00066	23.26	0.313
		R.IEAIR.L ! K.IEAIR.K ! K.IEAIR.S ! R.IEAIR.H ! R.IEAIR.F ! K.IEALR.D ! K.IEALR.Q ! K.IEALR.L ! K.IEALR.E ! R.IEALR.A ! R.LEAIR.I ! K.LEAIR.D ! K.LEAIR.G ! K.LEAIR.E ! R.LEAIR.A ! R.LEALR.E ! R.LEALR.R ! K.LEALR.N ! R.LEALR.L	601.367	-0.00017	27.89	0.297
		R.SGESMENALR.A	1093.49	-0.00089	40.96	0.00358
		R.VIPGLGEYGDR.Y	1175.61	-0.00201	38.65	0.00893
LOC_Os10g31950.1	3-ketoacyl-CoA thiolase, peroxisomal precursor, putative, expressed	5	5	0.1147
		K.DTPAEDLLVPVFK.A	1443.77	0.00095	63.18	2.73e-05
		K.GLPIVGVFR.S	957.588	0.00032	37.99	0.0164
		K.VELFSQAR.D	949.51	-0.00226	25.89	0.135
		R.GDAVDELTNAR.C	1160.55	0.00127	36.66	0.00611
		R.MEQDQAAVESHR.K	1400.62	-0.00039	27.75	0.025
LOC_Os11g08300.2	aldehyde dehydrogenase, putative, expressed	5	5	0.1321
LOC_Os11g08300.1	aldehyde dehydrogenase, putative, expressed	5	5	0.1159
LOC_Os11g08300.3	aldehyde dehydrogenase, putative, expressed	5	5	0.1739
		K.HLTPVALELGGK.C	1234.72	-0.00055	23.15	0.187
		K.IVYGGQTDEK.Q	1109.55	0.00079	29.99	0.0481
		K.LLPEYVDSSCIK.V	1423.71	0.00074	32.22	0.0363
		R.FYGEDPLQSEDLSR.I	1655.75	0.00118	35.5	0.0116
		R.IVMAAAAK.H	774.454	-0.00125	32.97	0.0418
LOC_Os11g26850.2	erythronate-4-phosphate dehydrogenase, putative, expressed	5	5	0.1086
		K.FDNLYGCR.H	1044.46	0.00032	33.54	0.00381
		K.GCAAALK.Q	690.36	-0.00042	23.22	0.29
		K.VAALHLGK.L	808.504	0.00017	29.4	0.0187
		R.HSLPDGLMR.A	1025.52	-0.00306	21.56	0.732
		R.WVFPETNTGIIVLAEGR.L	1902.01	-0.00157	82.93	2.93e-07
LOC_Os12g10580.1	ribulose bisphosphate carboxylase large chain precursor, putative, expressed	5	5	0.0955
		K.IEDIR.M ! K.LEDIR.N ! R.LEDIR.I ! K.LEDIR.I ! R.LEDLR.K ! K.LEDLR.K ! R.LEDLR.I ! R.LEDLR.F ! K.LEDLR.R	645.357	3e-05	20.32	1.13
		K.SQAETGEIK.G	962.479	-0.00065	38.35	0.00956
		K.TFQGPPHGIQVER.D	1465.75	-7e-05	21.01	1.38
		K.WSPELAAACEIWK.V	1560.75	0.00021	74.26	1.46e-06
		R.IPPTYSK.T	805.445	-0.00425	22.07	0.311
LOC_Os12g42876.1	5-methyltetrahydropteroyltriglutamate--homocysteine methyltransferase, putative, expressed	5	5	0.0704
		K.FALESFWDGK.S	1199.57	-0.00026	52.47	0.00016
		K.FSYSSHK.A	855.4	0.00021	20.22	0.374
		K.ISEEEYISAIK.E	1281.66	-0.0004	47.72	0.001
		K.YGAGIGPGVYDIHSPR.I	1658.83	-0.00155	28.07	0.0834
		R.IPSTEEIADR.V ! R.IPSTEEIADR.I	1130.57	5e-05	48.79	0.000932
LOC_Os12g42884.2	5-methyltetrahydropteroyltriglutamate--homocysteine methyltransferase, putative, expressed	5	5	0.0704
LOC_Os12g42884.3	5-methyltetrahydropteroyltriglutamate--homocysteine methyltransferase, putative, expressed	5	5	0.0704
LOC_Os12g42884.1	5-methyltetrahydropteroyltriglutamate--homocysteine methyltransferase, putative, expressed	5	5	0.0704
		K.FALESFWDGK.S	1199.57	-0.00026	52.47	0.00016
		K.FSYSSHK.A	855.4	0.00021	20.22	0.374
		K.ISEDEYVSAIK.E	1253.63	-0.00154	73.21	2.34e-06
		K.YGAGIGPGVYDIHSPR.I	1658.83	-0.00155	28.07	0.0834
		R.IPSTEEIADR.V ! R.IPSTEEIADR.I	1130.57	5e-05	48.79	0.000932
LOC_Os01g06660.1	thiamine pyrophosphate enzyme, C-terminal TPP binding domain containing protein, expressed	5	4	0.0669
		K.AVKPVLVGGPK.M ! K.AVKPVLVGGPK.L	1064.68	-0.0005	43.75	0.000143
		K.AVKPVLVGGPK.M ! K.AVKPVLVGGPK.L	1064.68	0.00042	53.36	1.61e-05
		K.ELLEWGSR.V	989.505	-0.00108	25.15	0.41
		K.GLVPEHHPR.F	1041.56	-0.00077	24.82	0.128
		R.VSAANSRPPNPQ.-	1237.63	-0.00117	31.16	0.147
LOC_Os01g55870.1	chorismate mutase, chloroplast precursor, putative, expressed	5	4	0.1592
		K.FVAEAK.F	664.366	9e-05	24.72	0.172
		K.LHQQVGR.Y	837.469	0.00014	35.65	0.00662
		K.SPDEHPFFPEDLPEPLLPPLQYPK.V	2802.4	-0.00077	33.06	0.0283
		R.IDQSEILTLDNIR.T	1529.82	-0.00118	27.94	0.0795
		R.IDQSEILTLDNIR.T	1529.82	0.00033	61.24	3.68e-05
LOC_Os01g71090.1	xylanase inhibitor, putative, expressed	5	4	0.0976
		R.DPVVVPVTR.D	981.573	6e-05	20.5	1.1
		R.FLLCLPR.L	918.523	0.00012	28.37	0.101
		R.IGYFVPAVR.L	1021.58	0.00017	22.96	0.19
		R.LPLPSGALAAGGVALR.T	1462.87	0.0013	35.84	0.00542
		R.LPLPSGALAAGGVALR.T	1462.87	-0.00103	24.34	0.0751
LOC_Os02g03100.2	oxidoreductase, aldo/keto reductase family protein, putative, expressed	5	4	0.0745
LOC_Os02g03100.1	oxidoreductase, aldo/keto reductase family protein, putative, expressed	5	4	0.0731
		K.TPAQLVLR.W	897.552	-0.00035	49.95	0.000151
		R.DCLVK.F	634.323	0.00015	24.56	0.208
		R.DCLVK.F	634.323	0.00087	29.4	0.183
		R.EDLFITTK.L	966.514	-0.00037	29.84	0.0643
		R.MDSPAIR.D	789.392	-0.00059	28.52	0.25
LOC_Os03g05260.1	ankyrin repeat domain containing protein, expressed	5	4	0.2417
		R.GEHLGIVDLLLK.A	1306.77	0.00086	34.34	0.00744
		R.GEHLGIVDLLLK.A	1306.77	0.00034	37.31	0.00375
		R.LADAAQSGNVAALR.A	1356.72	-5e-05	23.05	0.308
		R.MLNTVDSEGDTPLHHAAR.G	1963.93	-0.00141	23.61	0.223
		R.QASLECK.D	835.398	-0.00141	54.45	0.000231
LOC_Os03g62060.1	hydrolase, putative, expressed	5	4	0.1029
		K.AVAESMLGEANVK.L	1318.67	-0.00517	50.73	0.000511
		R.EVIEGQAAVNR.C	1185.62	-0.00062	48.37	0.000555
		R.IHQHPELAFQEHR.T	1641.82	-0.00118	30.92	0.054
		R.IHQHPELAFQEHR.T	1641.82	0.00263	31.63	0.0452
		R.TSALVR.A	646.388	-0.0005	27.12	0.162
LOC_Os04g55040.1	vacuolar ATP synthase subunit D 1, putative, expressed	5	4	0.1296
LOC_Os04g55040.2	vacuolar ATP synthase subunit D 1, putative, expressed	5	4	0.1296
		R.GGQQVAACR.A	946.452	-0.00079	37.86	0.00501
		R.LENTISYIK.G	1080.59	0.00017	25.25	0.112
		R.LVGATR.G	616.378	-0.00282	27.18	0.184
		R.VNALENVVKPR.L	1238.72	0.00016	27.65	0.0352
		R.VNALENVVKPR.L	1238.72	-6e-05	27.38	0.0375
LOC_Os05g48290.3	T-complex protein, putative, expressed	5	4	0.1394
LOC_Os03g42220.2	T-complex protein, putative, expressed	5	4	0.1257
LOC_Os03g42220.1	T-complex protein, putative, expressed	5	4	0.1198
		K.DSFLDEGFILDK.K	1398.68	0.00221	53.06	0.000195
		K.VQDDEVGDGTTSVVVLAGELLR.E	2272.17	-0.00221	20.36	0.524
		R.GASEHVLDEAER.S	1312.61	0.00044	27.76	0.0596
		R.GASEHVLDEAER.S	1312.61	0.00061	40.65	0.0062
		R.SLHDALCVLSQTVNDTR.V	1928.95	-0.00381	60.55	4.51e-05
LOC_Os01g05970.1	OsFBO1 - F-box and other domain containing protein, expressed	4	4	0.1948
		K.IYIFK.V ! K.IYIFK.K	683.413	-7e-05	34.63	0.0145
		K.KPAEEEPAAEK.A	1198.59	-0.00292	28.76	0.0675
		K.LAAEAAK.L	673.388	-0.00031	23.67	0.608
		R.EIQTAVR.L	816.457	-0.00134	22.75	0.596
LOC_Os01g06010.1	Core histone H2A/H2B/H3/H4 domain containing protein, putative, expressed	4	4	0.1923
LOC_Os05g49860.1	Core histone H2A/H2B/H3/H4 domain containing protein, putative, expressed	4	4	0.1961
		K.IYIFK.V ! K.IYIFK.K	683.413	-7e-05	34.63	0.0145
		K.KPAEEEPAAEK.A	1198.59	-0.00292	28.76	0.0675
		K.LAAEAAK.L	673.388	-0.00031	23.67	0.608
		R.EIQTSVR.L	832.452	-3e-05	21.24	0.755
LOC_Os01g15600.1	PUR ALPHA-1, putative, expressed	4	4	0.1942
		R.LYVLPNHPNQQHLEPPER.L	2181.12	0.00193	26.27	0.144
		R.NVLLEINNEASR.L	1371.72	0.0001	21.85	0.867
		R.SSIILPLSGLK.Q	1127.7	-0.00119	56.7	4.2e-05
		R.STIIVPAGSSGEEGWEAFR.N	1992.97	0.00153	62.68	4.59e-05
LOC_Os01g17430.1	coatomer subunit beta-1, putative, expressed	4	4	0.0505
		K.ETLQNLCLELATMGDLK.L	1948.97	0.00114	24.74	0.177
		R.ALASEQDASAR.R	1118.54	0.00088	26.55	0.116
		R.DVMVDVVMDVLR.A	1390.71	-0.00042	32.9	0.0336
		R.EIIETNPK.L	943.509	0.00573	26.12	0.315
LOC_Os01g41550.1	aspartic proteinase, putative, expressed	4	4	0.0878
		R.ASHSYGAVDCAAPLCR.R	1734.77	0.00034	20.94	0.13
		R.GGVIVDSGTSVTR.L	1247.66	-0.00048	30.71	0.116
		R.LGFVPK.G	660.408	0.00136	24.98	0.108
		R.VVFDGDGQR.L	992.48	-0.00105	34.6	0.0176
LOC_Os01g58020.1	ribulose bisphosphate carboxylase large chain precursor, putative, expressed	4	4	0.1505
		K.ASVGFK.A	608.34	-0.00029	25.92	0.0646
		K.IEDIR.M ! K.LEDIR.N ! R.LEDIR.I ! K.LEDIR.I ! R.LEDLR.K ! K.LEDLR.K ! R.LEDLR.I ! R.LEDLR.F ! K.LEDLR.R	645.357	3e-05	20.32	1.13
		K.TFQGPPHGIQVER.D	1465.75	-7e-05	21.01	1.38
		R.IPPTYSK.T	805.445	-0.00425	22.07	0.311
LOC_Os01g70320.1	expressed protein	4	4	0.0648
		K.DGEVTTLK.H	862.452	-0.00056	29.32	0.0721
		K.LGIEQQLWEGSR.A	1415.73	-0.00023	23.44	0.251
		R.FDTGHLNSR.E	1046.5	-0.00206	22.55	0.207
		R.SPSPALGR.N	784.431	-0.00088	32.78	0.0107
LOC_Os02g05830.1	ribulose bisphosphate carboxylase small chain, chloroplast precursor, putative, expressed	4	4	0.1447
		K.EIEFIMSK.G	996.507	3e-05	36.09	0.0101
		K.GWVPCLEFDK.E ! K.GWVPCLEFDK.V	1250.59	3e-05	32.08	0.0206
		R.EYPDAFIR.L	1010.49	-0.00097	20.59	0.313
		R.MPGYYDGR.Y	958.409	-0.00018	40.26	0.000499
LOC_Os02g07260.2	phosphoglycerate kinase protein, putative, expressed	4	4	0.0819
LOC_Os02g07260.1	phosphoglycerate kinase protein, putative, expressed	4	4	0.0819
		K.FAAGTDAIAK.K	964.51	-0.00088	34.72	0.0195
		K.IGVIESLLAK.V	1042.65	-0.00048	35.92	0.00752
		K.LADLTTTK.G	862.488	5e-05	45.31	0.0015
		R.FIIEK.Y ! K.FIIEK.N ! R.FILEK.Q ! K.FILEK.A ! K.FLLEK.G ! K.FLLEK.Q	649.392	-0.0006	21.29	0.436
LOC_Os02g18410.1	salt stress root protein RS1, putative, expressed	4	4	0.1888
		K.AEEEEAPK.A	902.41	0.00016	30.56	0.0115
		K.EATAAAAEEEKK.E	1247.61	0.00014	26.65	0.121
		K.FVDDLAK.I	807.425	-0.00011	22.73	0.294
		K.KEEAAAAAAATDAAGEEK.K	1703.81	0.00083	53.61	0.00016
LOC_Os02g40880.1	ribosomal protein L14, putative, expressed	4	4	0.2519
		K.AMEEADVK.N	892.408	-0.00097	27.95	0.0455
		R.ALVDAPDMVR.C	1086.56	-0.00052	28.98	0.0572
		R.ASLNDFDR.F	937.437	9e-05	33.36	0.0184
		R.VALVNYGK.D	863.499	-0.00209	31.62	0.0242
LOC_Os02g50350.1	dihydroorotate dihydrogenase protein, putative, expressed	4	4	0.1084
LOC_Os02g50350.2	dihydroorotate dihydrogenase protein, putative, expressed	4	4	0.11
		K.AAWHELIER.V	1124.58	-9e-05	24.67	0.241
		K.GLESDKDWTGDGFVK.E	1653.78	6e-05	23.26	0.162
		R.AFDEGWGGVIAK.T	1249.62	0.00028	40.8	0.00432
		R.AVHPIALAK.V	919.572	-3e-05	22.35	0.333
LOC_Os02g54600.1	STE_MEK_ste7_MAP2K.5 - STE kinases include homologs to sterile 7, sterile 11 and sterile 20 from yeast, expressed	4	4	0.1
		K.VLYGNHDDAVR.R	1258.62	0.00197	27.92	0.088
		R.HIVHR.D ! R.HLVHR.D	661.389	0.00017	28.56	0.095
		R.IASEAFLADVAR.Q	1262.67	-0.00132	41.83	0.00382
		R.TAEHPAVVR.C	979.532	-0.0004	24.72	0.162
LOC_Os03g03910.1	catalase domain containing protein, expressed	4	4	0.0669
		R.APGVQTPVIVR.F	1136.68	0.00067	28.79	0.0397
		R.FDFDPLDVTK.T	1196.58	-0.00046	47.41	0.000694
		R.ITHELR.G ! R.LTHEIR.S	768.436	-0.0002	38.02	0.00481
		R.SWDPAR.Q	731.347	6e-05	20.03	0.116
LOC_Os03g10120.2	proteasome subunit, putative, expressed	4	4	0.09
LOC_Os03g10120.3	proteasome subunit, putative, expressed	4	4	0.1
		R.FLDHMVSDEVPLVVSR.Q	1842.94	-0.00276	30.93	0.0618
		R.LEPEAQK.E	814.43	0.00053	27.03	0.0486
		R.MIYEDR.M	826.376	-0.00024	29.78	0.0175
		R.VLATLYK.D	807.497	-7e-05	30.95	0.181
LOC_Os03g55350.1	OsSub31 - Putative Subtilisin homologue, expressed	4	4	0.068
		R.AAHQDWSPAAIR.S	1322.66	-0.00081	25.97	0.154
		R.DNDGHGTHTSSTAAGSAVR.G	1840.82	-0.00056	57	4.82e-05
		R.TPEFLGLDR.T	1047.55	-0.00139	22.77	0.33
		R.TVTNVGQPGTYK.V	1264.65	0.00017	29.42	0.0782
LOC_Os04g32650.1	tRNA synthetase class II core domain containing protein, expressed	4	4	0.0549
		K.ELGLAFK.G	777.451	-0.00105	28.48	0.069
		K.FTDLMVK.D	853.449	-0.00032	25.35	0.25
		R.DVSDLEFFMFPR.E	1502.7	0.00025	26.69	0.0715
		R.VEVDEVASVVK.E	1173.64	-0.00047	23.52	0.304
LOC_Os04g32950.2	calreticulin precursor protein, putative, expressed	4	4	0.0661
LOC_Os04g32950.1	calreticulin precursor protein, putative, expressed	4	4	0.0613
LOC_Os04g32950.4	calreticulin precursor protein, putative, expressed	4	4	0.1154
		K.IIDVIEK.G	829.503	-0.0006	48.05	0.00157
		K.STESEAAGSSGGK.E	1167.51	-0.01068	21.93	0.244
		K.VATSILEK.S	860.509	-0.00044	51.91	0.000369
		K.YEVEK.D ! K.YEVEK.E	667.33	-1e-05	21.97	0.334
LOC_Os04g46620.1	T-complex protein, putative, expressed	4	4	0.0806
		K.AGANVVLTTK.G	973.568	0.00059	36.92	0.0102
		K.DATELVAK.L	846.457	-0.0001	44.19	0.00352
		R.AAQGMPTR.V	831.414	-0.00029	23.5	0.192
		R.EVGDGTTSVVIIAAELLK.R	1815.01	-0.0005	80.79	3.84e-07
LOC_Os05g04510.2	S-adenosylmethionine synthetase, putative, expressed	4	4	0.0957
LOC_Os05g04510.1	S-adenosylmethionine synthetase, putative, expressed	4	4	0.0957
		K.NGTCAWLRPDGK.T	1374.66	-0.00049	34.6	0.0165
		K.SIVASGLAR.R	873.515	-0.00024	29.88	0.0851
		K.TIFHLNPSGR.F	1141.61	-0.00146	25.94	0.266
		R.SGAYVAR.Q	723.378	-0.00138	37.2	0.0116
LOC_Os06g01390.1	acyl-coenzyme A oxidase 1.2, peroxisomal, putative, expressed	4	4	0.0657
		R.EVFEAR.A	750.378	0.0003	20.06	0.45
		R.HAVDVADR.M	882.443	-0.0002	43.31	0.0025
		R.QGALANEQLGK.L	1128.6	-5e-05	36.18	0.0143
		R.SLEDHSPLPGVTLGDIGGK.F	1891.98	-0.00101	43.63	0.00399
LOC_Os06g49480.2	peptidyl-prolyl cis-trans isomerase, putative, expressed	4	4	0.1493
LOC_Os06g49480.1	peptidyl-prolyl cis-trans isomerase, putative, expressed	4	4	0.146
		K.HVVFGK.V	686.398	-0.00069	22.22	0.223
		K.IEAEGQQSGSPK.S	1230.6	-0.00247	37.6	0.0074
		R.GGESIYGTK.F	911.447	-0.00064	27.07	0.16
		R.TAENFR.A ! K.TAENFR.Q ! K.TAENFR.A ! K.TAENFR.C	737.358	-2e-05	31.97	0.0236
LOC_Os07g04240.1	succinate dehydrogenase flavoprotein subunit,mitochondrial precursor, putative, expressed	4	4	0.0507
		K.LNMQR.R ! R.LNMQR.V	661.345	-0.00036	23.96	0.267
		R.SMTMEIR.E	867.406	0.00122	24.36	0.141
		R.TQETLEEGCK.L	1194.53	-0.0003	46.71	0.000434
		R.VAETAKPGEK.Q	1029.56	-0.00011	51.42	0.000522
LOC_Os07g25420.2	26S proteasome non-ATPase regulatory subunit 8, putative, expressed	4	4	0.1639
LOC_Os07g25420.1	26S proteasome non-ATPase regulatory subunit 8, putative, expressed	4	4	0.1455
		K.GYDYMSIAEAR.Q	1275.57	0.00076	55.13	4.6e-05
		K.IEDQDAFER.D	1122.51	-0.00019	35.23	0.00706
		K.LVEVTQLFSR.F	1191.67	-0.0003	69.27	4.03e-06
		R.DELAGCSEK.G	1008.43	-9e-05	27.2	0.0191
LOC_Os07g37750.1	ATMIN7, putative, expressed	4	4	0.0202
		K.EESDEVATK.T	1007.45	-0.00058	58.12	0.000106
		K.SLVDWEQAR.R	1103.55	-0.00094	20.93	0.955
		K.VLLNAVASNR.F	1056.62	0.00073	49	0.000677
		R.APVIVK.V	626.424	0.00012	22.55	0.0503
LOC_Os07g38760.1	HEAT repeat family protein, putative, expressed	4	4	0.04
		K.NVIIASATR.K	944.552	-0.00047	31.68	0.0484
		R.AAVAAMPELLR.S	1141.64	3e-05	29.51	0.1
		R.GSHPEPLALR.L	1076.58	-0.00011	22.48	0.308
		R.LASSLSSPATPADLR.A	1485.79	-0.0164	21.03	0.839
LOC_Os07g42300.1	elongation factor protein, putative, expressed	4	4	0.1944
		K.KLDEYLLTR.S	1150.65	-0.00033	27.38	0.145
		K.MEGLLWGASK.L	1091.56	-0.00077	33.12	0.0495
		K.SSVLLDVKPWDDETDMTK.L	2079	0.00406	52.89	0.000256
		R.LSGVTADGQGVK.V	1131.6	-0.00032	58.38	0.000103
LOC_Os08g02120.1	kinase, pfkB family, putative, expressed	4	4	0.1068
		R.AGILSIWK.E	887.535	0.00087	42.66	0.0071
		R.LPLWPSEDAAR.A	1254.65	0.00014	33.3	0.0178
		R.SAHVAAMR.A	842.43	-0.00019	40.75	0.00162
		R.TALAFVTLK.S	963.587	0.00185	31.41	0.0116
LOC_Os08g02420.1	OsCML7 - Calmodulin-related calcium sensor protein, expressed	4	4	0.2483
		K.LTAPFDFPR.F	1063.56	-0.00049	49.01	0.00073
		R.EVDVAPDGTIR.Y	1171.6	0.00071	47.87	0.000935
		R.FLDLMR.A	794.423	0.00011	31.75	0.0375
		R.IAPSELGVLMR.S	1185.67	-0.00502	26.75	0.0964
LOC_Os08g10010.1	acyl-desaturase, chloroplast precursor, putative, expressed	4	4	0.0963
		R.ATAISHGNTAR.N	1098.57	-0.00111	37.24	0.0087
		R.DYVCALPQK.I	1093.53	-0.00011	23.65	0.211
		R.GWSAEENR.H	948.417	0.00033	35.22	0.00478
		R.LLEADPDTTVR.A	1229.64	-0.00112	34.24	0.023
LOC_Os08g12820.1	proteasome/cyclosome repeat containing protein, expressed	4	4	0.0364
		K.LPTAILSTYAK.A	1177.68	0.00113	39.14	0.00318
		R.EEEADTLIEQMTR.D	1564.72	0.00137	27.25	0.077
		R.LEAIVER.M	829.478	-0.00076	41.3	0.00785
		R.NVTIR.K ! K.NVTIR.S ! R.NVTIR.L ! R.NVTLR.V	602.362	0.0003	22.04	1.16
LOC_Os08g33120.1	RNA recognition motif containing protein, putative, expressed	4	4	0.122
LOC_Os08g33120.2	RNA recognition motif containing protein, putative, expressed	4	4	0.1464
		K.TADELDK.D	791.378	-0.00072	34.59	0.0132
		R.SDAIAALK.R	788.451	-0.00111	27.22	0.22
		R.TVVMTPEIGQR.G	1230.65	0.00485	23.75	0.381
		R.YNNVLLDGK.A	1035.55	0.00047	50.23	0.000442
LOC_Os09g04730.1	dehydrogenase/reductase SDR family member 2, putative, expressed	4	4	0.1929
		K.ALAAEMGPNTR.V	1130.56	0.00035	40.4	0.00555
		K.GITVVGVVCHVSIPEQR.K	1850	-0.00773	24.35	0.719
		K.TALLGLTK.A	816.519	0.00039	36.97	0.00799
		R.LGLEGAAVVISSR.K	1271.73	-0.0007	79.89	4.78e-07
LOC_Os09g25320.1	ubiquitin family protein, putative, expressed	4	4	0.2468
LOC_Os06g44080.1	ubiquitin family protein, putative, expressed	4	4	0.2468
		K.EIEIDIEPTDTIDR.I	1658.81	0.00093	42	0.00321
		K.ESTLHLVLR.L	1067.62	-0.00037	32.66	0.0379
		R.LIFAGK.Q	648.408	-0.00021	36.33	0.00686
		R.TLADYNIQK.E	1065.56	-0.00069	24.92	0.238
LOC_Os09g33930.4	farnesyltransferase/geranylgeranyltransferase type-1 subunitalpha, putative, expressed	4	4	0.2551
LOC_Os09g33930.3	farnesyltransferase/geranylgeranyltransferase type-1 subunitalpha, putative, expressed	4	4	0.1471
LOC_Os09g33930.5	farnesyltransferase/geranylgeranyltransferase type-1 subunitalpha, putative, expressed	4	4	0.1866
LOC_Os09g33930.2	farnesyltransferase/geranylgeranyltransferase type-1 subunitalpha, putative, expressed	4	4	0.1471
LOC_Os09g33930.1	farnesyltransferase/geranylgeranyltransferase type-1 subunitalpha, putative, expressed	4	4	0.1471
		R.EVMDYFR.A	959.429	-0.00086	23.6	0.0598
		R.IAECNPK.N	831.403	0.00055	22.1	0.159
		R.LVLEALDADLR.E	1227.69	0.00364	44.93	0.00143
		R.RPELADVVPVTQDDGPHPVVAIAYR.D	2714.43	-0.0004	33.32	0.0175
LOC_Os10g11810.2	dehydrogenase, putative, expressed	4	4	0.1268
LOC_Os10g11810.1	dehydrogenase, putative, expressed	4	4	0.1268
		K.IDYINEALQR.L	1234.64	0.00091	62.57	3.73e-05
		K.VGGVMALLSFPSEIK.V	1547.85	-0.00297	56.61	0.000114
		K.VTVISTSESK.R	1050.57	-0.00339	23.05	0.202
		R.AVQSDDVSLR.I	1089.55	0.00436	60.01	7.78e-05
LOC_Os10g30580.1	cell division control protein 48 homolog E, putative, expressed	4	4	0.0556
LOC_Os03g05730.1	cell division control protein 48 homolog E, putative, expressed	4	4	0.0556
		K.GVLFYGPPGCGK.T ! R.GVLFYGPPGCGK.T	1251.62	0.00107	22.4	0.4
		R.EIDIGVPDEVGR.L	1298.66	-0.00145	30.91	0.0374
		R.ELVELPLR.H	968.577	-0.00012	40.72	0.00134
		R.IVSQLLTLMDGLK.A	1430.83	0.00092	40.58	0.0021
LOC_Os10g33680.1	serine/threonine-protein phosphatase 2A regulatory subunit B subunitbeta, putative, expressed	4	4	0.0627
		K.EQCLSR.I	792.367	0.00012	23.08	0.148
		K.IDAAGSGTVTR.D	1047.54	-0.00176	52.51	0.000367
		K.LVNSLIEDAK.A	1101.61	0.00096	25.11	0.225
		R.IFSQVPR.K	846.483	-0.00023	24.51	0.318
LOC_Os10g37630.1	UBX domain-containing protein, putative, expressed	4	4	0.0514
[truncated: 2,712 more rows]
