# Supplementary material for: A translational regulator MHZ9 modulates ethylene signaling in rice
Source: Nat Commun. 2023 Aug 4;14:4674. doi: 10.1038/s41467-023-40429-0 (PMC10403538; doi:10.1038/s41467-023-40429-0)
Supplement: Supplementary file 4 — Supplementary Data 1-12 [file 41467_2023_40429_MOESM4_ESM.zip › Supplementary Data/Supplementary Data 10 MHZ9 effects on the mRNA, translational, and translational efficiency levels of its binding genes in response to ethylene.xlsx]

## Sheet: target
Supplementary Data 10 MHZ9 effects on the mRNA, translational, and translational efficiency levels of its binding genes in response to ethylene.
Among the 626 MHZ9 binding genes, 555 genes with both RNA-seq and Ribo-seq reads > 0 RPM were selected for further analysis. The 555 MHZ9 targets (Supplementary Table 4) were compared with previously identified significantly TE-altered genes (Supplementary table 9), and totally 105 genes (in yellow background) were overlapped and these genes were regarded as MHZ9-directly regulated TE-altered gen…
Gene_ID	locus_ID	description	mRNA levels (RPM)										translational levels (RPM)										translation efficiency (TE) levels (RPM)
			WT Air	WT ET	mhz9 Air	mhz9 ET	mRNA log2FC (ET/Air) in WT	P value for mRNA log2FC (ET/Air) in WT	FDR for mRNA log2FC (ET/Air) in WT	mRNA log2FC (ET/Air) in mhz9	P value for mRNA log2FC (ET/Air) in mhz9	FDR for mRNA log2FC (ET/Air) in mhz9	WT Air	WT ET	mhz9 Air	mhz9 ET	translational log2FC (ET/Air) in WT	P value for translational log2FC (ET/Air) in WT	FDR for translational log2FC (ET/Air) in WT	translational log2FC (ET/Air) in mhz9	P value for translational log2FC (ET/Air) in mhz9	FDR for translational log2FC (ET/Air) in mhz9	WT Air	WT ET	mhz9 Air	mhz9 ET	TE log2FC (ET/Air) in WT	P value for TE log2FC (ET/Air) in WT	FDR for TE log2FC (ET/Air) in WT	Differentially expressed gene at TE level in WT	TE log2FC (ET/Air) in mhz9	P value for TE log2FC (ET/Air) in mhz9	FDR for TE log2FC (ET/Air) in mhz9
LOC4341476	LOC_Os06g40360	EIN3-binding F-box protein 1 (OsEBF1)	329.426	915.646	136.753	228.325	1.47483	1.07263e-84	1.20532e-80	0.739515	8.85706e-49	7.93873e-46	244.593	569.371	109.136	206.199	1.21899	3.5557e-07	0.000237973	0.917908	2.57464e-06	0.0031515	0.742481	0.621825	0.798054	0.903097	-0.255846	0.0135535	0.107103	TRUE	0.178394	0.297145	0.701782
LOC4328647	LOC_Os02g10700	EIN3-binding F-box protein 1 (OsEBF2)	450.731	575.865	365.446	321.477	0.353465	8.70133e-06	0.00032058	-0.184943	5.74672e-05	0.00186058	212.729	241.244	170.769	142.166	0.181474	0.972793	1	-0.264461	0.164604	0.951151	0.471965	0.418924	0.467288	0.44223	-0.171991	0.368505	0.733928	FALSE	-0.0795177	0.409442	0.799392
LOC4333860	LOC_Os03g49990	DELLA protein SLR1-like	285.699	223.151	265.488	226.507	-0.356476	3.36087e-06	0.000138337	-0.229092	1.47367e-05	0.000560192	196.542	219.934	276.139	260.589	0.162235	0.91234	1	-0.0836195	0.575512	0.962347	0.687933	0.985584	1.04012	1.15047	0.518711	0.00630099	0.0675813	TRUE	0.145473	0.239795	0.636997
LOC9271913	LOC_Os01g69920	probable histidine kinase 3	177.38	194.292	174.345	163.27	0.131384	0.225337	0.684448	-0.0946908	0.205238	0.721558	82.6032	50.5548	91.8713	82.8549	-0.70835	0.00571291	0.0842927	-0.149028	0.559952	0.957436	0.465685	0.2602	0.52695	0.507473	-0.839734	0.0196358	0.134388	TRUE	-0.0543371	0.745054	0.964491
LOC4331811	LOC_Os03g08020	elongation factor 1-alpha-like（OseEF1α）	1371.91	1447.23	1425.08	1428.74	0.077105	0.455952	0.861749	0.00369182	0.205451	0.721558	2689.68	2678.98	2694.85	2700.71	-0.00575241	0.013376	0.13486	0.00313201	0.988823	0.999934	1.96053	1.85111	1.89101	1.89028	-0.0828574	0.160862	0.492906	FALSE	-0.00055981	0.943236	0.999802
LOC4337883	LOC_Os05g06770	ubiquitin-40S ribosomal protein S27a-2-like OsUBQ5)	365.969	373.798	392.66	402.565	0.0305398	0.92731	0.986018	0.0359399	0.0729709	0.447232	337.454	342.121	317.541	319.735	0.0198135	0.755667	1	0.00993582	0.977974	0.999934	0.922085	0.915255	0.80869	0.794245	-0.0107263	0.930371	0.982619	FALSE	-0.026004	0.891619	0.999802
LOC4336235	LOC_Os04g41229	transcription factor bHLH129	43.6595	76.9861	21.4279	29.1472	0.8183	1.34942e-12	1.67552e-10	0.443869	0.000141936	0.00402192	1.44616	35.313	7.109	12.2514	4.6099	0.00014997	0.0106133	0.785228	0.349724	0.951151	0.0331236	0.458693	0.331764	0.420328	3.7916	0.000290776	0.0108791	TRUE	0.341359	0.535134	0.875001
LOC4324420	LOC_Os01g52920	uncharacterized LOC4324420	52.0149	59.0682	50.155	45.4199	0.183458	0.142542	0.563203	-0.14307	0.220872	0.7423	28.2519	3.11928	17.4844	16.3288	-3.17906	0.000110678	0.00891113	-0.0986439	0.870095	0.997859	0.543151	0.0528081	0.348606	0.359508	-3.36252	0.000205585	0.00877198	TRUE	0.0444258	0.877622	0.999802
LOC4348488	LOC_Os10g22980	uncharacterized LOC4348488	64.1674	60.3895	62.9898	59.6517	-0.087543	0.295508	0.753916	-0.0785567	0.543261	0.935399	22.6439	3.11928	24.8688	34.6653	-2.85984	0.00114247	0.0348876	0.479154	0.271997	0.951151	0.352888	0.0516527	0.394806	0.581128	-2.77229	0.00235506	0.0380622	TRUE	0.55771	0.217039	0.608324
LOC4334391	LOC_Os03g57880	glucan endo-1,3-beta-glucosidase 8	41.0578	38.6614	43.0397	44.7962	-0.0867626	0.371624	0.812553	0.0577063	0.368386	0.856845	30.5063	4.67892	25.554	20.7867	-2.70486	0.000872588	0.0293528	-0.297891	0.540841	0.952307	0.743008	0.121023	0.593731	0.464028	-2.6181	0.000486129	0.0151784	TRUE	-0.355597	0.458429	0.832192
LOC4336879	LOC_Os04g51190	growth-regulating factor 3-like	78.6195	94.6877	68.2245	76.3313	0.268289	0.0124296	0.128434	0.161986	0.0106457	0.128124	28.6529	4.78097	20.4768	19.3151	-2.5833	0.00387941	0.0686645	-0.0842642	0.858627	0.997136	0.36445	0.050492	0.300139	0.253043	-2.85159	0.00159961	0.0306846	TRUE	-0.24625	0.60151	0.907047
LOC4352812	LOC_Os12g42420	uncharacterized LOC4352812	49.45	41.3036	47.132	39.4459	-0.259704	0.0268902	0.215925	-0.256832	0.0228732	0.218347	35.8837	6.34061	29.0974	13.6847	-2.50063	0.000513935	0.0212213	-1.08832	0.0425177	0.951151	0.725655	0.153512	0.617359	0.346924	-2.24093	0.0016723	0.0312301	TRUE	-0.83149	0.0251754	0.22851
LOC4344315	LOC_Os07g48430	probable apyrase 2	57.3059	63.4315	56.7402	55.3809	0.146515	0.253109	0.714081	-0.0349837	0.946957	0.997462	78.244	6.37462	51.4219	54.5785	-3.61757	1.0282e-05	0.00224701	0.0859523	0.812292	0.99176	1.36537	0.100496	0.906268	0.985513	-3.76408	1.52737e-06	0.000384504	TRUE	0.120936	0.676938	0.941106
LOC9269366	LOC_Os02g22810	SH3 domain-containing protein C23A1.17	90.8882	104.03	85.2847	97.497	0.194833	0.0694258	0.383926	0.193072	0.00142875	0.0276811	31.3686	7.17145	13.7553	14.2686	-2.12898	0.00343675	0.0638541	0.0528537	0.939592	0.999486	0.345134	0.0689365	0.161287	0.146349	-2.32382	0.000583137	0.0166819	TRUE	-0.140218	0.659552	0.934297
LOC4330152	LOC_Os02g43300	trihelix transcription factor GTL1	73.718	70.5312	63.728	57.4852	-0.0637544	0.39296	0.826986	-0.148739	0.145169	0.62257	41.7701	7.86623	20.384	18.9825	-2.40873	3.36176e-05	0.00425183	-0.102766	0.841065	0.994941	0.56662	0.111528	0.319859	0.330215	-2.34497	5.60231e-05	0.00406813	TRUE	0.0459723	0.925409	0.999802
LOC4339574	LOC_Os05g48330	aspartic proteinase NANA, chloroplast	37.4511	32.4227	52.0284	53.9597	-0.208004	0.0864139	0.435133	0.0525838	0.351316	0.842142	41.0096	8.73109	69.4218	63.4464	-2.23173	0.000594303	0.0232829	-0.12985	0.648872	0.975847	1.09502	0.26929	1.33431	1.17581	-2.02372	0.00358142	0.0483987	TRUE	-0.182434	0.451793	0.829347
LOC4337329	LOC_Os04g57200	heavy metal-associated isoprenylated plant protein 39	28.0969	26.7368	39.8698	45.3815	-0.0715826	0.523032	0.888482	0.186809	0.0310837	0.268235	9.48518	46.6727	28.4329	23.6103	2.29883	0.000272403	0.0146136	-0.268146	0.572736	0.962136	0.337588	1.74563	0.713144	0.520262	2.37041	0.000123796	0.00657087	TRUE	-0.454955	0.134598	0.487459
LOC4344387	LOC_Os07g49280	protein trichome birefringence-like 28	59.7481	63.5854	48.2765	53.8421	0.0898033	0.545774	0.896769	0.157414	0.0414496	0.31955	10.5511	47.1634	10.2841	28.8841	2.16027	0.000394609	0.0180581	1.48987	0.00898778	0.66901	0.176593	0.741732	0.213024	0.53646	2.07047	0.000184226	0.00832416	TRUE	1.33245	6.22489e-05	0.0116994
LOC4329955	LOC_Os02g39790	S-adenosylmethionine decarboxylase proenzyme-like	158.802	196.629	191.743	216.811	0.308247	0.000988126	0.0192603	0.177266	2.72878e-05	0.000966137	27.7699	11.0535	35.8749	24.2468	-1.32901	0.00160803	0.0422374	-0.565183	0.19395	0.951151	0.174871	0.0562153	0.187099	0.111833	-1.63726	0.00145715	0.029179	TRUE	-0.742449	0.000972382	0.0442608
LOC4344285	LOC_Os07g48090	CBL-interacting protein kinase 29-like	42.4317	47.6348	46.3644	55.0762	0.166873	0.227898	0.688504	0.248412	0.00189125	0.034595	12.5541	52.0804	17.5212	21.3036	2.05258	0.000160141	0.0109787	0.281994	0.60844	0.965971	0.295866	1.09333	0.377902	0.386802	1.88571	2.34673e-05	0.00232327	TRUE	0.0335821	0.89088	0.999802
LOC4325650	LOC_Os01g49830	AP2/ERF and B3 domain-containing protein Os01g0693400-like	36.3603	40.4443	32.1093	34.8376	0.153572	0.318093	0.771969	0.117656	0.181771	0.688514	40.7042	13.342	33.0121	30.8678	-1.60921	0.00188203	0.0459057	-0.0968928	0.819376	0.992128	1.11947	0.329885	1.02812	0.886048	-1.76278	0.000489384	0.0151784	TRUE	-0.214549	0.563282	0.888582
LOC4328690	LOC_Os02g11780	death-inducer obliterator 1	63.9699	73.5128	65.9172	60.3587	0.200602	0.115128	0.510359	-0.127095	0.232143	0.751188	41.8926	14.9016	37.8683	44.976	-1.49123	0.000532229	0.0217807	0.248164	0.511805	0.951151	0.65488	0.202708	0.574483	0.745146	-1.69183	0.000555278	0.0162477	TRUE	0.375259	0.0921871	0.408604
LOC4337365	LOC_Os04g57640	uncharacterized LOC4337365	61.0934	68.7486	59.6346	56.1208	0.170312	0.199622	0.649531	-0.0876138	0.489172	0.913138	67.537	15.8685	35.7084	39.4174	-2.08951	0.000117991	0.00926672	0.142571	0.724544	0.985758	1.10547	0.23082	0.598786	0.702367	-2.25982	6.43869e-05	0.00439778	TRUE	0.230184	0.327026	0.729609
LOC4336790	LOC_Os04g49570	glutamate receptor 3.1-like	87.6948	79.8128	92.1484	91.4634	-0.135872	0.123698	0.527556	-0.0107631	0.785055	0.977484	62.5191	18.1229	49.611	48.1944	-1.78648	5.82547e-05	0.00609446	-0.0417948	0.894104	0.999024	0.712917	0.227068	0.538382	0.526925	-1.65061	0.001411	0.0285472	TRUE	-0.0310317	0.835305	0.992082
LOC4349633	LOC_Os11g02830	probable serine/threonine-protein kinase PBL8	70.04	75.9399	63.1138	62.1856	0.11668	0.357591	0.800768	-0.0213755	0.920723	0.993091	29.5422	78.7303	21.9707	35.0457	1.41414	0.00134864	0.0384089	0.673655	0.137427	0.951151	0.42179	1.03674	0.348113	0.563566	1.29746	0.000637636	0.0176396	TRUE	0.69503	0.00525359	0.103596
LOC4346010	LOC_Os08g40090	plant intracellular Ras-group-related LRR protein 4-like	103.583	120.81	81.0935	94.8883	0.221953	0.036066	0.261889	0.226644	0.00020462	0.00551373	30.3838	73.2886	24.6286	38.7283	1.27029	0.00893849	0.107386	0.653053	0.123475	0.951151	0.293327	0.606643	0.303707	0.408147	1.04834	0.00307673	0.0441157	TRUE	0.426409	0.418275	0.806698
LOC4348215	LOC_Os10g10434	ribosomal RNA small subunit methyltransferase	46.106	52.1834	42.9192	44.6412	0.178636	0.173414	0.612109	0.0567519	0.379382	0.862869	60.0278	29.0404	38.7185	37.9219	-1.04757	0.00327038	0.0619097	-0.0299915	0.924963	0.999486	1.30195	0.556507	0.902125	0.849482	-1.2262	0.00067161	0.0180965	TRUE	-0.0867434	0.714714	0.954856
LOC4331300	LOC_Os03g01270	expansin-B7-like	55.1232	83.0387	49.8427	62.9007	0.591124	3.35273e-07	1.70474e-05	0.335693	1.89784e-05	0.000701088	63.9049	34.5502	66.7447	67.4377	-0.887233	0.00244279	0.0525969	0.0149021	0.967143	0.999934	1.15931	0.416073	1.33911	1.07213	-1.47836	0.000165385	0.00777178	TRUE	-0.320791	0.0633752	0.346807
LOC4334125	LOC_Os03g53950	protein STRICTOSIDINE SYNTHASE-LIKE 3	71.12	71.4531	60.5013	63.3082	0.00674116	0.875748	0.980698	0.0654258	0.268782	0.786894	39.1562	82.9866	45.8804	39.7405	1.08364	0.00575685	0.0846402	-0.20727	0.569852	0.960837	0.550566	1.16141	0.758337	0.62773	1.0769	0.00251658	0.03949	TRUE	-0.272696	0.277752	0.683504
LOC4339191	LOC_Os05g41480	probable sugar phosphate/phosphate translocator At4g32390	223.678	228.896	221.179	219.966	0.0332683	0.896185	0.98394	-0.00793474	0.657206	0.962796	101.588	42.6205	77.6933	76.9637	-1.25311	2.05649e-05	0.00335354	-0.0136113	0.955388	0.999934	0.454169	0.1862	0.351268	0.349889	-1.28638	1.33044e-05	0.00156928	TRUE	-0.0056766	0.958982	0.999802
LOC4348874	LOC_Os10g33370	3-ketoacyl-CoA synthase 12	185.24	168.292	190.202	201.257	-0.138426	0.065317	0.372249	0.0815049	0.0226762	0.217074	142.224	44.8409	113.901	113.534	-1.66527	1.24377e-07	0.000133187	-0.00466311	0.968367	0.999934	0.767782	0.266447	0.598842	0.564122	-1.52685	4.68403e-08	3.75191e-05	TRUE	-0.086168	0.457323	0.831679
LOC4327723	LOC_Os01g42294	probable inactive receptor kinase At2g26730	151.006	130.644	145.186	135.88	-0.208961	0.00932972	0.105924	-0.0955706	0.262557	0.779384	128.02	46.7067	123.74	108.786	-1.45466	2.67109e-05	0.00371467	-0.185818	0.395587	0.951151	0.847779	0.35751	0.852285	0.800603	-1.2457	0.000383204	0.0129822	TRUE	-0.0902476	0.568036	0.890482
LOC4325199	LOC_Os01g07520	class E vacuolar protein-sorting machinery protein HSE1	83.6493	84.4531	84.7889	81.3138	0.0137984	0.930632	0.986018	-0.0603746	0.658924	0.962803	110.849	47.2654	66.0066	70.1201	-1.22974	2.87182e-05	0.00386388	0.0872179	0.774814	0.991153	1.32516	0.559664	0.778482	0.862339	-1.24353	1.02358e-05	0.0013517	TRUE	0.147593	0.434687	0.81789
LOC4332711	LOC_Os03g20980	uncharacterized LOC4332711	91.6417	90.7226	99.0708	93.9611	-0.014542	0.707881	0.945767	-0.0763958	0.480589	0.909684	92.9713	48.0282	54.986	57.1987	-0.952904	0.00120428	0.0359215	0.0569198	0.881197	0.997963	1.01451	0.529396	0.555017	0.608749	-0.938362	0.000804574	0.0200824	TRUE	0.133316	0.717857	0.955199
LOC4340691	LOC_Os06g14810	3-ketoacyl-CoA synthase 6	137.944	124.375	126.227	138.08	-0.14938	0.0530011	0.331605	0.129485	0.00552983	0.0794039	209.218	53.504	164.128	177.179	-1.96729	1.15768e-06	0.000538995	0.11038	0.587006	0.96461	1.51669	0.430182	1.30026	1.28316	-1.81791	1.14495e-13	1.00881e-09	TRUE	-0.0191053	0.947514	0.999802
LOC9271802	LOC_Os01g68320	DEAD-box ATP-dependent RNA helicase 30-like	236.777	250.041	225.056	216.08	0.0786343	0.556945	0.90172	-0.0587186	0.522983	0.928146	60.9441	171.415	81.4431	115.718	1.49193	2.37119e-05	0.00356466	0.506753	0.037524	0.951151	0.25739	0.685547	0.361879	0.535535	1.4133	0.000132469	0.0068974	TRUE	0.565471	0.00848219	0.130902
LOC4332108	LOC_Os03g12290	glutamine synthetase cytosolic isozyme 1-2-like	75.0368	70.1005	62.1615	61.7901	-0.0981727	0.235432	0.697052	-0.00864509	0.799974	0.98015	347.762	233.869	224.161	223.349	-0.572403	0.000253525	0.0140617	-0.00523993	0.968434	0.999934	4.63456	3.33619	3.60611	3.61464	-0.47423	0.000995156	0.023166	TRUE	0.00340515	0.997041	0.999802
LOC4336306	LOC_Os04g42250	hydroxycinnamoyltransferase 1-like	214.186	206.86	184.17	182.711	-0.0502121	0.385635	0.821961	-0.0114733	0.723188	0.971862	137.627	71.6609	92.0938	84.9295	-0.94151	8.51966e-06	0.00195496	-0.116839	0.640777	0.97411	0.64256	0.346422	0.500047	0.464828	-0.891298	4.23472e-05	0.00343891	TRUE	-0.105366	0.453439	0.830057
LOC4332226	LOC_Os03g14030	thaumatin-like protein 1	279.439	214.482	273.143	266.958	-0.381678	1.62564e-06	7.32157e-05	-0.0330436	0.929424	0.994266	170.897	74.1875	196.949	169.902	-1.20388	4.69862e-07	0.000290275	-0.213116	0.232703	0.951151	0.611572	0.345892	0.721047	0.636438	-0.822204	0.00062717	0.01749	TRUE	-0.180073	0.0615802	0.343062
LOC4325480	LOC_Os01g04814	protein SUPPRESSOR OF K(+) TRANSPORT GROWTH DEFECT 1	127.182	138.235	134.57	143.899	0.120232	0.273918	0.733401	0.0967002	0.0239389	0.225611	101.391	204.235	116.796	139.355	1.01031	0.000552385	0.0222373	0.254771	0.222497	0.951151	0.79721	1.47745	0.867922	0.968422	0.890077	2.24703e-05	0.00223713	TRUE	0.158071	0.529551	0.872313
LOC4346344	LOC_Os08g45030	ABC transporter B family member 1	161.108	168.414	133.774	137.463	0.0639794	0.634172	0.924616	0.0392393	0.230893	0.749972	178.149	110.229	174.462	165.947	-0.692575	0.000290137	0.0150229	-0.0721955	0.682782	0.979697	1.10577	0.654515	1.30416	1.20721	-0.756554	0.000300191	0.0111323	TRUE	-0.111435	0.566781	0.889956
LOC4341944	LOC_Os06g48200	probable xyloglucan endotransglucosylase/hydrolase protein 25	180.203	188.113	139.499	182.393	0.061975	0.653969	0.930151	0.386794	2.06512e-15	3.05818e-13	409.167	313.838	335.616	331.13	-0.382672	0.0016227	0.0424244	-0.0194156	0.893864	0.999024	2.27059	1.66835	2.40587	1.81548	-0.444647	0.00216553	0.0365958	TRUE	-0.40621	0.0577608	0.333292
LOC4336294	LOC_Os04g42090	S-adenosylmethionine decarboxylase proenzyme-like	847.435	882.578	918.784	998.365	0.0586208	0.620403	0.920486	0.119842	8.08689e-08	4.83227e-06	301.917	175.025	226.47	262.998	-0.786594	8.32066e-07	0.000445502	0.215731	0.188059	0.951151	0.356272	0.198311	0.246489	0.263429	-0.845215	2.64043e-09	3.10197e-06	TRUE	0.0958895	0.554005	0.884069
LOC9270554	LOC_Os05g41510	transcription elongation factor SPT6-like	204.009	232.829	231.892	215.845	0.190634	0.079612	0.416218	-0.103458	0.105074	0.543397	260.866	177.483	210.866	242.709	-0.555627	0.000508779	0.0210548	0.202904	0.225825	0.951151	1.2787	0.762291	0.909329	1.12446	-0.746261	0.00339002	0.0470385	TRUE	0.306362	0.0191477	0.19905
LOC4326273	LOC_Os01g16450	peroxidase 24	271.141	421.221	178.136	271.67	0.635535	2.30535e-15	4.21223e-13	0.608879	2.28872e-42	1.44359e-39	268.982	215.663	236.293	312.487	-0.31873	0.0135293	0.13561	0.403219	0.00948529	0.680863	0.992038	0.511995	1.32648	1.15024	-0.954264	0.000929356	0.0221612	TRUE	-0.20566	0.0377561	0.275227
LOC4332506	LOC_Os03g18130	asparagine synthetase [glutamine-hydrolyzing] 1-like	237.898	286.857	181.427	227.721	0.269984	0.00353141	0.0508098	0.327876	5.0137e-14	6.61886e-12	739.779	723.664	565.124	681.941	-0.0317742	0.0988833	0.409254	0.271081	0.0203125	0.873548	3.10964	2.52274	3.11488	2.99464	-0.301759	0.00317754	0.045091	TRUE	-0.0567956	0.760357	0.969149
LOC4332864	LOC_Os03g23950	beta-adaptin-like protein C	224.519	260.458	211.228	222.72	0.214212	0.0203625	0.181095	0.0764262	0.0298702	0.261415	437.481	362.085	288.86	318.591	-0.272895	0.00202712	0.0477079	0.141337	0.35126	0.951151	1.94853	1.39018	1.36752	1.43046	-0.487107	0.000926886	0.0221322	TRUE	0.0649111	0.620974	0.917422
LOC4345242	LOC_Os08g22354	polyadenylate-binding protein 2	343.507	363.996	338.111	329.459	0.0835815	0.429217	0.84907	-0.0374007	0.847212	0.983464	391.386	584.919	213.122	236.66	0.579647	0.00176003	0.0441314	0.15114	0.37345	0.951151	1.13938	1.60694	0.63033	0.71833	0.496065	9.0649e-05	0.00537034	TRUE	0.188541	0.0816309	0.3879
LOC4340128	LOC_Os06g05550	GDSL esterase/lipase APG	337.127	324.106	311.685	365.652	-0.0568296	0.302246	0.759469	0.230385	7.97797e-10	6.50071e-08	470.188	280.235	480.778	448.787	-0.746601	4.04502e-06	0.00121445	-0.0993414	0.428683	0.951151	1.39469	0.864641	1.54251	1.22736	-0.689771	1.08489e-05	0.00138824	TRUE	-0.329726	0.0725444	0.368752
LOC4349913	LOC_Os11g07280	coatomer subunit beta-1-like	289.953	305.821	298.708	297.869	0.0768695	0.507694	0.882483	-0.00405402	0.554386	0.939048	479.075	397.806	354.772	353.912	-0.268187	0.000653019	0.0248217	-0.00350076	0.962781	0.999934	1.65225	1.30078	1.18769	1.18815	-0.345057	0.00366007	0.0491224	TRUE	0.000553255	0.948277	0.999802
LOC4335226	LOC_Os04g16450	probable aquaporin PIP2-6	508.785	385.17	424.051	404.608	-0.401559	5.80611e-08	3.42484e-06	-0.0677146	0.314346	0.819552	540.929	299.631	343.454	299.951	-0.852252	3.72896e-08	7.98619e-05	-0.195389	0.169269	0.951151	1.06318	0.777918	0.809935	0.741338	-0.450693	0.000214458	0.00901572	TRUE	-0.127674	0.167467	0.540389
LOC9271676	LOC_Os04g43760	phenylalanine ammonia-lyase-like	354.612	320.112	353.522	304.476	-0.147664	0.0310637	0.237377	-0.215471	4.00293e-06	0.000174794	731.027	503.104	900.703	794.46	-0.53907	2.23141e-06	0.000823953	-0.181076	0.0815569	0.951151	2.06148	1.57165	2.5478	2.60927	-0.391406	0.000303858	0.0111787	TRUE	0.0343948	0.802914	0.983416
LOC4345261	LOC_Os08g23180	fasciclin-like arabinogalactan protein 1	465.531	400.074	484.528	487.991	-0.218611	0.00225545	0.0365194	0.0102742	0.24414	0.76023	473.569	576.815	614.184	579.881	0.284534	0.349741	0.844352	-0.0829133	0.4649	0.951151	1.01726	1.44177	1.26759	1.1883	0.503145	0.000516771	0.0156201	TRUE	-0.0931876	0.174947	0.551388
LOC4344590	LOC_Os08g03640	60S acidic ribosomal protein P0-like	516.778	528.968	548.813	555.091	0.0336343	0.895646	0.983666	0.0164079	0.160531	0.651745	572.344	412.387	512.946	552.308	-0.472883	7.72634e-06	0.00181174	0.106667	0.391775	0.951151	1.10752	0.779607	0.934646	0.994987	-0.506518	0.000576276	0.0166573	TRUE	0.0902587	0.159842	0.529972
LOC4340941	LOC_Os06g22960	probable aquaporin TIP2-2	994.057	774.918	1104.1	1231.99	-0.359285	5.02838e-07	2.45136e-05	0.158123	1.29173e-10	1.15173e-08	884.801	505.577	1104.02	1043.68	-0.807424	1.48107e-09	9.51589e-06	-0.0810894	0.400099	0.951151	0.890091	0.652426	0.999931	0.84715	-0.448139	3.02995e-05	0.00278092	TRUE	-0.239212	0.000318357	0.0240524
LOC4328018	LOC_Os02g01590	sucrose:sucrose 1-fructosyltransferase	762.643	652.913	671.204	608.898	-0.224117	0.00149281	0.0265213	-0.140551	0.000991234	0.0208147	929.75	543.008	1013.51	828.884	-0.77587	1.95788e-07	0.000170068	-0.290124	0.00453691	0.492826	1.21912	0.83167	1.50999	1.36128	-0.551753	0.00183243	0.033119	TRUE	-0.149572	0.140864	0.49757
LOC4347402	LOC_Os09g30412	heat shock protein 81-2-like	905.422	1074.01	840.949	861.144	0.246342	0.00195293	0.0326078	0.0342359	0.0280671	0.250778	1192.86	1149.04	1198.65	1242.53	-0.0540034	0.00776362	0.099932	0.0518663	0.60605	0.965971	1.31747	1.06986	1.42536	1.44288	-0.300345	0.00127457	0.0269634	TRUE	0.0176304	0.804106	0.983416
LOC112937964	#N/A	lnc_RNA LOC112937964	0.336246	0.184395	0.338544	0.40231	-0.866715	0.479311	NA	0.248965	0.783522	NA	23.7431	53.4019	12.8875	6.41284	1.16938	0.0946689	0.398864	-1.00694	0.223522	0.951151	70.6125	289.606	38.0674	15.9401	2.0361	0.168436	0.503445	FALSE	-1.2559	0.138321	0.493498
LOC4325058	LOC_Os01g63970	sialyltransferase-like protein 1	13.132	14.3211	11.4214	8.72444	0.125064	0.583127	0.910272	-0.3886	0.0680295	0.429567	5.17373	6.23856	7.75428	0.29432	0.270006	0.705382	1	-4.71954	0.0189467	0.873548	0.39398	0.435619	0.678928	0.0337351	0.144943	0.838564	0.956575	FALSE	-4.33094	0.0040376	0.0920853
LOC9266673	LOC_Os04g59600	proteinaceous RNase P 1, chloroplastic/mitochondrial-like	27.1838	22.7115	27.8013	23.9163	-0.259324	0.0508748	0.323715	-0.217156	0.125165	0.586237	0.482053	6.23856	11.0974	8.47308	3.69395	0.145613	0.502776	-0.389263	0.616047	0.967526	0.0177331	0.274687	0.399169	0.35428	3.95327	0.06036	0.275897	FALSE	-0.172108	0.769751	0.971752
LOC4340525	LOC_Os06g11860	ethylene-responsive transcription factor RAP2-13	53.2398	60.3281	44.8274	45.3604	0.180323	0.146378	0.569645	0.017053	0.622802	0.956054	4.99713	6.37462	0.553988	4.97952	0.35124	0.519923	1	3.16808	0.172611	0.951151	0.0938608	0.105666	0.0123582	0.109777	0.170916	0.629912	0.879693	FALSE	3.15103	0.00529085	0.103596
LOC9267298	LOC_Os02g27594	lnc_RNA LOC9267298	45.4366	50.9239	41.4732	37.8968	0.164487	0.218636	0.67549	-0.130104	0.33696	0.83108	2.89232	9.35783	1.97579	0.579071	1.69395	0.414417	0.941913	-1.77062	0.576293	0.962583	0.0636562	0.183761	0.0476401	0.0152802	1.52946	0.544996	0.86498	FALSE	-1.64051	0.153231	0.518145
LOC4343730	LOC_Os07g39390	proline-rich receptor-like protein kinase PERK2	89.5545	98.375	83.5847	87.4961	0.135526	0.284662	0.743504	0.0659794	0.176097	0.678633	3.85643	0.796828	4.65288	7.56142	-2.27492	0.302226	0.768138	0.700533	0.532863	0.951151	0.0430623	0.0080999	0.0556666	0.08642	-2.41045	0.283539	0.643633	FALSE	0.634553	0.201055	0.58807
LOC4349783	#N/A	uncharacterized LOC4349783	19.3781	19.5459	19.5503	17.5451	0.0124432	0.947739	0.99028	-0.156122	0.382194	0.864118	11.2305	0.796828	6.81281	6.11852	-3.81701	0.0237844	0.185952	-0.155067	0.885595	0.998394	0.579545	0.0407669	0.348476	0.348731	-3.82945	0.078888	0.328961	FALSE	0.00105471	0.98955	0.999802
LOC9267619	#N/A	UDP-glucose:2-hydroxyflavanone C-glucosyltransferase-like	3.52155	3.44209	4.06463	3.40255	-0.0329256	0.873028	0.979797	-0.256507	0.489132	NA	2.003	0.796828	3.15742	4.69955	-1.32982	0.574229	1	0.573776	0.719876	0.98504	0.568782	0.231495	0.776805	1.38119	-1.29689	0.591678	NA	FALSE	0.830282	0.508568	0.861807
LOC4327055	LOC_Os01g57420	diacylglycerol kinase 5	21.7048	16.3499	22.4434	18.2542	-0.408729	0.00760062	0.0915676	-0.298066	0.0514654	0.362921	15.569	0.796828	5.28053	3.50792	-4.28826	0.00155534	0.0416444	-0.590067	0.677437	0.979697	0.717306	0.0487359	0.235281	0.192171	-3.87953	0.0170839	0.123941	TRUE	-0.292001	0.603188	0.908185
LOC112937619	LOC_Os01g70080	disease resistance protein RPP13-like	3.79637	5.10158	4.24779	4.48432	0.426326	0.187731	0.634256	0.0781756	0.729899	NA	0.964106	7.7982	8.73258	0.868607	3.01588	0.198926	0.599363	-3.32963	0.0327395	0.951151	0.253955	1.52858	2.05579	0.193699	2.58955	0.317451	0.68221	FALSE	-3.40781	0.00314759	0.0801093
LOC4329202	LOC_Os02g22374	lnc_RNA LOC4329202	24.0691	25.3851	25.5859	22.6163	0.076797	0.715709	0.948315	-0.177982	0.249463	0.765022	4.94307	9.35783	1.38497	0.873391	0.920768	0.953741	1	-0.665156	0.827653	0.993151	0.20537	0.368636	0.0541303	0.0386177	0.843971	0.791861	0.939996	FALSE	-0.487174	0.599171	0.906399
LOC9272159	LOC_Os10g20480	uncharacterized LOC9272159	80.0694	102.156	73.9233	68.6471	0.35145	0.167571	0.604079	-0.10683	0.334491	0.829529	7.00013	1.55964	1.38497	1.15814	-2.16617	0.0726729	0.34819	-0.258043	0.927001	0.999486	0.0874257	0.0152672	0.0187352	0.016871	-2.51762	0.0352245	0.196308	TRUE	-0.151212	0.815625	0.987086
LOC112938298	LOC_Os03g12670	lnc_RNA LOC112938298	1459.93	1333.92	1211.07	1141.32	-0.130235	0.039013	0.274594	-0.0855736	0.0440228	0.329468	3.42212	11.9524	1.21846	5.2547	1.80434	0.0310146	0.218114	2.10855	0.268821	0.951151	0.00234403	0.0089604	0.00100611	0.00460404	1.93457	0.460234	0.820542	FALSE	2.19412	0.00509668	0.102521
LOC4328218	LOC_Os02g04130	uncharacterized LOC4328218	4.99042	10.9103	8.77318	11.0156	1.12846	5.97538e-06	0.000232027	0.328375	0.0779069	0.464063	1.34434	1.55964	10.3017	10.8229	0.214312	0.851228	1	0.0711997	0.918789	0.999352	0.269384	0.142951	1.17423	0.982504	-0.914148	0.428067	0.79274	FALSE	-0.257175	0.723151	0.95729
LOC9269466	LOC_Os09g32169	basic proline-rich protein	71.8028	61.7104	56.034	54.7898	-0.218527	0.0342475	0.252851	-0.032396	0.972953	0.998282	1.44616	10.9175	14.6615	1.76592	2.91634	0.194941	0.592142	-3.05354	0.00274118	0.404523	0.0201407	0.176915	0.261654	0.0322308	3.13487	0.146773	0.470278	FALSE	-3.02114	0.0280467	0.242171
LOC9267197	LOC_Os07g10810	RNA-binding protein 25	17.8222	17.0876	16.9013	15.9953	-0.0607241	0.631901	0.923905	-0.0794832	0.744953	0.972803	9.55996	4.78097	1.49546	7.02062	-0.999703	0.357694	0.855934	2.23101	0.153821	0.951151	0.536409	0.279792	0.088482	0.438918	-0.938978	0.463131	0.822629	FALSE	2.31049	0.002331	0.0694194
LOC9267158	LOC_Os04g37430	putative lipoxygenase 5	9.45703	9.80374	10.7447	10.6426	0.0519437	0.895611	0.983666	-0.0137746	0.93406	0.995399	7.61103	1.55964	11.7987	4.98909	-2.28688	0.168756	0.544963	-1.24178	0.16865	0.951151	0.804801	0.159086	1.0981	0.468787	-2.33882	0.213265	0.563188	FALSE	-1.22801	0.149027	0.511949
LOC4341357	LOC_Os06g37510	tetraspanin-2	10.2868	9.95749	10.068	9.56079	-0.0469379	0.740959	0.955382	-0.0745813	0.819299	0.981951	1.92821	7.96828	3.74824	6.47504	2.047	0.147833	0.506113	0.788676	0.545752	0.953753	0.187446	0.80023	0.372291	0.67725	2.09394	0.312209	0.67607	FALSE	0.863257	0.647455	0.928291
LOC4332148	LOC_Os03g12879	atherin	8.90598	8.35926	9.2671	8.53705	-0.0913981	0.616977	0.919858	-0.11838	0.675407	0.966976	1.92821	3.11928	6.81281	9.65993	0.693948	0.945137	1	0.503762	0.581068	0.964129	0.216508	0.373152	0.735161	1.13153	0.785346	0.816745	0.94937	FALSE	0.622142	0.276859	0.682543
LOC4347137	LOC_Os09g26370	uncharacterized LOC4347137	60.1636	53.905	53.2326	56.7165	-0.158474	0.153612	0.581582	0.0914585	0.160456	0.651745	3.04189	4.78097	2.04945	2.34978	0.652336	0.548035	1	0.197289	0.936761	0.999486	0.0505602	0.0886926	0.0384999	0.0414302	0.81081	0.550331	0.865984	FALSE	0.105831	0.912102	0.999802
LOC4329950	LOC_Os02g39710	zinc finger protein CONSTANS-LIKE 3	12.9765	13.6146	7.14258	7.1776	0.0692502	0.810543	0.969174	0.00705696	0.874207	0.987055	11.59	30.8722	2.36327	18.0278	1.41343	0.0323996	0.22374	2.93136	0.00102356	0.246567	0.893149	2.26758	0.330871	2.51167	1.34418	0.0407725	0.216674	TRUE	2.92431	0.000914465	0.0428103
LOC4350847	LOC_Os11g38330	uncharacterized LOC4350847	148.856	126.71	142.697	120.316	-0.232384	0.0038322	0.0543032	-0.246117	0.00024648	0.00638566	2.89232	4.78097	2.4001	4.66128	0.725076	0.32245	0.799222	0.957632	0.571901	0.962136	0.0194304	0.0377316	0.0168196	0.0387418	0.95746	0.101304	0.385401	FALSE	1.20375	0.0536932	0.321668
LOC112936022	LOC_Os06g10440	uncharacterized LOC112936022	15.7074	16.227	12.7764	12.7451	0.0469507	0.889427	0.981951	-0.00353794	0.882309	0.988619	4.1826	29.4826	4.92988	2.62974	2.8174	0.0057399	0.0844682	-0.906629	0.569721	0.960837	0.266281	1.81688	0.385858	0.206334	2.77044	0.306568	0.670764	FALSE	-0.903091	0.16732	0.540107
LOC112938193	LOC_Os03g19600	glycine-rich cell wall structural protein-like	3.00142	3.59565	3.17129	4.51972	0.260607	0.505483	0.882159	0.511163	0.101417	NA	140.844	107.805	145.525	155.751	-0.385679	0.10185	0.41633	0.0979697	0.617507	0.967526	46.9259	29.982	45.8884	34.4603	-0.646286	0.243475	0.598305	FALSE	-0.413193	0.229195	0.623089
LOC107278970	#N/A	uncharacterized LOC107278970	20.3006	20.1916	18.9951	16.6192	-0.00776425	0.851022	0.976806	-0.19278	0.285356	0.798835	3.04189	11.1556	4.89305	4.11091	1.87473	0.10493	0.422775	-0.251274	0.848364	0.997022	0.149842	0.552486	0.257595	0.24736	1.88249	0.402739	0.766919	FALSE	-0.0584945	0.919522	0.999802
LOC4352924	LOC_Os12g44320	G-type lectin S-receptor-like serine/threonine-protein kinase At5g35370	8.32747	9.12755	11.2988	10.0232	0.132349	0.623541	0.921337	-0.172816	0.451559	0.901214	13.1109	3.11928	13.4783	12.8687	-2.07149	0.0150742	0.144512	-0.0667682	0.915416	0.999352	1.57442	0.341743	1.1929	1.28389	-2.20384	0.0181729	0.128871	TRUE	0.106048	0.821918	0.988947
LOC4330433	LOC_Os02g47210	polyamine transporter PUT1-like	50.5645	33.9599	57.6947	49.5035	-0.574292	2.47279e-06	0.000105253	-0.220908	0.0264267	0.243112	21.9375	3.18731	42.9839	34.3853	-2.78298	0.00306783	0.0596055	-0.322005	0.393785	0.951151	0.433851	0.0938552	0.745024	0.694604	-2.20869	0.0258226	0.160002	TRUE	-0.101097	0.760035	0.969141
LOC4334522	LOC_Os03g59450	sugar phosphate exchanger 3	22.2556	25.4157	22.5979	23.6718	0.191551	0.249248	0.711036	0.0669807	0.460388	0.90261	8.08677	3.18731	11.8355	24.8019	-1.34322	0.292223	0.752097	1.06733	0.0684543	0.951151	0.363359	0.125407	0.523745	1.04774	-1.53478	0.437358	0.80086	FALSE	1.00034	0.0061137	0.110982
LOC4336429	#N/A	protein PELPK1	5.57219	4.33328	9.14341	6.09199	-0.362787	0.185278	0.630343	-0.585818	0.0206681	0.203584	12.7785	3.18731	11.3184	7.6284	-2.0033	0.115177	0.445447	-0.569215	0.484213	0.951151	2.29325	0.735543	1.23787	1.2522	-1.64051	0.304985	0.669463	FALSE	0.0166033	0.99843	0.999802
LOC4331436	LOC_Os03g02900	B3 domain-containing protein Os03g0120900-like	13.4733	12.5696	16.5646	12.4699	-0.100171	0.520006	0.88676	-0.409657	0.0211699	0.207138	8.56883	6.23856	9.08479	3.22317	-0.457885	0.331096	0.813247	-1.49497	0.182236	0.951151	0.635985	0.496322	0.548446	0.258477	-0.357715	0.749974	0.922688	FALSE	-1.08532	0.240214	0.637494
LOC9268766	LOC_Os09g22460	uncharacterized LOC9268766	175.541	181.568	179.025	165.064	0.0487087	0.768682	0.961732	-0.117132	0.0864859	0.493386	3.65279	6.23856	6.44452	6.42241	0.772213	0.91448	1	-0.00495852	0.979559	0.999934	0.0208088	0.0343593	0.0359979	0.0389086	0.723504	0.812701	0.948386	FALSE	0.112174	0.924892	0.999802
LOC107281829	LOC_Os08g04470	U-box domain-containing protein 8	13.6187	13.3074	13.3034	14.08	-0.0333585	0.770914	0.962903	0.0818512	0.703985	0.96938	3.93121	8.76511	18.2049	7.86531	1.1568	0.192764	0.588086	-1.21075	0.0840923	0.951151	0.288662	0.658662	1.36844	0.558616	1.19016	0.29659	0.659247	FALSE	-1.2926	0.0168954	0.185712
LOC4348637	LOC_Os10g28210	uncharacterized LOC4348637	20.9415	17.5173	21.3061	21.0404	-0.25759	0.0838619	0.427769	-0.0181031	0.934678	0.995399	8.03902	12.7152	3.96921	12.1988	0.661466	0.383236	0.894532	1.61981	0.08605	0.951151	0.383879	0.725868	0.186295	0.579779	0.919056	0.226065	0.578441	FALSE	1.63791	0.121595	0.464244
LOC4337994	LOC_Os05g08970	FACT complex subunit SSRP1-B-like	5.78558	6.60754	5.72667	5.01249	0.191652	0.51956	0.88663	-0.192171	0.540541	NA	13.4434	8.76511	8.40112	4.36217	-0.617057	0.677179	1	-0.945535	0.381907	0.951151	2.32361	1.32653	1.46702	0.870261	-0.808709	0.626703	0.879184	FALSE	-0.753364	0.238017	0.63439
LOC4329181	LOC_Os02g21920	uncharacterized LOC4329181	53.4414	57.4085	68.1332	76.6967	0.103307	0.484849	0.874379	0.170805	0.0079331	0.104004	4.89532	30.2795	24.3164	19.0016	2.62887	0.00245669	0.0527195	-0.355805	0.489505	0.951151	0.0916016	0.527439	0.356894	0.24775	2.52556	0.152584	0.480062	FALSE	-0.52661	0.0485285	0.307153
LOC4338943	LOC_Os05g37400	uncharacterized LOC4338943	30.7737	36.6949	32.0482	30.0706	0.253881	0.08244	0.424263	-0.0918932	0.584774	0.947506	7.22448	27.5148	5.02272	10.495	1.92924	0.0990517	0.409674	1.06317	0.276161	0.951151	0.234761	0.749826	0.156724	0.349014	1.67536	0.322918	0.688417	FALSE	1.15506	0.254544	0.655481
LOC4333619	LOC_Os03g45410	TATA-binding protein 2-like	17.9094	17.6404	16.6866	15.7506	-0.0218346	0.786272	0.966463	-0.0832831	0.727015	0.972038	19.7786	6.23856	5.46467	7.01105	-1.66466	0.0146551	0.141977	0.359496	0.73727	0.986274	1.10437	0.353652	0.327489	0.44513	-1.64282	0.0636029	0.285411	FALSE	0.442779	0.386108	0.782972
LOC4338796	LOC_Os05g34260	uncharacterized LOC4338796	240.514	258.123	231.125	216.085	0.101937	0.353067	0.798298	-0.0970748	0.142199	0.618019	11.9225	5.5778	13.2942	8.21704	-1.09592	0.401199	0.921069	-0.694103	0.357784	0.951151	0.0495708	0.021609	0.0575194	0.0380269	-1.19785	0.365939	0.731577	FALSE	-0.597028	0.345183	0.746843
LOC4326064	LOC_Os01g71670	uncharacterized LOC4326064	20.6274	16.1652	26.291	31.9298	-0.35167	0.0276095	0.219887	0.280335	0.00816537	0.10615	34.3564	5.5778	13.9026	21.2844	-2.62281	0.00397823	0.0695375	0.614441	0.294058	0.951151	1.66557	0.345049	0.528798	0.666601	-2.27114	0.065958	0.292776	FALSE	0.334106	0.311908	0.715671
LOC4348946	LOC_Os10g34470	uncharacterized protein YpgQ	28.993	32.6994	29.404	28.679	0.173561	0.255745	0.71648	-0.0360172	0.956549	0.997934	5.75761	7.7982	11.7059	11.6675	0.437671	0.841425	1	-0.00472989	0.99023	0.999934	0.198586	0.238481	0.398104	0.406832	0.264111	0.96619	0.993224	FALSE	0.0312873	0.958735	0.999802
LOC4345570	LOC_Os08g31940	uncharacterized LOC4345570	45.4091	42.4417	44.2422	41.9256	-0.0975011	0.322064	0.7762	-0.0775902	0.614856	0.955091	14.075	18.8177	6.00102	11.0646	0.418952	0.953244	1	0.882665	0.330181	0.951151	0.309961	0.443378	0.13564	0.263909	0.516453	0.661887	0.887607	FALSE	0.960255	0.0518173	0.317018
LOC4347158	LOC_Os09g26660	respiratory burst oxidase homolog protein E	53.95	57.1312	49.4456	47.8309	0.082657	0.595163	0.913453	-0.0478981	0.839025	0.98257	39.7004	6.30659	32.2755	42.6502	-2.65422	0.00577116	0.0847225	0.402111	0.319398	0.951151	0.735874	0.110388	0.652748	0.891686	-2.73688	0.0434225	0.224331	TRUE	0.450009	0.303851	0.709392
LOC4324062	LOC_Os01g06600	acyl-coenzyme A oxidase 4, peroxisomal	47.7018	46.2523	46.8918	48.6779	-0.0445205	0.564191	0.903541	0.053931	0.400886	0.876691	27.1923	6.37462	33.2538	45.3876	-2.09279	0.0455952	0.270634	0.448779	0.248762	0.951151	0.570047	0.137823	0.70916	0.932407	-2.04827	0.11633	0.417681	FALSE	0.394848	0.551104	0.882136
LOC9269664	LOC_Os09g31454	uncharacterized LOC9269664	30.7922	26.7063	25.3077	25.4039	-0.205383	0.104805	0.483157	0.00547347	0.78012	0.977434	16.4646	6.37462	18.8885	11.3445	-1.36895	0.300443	0.765615	-0.735514	0.245186	0.951151	0.5347	0.238694	0.746354	0.446566	-1.16357	0.549956	0.865984	FALSE	-0.740988	0.15261	0.517637
LOC4350186	LOC_Os11g14070	uncharacterized LOC4350186	23.1173	42.2575	16.2866	19.8336	0.870233	2.32137e-10	2.10364e-08	0.284263	0.031883	0.272437	11.8954	17.156	6.64631	16.5897	0.528306	0.92749	1	1.31966	0.0769117	0.951151	0.514569	0.405988	0.408084	0.83644	-0.341926	0.781298	0.935011	FALSE	1.0354	0.108881	0.441424
LOC4326356	#N/A	uncharacterized LOC4326356	19.2823	18.1323	15.485	15.0688	-0.0887112	0.499616	0.879504	-0.0393074	0.949601	0.997462	12.5334	23.7007	13.3502	6.70238	0.919156	0.301553	0.767055	-0.994115	0.211105	0.951151	0.649996	1.3071	0.862134	0.444784	1.00787	0.634771	0.880159	FALSE	-0.954807	0.248415	0.64734
LOC4343353	LOC_Os07g32630	anthocyanidin 3-O-glucosyltransferase 2	14.411	6.7304	21.4302	16.0582	-1.09841	1.02651e-06	4.74689e-05	-0.416329	0.00943769	0.117317	30.2756	11.7483	41.0818	20.7675	-1.3657	0.0159612	0.149187	-0.984168	0.0235129	0.897806	2.10087	1.74556	1.91701	1.29326	-0.267293	0.601888	0.875973	FALSE	-0.567839	0.148029	0.510696
LOC4330230	LOC_Os02g44360	scarecrow-like protein 6	40.0473	37.34	40.7317	36.5736	-0.100982	0.316623	0.770439	-0.155348	0.212615	0.732966	6.84425	31.703	15.3244	8.49222	2.21166	0.013985	0.137981	-0.851619	0.241336	0.951151	0.170904	0.849037	0.376229	0.232195	2.31264	0.181692	0.523107	FALSE	-0.696271	0.0657227	0.352633
LOC9270301	LOC_Os06g13230	uncharacterized LOC9270301	115.775	99.5419	118.437	103.731	-0.217943	0.0109108	0.117213	-0.19127	0.0118456	0.137889	23.3025	7.17145	33.7502	16.324	-1.70015	0.0210393	0.173387	-1.0479	0.0329988	0.951151	0.201275	0.0720446	0.284964	0.157369	-1.48221	0.11578	0.417351	FALSE	-0.85663	0.00168959	0.0581698
LOC4331492	LOC_Os03g03690	uncharacterized protein C1450.15	13.8997	15.1203	14.7779	15.6224	0.121437	0.581692	0.909718	0.0801778	0.494247	0.915511	13.7155	15.1397	12.167	7.31016	0.14253	0.757638	1	-0.734999	0.370167	0.951151	0.986752	1.00128	0.823323	0.467927	0.021093	0.985701	0.995936	FALSE	-0.815177	0.0704115	0.36316
LOC4346875	LOC_Os09g20090	L-ascorbate oxidase	20.1458	26.3381	22.8137	24.4775	0.386674	0.0155762	0.149534	0.101555	0.31611	0.821822	7.60472	9.56194	42.5212	33.4736	0.330408	0.715405	1	-0.345158	0.372385	0.951151	0.377484	0.363045	1.86385	1.36753	-0.0562666	0.983155	0.995625	FALSE	-0.446713	0.331209	0.734318
LOC4334205	LOC_Os03g55470	QWRF motif-containing protein 2	17.5724	17.8863	14.2248	13.9201	0.0255461	0.986453	0.996342	-0.0312395	0.992624	0.999074	7.68582	15.5964	8.05047	7.90837	1.02094	0.726828	1	-0.0256932	0.965307	0.999934	0.437381	0.871975	0.565945	0.568125	0.995395	0.663037	0.888284	FALSE	0.00554631	0.976246	0.999802
LOC4330752	LOC_Os02g51670	ethylene-responsive transcription factor RAP2-4	173.845	181.568	177.15	165.785	0.0627051	0.639193	0.927407	-0.0956657	0.243126	0.759157	10.9521	7.7982	13.2558	11.3828	-0.48999	0.200704	0.602976	-0.219767	0.764597	0.991113	0.0629989	0.0429492	0.0748278	0.0686602	-0.552695	0.578825	0.870026	FALSE	-0.124102	0.780773	0.974593
LOC4342544	LOC_Os07g08050	MMS19 nucleotide excision repair protein homolog	22.5714	29.9645	27.1244	23.8541	0.408763	0.0121533	0.126567	-0.185356	0.207808	0.725643	19.1947	7.93426	21.2518	17.5013	-1.27454	0.080557	0.367637	-0.280121	0.604685	0.965971	0.850402	0.264789	0.783492	0.733681	-1.6833	0.0715939	0.309374	FALSE	-0.094765	0.729737	0.959546
LOC4330510	LOC_Os02g48340	RNA-binding protein 24	12.4058	14.5367	15.1782	16.0575	0.22869	0.315459	0.769358	0.0812505	0.479644	0.909684	8.72471	7.96828	10.3945	10.775	-0.130839	0.895278	1	0.0518632	0.943321	0.999934	0.703277	0.548147	0.684835	0.671026	-0.359528	0.876288	0.967245	FALSE	-0.0293874	0.960675	0.999802
LOC4339305	LOC_Os05g43830	proline iminopeptidase	9.27314	8.11309	10.3131	12.2521	-0.192808	0.366042	0.80904	0.248558	0.133575	0.602307	38.2462	41.5175	44.0343	40.5325	0.118405	0.550805	1	-0.119548	0.74559	0.987426	4.1244	5.11735	4.26975	3.3082	0.311213	0.847103	0.959014	FALSE	-0.368106	0.193018	0.576434
LOC4345565	LOC_Os08g31910	uncharacterized LOC4345565	35.0526	34.6356	33.219	32.4888	-0.017266	0.752387	0.958219	-0.0320672	0.979401	0.99832	14.1021	11.9184	8.45714	8.72913	-0.242717	0.873029	1	0.0456676	0.97457	0.999934	0.402312	0.344109	0.254587	0.268681	-0.225451	0.936994	0.983298	FALSE	0.0777348	0.95391	0.999802
LOC4339319	#N/A	uncharacterized LOC4339319	8.78699	8.57447	9.0215	8.50777	-0.0353225	0.796617	0.967825	-0.0845864	0.794508	0.978776	14.3535	28.3456	19.3497	23.3112	0.981728	0.154181	0.517538	0.268713	0.613298	0.966098	1.63349	3.30582	2.14484	2.73999	1.01705	0.0984107	0.378381	FALSE	0.3533	0.38846	0.784504
LOC4335734	LOC_Os04g32980	probable BOI-related E3 ubiquitin-protein ligase 3	36.2671	36.1411	23.8309	25.2209	-0.00502165	0.835185	0.974153	0.0817837	0.399026	0.87615	8.52107	14.3429	8.75177	14.3069	0.75123	0.236629	0.661949	0.709059	0.342753	0.951151	0.234953	0.396859	0.367244	0.567262	0.756252	0.4981	0.845768	FALSE	0.627276	0.142033	0.499577
LOC9267114	LOC_Os06g05750	putrescine hydroxycinnamoyltransferase 1-like	9.3657	10.6642	10.6825	8.54037	0.187314	0.441202	0.854474	-0.322884	0.144559	0.622185	13.6678	18.225	12.6297	11.0598	0.41514	0.547693	1	-0.191498	0.779957	0.991153	1.45934	1.70899	1.18227	1.295	0.227826	0.720585	0.910653	FALSE	0.131386	0.870207	0.999802
LOC4330671	LOC_Os02g50570	formin-like protein 16	21.835	27.6596	30.9699	31.0931	0.341138	0.0382624	0.271436	0.00572453	0.760466	0.973961	8.56883	34.0935	19.9228	15.1515	1.99233	0.0152767	0.145475	-0.394958	0.489408	0.951151	0.392436	1.23261	0.643296	0.487296	1.65119	0.220083	0.57026	FALSE	-0.400683	0.369193	0.768862
LOC4349038	LOC_Os10g35770	calcium uniporter protein 2, mitochondrial	384.862	382.807	410.159	356.885	-0.00772633	0.723275	0.950245	-0.200722	9.74746e-06	0.000386945	22.9556	8.73109	25.5333	29.7623	-1.39461	0.0568368	0.30637	0.221107	0.619825	0.9677	0.0596463	0.0228081	0.0622522	0.0833945	-1.38689	0.118224	0.420962	FALSE	0.421829	0.0595957	0.338471
LOC4335687	LOC_Os04g32310	probable serine/threonine-protein kinase PBL7	27.3091	23.2952	24.1048	24.2899	-0.22935	0.0781658	0.411481	0.011036	0.756061	0.973372	8.97609	15.8005	15.3804	12.5266	0.81581	0.317586	0.791961	-0.296104	0.646945	0.974924	0.328685	0.678273	0.638066	0.515712	1.04516	0.124392	0.43252	FALSE	-0.30714	0.439869	0.821142
LOC4324200	LOC_Os01g40070	protein ANTAGONIST OF LIKE HETEROCHROMATIN PROTEIN 1	32.4441	35.9879	39.1929	41.245	0.149555	0.34034	0.789805	0.0736247	0.299199	0.809647	9.5059	55.9285	21.8779	28.6568	2.55669	0.00419192	0.0715544	0.389403	0.414305	0.951151	0.292993	1.55409	0.55821	0.694795	2.40713	0.154524	0.483233	FALSE	0.315779	0.444138	0.823831
LOC4325006	LOC_Os01g66120	NAC domain-containing protein 48-like	71.1061	91.8599	90.7921	91.4023	0.369462	0.000691326	0.0143594	0.00966348	0.566052	0.942212	23.1593	9.52792	47.3053	33.0142	-1.28136	0.12186	0.458315	-0.518918	0.16198	0.951151	0.3257	0.103722	0.521029	0.361196	-1.65082	0.134062	0.450333	FALSE	-0.528581	0.20563	0.594853
LOC4327824	LOC_Os01g51290	receptor-like serine/threonine-protein kinase ALE2	346.687	305.392	341.934	272.745	-0.182972	0.0337535	0.250108	-0.326165	2.09133e-12	2.28304e-10	22.5961	9.52792	19.8492	28.5611	-1.24584	0.0485884	0.280574	0.524972	0.297453	0.951151	0.0651773	0.031199	0.0580498	0.104717	-1.06287	0.119314	0.423134	FALSE	0.851136	0.0259052	0.231158
LOC4334689	LOC_Os03g61800	probable polygalacturonase	69.7748	87.4955	57.9462	67.7662	0.326504	0.00232642	0.0374525	0.225853	0.00335341	0.0539268	26.3237	9.56194	15.8592	28.5611	-1.46099	0.0477172	0.277983	0.848729	0.100844	0.951151	0.377267	0.109285	0.273689	0.421465	-1.78749	0.00791762	0.0777728	TRUE	0.622876	0.0991743	0.424455
LOC4337457	LOC_Os04g58810	probable CCR4-associated factor 1 homolog 11	9.67103	17.1179	12.3454	17.2657	0.823767	3.29926e-05	0.00103994	0.483938	0.00153076	0.0292252	19.2695	34.5502	26.4364	29.8293	0.842374	0.568233	1	0.174205	0.678717	0.979697	1.9925	2.01836	2.1414	1.72766	0.0186073	0.900033	0.974045	FALSE	-0.309733	0.758623	0.969031
LOC4341432	LOC_Os06g39590	auxin-responsive protein IAA23-like	14.6356	14.5365	14.9619	14.3224	-0.00980094	0.857208	0.97699	-0.0630204	0.839838	0.98257	14.8292	11.7483	11.115	9.88727	-0.335987	0.390023	0.904682	-0.168869	0.825536	0.993151	1.01323	0.808192	0.742888	0.690335	-0.326186	0.839844	0.956685	FALSE	-0.105849	0.846055	0.994634
LOC4347694	LOC_Os09g36480	protein XAP5 CIRCADIAN TIMEKEEPER-like	9.8889	10.8485	10.5296	9.89999	0.133619	0.591977	0.912389	-0.0889478	0.758839	0.973961	15.6437	45.7398	10.5066	14.9529	1.54786	0.0473079	0.276636	0.509132	0.484107	0.951151	1.58195	4.21622	0.997817	1.5104	1.41425	0.0763273	0.322491	FALSE	0.59808	0.581919	0.898113
LOC4346884	LOC_Os09g20350	ethylene-responsive transcription factor RAP2-13	326.512	358.588	207.509	201.379	0.13519	0.163482	0.598184	-0.0432668	0.774781	0.975809	10.1438	36.0078	32.1635	26.2926	1.8277	0.0151844	0.145006	-0.290765	0.505521	0.951151	0.0310672	0.100415	0.154998	0.130563	1.69251	0.0504024	0.246299	FALSE	-0.247498	0.244386	0.642166
LOC4347637	LOC_Os09g35790	heat stress transcription factor B-2c-like	24.1862	22.9577	21.4884	24.4116	-0.0752061	0.523418	0.88887	0.184008	0.103555	0.539691	10.1709	12.7492	18.2049	13.3808	0.325969	0.521092	1	-0.444155	0.472565	0.951151	0.420523	0.555335	0.847195	0.548135	0.401175	0.714363	0.907934	FALSE	-0.628162	0.18824	0.569955
LOC4345318	LOC_Os08g25140	D-aminoacyl-tRNA deacylase	11.4778	11.4328	11.7303	12.4423	-0.00566625	0.888298	0.98175	0.0850146	0.543496	0.935399	51.9824	19.1239	10.2104	21.2701	-1.44265	0.0403142	0.252997	1.05878	0.0940955	0.951151	4.52896	1.67272	0.870428	1.70949	-1.43698	0.34334	0.708759	FALSE	0.97377	0.0480186	0.305841
LOC4328480	LOC_Os02g08010	calcium-transporting ATPase 5, plasma membrane-type-like	40.723	42.2881	42.3307	38.0964	0.0544067	0.793842	0.967253	-0.152049	0.25357	0.770986	31.2938	10.3247	42.8335	31.3799	-1.59977	0.0427325	0.261585	-0.448899	0.260473	0.951151	0.768455	0.244153	1.01188	0.823697	-1.65418	0.0106596	0.0930168	TRUE	-0.29685	0.705279	0.952933
LOC4324389	LOC_Os01g48830	putative protein TPRXL	44.0433	39.3377	39.5621	38.1771	-0.16301	0.139903	0.558645	-0.0514138	0.828229	0.982109	19.5002	10.3588	30.7225	18.0756	-0.912634	0.250551	0.68509	-0.765252	0.121363	0.951151	0.44275	0.263329	0.776563	0.473468	-0.749625	0.540454	0.863015	FALSE	-0.713838	0.0114837	0.151396
LOC4331818	LOC_Os03g08110	2-hydroxy-6-oxononadienedioate/2-hydroxy-6-oxononatrienedioate hydrolase	23.302	21.728	25.4927	24.2864	-0.100902	0.418844	0.842195	-0.0699341	0.746996	0.972803	10.5241	24.9542	25.4228	16.671	1.24559	0.512086	1	-0.608783	0.255655	0.951151	0.451638	1.14848	0.997258	0.686433	1.34649	0.53463	0.860044	FALSE	-0.538848	0.218443	0.610201
LOC4327931	LOC_Os01g38530	ELF3-like protein 2	48.5324	57.2548	51.076	50.6544	0.238448	0.0597417	0.355195	-0.0119579	0.848172	0.983464	15.9285	10.9175	18.4258	17.2022	-0.544969	0.171162	0.549528	-0.099135	0.867434	0.997456	0.328203	0.190682	0.360753	0.339599	-0.783417	0.47645	0.833037	FALSE	-0.0871771	0.801479	0.983346
LOC4337863	LOC_Os05g06470	serine/threonine-protein phosphatase 4 regulatory subunit 3	67.9768	72.1913	69.9812	65.3746	0.0867815	0.552989	0.900376	-0.0982372	0.376258	0.861477	11.3593	10.9175	18.0192	26.027	-0.0572384	0.390138	0.904792	0.53048	0.303288	0.951151	0.167106	0.15123	0.257485	0.398121	-0.14402	0.783849	0.935966	FALSE	0.628717	0.127513	0.476463
LOC4342152	LOC_Os06g51450	uncharacterized LOC4342152	21.4949	24.0945	22.0431	20.5774	0.164713	0.348641	0.794784	-0.0992648	0.605905	0.954646	15.9762	22.1411	11.1519	11.098	0.4708	0.458682	1	-0.00698062	0.988331	0.999934	0.743258	0.918927	0.505912	0.539331	0.306087	0.546748	0.865297	FALSE	0.0922842	0.83246	0.99145
LOC4341033	LOC_Os06g28050	protein MICRORCHIDIA 6	29.5192	32.2691	35.1288	28.8663	0.128498	0.441336	0.854474	-0.283272	0.0217741	0.211409	13.6948	43.1452	13.7185	11.6819	1.65557	0.0173924	0.156727	-0.231846	0.732635	0.986274	0.463928	1.33704	0.390519	0.404691	1.52707	0.0416657	0.218978	TRUE	0.0514264	0.921336	0.999802
LOC4332258	LOC_Os03g14540	UDP-glucuronate 4-epimerase 3	44.878	46.037	41.6224	40.84	0.0367858	0.905258	0.984379	-0.0273775	0.984463	0.99832	28.1834	23.9048	25.1458	12.0288	-0.237545	0.944564	1	-1.06382	0.0651272	0.951151	0.628001	0.519253	0.60414	0.294536	-0.274331	0.884323	0.969404	FALSE	-1.03644	0.198624	0.584837
LOC4345722	LOC_Os08g34900	pectinesterase	21.5784	32.2386	13.6682	21.0399	0.5792	0.000117359	0.00315494	0.622305	2.25442e-05	0.000818609	12.3505	18.7157	14.2533	32.1168	0.599681	0.95881	1	1.17204	0.0225169	0.89553	0.572353	0.580536	1.04281	1.52648	0.0204816	0.941989	0.984825	FALSE	0.549731	0.10112	0.428138
LOC4326037	LOC_Os01g03060	sarcoplasmic reticulum histidine-rich calcium-binding protein	72.3256	76.7999	74.8728	79.1442	0.0865985	0.561295	0.902731	0.0800412	0.13517	0.60482	13.4975	12.4771	17.7629	17.53	-0.113407	0.596652	1	-0.0190394	0.954121	0.999934	0.186621	0.162463	0.237241	0.221495	-0.200005	0.908126	0.976709	FALSE	-0.0990806	0.799679	0.983014
LOC4346968	LOC_Os09g23084	endoglucanase 22-like	76.7796	66.3522	80.4503	86.0355	-0.210579	0.0243937	0.20299	0.0968357	0.0867928	0.494011	34.2339	12.4771	56.2942	31.2961	-1.45614	0.00599256	0.0861247	-0.847003	0.0201405	0.873548	0.445872	0.188044	0.699739	0.363758	-1.24556	0.262753	0.620425	FALSE	-0.943839	0.000225603	0.0207564
LOC4327327	LOC_Os01g10020	ectonucleotide pyrophosphatase/phosphodiesterase family member 1	48.5539	54.7042	47.2895	47.8982	0.172063	0.182794	0.626446	0.0184533	0.602444	0.954024	24.3684	12.6472	28.4168	32.1503	-0.946197	0.089954	0.38831	0.178089	0.70686	0.981449	0.501884	0.231192	0.600912	0.671222	-1.11826	0.0604699	0.276096	FALSE	0.159636	0.788303	0.978217
LOC4346935	LOC_Os09g21380	uncharacterized LOC4346935	27.4834	19.9762	28.2002	26.4846	-0.460278	0.00178228	0.0303447	-0.090548	0.608756	0.955091	38.348	29.1084	13.4591	15.1707	-0.397713	0.196639	0.595349	0.172702	0.78575	0.991153	1.39531	1.45716	0.477271	0.57281	0.0625654	0.937294	0.983298	FALSE	0.26325	0.440017	0.821209
LOC4339072	LOC_Os05g39380	uncharacterized LOC4339072	42.8068	47.2049	39.3151	40.0016	0.141096	0.326328	0.778956	0.0249723	0.589266	0.949763	49.2126	28.3456	13.7185	23.7203	-0.795902	0.0750167	0.354607	0.790003	0.169663	0.951151	1.14964	0.60048	0.348936	0.592984	-0.936998	0.22979	0.583144	FALSE	0.76503	0.15684	0.524766
LOC4332579	LOC_Os03g19010	peroxisomal membrane protein 11-3-like	17.4499	14.0143	21.6132	18.3164	-0.316319	0.0544684	0.33741	-0.238772	0.132239	0.601437	19.7642	17.156	13.8098	23.0647	-0.204172	0.536571	1	0.739996	0.193345	0.951151	1.13262	1.22418	0.638952	1.25924	0.112146	0.997872	0.999176	FALSE	0.978769	0.00538531	0.104439
LOC4331045	LOC_Os02g55910	probable monogalactosyldiacylglycerol synthase 3, chloroplastic	42.2132	43.6398	38.1766	40.6241	0.0479487	0.835578	0.974153	0.0896461	0.232733	0.751792	17.4701	14.0368	19.0903	30.4131	-0.315682	0.246352	0.678527	0.671854	0.16865	0.951151	0.413855	0.32165	0.500053	0.748648	-0.36363	0.74003	0.9192	FALSE	0.582208	0.0996191	0.425245
LOC4333045	LOC_Os03g27970	pre-mRNA-processing factor 17	38.3267	39.5533	37.1305	34.7473	0.0454475	0.857843	0.97699	-0.095703	0.526987	0.929761	41.4917	14.0368	29.9092	30.3318	-1.56361	0.0074753	0.0982828	0.0202434	0.954191	0.999934	1.08258	0.354882	0.805514	0.872924	-1.60906	0.229214	0.582611	FALSE	0.115946	0.71777	0.955185
LOC4326625	LOC_Os01g43280	hydroquinone glucosyltransferase	23.3852	14.137	22.8728	18.1578	-0.726118	5.34629e-06	0.000211536	-0.333046	0.0381187	0.303063	34.3086	19.8186	45.0847	24.2802	-0.791714	0.180794	0.566296	-0.892855	0.030919	0.951151	1.46711	1.4019	1.9711	1.33718	-0.0655952	0.996475	0.9988	FALSE	-0.559809	0.339422	0.742284
LOC4351417	LOC_Os12g03800	gametogenetin	35.0749	26.4302	35.7447	34.5948	-0.40825	0.0021916	0.0356655	-0.0471717	0.866598	0.98531	14.4012	31.7371	19.5162	16.9079	1.13998	0.0844868	0.37665	-0.206973	0.709961	0.981449	0.410585	1.20079	0.545988	0.488741	1.54823	0.162316	0.49444	FALSE	-0.159801	0.595081	0.904955
LOC4347725	LOC_Os09g36880	GDSL esterase/lipase EXL3	36.9498	40.0443	32.48	38.7289	0.11603	0.449149	0.858442	0.253862	0.0107371	0.128802	14.8355	27.5488	14.5126	15.1372	0.892935	0.218187	0.632305	0.0607882	0.931782	0.999486	0.401504	0.687958	0.446818	0.39085	0.776905	0.163261	0.49541	FALSE	-0.193073	0.668182	0.937523
LOC4346257	LOC_Os08g43730	uncharacterized LOC4346257	58.509	74.0648	46.9807	48.9183	0.340131	0.00279351	0.0428249	0.0583046	0.336362	0.830541	40.8808	19.9207	14.6039	23.6198	-1.03715	0.123971	0.462446	0.693643	0.214364	0.951151	0.69871	0.268963	0.310849	0.482843	-1.37729	0.294375	0.655916	FALSE	0.635338	0.0346491	0.265985
LOC4329899	LOC_Os02g39010	cyclin-dependent kinase G-1-like	105.312	129.261	118.317	112.096	0.295623	0.00799051	0.094965	-0.0779276	0.423152	0.887813	14.7067	32.3978	27.9349	18.1378	1.13943	0.0303028	0.21505	-0.62307	0.216759	0.951151	0.139649	0.250638	0.236102	0.161806	0.843803	0.121512	0.42745	FALSE	-0.545143	0.0332996	0.261048
LOC4331239	LOC_Os02g58260	uncharacterized LOC4331239	15.9517	14.7826	17.7949	15.6235	-0.109816	0.455347	0.861669	-0.187748	0.297766	0.808521	38.2399	37.7035	24.8527	20.9901	-0.0203798	0.474128	1	-0.243694	0.617586	0.967526	2.39722	2.55054	1.39662	1.3435	0.0894367	0.907134	0.976295	FALSE	-0.0559464	0.870838	0.999802
LOC4348662	LOC_Os10g28710	pectinesterase inhibitor 10	157.77	167.308	156.895	150.918	0.0846813	0.529291	0.892369	-0.0560346	0.624649	0.956906	14.9103	18.327	25.996	14.8716	0.297665	0.453389	0.998484	-0.80573	0.138104	0.951151	0.0945066	0.109541	0.165691	0.098541	0.212983	0.808442	0.94722	FALSE	-0.749696	0.00624629	0.112175
LOC4337571	LOC_Os05g01690	uncharacterized LOC4337571	45.2513	47.4203	45.8441	44.8047	0.0675479	0.698434	0.944038	-0.0330838	0.967989	0.998038	18.1081	15.5964	20.9011	15.1707	-0.215421	0.291448	0.751063	-0.462296	0.414788	0.951151	0.400167	0.328897	0.455918	0.338595	-0.282969	0.771889	0.931531	FALSE	-0.429212	0.172151	0.547633
LOC4338760	LOC_Os05g33690	LRR receptor-like serine/threonine-protein kinase ERECTA	62.0909	50.8318	54.9582	46.5002	-0.28865	0.00461617	0.062685	-0.241096	0.0204103	0.201968	44.3092	15.8685	22.2124	28.8363	-1.48144	0.0176127	0.157801	0.376516	0.442552	0.951151	0.713618	0.312177	0.40417	0.620131	-1.19279	0.118248	0.420962	FALSE	0.617613	0.234432	0.629947
LOC107276167	LOC_Os10g33540	long-chain-alcohol oxidase FAO1	17.5091	30.1181	16.4102	19.2748	0.782528	3.87916e-07	1.94165e-05	0.23212	0.0760807	0.457344	39.3265	31.4309	23.6695	30.5687	-0.323318	0.259767	0.699642	0.369024	0.423728	0.951151	2.24606	1.04359	1.44236	1.58594	-1.10585	0.105314	0.394879	FALSE	0.136904	0.768611	0.971752
LOC4336150	LOC_Os04g39980	2-oxoglutarate-dependent dioxygenase DAO-like	25.8921	20.7443	29.4922	28.4038	-0.319795	0.0275933	0.219887	-0.0542505	0.832793	0.98257	16.9944	32.9565	19.1847	38.3358	0.955505	0.326026	0.804733	0.998737	0.0310777	0.951151	0.656355	1.5887	0.6505	1.34967	1.2753	0.172356	0.509641	FALSE	1.05299	0.127169	0.475639
LOC4330667	LOC_Os02g50490	endoglucanase 7-like	49.0983	42.0422	45.4102	41.6133	-0.223833	0.0375284	0.268091	-0.125972	0.312173	0.817156	34.6619	17.3941	23.836	41.2216	-0.994747	0.0377876	0.243418	0.790258	0.0638327	0.951151	0.705969	0.413731	0.524905	0.990589	-0.770914	0.272676	0.631337	FALSE	0.916229	0.000957764	0.0438725
LOC4346401	LOC_Os09g02530	F-box protein At1g47056	26.9675	29.0113	24.9387	25.4951	0.105391	0.55536	0.901348	0.0318348	0.62322	0.956054	20.5454	34.6862	17.4283	24.5363	0.75555	0.255306	0.692539	0.493483	0.348837	0.951151	0.761855	1.19561	0.698848	0.962393	0.650159	0.340623	0.705341	FALSE	0.461648	0.214193	0.60529
LOC9271214	LOC_Os03g13810	stress response protein nst1	98.023	117.244	109.484	113.207	0.258327	0.0106806	0.115828	0.0482455	0.221288	0.7423	26.5066	20.2753	20.1614	17.487	-0.386628	0.207934	0.614802	-0.205319	0.717368	0.983976	0.270412	0.172932	0.184149	0.154468	-0.644956	0.650988	0.884761	FALSE	-0.253565	0.393153	0.78802
LOC4335189	LOC_Os04g14170	uncharacterized LOC4335189	84.9593	111.468	103.721	94.7966	0.391784	0.250032	0.711543	-0.129801	0.123456	0.582595	24.9794	27.5148	25.1842	17.5205	0.139471	0.73672	1	-0.523477	0.316881	0.951151	0.294016	0.246841	0.242807	0.184822	-0.252312	0.517059	0.856245	FALSE	-0.393676	0.127208	0.475639
LOC4342043	LOC_Os06g49790	lysophospholipid acyltransferase LPEAT2	39.3439	40.5972	41.1009	38.7703	0.0452404	0.855699	0.97699	-0.0842186	0.580588	0.94706	22.3718	23.8028	29.7826	17.5683	0.0894515	0.819642	1	-0.761495	0.123132	0.951151	0.568622	0.586317	0.724622	0.453139	0.0442111	0.922778	0.980752	FALSE	-0.677276	0.221891	0.613648
LOC9266147	LOC_Os06g13660	alanine--tRNA ligase, chloroplastic/mitochondrial-like	54.5271	51.2921	66.349	52.788	-0.0882348	0.324628	0.778041	-0.329864	0.000354754	0.00876846	27.7158	25.2604	17.6524	24.2946	-0.133832	0.611038	1	0.46077	0.405957	0.951151	0.508294	0.49248	0.266054	0.46023	-0.045597	0.874322	0.967032	FALSE	0.790634	0.31902	0.721424
LOC4325942	LOC_Os01g51630	myosin-17	90.2972	102.708	113.086	104.57	0.185801	0.460921	0.86443	-0.112963	0.201918	0.719084	34.7637	18.225	19.7179	19.8798	-0.931662	0.0658867	0.33129	0.0117939	0.978956	0.999934	0.384991	0.177444	0.174362	0.190111	-1.11746	0.148633	0.474236	FALSE	0.124757	0.661514	0.934871
LOC4328205	LOC_Os02g03960	bZIP transcription factor 11	143.128	149.02	110.433	120.054	0.0581997	0.693111	0.942489	0.120515	0.0143745	0.157131	41.1799	50.8754	18.4995	35.5578	0.305026	0.745928	1	0.942681	0.0438639	0.951151	0.287713	0.341398	0.167518	0.296181	0.246826	0.908646	0.976828	FALSE	0.822166	0.00310804	0.0799037
LOC4330717	LOC_Os02g51140	uncharacterized LOC4330717	55.9951	64.0156	59.2963	60.7098	0.193123	0.111343	0.500463	0.0339862	0.445323	0.898113	20.1922	71.9671	35.2649	40.2956	1.83354	0.00136089	0.0386206	0.19239	0.627463	0.970273	0.360606	1.12421	0.594723	0.663742	1.64042	0.0858533	0.34785	FALSE	0.158404	0.492087	0.85207
LOC4337281	LOC_Os04g56510	probable serine/threonine-protein kinase abkC	30.0732	31.4388	30.725	27.1319	0.0640704	0.775318	0.9638	-0.179427	0.200566	0.716786	31.1649	20.2753	26.5131	23.6773	-0.6202	0.117275	0.449091	-0.163205	0.73024	0.986274	1.0363	0.644913	0.862916	0.872674	-0.684271	0.642887	0.882043	FALSE	0.0162227	0.971451	0.999802
LOC4326580	LOC_Os01g45190	eukaryotic initiation factor 4A-III homolog A-like	48.4264	48.8955	49.8763	48.8815	0.0139081	0.937413	0.986307	-0.029066	0.9967	0.999495	54.4467	20.2753	63.6978	64.528	-1.42512	0.00502088	0.0789378	0.0186824	0.95509	0.999934	1.12432	0.414666	1.27712	1.32009	-1.43903	0.342042	0.706951	FALSE	0.0477484	0.809588	0.985106
LOC4346355	LOC_Os08g45160	bifunctional TH2 protein, mitochondrial	54.4063	56.0256	59.2963	59.6534	0.0423144	0.858383	0.977053	0.00866273	0.642981	0.96022	49.0964	20.7175	37.3512	37.5893	-1.24477	0.0559848	0.3037	0.00916929	0.984105	0.999934	0.902404	0.369787	0.629907	0.630129	-1.28708	0.342007	0.706951	FALSE	0.000506559	0.989234	0.999802
LOC4337827	LOC_Os05g05800	transport inhibitor response 1-like protein Os05g0150500	127.375	137.374	119.673	128.1	0.109033	0.348766	0.794784	0.0981745	0.0339934	0.2835	21.1977	30.8722	29.9123	35.9861	0.542399	0.378946	0.888003	0.266701	0.544855	0.953297	0.16642	0.224731	0.24995	0.280921	0.433367	0.476731	0.833109	FALSE	0.168527	0.779512	0.97454
LOC4346276	LOC_Os08g44050	protein indeterminate-domain 6, chloroplastic	60.7758	81.6567	52.339	58.1069	0.426074	0.000102593	0.00280155	0.150824	0.0341163	0.283969	43.8686	52.401	21.7689	25.1584	0.256405	0.719064	1	0.20877	0.690958	0.979826	0.72181	0.641723	0.415922	0.432968	-0.169669	0.774751	0.932623	FALSE	0.0579457	0.917947	0.999802
LOC4332330	LOC_Os03g15650	vacuolar protein sorting-associated protein 9A	45.5867	50.7707	45.5044	46.9369	0.155384	0.255641	0.716388	0.0447155	0.423833	0.888097	32.4282	21.971	23.5767	27.2282	-0.561647	0.143326	0.498629	0.207743	0.66312	0.979697	0.711352	0.43275	0.518118	0.580103	-0.717031	0.353921	0.719434	FALSE	0.163028	0.756949	0.968608
LOC4326530	LOC_Os01g71090	basic 7S globulin	27.1567	22.4044	25.5225	25.1824	-0.277529	0.0422337	0.288411	-0.0193559	0.935496	0.995596	25.4344	46.4686	52.7477	42.5736	0.869476	0.140837	0.493341	-0.309148	0.379801	0.951151	0.936577	2.07408	2.06671	1.69061	1.14701	0.0187852	0.131397	TRUE	-0.289792	0.386663	0.783507
LOC4327718	LOC_Os01g15260	dynein light chain 1, cytoplasmic	29.2051	27.4751	32.3275	33.0392	-0.088095	0.421715	0.844257	0.0314206	0.586878	0.948873	43.1829	23.074	34.1761	41.2312	-0.904193	0.154977	0.519148	0.270748	0.499021	0.951151	1.47861	0.839813	1.05719	1.24795	-0.816098	0.507648	0.851806	FALSE	0.239328	0.496371	0.854665
LOC4344864	LOC_Os08g09340	transcription factor GTE7	63.4574	69.9774	68.8099	64.6566	0.1411	0.265583	0.72767	-0.0898165	0.453894	0.901391	42.5991	47.4015	33.1402	23.3351	0.154111	0.971299	1	-0.506083	0.26984	0.951151	0.671301	0.677383	0.481621	0.360908	0.0130107	0.977059	0.995115	FALSE	-0.416266	0.191427	0.574183
LOC4334045	LOC_Os03g52794	serine/threonine-protein kinase SMG1	102.903	135.378	121.823	106.494	0.395709	0.201592	0.652728	-0.194014	0.00739041	0.0987459	23.3836	57.7943	26.6221	49.9508	1.30543	0.0134473	0.135294	0.907885	0.019429	0.873548	0.22724	0.426911	0.218532	0.46905	0.909719	0.159468	0.490783	FALSE	1.1019	0.0276254	0.240283
LOC4339784	LOC_Os05g51220	aspartyl protease family protein 2	31.1034	29.0119	24.3826	26.4538	-0.100427	0.367204	0.809478	0.117621	0.236052	0.75528	67.3063	69.4065	53.3416	43.191	0.0443293	0.706975	1	-0.304532	0.36924	0.951151	2.16395	2.39234	2.18769	1.63269	0.144757	0.741108	0.919784	FALSE	-0.422153	0.0831418	0.391137
LOC4332811	LOC_Os03g22430	ATP-dependent Clp protease proteolytic subunit-related protein 3, chloroplastic	29.8504	27.352	33.5894	28.6194	-0.126103	0.275891	0.735426	-0.231011	0.0716971	0.442873	44.4381	24.4295	44.5323	37.7376	-0.86317	0.0539324	0.297948	-0.238847	0.521904	0.951151	1.48869	0.893153	1.32578	1.3186	-0.737067	0.239317	0.593559	FALSE	-0.00783648	0.978222	0.999802
LOC4350870	LOC_Os11g38980	F-box/kelch-repeat protein SKIP11	82.4804	74.6796	71.2116	65.1609	-0.143337	0.0986342	0.466543	-0.128104	0.199057	0.714357	27.2545	39.4672	24.5742	26.8813	0.534163	0.498115	1	0.12946	0.786598	0.991153	0.330436	0.528487	0.345087	0.412537	0.677499	0.511577	0.853291	FALSE	0.257564	0.303427	0.709078
LOC4338764	LOC_Os05g33730	gibberellin receptor GID1-like	60.2176	78.4295	55.4794	59.6522	0.381211	0.000475089	0.0105401	0.104622	0.107875	0.550767	47.216	24.6677	31.0363	41.638	-0.936654	0.123043	0.460805	0.423944	0.285467	0.951151	0.784088	0.31452	0.55942	0.698013	-1.31787	0.243605	0.598305	FALSE	0.319322	0.432482	0.815515
LOC4341607	LOC_Os06g43090	transcription factor MYB77	37.3111	42.8413	31.4627	39.6313	0.199397	0.161092	0.594383	0.333	0.000791981	0.0174031	30.1531	24.9542	36.0399	51.9105	-0.273022	0.242266	0.670782	0.526434	0.146826	0.951151	0.808154	0.582481	1.14548	1.30984	-0.472419	0.741985	0.920051	FALSE	0.193434	0.440456	0.821382
LOC4330975	LOC_Os02g54890	UDP-glucuronate 4-epimerase 1	58.1129	64.8153	52.9223	56.8343	0.157476	0.214351	0.669526	0.102886	0.123289	0.582577	42.1503	24.9542	53.6347	49.8455	-0.75626	0.0619011	0.320341	-0.105703	0.7549	0.989712	0.725318	0.385005	1.01346	0.877032	-0.913737	0.554991	0.867401	FALSE	-0.20859	0.419868	0.808204
LOC4343930	LOC_Os07g42800	uncharacterized LOC4343930	42.281	46.5596	41.4073	40.5976	0.139068	0.322964	0.776236	-0.0284908	0.99467	0.999074	34.342	29.0404	26.6428	37.0437	-0.241912	0.253217	0.68943	0.475484	0.268943	0.951151	0.812233	0.623726	0.643433	0.912462	-0.38098	0.416742	0.781985	FALSE	0.503975	0.0581699	0.334728
LOC4330569	LOC_Os02g49140	probable glycosyltransferase 7	28.7671	26.9833	32.7563	31.8022	-0.0923557	0.43861	0.853537	-0.0426477	0.907168	0.991817	50.4822	32.2617	42.7245	30.0662	-0.64595	0.0730079	0.34887	-0.506924	0.198795	0.951151	1.75486	1.19562	1.30432	0.945413	-0.553594	0.398276	0.762892	FALSE	-0.464276	0.0642117	0.348914
LOC4343321	LOC_Os07g32010	anthocyanidin 3-O-glucosyltransferase 2	37.9573	47.3277	27.307	31.7748	0.318307	0.0147868	0.144298	0.218613	0.0326483	0.276892	33.5004	56.3027	40.4557	41.6164	0.749023	0.22735	0.64658	0.0408106	0.94694	0.999934	0.882581	1.18963	1.48151	1.30973	0.430716	0.552377	0.866408	FALSE	-0.177802	0.82047	0.988739
LOC4338483	LOC_Os05g27920	sorting nexin 2A	27.7676	29.8723	28.5077	27.3149	0.105404	0.545993	0.896769	-0.0616666	0.794296	0.978776	43.5488	45.2635	48.6872	40.2621	0.0557182	0.533366	1	-0.274119	0.444165	0.951151	1.56833	1.51524	1.70786	1.474	-0.0496862	0.918806	0.979642	FALSE	-0.212452	0.394151	0.789069
LOC4349161	#N/A	phospholipase D gamma 1	35.3038	44.4698	34.2645	32.3596	0.333002	0.0124058	0.128247	-0.0825218	0.633749	0.958463	63.6058	37.2128	27.5651	31.2243	-0.773359	0.0456012	0.270634	0.179828	0.684068	0.979697	1.80167	0.836811	0.804478	0.964916	-1.10636	0.0296037	0.175059	TRUE	0.26235	0.334081	0.737674
LOC4342958	LOC_Os07g19444	uncharacterized protein At4g15970	65.5679	72.929	68.5606	74.5708	0.153503	0.219603	0.676757	0.121231	0.0519799	0.36549	27.6077	49.9961	37.8668	41.9611	0.856746	0.222634	0.639265	0.148118	0.687798	0.979697	0.421055	0.685545	0.552311	0.562701	0.703243	0.637014	0.881326	FALSE	0.0268876	0.93352	0.999802
LOC4324395	LOC_Os01g48930	replication stress response regulator SDE2	108.634	113.955	109.171	106.806	0.0689938	0.639483	0.927426	-0.0315889	0.970762	0.99816	32.6652	52.8432	27.7124	27.7834	0.693965	0.114721	0.444507	0.0036908	0.991298	0.999934	0.300691	0.46372	0.253845	0.260129	0.624971	0.085541	0.347248	FALSE	0.0352797	0.891222	0.999802
LOC4330982	LOC_Os02g54980	protein TIC 55, chloroplastic	64.6687	66.3522	49.692	47.9259	0.0370768	0.907109	0.984793	-0.0522061	0.800625	0.98015	54.2017	27.7529	38.664	37.3859	-0.965698	0.0648463	0.328423	-0.048498	0.877985	0.997963	0.838143	0.418266	0.778074	0.780077	-1.00278	0.21017	0.559965	FALSE	0.00370815	0.977183	0.999802
LOC4343356	LOC_Os07g32660	L-ascorbate oxidase homolog	37.9624	27.8748	43.195	34.0006	-0.445612	0.00040089	0.00916542	-0.345306	0.00191311	0.0348452	63.1444	32.5339	48.3542	36.5651	-0.956712	0.0462926	0.272871	-0.403172	0.272984	0.951151	1.66334	1.16714	1.11944	1.07543	-0.5111	0.518037	0.856448	FALSE	-0.0578653	0.863088	0.998871
LOC9266975	LOC_Os03g52239	BEL1-like homeodomain protein 4	107.938	111.128	103.261	94.1627	0.0420242	0.843194	0.975235	-0.133067	0.127584	0.59268	56.7011	53.7081	43.999	27.9485	-0.0782388	0.546582	1	-0.6547	0.100557	0.951151	0.525313	0.483298	0.426096	0.296811	-0.120263	0.729641	0.914501	FALSE	-0.521633	0.202027	0.589557
LOC9267281	LOC_Os04g33110	uncharacterized LOC9267281	174.689	141.369	142.917	165.219	-0.305323	0.00157548	0.0277018	0.209197	8.58905e-06	0.000348266	42.9586	28.3456	54.6514	55.7941	-0.599819	0.0124335	0.12949	0.0298546	0.935375	0.999486	0.245914	0.200508	0.382399	0.337699	-0.294497	0.333503	0.699309	FALSE	-0.179343	0.27685	0.682543
LOC4332061	LOC_Os03g11650	microtubule-associated protein 70-4-like	32.8139	30.3948	29.1549	29.1441	-0.110483	0.323709	0.776834	-0.000535885	0.803492	0.980631	46.2518	28.5157	36.0943	34.2776	-0.697753	0.17446	0.554959	-0.0745076	0.854283	0.997136	1.40952	0.938177	1.23802	1.17614	-0.58727	0.404538	0.768216	FALSE	-0.0739717	0.903638	0.999802
LOC4351640	LOC_Os12g07530	uncharacterized LOC4351640	63.606	69.5486	67.1155	62.0335	0.128858	0.371881	0.812571	-0.1136	0.286476	0.798835	29.3178	46.2305	38.4031	36.8738	0.657065	0.55807	1	-0.0586272	0.87492	0.997963	0.460928	0.664722	0.572195	0.594418	0.528207	0.615496	0.877749	FALSE	0.0549723	0.894318	0.999802
LOC4341393	LOC_Os06g38550	uncharacterized LOC4341393	33.4932	33.1297	31.9249	29.517	-0.0157397	0.765939	0.960882	-0.113136	0.461693	0.90261	67.6929	63.4741	78.726	76.2099	-0.0928354	0.78515	1	-0.0468619	0.860711	0.997136	2.02109	1.91592	2.46598	2.5819	-0.0770957	0.926593	0.981747	FALSE	0.0662741	0.736644	0.96217
LOC4338509	LOC_Os05g28520	probable inactive receptor-like protein kinase At3g56050	77.7399	73.9733	58.1555	66.3933	-0.0716508	0.388052	0.823708	0.191122	0.00692863	0.0940195	62.893	29.8713	36.6499	33.4545	-1.07414	0.00571379	0.0842927	-0.131608	0.742016	0.98637	0.809019	0.403812	0.630205	0.503883	-1.00249	0.00405206	0.052094	TRUE	-0.322731	0.53899	0.876096
LOC4327509	LOC_Os01g62630	aspartic proteinase PCS1	43.249	43.0256	29.9241	32.6131	-0.00747056	0.803627	0.967954	0.124142	0.17421	0.676114	49.0757	66.914	37.5721	48.1609	0.447299	0.481658	1	0.358199	0.328741	0.951151	1.13472	1.55521	1.25558	1.47674	0.454769	0.346723	0.712614	FALSE	0.234057	0.305135	0.710117
LOC9268481	LOC_Os07g25460	ankyrin repeat domain-containing protein 13B	61.6003	69.3321	58.3437	54.6376	0.170586	0.162504	0.59663	-0.094683	0.44337	0.897064	30.1261	36.8386	41.4485	41.3868	0.290207	0.832079	1	-0.00215047	0.995871	0.999934	0.489057	0.531336	0.710419	0.757478	0.119621	0.916968	0.97961	FALSE	0.0925325	0.78379	0.976066
LOC4325479	LOC_Os01g04800	AP2/ERF and B3 domain-containing protein Os01g0141000-like	51.584	91.675	30.3884	48.8533	0.829603	3.40443e-15	6.07231e-13	0.684936	1.91695e-12	2.10617e-10	51.7581	93.768	50.6806	61.5609	0.857312	0.027141	0.201714	0.28058	0.381306	0.951151	1.00337	1.02283	1.66776	1.26012	0.0277088	0.849029	0.959381	FALSE	-0.404356	0.0626479	0.345158
LOC4342585	LOC_Os07g08750	probable serine/threonine-protein kinase WNK3	113.057	125.728	84.3854	102.199	0.153261	0.157565	0.589794	0.276318	6.57872e-06	0.000274597	34.9466	44.9089	30.8345	44.6195	0.361851	0.598515	1	0.533127	0.178538	0.951151	0.309107	0.357191	0.365402	0.436594	0.20859	0.687279	0.896862	FALSE	0.256809	0.318362	0.72084
LOC4343518	LOC_Os07g36130	probable histone H2A.1	50.2602	46.9281	48.028	49.7546	-0.0989635	0.305635	0.762134	0.050956	0.374946	0.861088	42.7613	30.9062	68.0706	43.2723	-0.468408	0.324057	0.801719	-0.653587	0.0452137	0.951151	0.850798	0.658586	1.41731	0.869714	-0.369444	0.629852	0.879693	FALSE	-0.704543	0.132031	0.483921
LOC4345578	LOC_Os08g32100	RNA-binding protein 25	140.155	146.531	146.242	128.269	0.0641796	0.67434	0.93711	-0.189186	0.00549847	0.0792452	56.1776	62.8958	38.4223	30.9444	0.162968	0.767532	1	-0.312268	0.43703	0.951151	0.400824	0.429232	0.262731	0.241245	0.0987883	0.972284	0.993909	FALSE	-0.123083	0.537067	0.875843
LOC9270544	LOC_Os07g36500	histone H4	33.1807	31.0394	32.3897	32.2726	-0.0962443	0.382513	0.820178	-0.00522153	0.828929	0.982109	54.5756	47.3675	48.0051	46.718	-0.20436	0.32898	0.809907	-0.0392077	0.899469	0.999309	1.6448	1.52604	1.48211	1.4476	-0.108115	0.755962	0.92498	FALSE	-0.0339861	0.841117	0.993651
LOC4330100	LOC_Os02g42600	RNA polymerase II C-terminal domain phosphatase-like 1	46.8217	62.418	53.755	48.7923	0.414785	0.000911565	0.0180976	-0.139748	0.209386	0.728141	31.2794	52.8772	35.9662	42.5736	0.757434	0.251444	0.686523	0.243318	0.526155	0.951151	0.668053	0.847147	0.669076	0.872549	0.342649	0.796511	0.942364	FALSE	0.383066	0.087424	0.399028
LOC4331577	LOC_Os03g04770	beta-amylase 2, chloroplastic-like	40.7454	36.9099	46.6735	48.1806	-0.142629	0.177523	0.618645	0.0458496	0.426262	0.889069	31.7074	72.1031	34.5812	39.3935	1.18524	0.0275448	0.203327	0.187969	0.633857	0.973301	0.778184	1.95349	0.740918	0.817621	1.32787	0.18165	0.523107	FALSE	0.142119	0.553578	0.883967
LOC9266867	LOC_Os07g48450	NAC transcription factor 29	58.7117	66.7815	73.6129	74.9312	0.185799	0.12974	0.538656	0.0256086	0.463135	0.90261	31.8299	41.5175	38.1806	62.1017	0.383337	0.995384	1	0.701793	0.0390671	0.951151	0.542139	0.621692	0.518667	0.828782	0.197538	0.952769	0.98946	FALSE	0.676184	0.0270524	0.236802
LOC107280196	LOC_Os02g03230	uncharacterized LOC107280196	121.193	122.868	88.5753	91.6836	0.0198055	0.973405	0.995171	0.0497592	0.253129	0.770649	32.5426	37.0767	41.2851	44.6482	0.188183	0.861949	1	0.112981	0.772165	0.991153	0.26852	0.301761	0.466102	0.486981	0.168378	0.799887	0.943734	FALSE	0.0632218	0.843781	0.994568
LOC4347996	LOC_Os10g02930	probable helicase DDB_G0274399	143.569	170.719	178.966	174.257	0.249883	0.0293075	0.228304	-0.0384727	0.854931	0.983519	85.3891	32.7524	69.3274	58.1391	-1.38245	0.0158663	0.14868	-0.253917	0.400389	0.951151	0.594761	0.19185	0.387377	0.333641	-1.63233	0.378206	0.743585	FALSE	-0.215445	0.343041	0.744743
LOC4339838	LOC_Os06g01260	glutathione gamma-glutamylcysteinyltransferase 1	57.4797	59.1912	56.7716	53.3676	0.0423289	0.865473	0.97858	-0.0892055	0.486723	0.912372	32.7814	43.4514	34.0641	35.2826	0.406524	0.640577	1	0.0507062	0.898632	0.999309	0.570312	0.734085	0.60002	0.661124	0.364195	0.753403	0.923969	FALSE	0.139912	0.555001	0.884356
LOC4345081	LOC_Os08g15204	thioredoxin domain-containing protein 9 homolog	51.4958	48.5882	54.6161	53.8957	-0.0838475	0.345327	0.792453	-0.0191545	0.905359	0.991783	70.9924	33.2967	85.5964	75.1643	-1.09229	0.0234037	0.184456	-0.187503	0.473473	0.951151	1.37861	0.685283	1.56724	1.39462	-1.00844	0.199813	0.547357	FALSE	-0.168349	0.589931	0.902962
LOC4327905	LOC_Os01g18080	protein TsetseEP	51.4157	50.7394	43.4421	36.7217	-0.0190999	0.732838	0.952886	-0.24246	0.0355947	0.291431	33.432	80.0374	48.8905	35.3017	1.25945	0.0181785	0.160656	-0.469816	0.202844	0.951151	0.650229	1.57742	1.12542	0.961331	1.27855	0.192721	0.538307	FALSE	-0.227356	0.312713	0.716352
LOC4328005	LOC_Os02g01380	trihelix transcription factor GTL1	68.9219	67.6735	60.3128	51.9513	-0.0263718	0.644741	0.928318	-0.215304	0.0281884	0.251598	59.3691	63.7607	45.9748	33.4641	0.102955	0.758807	1	-0.458232	0.224177	0.951151	0.861397	0.942181	0.762273	0.644143	0.129327	0.931028	0.982791	FALSE	-0.242928	0.638301	0.924299
LOC4327787	LOC_Os01g13540	protein NLP3-like	70.3076	64.9998	77.1842	69.3371	-0.113244	0.228412	0.688947	-0.154677	0.0917458	0.507552	34.0302	47.2314	36.2624	47.3162	0.472929	0.498828	1	0.383861	0.30813	0.951151	0.484019	0.726639	0.469816	0.682409	0.586173	0.282513	0.642296	FALSE	0.538539	0.0108687	0.146931
LOC4325760	LOC_Os01g72080	probable calcium-binding protein CML10	36.603	34.6974	41.3153	43.5915	-0.0771346	0.465246	0.866348	0.0773728	0.274059	0.791672	67.4352	54.0967	53.5434	50.5681	-0.31796	0.12556	0.465559	-0.0824811	0.796213	0.991153	1.84234	1.5591	1.29597	1.16004	-0.240826	0.567613	0.867744	FALSE	-0.159854	0.471572	0.841589
LOC4352675	LOC_Os12g40010	uncharacterized LOC4352675	68.2854	77.6917	65.2356	67.1674	0.186183	0.130274	0.539585	0.0421014	0.371031	0.858396	58.8807	50.1466	36.0782	34.7896	-0.231645	0.172154	0.55139	-0.0524709	0.879738	0.997963	0.862274	0.645456	0.553045	0.517954	-0.417828	0.461525	0.821805	FALSE	-0.0945723	0.716137	0.954929
LOC4347834	LOC_Os09g38580	cyclic nucleotide-gated ion channel 17	121.774	134.425	126.875	139.199	0.142594	0.209213	0.663635	0.133737	0.00403356	0.0623781	42.7613	59.7765	34.9895	65.0879	0.483275	0.465344	1	0.89547	0.0100018	0.682175	0.351152	0.444683	0.275778	0.467589	0.340681	0.570215	0.868328	FALSE	0.761733	0.00279423	0.0751418
LOC4337363	LOC_Os04g57610	auxin response factor 12-like	99.8832	101.94	111.048	102.437	0.0294018	0.943698	0.988611	-0.116446	0.170876	0.668817	48.9468	35.5511	60.8718	42.6263	-0.461321	0.084356	0.376433	-0.514032	0.126301	0.951151	0.490041	0.348747	0.548158	0.416122	-0.490723	0.217001	0.56731	FALSE	-0.397587	0.0519434	0.317341
LOC4333193	#N/A	3-oxo-Delta(4,5)-steroid 5-beta-reductase	52.3739	35.5887	62.3426	58.9065	-0.55743	1.90611e-06	8.39959e-05	-0.0817912	0.525005	0.92845	52.8096	79.0365	75.9753	84.3456	0.581719	0.208741	0.61623	0.150783	0.571476	0.962136	1.00832	2.22083	1.21867	1.43186	1.13915	0.120317	0.42549	FALSE	0.232574	0.171631	0.546836
LOC4332056	LOC_Os03g11580	uncharacterized LOC4332056	58.8823	60.9427	61.4831	58.0109	0.04962	0.806776	0.968574	-0.0838663	0.50684	0.920888	35.5989	44.0101	43.9591	47.6345	0.306	0.994465	1	0.115844	0.736945	0.986274	0.604578	0.722155	0.714979	0.82113	0.25638	0.853634	0.961209	FALSE	0.199711	0.567764	0.890247
LOC4331856	LOC_Os03g08600	UDP-glucuronate:xylan alpha-glucuronosyltransferase 2	47.141	35.7425	51.7861	44.1263	-0.39934	0.000775525	0.0158016	-0.230924	0.0322948	0.274456	46.2311	45.2151	62.1479	37.9985	-0.0320601	0.904078	1	-0.709764	0.0367288	0.951151	0.980699	1.26502	1.20009	0.861129	0.36728	0.595663	0.87466	FALSE	-0.478839	0.0458769	0.300215
LOC4343793	LOC_Os07g40510	formin-like protein 5	101.188	124.129	113.705	97.3623	0.294804	0.357231	0.800621	-0.22386	0.0048075	0.0720701	51.486	36.0418	37.5177	51.2597	-0.514509	0.079473	0.364464	0.450254	0.214178	0.951151	0.508815	0.290357	0.329957	0.526484	-0.809313	0.217849	0.568563	FALSE	0.674114	0.0702093	0.362723
LOC4329623	LOC_Os02g34510	V-type proton ATPase 16 kDa proteolipid subunit	53.2935	57.224	52.7674	52.9376	0.102659	0.472056	0.869407	0.00464573	0.699218	0.968637	37.8867	41.6876	36.6483	40.9369	0.137929	0.761688	1	0.159654	0.675561	0.979697	0.710905	0.728499	0.694526	0.773305	0.0352696	0.777169	0.933899	FALSE	0.155009	0.656233	0.932039
LOC4329266	LOC_Os02g25580	probable protein transport Sec1a	37.0487	42.5645	39.5314	37.7471	0.200226	0.150638	0.576241	-0.0666345	0.711088	0.969901	60.2584	85.0029	52.9541	60.9388	0.496349	0.394297	0.911607	0.202617	0.537511	0.951392	1.62646	1.99704	1.33955	1.6144	0.296123	0.546111	0.865274	FALSE	0.269251	0.387247	0.783599
LOC4349543	LOC_Os11g01330	Protein DWARF 53	65.037	67.889	77.8293	67.8418	0.0619152	0.722541	0.949929	-0.198137	0.0320312	0.273292	45.3211	44.0781	46.1413	37.0724	-0.0401205	0.469034	1	-0.315712	0.383438	0.951151	0.69685	0.649268	0.592853	0.546454	-0.102036	0.61827	0.878413	FALSE	-0.117575	0.653763	0.930915
LOC4339021	LOC_Os05g38630	ras-related protein RABE1c	37.0827	37.3708	37.9899	39.6352	0.0111663	0.931569	0.986018	0.0611653	0.373679	0.860734	70.9988	124.116	127.963	155.882	0.805818	0.126859	0.46814	0.284735	0.15241	0.951151	1.91461	3.32119	3.36833	3.93292	0.794651	0.359664	0.724426	FALSE	0.223569	0.649036	0.929235
LOC4328386	LOC_Os02g06588	TATA-binding protein-associated factor BTAF1	129.149	153.541	145.316	132.508	0.249587	0.0387866	0.273514	-0.133114	0.0672177	0.427932	37.3298	84.7844	50.7366	49.13	1.18347	0.00519735	0.0800791	-0.0464237	0.884741	0.998394	0.289045	0.552194	0.349146	0.370769	0.933883	0.15235	0.47986	FALSE	0.0866906	0.735606	0.961825
LOC4334331	LOC_Os03g57040	AP-1 complex subunit sigma-1	37.3487	37.5243	41.3797	39.5051	0.00676651	0.897323	0.984257	-0.0668832	0.714521	0.970165	57.977	39.7053	57.2533	73.4533	-0.546148	0.285765	0.742735	0.359469	0.227404	0.951151	1.55232	1.05812	1.38361	1.85934	-0.552915	0.551038	0.865984	FALSE	0.426353	0.346518	0.747935
LOC4343265	LOC_Os07g30774	calmodulin-binding transcription activator CBT-like	73.145	77.8455	75.4306	71.742	0.0898543	0.507679	0.882483	-0.072332	0.578588	0.946336	53.944	47.8922	37.5353	42.9254	-0.171673	0.180733	0.566277	0.193581	0.610089	0.965971	0.737494	0.615221	0.497614	0.598329	-0.261527	0.358547	0.723233	FALSE	0.265913	0.232346	0.627049
LOC4332228	LOC_Os03g14050	thaumatin-like protein 1b	130.343	179.354	92.9174	114.298	0.460497	6.53494e-07	3.13147e-05	0.29878	3.11423e-07	1.65219e-05	37.8056	68.9983	50.9415	44.6961	0.867963	0.270214	0.717423	-0.188694	0.572154	0.962136	0.290046	0.384704	0.548245	0.391048	0.407466	0.723508	0.911885	FALSE	-0.487475	0.0262465	0.232477
LOC4346878	LOC_Os09g20240	homeobox protein Hox-D9	63.4165	61.9871	56.7741	63.954	-0.0328913	0.626123	0.921814	0.171803	0.0150684	0.1618	61.318	38.4663	37.886	62.3313	-0.672717	0.0249716	0.19115	0.718294	0.0363995	0.951151	0.96691	0.620553	0.667311	0.974627	-0.639826	0.0827727	0.33953	FALSE	0.546491	0.19888	0.584952
LOC4338607	LOC_Os05g31056	uncharacterized LOC4338607	70.918	85.1293	71.8828	70.5454	0.263504	0.0230614	0.196468	-0.0270948	0.979023	0.99832	60.5161	89.954	38.1261	53.4826	0.571867	0.173724	0.554321	0.488289	0.171019	0.951151	0.853325	1.05667	0.530393	0.75813	0.308363	0.527979	0.857911	FALSE	0.515384	0.0419042	0.287622
LOC4327205	LOC_Os01g53779	uncharacterized LOC4327205	74.2479	79.9664	51.3507	60.5487	0.107043	0.406624	0.836705	0.237712	0.00198589	0.035902	42.2792	40.128	46.825	38.1827	-0.0753398	0.472763	1	-0.294358	0.409659	0.951151	0.569433	0.50181	0.911867	0.630612	-0.182383	0.512593	0.853547	FALSE	-0.53207	0.216927	0.608088
LOC4339839	LOC_Os06g01304	U-box domain-containing protein 12-like	54.8643	74.0654	50.0273	55.3802	0.43293	9.62155e-05	0.00264669	0.146653	0.0465146	0.340665	57.495	78.7984	38.6609	56.0693	0.45473	0.365058	0.8662	0.536334	0.124676	0.951151	1.04795	1.0639	0.772796	1.01244	0.0218001	0.912397	0.977521	FALSE	0.389681	0.0850367	0.394206
LOC4345705	LOC_Os08g34550	RING-H2 finger protein ATL13	55.4335	44.6237	54.4604	56.0023	-0.312947	0.00382026	0.0542422	0.0402786	0.420452	0.885281	38.7697	47.9262	77.4676	39.8122	0.305885	0.996493	1	-0.960382	0.00264403	0.396724	0.699391	1.07401	1.42246	0.710903	0.618833	0.454757	0.816609	FALSE	-1.00066	0.0943916	0.414319
LOC4337048	LOC_Os04g53210	peroxisomal (S)-2-hydroxy-acid oxidase GLO3-like	40.737	51.6001	38.8847	41.7388	0.341035	0.0100955	0.111822	0.102187	0.182395	0.689296	74.9588	90.3766	78.4521	91.4237	0.269852	0.987053	1	0.220755	0.406485	0.951151	1.84007	1.75148	2.01756	2.19038	-0.0711835	0.686235	0.896429	FALSE	0.118567	0.626724	0.91892
LOC4346375	LOC_Os09g01640	CAX-interacting protein 4	40.9645	42.5639	41.6248	38.8856	0.0552575	0.791544	0.967208	-0.0982048	0.501334	0.917306	58.9348	73.0845	60.0631	60.4649	0.310446	0.898789	1	0.0096191	0.997263	0.999934	1.43868	1.71705	1.44297	1.55494	0.255188	0.780975	0.935011	FALSE	0.107824	0.771846	0.97265
LOC4336028	LOC_Os04g38410	chlorophyll a-b binding protein CP24, chloroplastic	83.6266	75.2948	48.3353	39.3516	-0.151412	0.0867105	0.43586	-0.296656	0.00572021	0.0816556	126.276	127.828	97.3583	62.4151	0.0176153	0.593567	1	-0.641408	0.0157265	0.816974	1.51	1.69769	2.01423	1.58609	0.169028	0.818279	0.949642	FALSE	-0.344751	0.108553	0.440839
LOC4330633	LOC_Os02g49992	mediator of RNA polymerase II transcription subunit 23	90.4478	112.973	96.4593	86.2944	0.320816	0.0154816	0.148887	-0.160653	0.0538654	0.375032	75.767	54.1307	39.6984	52.0349	-0.485122	0.075473	0.355405	0.390401	0.287227	0.951151	0.837688	0.479149	0.411556	0.602993	-0.805938	0.174391	0.512091	FALSE	0.551054	0.281211	0.68666
LOC4332822	LOC_Os03g22570	nuclear cap-binding protein subunit 1-like	52.0859	59.1907	49.5358	49.1941	0.184478	0.157647	0.589965	-0.00998826	0.829431	0.98214	84.7161	75.611	39.9193	53.8678	-0.164038	0.360423	0.858988	0.432336	0.23121	0.951151	1.62647	1.27741	0.805868	1.09501	-0.348516	0.423059	0.788065	FALSE	0.442325	0.457398	0.831679
LOC4347635	LOC_Os09g35760	homeobox-leucine zipper protein ROC6-like	76.7868	75.5099	73.6129	70.5784	-0.024192	0.642386	0.92802	-0.0607327	0.676534	0.96732	67.7487	39.9239	52.3057	49.6995	-0.762941	0.0309235	0.217807	-0.0737382	0.822164	0.992791	0.882296	0.528724	0.710551	0.704175	-0.738749	0.39734	0.762203	FALSE	-0.0130055	0.945057	0.999802
LOC4341635	LOC_Os06g43550	uncharacterized LOC4341635	75.6659	82.517	74.3829	77.9322	0.125048	0.322716	0.776236	0.0672489	0.192913	0.703713	69.33	63.8287	39.9914	41.5973	-0.119275	0.38848	0.90249	0.0567983	0.891063	0.99865	0.916265	0.773522	0.537643	0.533763	-0.244323	0.340953	0.705776	FALSE	-0.0104505	0.973735	0.999802
LOC9271634	LOC_Os09g30478	uncharacterized LOC9271634	41.4091	40.0449	41.6848	46.3143	-0.0483276	0.585507	0.910728	0.151935	0.0585058	0.393971	147.593	122.182	98.1094	86.7863	-0.272596	0.203943	0.607648	-0.176924	0.482228	0.951151	3.56426	3.05111	2.3536	1.87386	-0.224268	0.611484	0.876918	FALSE	-0.32886	0.391043	0.786414
LOC4338474	LOC_Os05g27730	probable WRKY transcription factor 26	53.5718	72.0367	70.0115	67.8513	0.427258	0.000145939	0.00384505	-0.0452153	0.836045	0.98257	74.4371	40.2981	63.9172	55.1911	-0.885311	0.0613578	0.318813	-0.211768	0.502915	0.951151	1.38948	0.55941	0.912954	0.813413	-1.31257	0.168508	0.503445	FALSE	-0.166553	0.592076	0.903742
LOC4325900	LOC_Os01g48200	callose synthase 12	109.991	134.793	105.723	100.806	0.293355	0.00567846	0.0739813	-0.068697	0.536498	0.934698	57.3454	73.002	40.6175	53.9421	0.348259	0.399549	0.919252	0.409308	0.237087	0.951151	0.521364	0.541587	0.38419	0.535106	0.0549037	0.954399	0.989895	FALSE	0.478005	0.116212	0.454341
LOC9266269	LOC_Os04g18010	probable cleavage and polyadenylation specificity factor subunit 1	85.8723	98.8062	93.9339	87.1653	0.202409	0.115149	0.510359	-0.107893	0.255179	0.772053	40.833	94.4968	57.4405	84.9582	1.21053	0.00240735	0.052141	0.564684	0.0492243	0.951151	0.475509	0.956386	0.611499	0.974679	1.00812	0.0169493	0.12332	TRUE	0.672577	0.000526284	0.0315732
LOC4342341	LOC_Os07g04150	uncharacterized LOC4342341	59.7715	58.1461	42.2074	45.6381	-0.0397746	0.596427	0.914067	0.112745	0.140745	0.614669	55.3568	74.5761	41.4293	46.6893	0.429953	0.747707	1	0.17244	0.621392	0.968018	0.926141	1.28256	0.981566	1.02303	0.469728	0.557593	0.867536	FALSE	0.0596956	0.875128	0.999802
LOC4351993	LOC_Os12g18729	uncharacterized LOC4351993	300.254	339.258	383.432	360.748	0.176201	0.451687	0.859208	-0.0879791	0.130921	0.598911	41.5043	49.6219	55.2982	72.6924	0.257715	0.822598	1	0.394572	0.194203	0.951151	0.138231	0.146266	0.144219	0.201505	0.0815141	0.986121	0.996079	FALSE	0.482551	0.00283512	0.0756038
LOC4323916	LOC_Os01g52750	subtilisin-like protease SBT5.6	60.267	42.5646	54.5218	55.2618	-0.501714	8.15088e-06	0.00030429	0.0194498	0.576581	0.945201	76.8329	96.5131	104.738	86.3915	0.329	0.962402	1	-0.277825	0.259195	0.951151	1.27487	2.26745	1.92103	1.56331	0.830715	0.281107	0.6409	FALSE	-0.297274	0.330783	0.733751
LOC4333344	LOC_Os03g38970	paladin	73.2828	64.999	69.6097	58.85	-0.173057	0.0925742	0.451995	-0.242245	0.00722693	0.0972337	42.6261	54.3348	91.3925	46.1294	0.35014	0.703413	1	-0.98639	0.000720741	0.217636	0.581666	0.835933	1.31293	0.783847	0.523197	0.349497	0.715411	FALSE	-0.744145	1.78232e-05	0.0063173
LOC4331694	LOC_Os03g06390	uncharacterized LOC4331694	68.3426	77.7531	47.7499	55.0375	0.186114	0.145439	0.568142	0.204916	0.00897309	0.113699	42.6324	91.8682	49.1115	61.3001	1.10762	0.0221497	0.179098	0.319828	0.324351	0.951151	0.623804	1.18154	1.02851	1.11379	0.921501	0.122674	0.429262	FALSE	0.114912	0.564789	0.889046
LOC4330838	LOC_Os02g52780	bZIP transcription factor 23-like	72.0687	66.4441	65.8244	57.703	-0.117231	0.175498	0.615696	-0.189974	0.046818	0.342151	55.5811	64.2709	47.1902	42.844	0.209571	0.712591	1	-0.139393	0.706011	0.981218	0.771224	0.967293	0.71691	0.742491	0.326802	0.73637	0.918222	FALSE	0.0505817	0.887084	0.999802
LOC4344371	LOC_Os07g49114	uncharacterized LOC4344371	58.7404	48.035	50.0275	46.8098	-0.290267	0.00566536	0.0738963	-0.0959096	0.46891	0.905012	58.0311	43.5194	65.5823	63.6163	-0.415167	0.221312	0.637122	-0.0439085	0.871582	0.997859	0.987924	0.905993	1.31092	1.35904	-0.124901	0.86016	0.963865	FALSE	0.0520012	0.828104	0.990235
LOC4345630	LOC_Os08g33320	uncharacterized LOC4345630	105.281	126.834	106.647	102.814	0.268685	0.0169502	0.159256	-0.0528073	0.709421	0.969901	82.3391	64.7956	44.83	58.9407	-0.345682	0.115833	0.446231	0.3948	0.245809	0.951151	0.782086	0.510871	0.420358	0.573274	-0.614367	0.119456	0.423383	FALSE	0.447607	0.0269456	0.236299
LOC4338644	LOC_Os05g31750	annexin D4	90.3468	59.5292	110.647	84.6477	-0.601875	3.87069e-08	2.34474e-06	-0.386428	7.25121e-08	4.37901e-06	109.899	44.8749	165.305	107.003	-1.2922	0.000250259	0.0140617	-0.627476	0.0019527	0.341459	1.21641	0.75383	1.49398	1.2641	-0.690322	0.105887	0.396335	FALSE	-0.241049	0.420155	0.808204
LOC4341618	LOC_Os06g43210	probable E3 ubiquitin ligase SUD1	203.873	231.478	196.859	202.77	0.183204	0.0752267	0.402343	0.0426815	0.146445	0.625355	73.0242	44.943	88.8067	69.4358	-0.70028	0.0170844	0.154828	-0.35499	0.184771	0.951151	0.358185	0.194156	0.45112	0.342437	-0.883485	0.118232	0.420962	FALSE	-0.397672	0.0159166	0.180157
LOC4348154	LOC_Os10g07290	glucan endo-1,3-beta-glucosidase 10	52.5932	52.5218	47.0089	54.6721	-0.00196009	0.823766	0.972771	0.217871	0.00720992	0.0972169	45.7698	53.606	75.6423	58.979	0.227999	0.926427	1	-0.358991	0.219491	0.951151	0.870261	1.02064	1.6091	1.07878	0.229959	0.726683	0.913147	FALSE	-0.576862	0.00961322	0.139308
LOC4340939	LOC_Os06g22870	auxin-responsive protein IAA21-like	195.359	171.028	182.356	178.066	-0.191896	0.0112012	0.119646	-0.0343473	0.920049	0.993002	102.363	46.8912	97.1166	90.5407	-1.1263	0.0034102	0.0636195	-0.101151	0.672135	0.979697	0.523974	0.274174	0.532566	0.508468	-0.934406	0.354507	0.719748	FALSE	-0.0668039	0.599808	0.906399
LOC4338093	LOC_Os05g11950	GDSL esterase/lipase At1g28580	101.265	89.1548	87.0354	86.4443	-0.18375	0.0307959	0.236053	-0.00983121	0.776755	0.976327	47.7791	48.8591	111.703	105.833	0.0322464	0.582666	1	-0.0778704	0.726117	0.986219	0.471823	0.548025	1.28342	1.2243	0.215996	0.628405	0.879693	FALSE	-0.0680392	0.7042	0.952487
LOC4327226	LOC_Os01g69990	uncharacterized LOC4327226	128.661	148.53	139.96	127.134	0.207175	0.0958097	0.460245	-0.138663	0.0533007	0.372165	202.189	172.975	60.0056	48.1035	-0.225146	0.153122	0.515514	-0.318954	0.327615	0.951151	1.57149	1.16458	0.428735	0.378369	-0.432321	0.285404	0.645592	FALSE	-0.180291	0.305012	0.710096
LOC4352063	LOC_Os12g22284	ABC transporter G family member 11	98.9277	89.9539	92.7307	90.306	-0.137188	0.101864	0.475255	-0.0382254	0.898446	0.991031	48.1053	78.4438	82.8617	64.8415	0.705463	0.0706394	0.342972	-0.353789	0.201363	0.951151	0.486267	0.872044	0.893574	0.71802	0.842652	0.198439	0.545926	FALSE	-0.315564	0.0800892	0.384545
LOC4336272	LOC_Os04g41810	cytochrome b561 and DOMON domain-containing protein At3g07570	105.242	100.372	90.2321	92.8743	-0.0683512	0.336279	0.787571	0.041639	0.327656	0.828364	124.562	49.7239	85.2841	82.0245	-1.32486	0.000610502	0.0236864	-0.0562218	0.808853	0.991427	1.18358	0.495396	0.945164	0.883178	-1.25651	0.025655	0.159188	TRUE	-0.0978608	0.654065	0.930924
LOC4324904	LOC_Os01g66560	signal recognition particle subunit SRP72	125.203	137.435	133.403	136.055	0.134488	0.213066	0.667422	0.0283961	0.324408	0.82716	50.4408	54.4369	53.545	74.1258	0.109994	0.86455	1	0.469224	0.124258	0.951151	0.402873	0.39609	0.401376	0.544821	-0.0244944	0.857314	0.962805	FALSE	0.440828	0.0363848	0.270987
LOC4351978	LOC_Os12g18120	zinc finger CCCH domain-containing protein 65-like	72.131	77.8147	82.3233	82.6102	0.109425	0.388359	0.823745	0.00501927	0.628188	0.957108	51.6355	69.9312	68.7573	59.1681	0.437572	0.596834	1	-0.216695	0.465701	0.951151	0.715858	0.898688	0.835212	0.716232	0.328147	0.63253	0.879693	FALSE	-0.221714	0.299321	0.704657
LOC4331336	LOC_Os03g01800	probable xyloglucan endotransglucosylase/hydrolase protein 32	131.168	127.878	88.6036	112.524	-0.0366528	0.512426	0.884306	0.344794	1.16351e-08	7.70994e-07	157.319	51.7402	108.637	93.7495	-1.60433	1.59261e-05	0.00294037	-0.212629	0.36526	0.951151	1.19937	0.404607	1.2261	0.833152	-1.56768	0.00925483	0.0858361	TRUE	-0.557423	0.00017637	0.0182846
LOC4333265	LOC_Os03g36730	probable dolichyl-diphosphooligosaccharide--protein glycosyltransferase subunit 3	71.7024	73.6352	74.6608	75.8633	0.0383744	0.87679	0.980979	0.0230501	0.478349	0.909648	60.7612	51.9103	68.5364	59.5772	-0.227129	0.11143	0.437509	-0.202109	0.489897	0.951151	0.847409	0.704966	0.917969	0.785323	-0.265504	0.212758	0.562855	FALSE	-0.225159	0.184792	0.565197
LOC4327501	LOC_Os01g62490	laccase-13-like	87.5513	72.6215	98.8872	87.9059	-0.269733	0.00352613	0.0507989	-0.169824	0.0369526	0.297121	81.0137	51.9783	80.7402	78.5262	-0.640256	0.0282203	0.206114	-0.040113	0.870189	0.997859	0.925328	0.715743	0.816488	0.893298	-0.370523	0.471159	0.829529	FALSE	0.129711	0.436748	0.819201
LOC4332603	LOC_Os03g19380	calvin cycle protein CP12-1, chloroplastic	122.028	99.4806	99.2561	89.3287	-0.294722	0.00208723	0.0344266	-0.152033	0.0675374	0.428775	98.301	74.5761	73.2084	52.1474	-0.398492	0.0528222	0.294194	-0.489414	0.104012	0.951151	0.805563	0.749655	0.737571	0.583771	-0.103771	0.626249	0.879184	FALSE	-0.33738	0.318329	0.72084
LOC4339042	LOC_Os05g38950	ecotropic viral integration site 5 protein homolog	62.5859	61.6806	55.2029	52.1903	-0.0210193	0.692863	0.942489	-0.0809622	0.560159	0.940418	70.687	84.6483	71.2311	88.8969	0.260036	0.615518	1	0.319625	0.231177	0.951151	1.12944	1.37236	1.29035	1.70332	0.281056	0.65248	0.885342	FALSE	0.400587	0.135661	0.488285
LOC4327131	LOC_Os01g07960	acyl-protein thioesterase 1 homolog 1	60.5719	59.3447	54.2469	57.201	-0.0295312	0.642667	0.92802	0.076501	0.22461	0.745614	82.923	65.1162	56.7729	52.2623	-0.348756	0.0732007	0.349344	-0.119434	0.717036	0.983976	1.369	1.09725	1.04657	0.91366	-0.319224	0.427105	0.79198	FALSE	-0.195935	0.412493	0.802097
LOC4341429	LOC_Os06g39470	acyl transferase 7-like	78.8198	52.3065	71.059	67.602	-0.591568	1.32964e-08	8.71205e-07	-0.0719516	0.581009	0.94706	126.262	59.6065	116.152	75.2361	-1.08288	0.000416971	0.0185529	-0.626523	0.0101946	0.683271	1.6019	1.13956	1.63459	1.11293	-0.49131	0.264132	0.62243	FALSE	-0.554571	0.0010306	0.0453819
LOC4342185	LOC_Os07g01370	peroxidase 1-like	61.4373	52.4603	57.4797	59.1266	-0.227889	0.0221091	0.191118	0.0407571	0.3966	0.874317	74.8966	63.3721	75.2771	63.6163	-0.241054	0.454465	0.999909	-0.242813	0.383218	0.951151	1.21907	1.208	1.30963	1.07593	-0.0131644	0.988422	0.996474	FALSE	-0.28357	0.267062	0.670166
LOC4337449	LOC_Os04g58730	AT-hook motif nuclear-localized protein 9	98.2816	120.194	103.137	105.965	0.290372	0.00467028	0.0632288	0.039018	0.282323	0.796713	65.4322	53.4699	67.7599	52.5614	-0.291272	0.0596334	0.314414	-0.366428	0.234548	0.951151	0.665762	0.444863	0.656986	0.496026	-0.581644	0.0371471	0.203863	TRUE	-0.405446	0.0165422	0.183227
LOC4346347	LOC_Os08g45060	putative kinase-like protein TMKL1	64.4416	53.29	61.1094	52.7812	-0.274127	0.00580878	0.0750268	-0.211371	0.0358108	0.292218	139.067	114.267	65.728	70.0388	-0.283375	0.365744	0.867508	0.0916446	0.751772	0.989657	2.15804	2.14425	1.07558	1.32696	-0.00924745	0.969146	0.993444	FALSE	0.303016	0.123413	0.468452
LOC4330971	LOC_Os02g54820	probable alpha,alpha-trehalose-phosphate synthase [UDP-forming] 9	70.7243	79.6274	81.4337	72.6098	0.171057	0.147521	0.571186	-0.165462	0.0680126	0.429567	102.816	53.3679	88.8099	86.0206	-0.946021	0.00142473	0.0397221	-0.046037	0.84266	0.995243	1.45376	0.670221	1.09058	1.1847	-1.11708	0.0105075	0.0923506	TRUE	0.119425	0.637178	0.923943
LOC4332403	LOC_Os03g16700	telomere repeat-binding protein 5	116.094	112.174	105.11	93.7157	-0.0495557	0.42751	0.847852	-0.165532	0.0362389	0.294161	76.3905	88.8025	69.5484	53.6525	0.217207	0.613711	1	-0.374371	0.226554	0.951151	0.658008	0.791653	0.661675	0.572503	0.266762	0.72521	0.912523	FALSE	-0.208839	0.5299	0.872381
LOC9268870	LOC_Os05g27304	protein NRT1/ PTR FAMILY 2.3	120.917	68.7492	135.771	115.642	-0.814604	8.62383e-18	2.084e-15	-0.231506	0.000882281	0.0189713	74.2461	53.8101	123.743	102.44	-0.464437	0.10558	0.4245	-0.272566	0.21403	0.951151	0.614024	0.782702	0.911411	0.885837	0.350167	0.54231	0.863575	FALSE	-0.0410601	0.784142	0.976256
LOC4334175	LOC_Os03g55130	uncharacterized LOC4334175	154.774	171.887	167.761	173.084	0.151296	0.142185	0.562497	0.0450613	0.145842	0.623416	81.13	87.1553	54.0398	69.5315	0.103353	0.521282	1	0.363643	0.231169	0.951151	0.524184	0.50705	0.322124	0.401722	-0.0479432	0.667884	0.890546	FALSE	0.318582	0.242256	0.63991
LOC4331669	LOC_Os03g06070	la-related protein 1C	54.3712	57.9005	56.8322	58.1048	0.0907307	0.534586	0.893716	0.031949	0.463495	0.90261	72.6485	70.3054	69.4939	94.0821	-0.0472988	0.73824	1	0.437034	0.0970753	0.951151	1.33616	1.21425	1.22279	1.61918	-0.138029	0.835194	0.955853	FALSE	0.405084	0.0838617	0.391784
LOC4333961	LOC_Os03g51520	FIP1[V]-like protein	81.5978	96.1317	86.3	83.9018	0.236483	0.0309251	0.236511	-0.0406588	0.877534	0.987541	90.526	93.0052	56.2781	54.8202	0.0389798	0.724103	1	-0.0378643	0.88838	0.998394	1.10942	0.967476	0.652121	0.653386	-0.197503	0.669939	0.89089	FALSE	0.00279454	0.978774	0.999802
LOC4334583	LOC_Os03g60460	leucine aminopeptidase-like	95.4326	96.2238	98.4883	93.5329	0.0119128	0.910934	0.985008	-0.0744789	0.491032	0.914148	95.7762	55.5058	86.7957	102.313	-0.787029	0.032925	0.226007	0.237301	0.340057	0.951151	1.0036	0.576841	0.881279	1.09388	-0.798942	0.271557	0.630568	FALSE	0.31178	0.167959	0.541174
LOC4337025	LOC_Os04g52880	uncharacterized LOC4337025	97.325	76.7087	75.7366	78.5325	-0.34342	0.000846201	0.0170103	0.0522989	0.269602	0.787486	55.6956	73.8473	72.0237	62.6999	0.406982	0.671792	1	-0.200009	0.494778	0.951151	0.572264	0.962698	0.950975	0.798394	0.750402	0.20611	0.5546	FALSE	-0.252307	0.240951	0.638589
LOC4336368	LOC_Os04g43130	transcriptional corepressor LEUNIG_HOMOLOG	97.7961	100.219	81.8933	83.207	0.0353113	0.895585	0.983666	0.0229595	0.473601	0.906668	68.0397	65.5925	56.2397	68.1772	-0.0528478	0.584437	1	0.2777	0.366588	0.951151	0.695731	0.654489	0.686743	0.819368	-0.0881592	0.820213	0.950157	FALSE	0.25474	0.436144	0.818872
LOC4338477	LOC_Os05g27780	protein EARLY RESPONSIVE TO DEHYDRATION 15	113.554	165.279	96.8878	123.048	0.541526	6.7255e-08	3.8657e-06	0.344831	1.40576e-09	1.1187e-07	56.375	113.008	80.9788	91.438	1.0033	0.0309358	0.217846	0.17525	0.497652	0.951151	0.496459	0.683742	0.8358	0.74311	0.461777	0.522958	0.857266	FALSE	-0.169581	0.275956	0.681647
LOC9266196	#N/A	classical arabinogalactan protein 9	91.9721	56.3948	87.4667	76.876	-0.705635	1.09871e-10	1.0375e-08	-0.1862	0.0341464	0.284076	237.472	151.698	286.606	267.53	-0.646551	0.00410075	0.0705983	-0.0993642	0.503847	0.951151	2.582	2.68994	3.27674	3.48002	0.0590835	0.967292	0.993224	FALSE	0.0868353	0.543558	0.878936
LOC4326316	LOC_Os01g39380	DENN domain and WD repeat-containing protein SCD1	70.7093	81.9339	70.1967	70.7335	0.21256	0.0969129	0.462031	0.0109901	0.60047	0.952946	69.1804	144.187	56.6272	77.392	1.0595	0.00170631	0.0433934	0.45069	0.127411	0.951151	0.978378	1.75979	0.806693	1.09413	0.846942	0.0112941	0.0965198	TRUE	0.439699	0.0163021	0.181677
LOC4345576	LOC_Os08g32080	homeobox-leucine zipper protein HOX5-like	181.752	181.137	189.867	205.115	-0.00489324	0.741217	0.955385	0.111441	0.0053928	0.0782223	89.6781	56.6573	116.357	115.73	-0.662494	0.00333042	0.0625671	-0.00779512	0.957823	0.999934	0.493408	0.312787	0.612835	0.564222	-0.657601	0.00971561	0.0882204	TRUE	-0.119236	0.61115	0.91206
LOC4351214	LOC_Os11g47820	glucan endo-1,3-beta-glucosidase	91.372	78.7058	120.937	103.57	-0.215281	0.0222092	0.191531	-0.223648	0.00506122	0.0745611	93.5075	57.0655	115.008	67.4186	-0.712464	0.0322436	0.223071	-0.770511	0.00210087	0.349	1.02337	0.725047	0.950974	0.650948	-0.497182	0.441853	0.804789	FALSE	-0.546863	0.00240724	0.0702618
LOC4347132	LOC_Os09g26310	beta-1,3-galactosyltransferase pvg3	81.544	64.5379	67.6345	74.378	-0.337433	0.000650462	0.0136877	0.137117	0.0397559	0.31057	57.8626	70.2374	74.8865	59.2303	0.279608	0.749703	1	-0.338371	0.245335	0.951151	0.709587	1.08831	1.10722	0.796341	0.617041	0.328119	0.693369	FALSE	-0.475488	0.015928	0.180157
LOC4337665	LOC_Os05g03174	probable glucuronosyltransferase Os05g0123100	208.626	187.928	200.49	193.483	-0.150735	0.0387475	0.27341	-0.0513224	0.659554	0.962839	72.4593	58.3189	122.821	98.016	-0.313206	0.0866856	0.381964	-0.325468	0.143343	0.951151	0.347317	0.310326	0.612604	0.506586	-0.162472	0.504343	0.84983	FALSE	-0.274146	0.256626	0.657874
LOC4339583	LOC_Os05g48450	branched-chain-amino-acid aminotransferase 5, chloroplastic	119.852	126.864	130.568	118.473	0.0820255	0.545453	0.896704	-0.14025	0.0579015	0.391823	73.8721	127.793	66.1923	58.4478	0.790712	0.0159816	0.149247	-0.179515	0.539528	0.952307	0.616359	1.00733	0.506955	0.493344	0.708687	0.0164884	0.121319	TRUE	-0.0392653	0.814952	0.986872
LOC4345687	LOC_Os08g34240	CBL-interacting protein kinase 6-like	162.498	134.608	91.9597	119.897	-0.271662	0.00177745	0.0302865	0.382716	8.79521e-11	8.14035e-09	82.6446	112.095	58.4556	75.0661	0.43973	0.225483	0.643598	0.36082	0.225848	0.951151	0.508587	0.832752	0.635666	0.626091	0.711392	0.021935	0.144555	TRUE	-0.021896	0.839463	0.993212
LOC4328238	LOC_Os02g04490	probable histone acetyltransferase HAC-like 1	127.285	148.1	136.542	125.735	0.21851	0.0806635	0.418765	-0.118956	0.119433	0.575536	81.8364	142.948	70.8613	58.8977	0.804673	0.0650892	0.328721	-0.266787	0.369402	0.951151	0.642937	0.965209	0.51897	0.468426	0.586163	0.312315	0.676121	FALSE	-0.147831	0.401475	0.795043
LOC4338502	LOC_Os05g28300	uncharacterized LOC4338502	86.2644	100.68	85.9604	83.5663	0.222941	0.0600137	0.35634	-0.0407511	0.871877	0.986582	91.8099	95.3957	59.2659	79.1101	0.055274	0.64487	1	0.416659	0.14753	0.951151	1.06428	0.947512	0.689456	0.946675	-0.167667	0.531908	0.859607	FALSE	0.45741	0.00890167	0.134374
LOC4327911	LOC_Os01g18170	germin-like protein 1-1	59.4444	67.7959	62.8066	68.8075	0.189656	0.121895	0.523599	0.13165	0.0404962	0.315485	68.2641	107.654	80.3688	84.4317	0.657206	0.0969605	0.40479	0.0711499	0.786232	0.991153	1.14837	1.58792	1.27962	1.22707	0.46755	0.448846	0.811321	FALSE	-0.0605003	0.769518	0.971752
LOC4337347	LOC_Os04g57400	methylthioribose kinase 1-like	89.5629	97.1452	69.2413	89.1421	0.117241	0.343983	0.791429	0.364474	4.99127e-08	3.06864e-06	124.714	104.025	61.0238	95.9892	-0.261695	0.107657	0.428514	0.653501	0.0168716	0.831321	1.39247	1.07082	0.88132	1.07681	-0.378936	0.12107	0.426955	FALSE	0.289027	0.42919	0.813795
LOC4343744	LOC_Os07g39680	cysteine-rich and transmembrane domain-containing protein WIH2	122.376	127.908	138.173	152.263	0.0637856	0.672516	0.937019	0.140092	0.00210615	0.0375842	97.0251	62.201	78.7084	86.7911	-0.641419	0.00171881	0.0435398	0.141029	0.596477	0.964724	0.792847	0.486297	0.569636	0.570007	-0.705205	0.00651607	0.0689232	TRUE	0.000937074	0.982173	0.999802
LOC4326647	LOC_Os01g42870	acyl transferase 5-like	103.288	94.3798	99.8404	95.972	-0.130119	0.16806	0.6048	-0.057011	0.67667	0.96732	63.0552	104.229	68.1873	65.4158	0.725066	0.0911819	0.39145	-0.0598641	0.815637	0.99176	0.610481	1.10436	0.682962	0.681613	0.855186	0.157459	0.487394	FALSE	-0.00285315	0.955459	0.999802
LOC4341462	LOC_Os06g40080	heme oxygenase 1, chloroplastic-like	74.2748	63.4923	80.9395	77.2822	-0.226291	0.0230089	0.196307	-0.0667085	0.609607	0.955091	66.7431	70.8981	76.105	70.0531	0.0871274	0.648828	1	-0.119541	0.663963	0.979697	0.898598	1.11664	0.940269	0.906459	0.313418	0.528512	0.858066	FALSE	-0.0528326	0.739424	0.963426
LOC9270776	LOC_Os02g51470	ATP synthase delta chain, chloroplastic	82.4673	72.8361	76.9379	63.8623	-0.179168	0.0447249	0.297895	-0.26873	0.00162432	0.0305959	115.798	99.5839	126.582	81.0268	-0.217627	0.222716	0.639274	-0.643604	0.0061784	0.583638	1.40417	1.36723	1.64525	1.26877	-0.038459	0.923697	0.981037	FALSE	-0.374875	0.135576	0.488143
LOC4343339	LOC_Os07g32430	pre-mRNA-splicing factor ATP-dependent RNA helicase DEAH7	93.7446	93.7346	88.0828	86.8203	-0.000153837	0.810736	0.969174	-0.0208275	0.901732	0.991325	63.8635	91.0374	79.0015	83.5105	0.511468	0.533199	1	0.0800783	0.754771	0.989712	0.68125	0.971225	0.8969	0.961877	0.511622	0.513606	0.85423	FALSE	0.100906	0.691345	0.947204
LOC4337699	LOC_Os05g03860	ocs element-binding factor 1	298.302	287.195	410.414	415.078	-0.0547411	0.321536	0.775833	0.0163015	0.233595	0.752502	64.0193	94.0886	64.604	86.9514	0.555512	0.545334	1	0.428587	0.121595	0.951151	0.214613	0.327612	0.157412	0.209482	0.610253	0.505568	0.850681	FALSE	0.412285	0.00829012	0.12887
LOC4337833	LOC_Os05g05940	REF/SRPP-like protein Os05g0151300/LOC_Os05g05940	76.5417	64.6312	90.7652	94.0462	-0.244017	0.023259	0.197403	0.0512297	0.265701	0.782412	97.8477	64.3194	139.228	107.126	-0.605284	0.0288109	0.208645	-0.378147	0.0781588	0.951151	1.27836	0.995176	1.53394	1.13907	-0.361268	0.557944	0.867536	FALSE	-0.429376	0.046997	0.30349
LOC4324842	LOC_Os01g65790	probable pectinesterase/pectinesterase inhibitor 51	80.2318	81.9949	93.4065	99.3731	0.0313605	0.933576	0.986018	0.0893333	0.0766621	0.458573	90.7503	64.6255	118.961	121.925	-0.489798	0.0437162	0.264499	0.0355129	0.885519	0.998394	1.1311	0.788165	1.27358	1.22695	-0.521159	0.240702	0.594917	FALSE	-0.0538204	0.743647	0.964153
LOC4343912	LOC_Os07g42510	ethylene-responsive transcription factor 1-like	89.3784	128.492	66.3162	104.572	0.523683	2.58075e-07	1.35198e-05	0.657063	1.9731e-22	4.73266e-20	130.675	137.914	76.0328	115.043	0.0777863	0.580576	1	0.597485	0.0155146	0.816627	1.46204	1.07333	1.14652	1.10014	-0.445897	0.0389699	0.209915	TRUE	-0.0595782	0.647575	0.928343
LOC4325381	LOC_Os01g72700	probably inactive leucine-rich repeat receptor-like protein kinase At3g28040	85.0878	80.2737	70.3185	66.459	-0.0840243	0.289926	0.748341	-0.0814398	0.497122	0.916181	117.346	77.2047	154.074	161.312	-0.604009	0.00345854	0.0639272	0.0662303	0.736964	0.986274	1.37912	0.961768	2.19108	2.42723	-0.519985	0.0386839	0.208876	TRUE	0.14767	0.48922	0.850548
LOC4343299	LOC_Os07g31450	protein CHROMATIN REMODELING 4	184.261	210.334	208.194	193.486	0.190932	0.401198	0.832705	-0.105701	0.150427	0.633476	126.613	173.023	76.2523	67.0764	0.450536	0.405783	0.928312	-0.184974	0.511166	0.951151	0.687141	0.82261	0.366256	0.346674	0.259604	0.72306	0.911649	FALSE	-0.0792739	0.675346	0.940635
LOC4338163	LOC_Os05g14240	probable aquaporin TIP4-1	109.772	123.022	111.945	122.99	0.164413	0.12609	0.531359	0.135758	0.00629327	0.0878479	109.681	67.4387	112.367	128.195	-0.701666	0.00586239	0.0853478	0.190114	0.383111	0.951151	0.999175	0.548184	1.00378	1.04232	-0.866078	0.0719869	0.310463	FALSE	0.0543557	0.870659	0.999802
LOC4347486	LOC_Os09g32510	transcription factor BHLH089-like	107.02	122.746	74.7187	84.9076	0.197786	0.0559217	0.342058	0.184425	0.00385517	0.0600673	90.0934	93.9185	68.4435	76.466	0.0599877	0.430448	0.965653	0.159904	0.575261	0.962347	0.841835	0.765148	0.916016	0.900578	-0.137798	0.797011	0.942364	FALSE	-0.0245212	0.855943	0.996284
LOC4339608	LOC_Os05g48800	protein DEHYDRATION-INDUCED 19-like	128.551	135.684	106.307	112.033	0.0779041	0.531358	0.892676	0.0756827	0.0904636	0.505805	82.3328	73.8813	69.5676	74.1832	-0.156258	0.179527	0.564148	0.0926767	0.738709	0.986274	0.640466	0.544511	0.654401	0.662155	-0.234162	0.532934	0.859607	FALSE	0.016994	0.918105	0.999802
LOC4329093	LOC_Os02g19820	bidirectional sugar transporter SWEET4-like	116.707	118.105	92.3	97.9579	0.0171702	0.952255	0.99203	0.0858316	0.0805691	0.473461	119.492	79.3231	69.8492	89.1743	-0.591106	0.0125462	0.130146	0.352384	0.199033	0.951151	1.02386	0.671634	0.756763	0.910333	-0.608276	0.054646	0.258724	FALSE	0.266553	0.516619	0.866616
LOC4341809	LOC_Os06g45990	patellin-4	72.4218	72.3446	79.5206	70.8858	-0.00153831	0.815144	0.96994	-0.165832	0.068356	0.430193	119.844	103.923	109.41	83.3526	-0.205645	0.224756	0.642613	-0.392447	0.108464	0.951151	1.6548	1.4365	1.37587	1.17587	-0.204106	0.599162	0.875632	FALSE	-0.226615	0.492006	0.85207
LOC9268632	LOC_Os06g36360	nuclear poly(A) polymerase 4	251.026	266.698	248.611	246.523	0.0873697	0.461876	0.864617	-0.0121657	0.716188	0.970601	103.909	95.9204	70.9173	104.587	-0.115411	0.144831	0.501443	0.560491	0.0289546	0.933565	0.413937	0.359659	0.285255	0.424247	-0.202781	0.426253	0.791556	FALSE	0.572656	0.000445538	0.0289549
LOC4337225	LOC_Os04g55670	probable glucuronosyltransferase Os04g0650300	148.754	130.123	134.753	131.177	-0.193056	0.0154112	0.148462	-0.0388054	0.872663	0.986661	130.035	72.7979	138.807	129.649	-0.836935	0.00542624	0.0819163	-0.0984621	0.620516	0.968018	0.874164	0.559456	1.03008	0.988357	-0.643879	0.242495	0.597346	FALSE	-0.0596567	0.612067	0.912697
LOC4336550	LOC_Os04g45930	uncharacterized LOC4336550	75.1778	91.3373	79.8007	73.6393	0.280898	0.0163346	0.154969	-0.115927	0.234134	0.753237	99.1777	99.1417	85.3547	94.855	-0.000523063	0.343277	0.834297	0.152254	0.546344	0.953927	1.31924	1.08545	1.0696	1.2881	-0.281421	0.267577	0.625945	FALSE	0.26818	0.07516	0.374857
LOC4346925	LOC_Os09g21210	probable endo-1,3(4)-beta-glucanase ARB_01444	156.122	95.701	195.505	163.576	-0.706069	6.95831e-16	1.34811e-13	-0.257239	8.64994e-06	0.000349072	194.75	74.0174	261.2	195.288	-1.39569	4.02157e-07	0.000253319	-0.419555	0.0110622	0.712671	1.24742	0.773424	1.33603	1.19386	-0.68962	0.0271923	0.165922	TRUE	-0.162316	0.102023	0.429343
LOC4335338	LOC_Os04g20220	eukaryotic peptide chain release factor GTP-binding subunit ERF3A	80.8516	86.0501	74.29	80.5117	0.0898995	0.505802	0.882287	0.11603	0.0475301	0.344982	221.386	307.143	192.235	244.123	0.472347	0.105685	0.424762	0.344739	0.0418158	0.951151	2.73817	3.56935	2.58763	3.03215	0.382447	0.21666	0.567307	FALSE	0.22871	0.216529	0.607824
LOC4349921	LOC_Os11g07470	protein TPLATE	102.226	113.25	96.2424	97.189	0.147744	0.176177	0.617403	0.014121	0.513588	0.924274	81.3273	74.6101	123.867	129.121	-0.124368	0.182183	0.568824	0.0599313	0.769149	0.991153	0.795563	0.658811	1.28703	1.32855	-0.272112	0.283604	0.643699	FALSE	0.0458103	0.886872	0.999802
LOC4331942	LOC_Os03g10060	30S ribosomal protein S10, chloroplastic	88.9872	75.1718	99.6292	83.6625	-0.243408	0.00741468	0.0898315	-0.251987	0.000942336	0.019985	118.915	129.742	158.397	124.347	0.125715	0.591903	1	-0.349171	0.0799627	0.951151	1.33631	1.72594	1.58986	1.48629	0.369122	0.396958	0.762003	FALSE	-0.0971838	0.401468	0.795043
LOC4327015	LOC_Os01g55000	uncharacterized LOC4327015	173.794	146.164	135.183	133.159	-0.249791	0.00320387	0.0472466	-0.0217597	0.896151	0.990617	121.298	116.4	130.406	75.6404	-0.0594678	0.1554	0.519786	-0.785778	0.000856436	0.230339	0.69794	0.796363	0.96466	0.568044	0.190323	0.811	0.948023	FALSE	-0.764018	1.07615e-07	0.000232674
LOC4342198	LOC_Os07g01560	sugar transport protein MST3-like	75.9279	89.0324	130.602	131.308	0.229699	0.035546	0.259118	0.00777866	0.518434	0.926435	95.8222	128.216	142.331	154.456	0.420146	0.454618	0.999978	0.117948	0.552015	0.955976	1.26202	1.44011	1.08981	1.17629	0.190447	0.821391	0.950772	FALSE	0.110169	0.402377	0.795835
LOC9266838	LOC_Os08g01930	far upstream element-binding protein 1	197.237	231.6	180.967	183.9	0.231701	0.0261245	0.21212	0.0231939	0.293278	0.804119	109.274	102.888	87.9597	76.0951	-0.0868759	0.155237	0.519477	-0.209039	0.419368	0.951151	0.554021	0.444248	0.486053	0.413785	-0.318576	0.27113	0.630158	FALSE	-0.232233	0.170075	0.544609
LOC4348745	LOC_Os10g30870	rubisco accumulation factor 1, chloroplastic-like	92.9907	76.5857	99.5301	87.0889	-0.280011	0.00292625	0.0443425	-0.192645	0.0216879	0.210693	104.059	84.5267	91.4294	83.6182	-0.299917	0.123872	0.462385	-0.12884	0.611789	0.965971	1.11902	1.10369	0.91861	0.960148	-0.0199059	0.883603	0.968999	FALSE	0.0638045	0.844896	0.994634
LOC4329851	LOC_Os02g38120	BTB/POZ domain-containing protein At1g67900	102.611	85.6523	76.6298	89.8488	-0.260623	0.00360057	0.0515737	0.229593	0.000221443	0.00585586	151.79	157.835	115.451	142.073	0.0563397	0.670195	1	0.299351	0.158275	0.951151	1.47927	1.84274	1.50661	1.58125	0.316963	0.339181	0.704286	FALSE	0.0697585	0.792384	0.98015
LOC4329190	LOC_Os02g22090	ARF guanine-nucleotide exchange factor GNOM	113.866	130.183	110.407	118.109	0.193201	0.0618931	0.361953	0.097279	0.0480664	0.347146	77.7889	80.2559	89.8794	77.4375	0.0450433	0.62504	1	-0.214959	0.405887	0.951151	0.683161	0.616486	0.814072	0.655646	-0.148158	0.615081	0.877749	FALSE	-0.312238	0.457695	0.831809
LOC4343970	LOC_Os07g43350	probable inactive receptor kinase At5g10020	185.882	209.443	153.047	172.554	0.17217	0.08112	0.420261	0.173075	0.000119369	0.00348406	111.574	131.928	77.5283	105.008	0.24175	0.933832	1	0.437703	0.0826237	0.951151	0.600241	0.6299	0.506565	0.60855	0.06958	0.967805	0.993224	FALSE	0.264628	0.119433	0.459826
LOC4332639	LOC_Os03g19890	probable NADH dehydrogenase [ubiquinone] 1 alpha subcomplex subunit 5, mitochondrial	98.7373	89.3694	114.465	113.679	-0.143815	0.115612	0.511568	-0.0099417	0.753233	0.973038	77.6601	168.427	118.197	125.562	1.11687	0.0621989	0.320928	0.0872095	0.676994	0.979697	0.786532	1.88461	1.0326	1.10453	1.26069	0.161529	0.493323	FALSE	0.0971512	0.742425	0.964153
LOC4330265	LOC_Os02g44870	dehydrin DHN1-like	149.317	111.466	226.776	261.54	-0.421769	1.4968e-06	6.79579e-05	0.205767	1.09213e-07	6.36952e-06	145.55	77.9335	197.874	192.089	-0.901202	5.99805e-05	0.00617349	-0.0428108	0.788431	0.991153	0.974774	0.699166	0.872553	0.734451	-0.479433	0.0633414	0.285036	FALSE	-0.248578	0.0567362	0.330467
LOC4338750	LOC_Os05g33570	pyruvate, phosphate dikinase 1, chloroplastic-like	99.5273	77.9385	226.382	135.15	-0.352756	0.000140349	0.00371083	-0.7442	2.07385e-45	1.68179e-42	293.035	125.267	504.023	269.447	-1.22607	7.11108e-07	0.000399542	-0.903489	2.2863e-11	1.77242e-07	2.94427	1.60725	2.22643	1.99369	-0.873311	0.00580449	0.0644977	TRUE	-0.159288	0.0953747	0.416046
LOC4330484	LOC_Os02g47970	calpain-type cysteine protease ADL1-like	167.899	203.663	177.889	169.732	0.278587	0.0228899	0.195674	-0.0677187	0.450439	0.900317	88.3544	157.189	78.7644	101.751	0.831121	0.0309865	0.218059	0.369431	0.143231	0.951151	0.526236	0.771809	0.442774	0.599483	0.552534	0.273838	0.632619	FALSE	0.437149	0.0208933	0.207408
LOC4328225	LOC_Os02g04250	protein O-linked-mannose beta-1,4-N-acetylglucosaminyltransferase 2	168.583	162.851	182.229	187.345	-0.0498996	0.394832	0.8285	0.0399443	0.159642	0.650718	109.687	79.0705	153.449	142.87	-0.472185	0.0290953	0.209754	-0.103058	0.586812	0.96461	0.650645	0.485538	0.842069	0.762605	-0.422286	0.243334	0.59828	FALSE	-0.143002	0.276074	0.681762
LOC4350138	LOC_Os11g12530	receptor protein-tyrosine kinase CEPR2	170.577	180.554	188.258	204.95	0.0820037	0.480976	0.873153	0.122558	0.00221759	0.0390948	141.349	79.8673	155.313	155.107	-0.823582	0.000823281	0.0284255	-0.00191365	0.979469	0.999934	0.828649	0.442346	0.825	0.756805	-0.905585	0.0188134	0.131403	TRUE	-0.124471	0.300491	0.706212
LOC4349531	LOC_Os11g01140	phototropin-1B-like	239.228	271.983	176.1	211.76	0.185131	0.0879816	0.439195	0.266037	1.63492e-09	1.25985e-07	112.804	140.373	84.6358	79.9834	0.315444	0.40993	0.935099	-0.0815658	0.74688	0.988619	0.471533	0.516108	0.480612	0.377707	0.130313	0.738172	0.918899	FALSE	-0.347602	0.012991	0.161424
LOC4337331	LOC_Os04g57220	ubiquitin-conjugating enzyme E2 28	80.2141	80.7958	83.3402	93.6489	0.010424	0.901732	0.984379	0.16825	0.00441226	0.0670301	209.613	234.733	236.645	244.506	0.163296	0.82789	1	0.047145	0.786566	0.991153	2.61317	2.90527	2.83951	2.61088	0.152872	0.789929	0.939217	FALSE	-0.121105	0.327259	0.729646
LOC4343742	LOC_Os07g39620	uncharacterized LOC4343742	95.8395	93.3044	81.4311	82.2052	-0.0386748	0.531785	0.892676	0.0136506	0.544953	0.936076	162.599	210.726	168.959	140.956	0.374056	0.537143	1	-0.261433	0.171177	0.951151	1.69657	2.25848	2.07487	1.71468	0.412731	0.44504	0.80822	FALSE	-0.275084	0.0405675	0.28413
LOC4329951	LOC_Os02g39720	serine/arginine-rich splicing factor RSZ23-like	121.355	119.58	116.654	124.946	-0.0212586	0.659177	0.933014	0.0990693	0.0348082	0.287086	103.564	81.529	112.846	96.4654	-0.345136	0.162864	0.534042	-0.226274	0.32645	0.951151	0.853396	0.681795	0.967356	0.772055	-0.323877	0.533982	0.859904	FALSE	-0.325343	0.143284	0.502202
LOC4340478	LOC_Os06g11135	alternative NAD(P)H-ubiquinone oxidoreductase C1, chloroplastic/mitochondrial	122.905	109.009	111.514	108.26	-0.173104	0.033671	0.249825	-0.0427207	0.829653	0.98214	90.9954	81.6651	133.027	118.932	-0.156074	0.573151	1	-0.161581	0.438023	0.951151	0.74037	0.749161	1.19292	1.09857	0.0170305	0.981939	0.995622	FALSE	-0.118861	0.461867	0.834617
LOC4324336	LOC_Os01g68810	THO complex subunit 2	103.817	121.978	112.465	102.186	0.232571	0.0518123	0.326961	-0.138281	0.0912795	0.506348	105.993	82.1558	100.181	84.817	-0.367537	0.149366	0.509051	-0.240186	0.325376	0.951151	1.02096	0.673531	0.890777	0.830027	-0.600107	0.235985	0.589804	FALSE	-0.101906	0.713647	0.954791
LOC4328673	LOC_Os02g11040	uncharacterized LOC4328673	162.274	200.99	82.2323	141.733	0.30869	0.00298641	0.0448941	0.785401	2.2545e-39	1.32393e-36	120.245	255.159	113.088	165.143	1.08542	0.00987363	0.113612	0.546268	0.00752895	0.621378	0.740996	1.26951	1.37522	1.16516	0.776734	0.22955	0.582787	FALSE	-0.239133	0.256203	0.657101
LOC4352791	LOC_Os12g42090	2-methyl-6-phytyl-1,4-hydroquinone methyltransferase 2, chloroplastic-like	162.523	153.786	171.516	165.557	-0.0797222	0.231791	0.693491	-0.0510121	0.67264	0.965581	82.9834	124.334	122.724	108.824	0.583327	0.103154	0.41929	-0.173408	0.431553	0.951151	0.510595	0.808489	0.715524	0.657324	0.663049	0.0470103	0.234679	TRUE	-0.122396	0.366024	0.765655
LOC4347610	LOC_Os09g34910	DEAD-box ATP-dependent RNA helicase 7-like	89.245	113.956	84.573	84.2131	0.352633	0.000430343	0.00970063	-0.00615132	0.741799	0.972803	140.227	212.592	131.92	123.526	0.600326	0.0626242	0.32203	-0.0948505	0.639932	0.974058	1.57126	1.86557	1.55984	1.46683	0.247693	0.566729	0.867744	FALSE	-0.0886991	0.480309	0.845459
LOC4337146	LOC_Os04g54430	prostatic spermine-binding protein	207.858	206.829	207.442	205.568	-0.00716523	0.741739	0.955785	-0.0130895	0.731397	0.972038	84.2737	107.484	113.988	95.5681	0.35097	0.36841	0.872287	-0.254279	0.277717	0.951151	0.405438	0.519678	0.549492	0.464896	0.358136	0.262503	0.62025	FALSE	-0.24119	0.458975	0.832702
LOC4350176	LOC_Os11g13890	chlorophyll a-b binding protein CP26, chloroplastic	144.595	121.209	89.1605	84.5851	-0.254528	0.00335382	0.0490596	-0.0760017	0.502545	0.917983	218.587	170.093	146.065	123.251	-0.361881	0.0640396	0.325972	-0.245008	0.222409	0.951151	1.51172	1.40331	1.63822	1.45712	-0.107353	0.778811	0.934514	FALSE	-0.169007	0.249935	0.64928
LOC4345338	LOC_Os08g25720	pyrophosphate--fructose 6-phosphate 1-phosphotransferase subunit alpha	94.6882	108.393	84.5995	91.4922	0.195016	0.0661763	0.375094	0.113	0.0439789	0.329468	329.945	426.511	262.342	307.596	0.370358	0.207086	0.613372	0.229589	0.132527	0.951151	3.48454	3.93485	3.10099	3.36199	0.175342	0.632612	0.879693	FALSE	0.116589	0.33278	0.736366
LOC4329516	LOC_Os02g32469	uncharacterized LOC4329516	220.983	211.993	180.565	216.005	-0.0599159	0.320428	0.774353	0.258545	1.20298e-08	7.94059e-07	85.0675	86.6646	118.277	120.303	0.0268348	0.541296	1	0.024502	0.926866	0.999486	0.384951	0.408809	0.655037	0.556945	0.0867507	0.944828	0.98578	FALSE	-0.234043	0.0868809	0.398074
LOC4349248	LOC_Os10g39410	histone H4	99.5288	86.7882	85.1917	89.2633	-0.197615	0.0416273	0.286089	0.0673533	0.167714	0.665154	105.403	115.603	117.428	104.4	0.133264	0.699666	1	-0.169658	0.440558	0.951151	1.05902	1.33201	1.3784	1.16958	0.330878	0.543828	0.864221	FALSE	-0.237012	0.278542	0.684294
LOC4335455	LOC_Os04g24600	cysteine proteinase 1	93.022	85.6519	110.436	109.809	-0.119086	0.15687	0.589149	-0.00820181	0.733601	0.972607	141.212	118.654	199.975	184.259	-0.251097	0.0732819	0.349366	-0.118083	0.494386	0.951151	1.51805	1.38531	1.81078	1.67799	-0.132011	0.528732	0.858115	FALSE	-0.109881	0.705342	0.952959
LOC4350194	LOC_Os11g14180	ankyrin repeat protein SKIP35	156.066	143.244	164.067	156.942	-0.123681	0.0897603	0.443454	-0.0640509	0.521461	0.92767	87.1119	91.0229	129.461	108.387	0.0633597	0.974472	1	-0.256332	0.243423	0.951151	0.558173	0.635439	0.789077	0.690617	0.187041	0.658758	0.887104	FALSE	-0.192281	0.571506	0.892032
LOC4332426	LOC_Os03g17010	THO complex subunit 4A	144.653	166.385	163.418	171.877	0.201929	0.0377794	0.269088	0.0728036	0.047015	0.343191	106.754	115.623	87.3834	93.2661	0.115138	0.861308	1	0.093994	0.703275	0.980832	0.737997	0.694909	0.534722	0.542634	-0.0867911	0.872719	0.966525	FALSE	0.0211904	0.956563	0.999802
LOC4343292	LOC_Os07g31340	regulator of nonsense transcripts 1 homolog	96.3087	103.784	95.1665	87.7185	0.107845	0.416941	0.841042	-0.117572	0.197194	0.711146	150.874	175.345	126.565	112.596	0.21686	0.94634	1	-0.168724	0.429541	0.951151	1.56656	1.68952	1.32993	1.2836	0.109015	0.978214	0.995402	FALSE	-0.0511517	0.849604	0.995419
LOC4327304	LOC_Os01g09620	zinc finger CCCH domain-containing protein 2-like	124.542	118.843	88.6957	107.206	-0.0675866	0.314252	0.7684	0.273451	4.33289e-06	0.000186808	97.6153	103.024	100.548	116.168	0.0777987	0.514913	1	0.208332	0.358473	0.951151	0.783791	0.866893	1.13363	1.0836	0.145385	0.931259	0.982791	FALSE	-0.0651192	0.767778	0.971564
LOC4341641	LOC_Os06g43620	heptahelical transmembrane protein ADIPOR1-like	163.526	128.953	172.778	160.178	-0.342669	3.71679e-05	0.00115057	-0.109247	0.1198	0.576234	88.8842	92.8351	114.987	99.9279	0.0627428	0.502053	1	-0.202509	0.381187	0.951151	0.543549	0.719912	0.665517	0.623857	0.405412	0.307886	0.672229	FALSE	-0.0932621	0.773491	0.973041
LOC4330612	#N/A	aldehyde dehydrogenase family 2 member B7, mitochondrial	90.9414	137.436	98.3314	122.609	0.595752	1.58893e-09	1.26183e-07	0.318336	4.74629e-08	2.93925e-06	93.2705	174.262	151.974	194.091	0.901766	0.00222141	0.0499739	0.352908	0.0614252	0.951151	1.02561	1.26795	1.54553	1.58302	0.306014	0.303172	0.667146	FALSE	0.0345717	0.897021	0.999802
LOC4338736	LOC_Os05g33360	BI1-like protein	158.605	148.96	155.478	152.149	-0.0905138	0.193568	0.642955	-0.0312199	0.974746	0.99832	139.576	91.0909	126.342	120.468	-0.615675	0.0234811	0.184749	-0.0686836	0.747915	0.988872	0.880026	0.611514	0.812605	0.791775	-0.525162	0.33942	0.704365	FALSE	-0.0374637	0.824523	0.989682
LOC4326970	LOC_Os01g22370	peroxidase 1	101.466	106.396	105.137	113.303	0.0684557	0.649104	0.929094	0.107907	0.0268076	0.244998	91.3549	140.135	172.903	129.274	0.617259	0.106439	0.425927	-0.419533	0.0331083	0.951151	0.900353	1.3171	1.64454	1.14096	0.548803	0.175378	0.513203	FALSE	-0.52744	0.0311498	0.253669
LOC4328860	LOC_Os02g14780	probable splicing factor 3A subunit 1	91.9804	100.004	99.9029	92.5929	0.120656	0.319585	0.772962	-0.109625	0.244682	0.760805	98.0099	125.505	91.4662	96.7526	0.356746	0.445521	0.987129	0.0810616	0.741879	0.98637	1.06555	1.255	0.915551	1.04492	0.23609	0.561656	0.867744	FALSE	0.190686	0.498323	0.855331
LOC4342219	LOC_Os07g01870	60S ribosomal protein L13a-2	99.8249	103.937	116.037	118.981	0.0582312	0.713176	0.947553	0.0361422	0.30845	0.814781	103.121	119.349	92.5534	93.2925	0.210841	0.832126	1	0.0114749	0.954324	0.999934	1.03302	1.14829	0.797621	0.784099	0.15261	0.931673	0.982795	FALSE	-0.0246673	0.935851	0.999802
LOC4351875	LOC_Os12g14070	stromal 70 kDa heat shock-related protein, chloroplastic	140.578	138.144	173.143	158.51	-0.0251963	0.588952	0.911623	-0.127391	0.0622056	0.408705	93.3245	134.372	221.723	198.097	0.525906	0.0678101	0.335603	-0.162551	0.340641	0.951151	0.663865	0.972698	1.28057	1.24974	0.551103	0.100233	0.382399	FALSE	-0.0351605	0.762752	0.969924
LOC4340299	LOC_Os06g08090	heparanase-like protein 3	175.934	155.351	176.443	196.99	-0.1795	0.0219823	0.190378	0.158919	0.000134286	0.00386954	128.047	104.958	136.922	93.716	-0.286864	0.0291993	0.210178	-0.54699	0.0135554	0.784224	0.727811	0.675615	0.776015	0.475741	-0.107364	0.607998	0.875973	FALSE	-0.705909	2.24012e-08	6.0542e-05
LOC4329579	LOC_Os02g33490	pyrophosphate-energized membrane proton pump 3	160.682	187.099	166.283	164.199	0.219591	0.0493923	0.317973	-0.0181896	0.828899	0.982109	111.651	108.738	102.34	93.9099	-0.0381401	0.318462	0.792885	-0.124015	0.609104	0.965971	0.694854	0.581177	0.615455	0.571926	-0.257731	0.366902	0.732723	FALSE	-0.105825	0.597772	0.906399
LOC4337654	LOC_Os05g03040	AP2-like ethylene-responsive transcription factor TOE3	434.849	339.161	569.591	411.886	-0.358544	5.71836e-06	0.000223503	-0.467683	2.35227e-35	1.08268e-32	100.026	115.214	113.68	95.4963	0.203952	0.747977	1	-0.251464	0.269888	0.951151	0.230023	0.339704	0.199582	0.231851	0.562496	0.0365489	0.201333	TRUE	0.216219	0.135184	0.488078
LOC4327719	LOC_Os01g15270	protein SENESCENCE-ASSOCIATED GENE 21, mitochondrial	266.133	309.506	221.936	240.25	0.21782	0.0287676	0.22555	0.11439	0.00264676	0.0448947	124.795	95.4977	119.976	123.806	-0.386021	0.0105816	0.118598	0.0453384	0.850112	0.997063	0.468919	0.308549	0.540587	0.515322	-0.603841	0.0131097	0.104866	TRUE	-0.0690517	0.575276	0.893767
LOC4329896	LOC_Os02g38970	uncharacterized LOC4329896	106.781	107.103	95.7753	105.192	0.00434809	0.841327	0.975055	0.135301	0.0132772	0.148269	116.532	158.51	106.498	100.646	0.443853	0.584332	1	-0.0815342	0.71389	0.982678	1.09132	1.47998	1.11195	0.95678	0.439505	0.539985	0.862625	FALSE	-0.216835	0.194983	0.579323
LOC4342429	LOC_Os07g06080	putative oxidoreductase TDA3	237.998	242.756	209.285	243.984	0.028559	0.946433	0.989949	0.221315	1.2845e-07	7.34064e-06	118.283	120.403	96.2503	117.451	0.0256324	0.908649	1	0.287192	0.221005	0.951151	0.496993	0.495986	0.4599	0.481387	-0.00292662	0.980721	0.995622	FALSE	0.0658773	0.751386	0.967011
LOC4327922	LOC_Os01g38229	70 kDa peptidyl-prolyl isomerase	98.2165	116.998	145.871	153.891	0.252447	0.0140302	0.139581	0.0772164	0.0489199	0.350782	103.699	180.01	181.126	191.947	0.795674	0.00373988	0.0670667	0.0837148	0.659366	0.979697	1.05582	1.53857	1.24169	1.24729	0.543227	0.0344996	0.19343	TRUE	0.00649837	0.989069	0.999802
LOC4334840	LOC_Os03g63950	ribosome-binding factor PSRP1, chloroplastic	141.895	182.858	136.106	154.888	0.365899	5.40764e-05	0.0016012	0.186491	0.000109608	0.00324067	110.163	155.459	99.608	104.158	0.496892	0.394855	0.912372	0.0644467	0.786079	0.991153	0.776368	0.85016	0.731839	0.672476	0.130993	0.967195	0.993224	FALSE	-0.122044	0.405967	0.797948
LOC4335295	LOC_Os04g17100	heavy metal-associated isoprenylated plant protein 27	160.207	105.473	154.001	162.608	-0.603056	4.65589e-11	4.60953e-09	0.0784609	0.0495492	0.353129	159.287	100.313	146.968	160.642	-0.66712	0.000800248	0.0279434	0.128346	0.519868	0.951151	0.994256	0.951071	0.954333	0.987909	-0.0640638	0.813179	0.948534	FALSE	0.0498854	0.74718	0.965386
LOC9269581	LOC_Os02g56250	GATA transcription factor 11	165.155	151.358	122.805	116.302	-0.125852	0.0964955	0.461063	-0.0784948	0.425134	0.888408	120.267	105.516	102.306	106.058	-0.188777	0.132058	0.477958	0.0519698	0.838775	0.994356	0.728208	0.697129	0.833073	0.91192	-0.062925	0.753052	0.923969	FALSE	0.130465	0.484346	0.848432
LOC4352548	LOC_Os12g37860	protein MODIFIER OF SNC1 1	157.491	176.59	156.093	141.551	0.165133	0.142891	0.56359	-0.141084	0.0385379	0.304406	119.75	125.811	102.804	130.446	0.0712342	0.931881	1	0.343563	0.122129	0.951151	0.760361	0.712449	0.658607	0.921552	-0.0938983	0.819512	0.950012	FALSE	0.484647	0.000155359	0.0175182
LOC4330711	LOC_Os02g51080	geranylgeranyl diphosphate reductase, chloroplastic-like	203.831	163.438	155.203	127.654	-0.318632	0.000186596	0.00470657	-0.281914	7.97024e-06	0.000327858	226.914	165.545	177.745	102.996	-0.454921	0.0274498	0.203092	-0.787225	0.000102641	0.065381	1.11325	1.0129	1.14524	0.806833	-0.136289	0.742753	0.920231	FALSE	-0.505311	9.15364e-05	0.013649
LOC4346211	LOC_Os08g43130	probable protein NAP1	189.358	196.381	182.167	169.589	0.0525381	0.740207	0.95529	-0.103221	0.14418	0.621618	125.345	162.465	103.87	121.466	0.374222	0.358311	0.856964	0.225769	0.308394	0.951151	0.661951	0.827298	0.570193	0.716238	0.321684	0.67542	0.893287	FALSE	0.32899	0.236959	0.632883
LOC4345689	LOC_Os08g34280	cinnamoyl-CoA reductase 1	173.703	125.419	166.22	142.881	-0.469861	1.36098e-07	7.47842e-06	-0.218281	0.00037275	0.00913372	198.021	105.244	221.265	189.334	-0.911913	8.76843e-05	0.00769952	-0.224839	0.188823	0.951151	1.14	0.839139	1.33115	1.32512	-0.442052	0.173895	0.511349	FALSE	-0.00655721	0.906396	0.999802
LOC4327461	LOC_Os01g61970	protein GPR107	214.081	211.747	212.676	219.606	-0.0158104	0.635518	0.925408	0.0462639	0.105861	0.545563	125.181	106.585	199.754	181.751	-0.232013	0.0727881	0.348431	-0.136257	0.434449	0.951151	0.58474	0.503361	0.939242	0.827624	-0.216203	0.350768	0.716537	FALSE	-0.182521	0.208569	0.597915
LOC4339104	LOC_Os05g39960	40S ribosomal protein S26-like	107.192	110.79	123.456	119.738	0.0476302	0.801593	0.967954	-0.0441078	0.802248	0.980263	252.815	243.62	248.936	260.993	-0.0534469	0.420129	0.950428	0.0682372	0.670682	0.979697	2.35852	2.19893	2.0164	2.17969	-0.101077	0.761919	0.927338	FALSE	0.112345	0.383161	0.780391
LOC4348867	LOC_Os10g33230	heterogeneous nuclear ribonucleoprotein 1	151.212	160.854	153.258	152.05	0.0891756	0.440037	0.854257	-0.0114189	0.744138	0.972803	150.902	131.063	107.401	120.978	-0.203352	0.0948786	0.399263	0.171739	0.448881	0.951151	0.997952	0.814798	0.700783	0.795646	-0.292528	0.506098	0.850681	FALSE	0.183158	0.288817	0.693351
LOC4336883	LOC_Os04g51270	V-type proton ATPase subunit G1	113.034	107.656	130.66	137.405	-0.0703351	0.349853	0.79605	0.0726146	0.0716502	0.442873	138.178	160.512	119.752	154.88	0.216152	0.942327	1	0.3711	0.0699238	0.951151	1.22245	1.49098	0.916515	1.12718	0.286488	0.583132	0.87136	FALSE	0.298486	0.098784	0.423856
LOC4326077	LOC_Os01g02900	uncharacterized LOC4326077	131.811	107.656	116.683	123.876	-0.292051	0.000662528	0.0138637	0.0863016	0.055573	0.382007	170.895	130.709	184.855	172.017	-0.386759	0.028643	0.208035	-0.103842	0.561577	0.957845	1.29652	1.21414	1.58425	1.38863	-0.0947081	0.685008	0.895778	FALSE	-0.190144	0.344179	0.746014
LOC4328199	LOC_Os02g03890	ras GTPase-activating protein-binding protein 2	113.95	121.792	112.801	107.733	0.0960229	0.420997	0.843901	-0.0663143	0.55731	0.940012	160.122	177.347	164.854	168.416	0.147408	0.833127	1	0.0308397	0.867052	0.997429	1.40519	1.45615	1.46146	1.56327	0.0513853	0.950609	0.988416	FALSE	0.097154	0.627572	0.919167
LOC4341281	LOC_Os06g36090	ABC transporter G family member 42-like	179.565	193.123	177.211	143.895	0.105017	0.447951	0.857823	-0.300449	3.10336e-07	1.65219e-05	143.562	159.749	123.628	107.961	0.154137	0.721138	1	-0.195501	0.375268	0.951151	0.799498	0.827188	0.697631	0.750272	0.0491206	0.87814	0.967838	FALSE	0.104948	0.44612	0.825182
LOC4349057	LOC_Os10g36060	myosin-11	238.744	222.135	206.95	190.92	-0.104029	0.118886	0.518002	-0.116321	0.0765546	0.458251	176.009	180.637	133.743	109.186	0.0374435	0.547818	1	-0.292674	0.178648	0.951151	0.737228	0.813184	0.646254	0.571894	0.141472	0.647559	0.883349	FALSE	-0.176353	0.545581	0.8795
LOC4337692	LOC_Os05g03760	zinc finger CCCH domain-containing protein 33-like	111.435	116.384	143.07	147.157	0.0626909	0.66048	0.933468	0.0406252	0.204487	0.721558	196.562	170.332	201.432	195.18	-0.206641	0.301566	0.767055	-0.0454866	0.787105	0.991153	1.76391	1.46353	1.40792	1.32634	-0.269332	0.630507	0.879693	FALSE	-0.0861117	0.591185	0.903258
LOC4346314	LOC_Os08g44480	40S ribosomal protein S25-2	113.093	119.333	120.443	122.186	0.0774821	0.594925	0.913338	0.0207331	0.403327	0.877765	171.915	169.175	167.568	182.847	-0.0231827	0.234416	0.658212	0.125892	0.494638	0.951151	1.52012	1.41767	1.39127	1.49647	-0.100665	0.438556	0.801836	FALSE	0.105159	0.640372	0.925438
LOC9268524	LOC_Os05g03550	uncharacterized LOC9268524	249.521	281.787	262.679	252.847	0.175447	0.112642	0.503684	-0.0550361	0.550392	0.937845	124.157	147.661	113.973	132.298	0.250119	0.882759	1	0.215099	0.320619	0.951151	0.497582	0.524014	0.433888	0.523234	0.0746724	0.932578	0.982845	FALSE	0.270135	0.0256593	0.230322
LOC4328392	LOC_Os02g06700	40S ribosomal protein S14	114.876	121.669	127.743	129.298	0.0828784	0.541399	0.895492	0.0174507	0.442398	0.896424	127.714	169.263	165.783	162.254	0.406343	0.210178	0.618991	-0.0310345	0.85654	0.997136	1.11176	1.39118	1.29778	1.25489	0.323465	0.481579	0.83556	FALSE	-0.0484853	0.682914	0.94446
LOC9268973	LOC_Os06g08480	CHD3-type chromatin-remodeling factor PICKLE	124.483	147.115	121.18	115.165	0.241005	0.0329397	0.246106	-0.073446	0.46558	0.903911	156.041	137.491	146.968	141.54	-0.182583	0.149272	0.508899	-0.0542944	0.774871	0.991153	1.25352	0.934582	1.2128	1.22901	-0.423588	0.189679	0.534805	FALSE	0.0191516	0.916494	0.999802
LOC4331455	LOC_Os03g03290	probable receptor-like protein kinase At5g24010	115.783	122.5	115.2	126.266	0.0813542	0.515116	0.885476	0.132319	0.00943137	0.117317	149.06	188.571	172.93	196.518	0.339216	0.442773	0.982852	0.184471	0.321128	0.951151	1.28741	1.53936	1.50113	1.55638	0.257862	0.624729	0.879184	FALSE	0.0521521	0.80875	0.984725
LOC4340005	LOC_Os06g04020	histone H1	179.712	191.248	116.405	123.488	0.0897563	0.443226	0.854474	0.0852122	0.0564797	0.386254	298.227	381.549	204.626	177.92	0.355458	0.396792	0.914934	-0.201758	0.253353	0.951151	1.65947	1.99505	1.75787	1.44079	0.265701	0.593506	0.87466	FALSE	-0.286971	0.0547213	0.324465
LOC4344391	LOC_Os07g49330	phosphoinositide phospholipase C 2	169.66	159.779	167.327	153.506	-0.0865754	0.197153	0.646081	-0.124372	0.0952183	0.518995	125.84	117.129	140.008	118.898	-0.103499	0.113255	0.441275	-0.235777	0.250306	0.951151	0.741717	0.733067	0.836733	0.774552	-0.0169237	0.607953	0.875973	FALSE	-0.111404	0.454467	0.830252
LOC4352815	LOC_Os12g42550	methyl-CpG-binding domain-containing protein 11	171.831	168.199	142.207	132.949	-0.0308245	0.527927	0.891759	-0.0971216	0.224843	0.745614	178.895	199.741	127.104	118.085	0.159019	0.736247	1	-0.106186	0.603901	0.965971	1.04111	1.18753	0.893795	0.888197	0.189843	0.768255	0.930269	FALSE	-0.00906442	0.948277	0.999802
LOC9268124	LOC_Os05g43060	protein RNA-directed DNA methylation 3-like	227.247	273.887	197.155	184	0.269318	0.0031292	0.0464809	-0.0996229	0.16323	0.65755	208.967	227.528	134.833	119.576	0.12277	0.640274	1	-0.17325	0.41623	0.951151	0.919556	0.830736	0.683893	0.649866	-0.146548	0.192719	0.538307	FALSE	-0.073627	0.782485	0.97544
LOC4323946	LOC_Os01g34560	3-ketoacyl-CoA synthase 5	183.028	158.15	120.653	160.557	-0.21077	0.00638353	0.080507	0.41222	6.88075e-15	9.60485e-13	215.634	128.114	157.992	186.573	-0.751159	8.34338e-05	0.0074869	0.239893	0.204577	0.951151	1.17815	0.810081	1.30947	1.16204	-0.540389	0.0173646	0.125102	TRUE	-0.172327	0.136043	0.489104
LOC4343740	LOC_Os07g39560	heterogeneous nuclear ribonucleoprotein 1	178.455	186.916	192.512	196.917	0.0668271	0.598126	0.914657	0.0326364	0.212453	0.73285	151.736	149.342	121.012	145.165	-0.0229433	0.559337	1	0.262544	0.211391	0.951151	0.850274	0.798979	0.628593	0.737189	-0.0897705	0.754805	0.924355	FALSE	0.229908	0.491475	0.851936
LOC4349948	LOC_Os11g07960	hydroxycinnamoyltransferase 4-like	181.511	234.119	128.875	176.23	0.36719	0.000106616	0.00290082	0.45149	3.81937e-19	7.2271e-17	170.081	223.83	121.078	151.925	0.396185	0.619317	1	0.327423	0.104906	0.951151	0.93703	0.956052	0.939496	0.862079	0.0289942	0.908235	0.976709	FALSE	-0.124067	0.690558	0.946709
LOC4340392	LOC_Os06g09630	3-oxoacyl-[acyl-carrier-protein] synthase I, chloroplastic	121.269	127.417	123.025	132.18	0.0713531	0.586556	0.910728	0.103551	0.0218918	0.212283	154.437	189.436	201.102	197.513	0.294689	0.524862	1	-0.0259786	0.871592	0.997859	1.27351	1.48674	1.63464	1.49427	0.223336	0.691057	0.89898	FALSE	-0.129529	0.235371	0.631227
LOC4329578	LOC_Os02g33450	2-Cys peroxiredoxin BAS1, chloroplastic-like	147.996	125.449	156.773	135.17	-0.238452	0.00533655	0.0704662	-0.213903	0.00106396	0.0218304	230.042	183.668	263.508	229.412	-0.324794	0.0179538	0.15946	-0.199903	0.208196	0.951151	1.55438	1.46408	1.68082	1.69721	-0.0863416	0.70399	0.904516	FALSE	0.0140007	0.937621	0.999802
LOC4345847	LOC_Os08g37444	signal recognition particle receptor subunit alpha	208.81	222.228	248.917	241.7	0.0898502	0.469491	0.868116	-0.0424439	0.765462	0.975724	140.813	184.043	126.025	144.236	0.386263	0.563966	1	0.194723	0.334352	0.951151	0.674358	0.82817	0.506295	0.596757	0.296413	0.613421	0.877602	FALSE	0.237167	0.413752	0.803309
LOC4331378	LOC_Os03g02240	trihelix transcription factor GTL1	264.004	266.79	218.705	215.417	0.015144	0.93279	0.986018	-0.0218561	0.881285	0.988468	194.017	126.506	146.324	175.056	-0.616976	0.0053319	0.081118	0.258652	0.184041	0.951151	0.734901	0.474179	0.669046	0.812638	-0.63212	0.116639	0.417765	FALSE	0.280508	0.134968	0.487952
LOC4327004	LOC_Os01g54870	60S ribosomal protein L18a-like	134.466	140.57	139.778	137.919	0.0640484	0.660356	0.933468	-0.0193153	0.862762	0.984501	139.074	127.521	152.291	165.707	-0.12511	0.195573	0.593388	0.121803	0.555864	0.956675	1.03427	0.907174	1.08952	1.20148	-0.189158	0.213702	0.563402	FALSE	0.141119	0.731459	0.960039
LOC4346522	LOC_Os09g07900	E3 ubiquitin-protein ligase UPL1	228.69	309.57	300.307	271.021	0.436869	0.224574	0.683495	-0.148031	0.0064129	0.088976	127.77	195.198	152.083	184.788	0.611389	0.21156	0.621343	0.281009	0.139926	0.951151	0.558704	0.630547	0.506427	0.681821	0.174519	0.871805	0.966461	FALSE	0.429039	0.000400753	0.0272339
LOC9271102	LOC_Os12g37410	ocs element-binding factor 1	565.549	500.844	605.981	590.823	-0.175291	0.0120965	0.126211	-0.0365456	0.836786	0.98257	129.167	160.24	182.287	155.933	0.310997	0.855311	1	-0.225291	0.224137	0.951151	0.228392	0.31994	0.300813	0.263924	0.486288	0.356391	0.721261	FALSE	-0.188745	0.0710793	0.365196
LOC4339446	LOC_Os05g45950	mitochondrial outer membrane protein porin 2-like	134.28	129.968	153.322	148.985	-0.0470806	0.45984	0.864074	-0.0414015	0.823618	0.982109	189.745	225.56	228.869	240.108	0.24945	0.987646	1	0.0691637	0.68335	0.979697	1.41306	1.7355	1.49273	1.61163	0.29653	0.585054	0.872419	FALSE	0.110565	0.396433	0.791231
LOC4346981	LOC_Os09g23350	alpha,alpha-trehalose-phosphate synthase [UDP-forming] 6	168.013	220.906	150.179	163.915	0.394859	3.55414e-05	0.00110631	0.12627	0.00349203	0.0556828	156.041	226.138	131.586	146.998	0.535281	0.0530547	0.294636	0.15979	0.429297	0.951151	0.928743	1.02369	0.876196	0.896792	0.140422	0.730897	0.915219	FALSE	0.0335196	0.841698	0.99412
LOC4332389	LOC_Os03g16440	protein TOC75, chloroplastic-like	137.192	143.029	144.547	134.321	0.0601144	0.669899	0.936022	-0.105848	0.178865	0.682517	190.396	135.64	231.251	206.395	-0.489216	0.0163414	0.150785	-0.164051	0.324823	0.951151	1.38781	0.94834	1.59984	1.53658	-0.54933	0.34176	0.706617	FALSE	-0.058203	0.558674	0.886491
LOC4326841	LOC_Os01g22990	prostatic spermine-binding protein	146.058	157.748	141.159	134.681	0.111088	0.37323	0.813945	-0.0677786	0.491244	0.914297	191.043	162.65	172.024	160.749	-0.232131	0.102016	0.416742	-0.0977951	0.591151	0.964724	1.308	1.03107	1.21865	1.19356	-0.343219	0.363898	0.72995	FALSE	-0.0300165	0.767358	0.97143
LOC4324599	LOC_Os01g41710	chlorophyll a-b binding protein 2, chloroplastic-like	396.339	332.711	150.641	150.925	-0.252465	0.0015512	0.027321	0.00271916	0.550873	0.938043	394.345	361.608	144.275	135.065	-0.125028	0.0862503	0.381069	-0.0951685	0.620667	0.968018	0.994968	1.08685	0.957738	0.894911	0.127437	0.909138	0.977016	FALSE	-0.0978876	0.55914	0.886635
LOC4346335	LOC_Os08g44840	BAHD acyltransferase DCR	137.622	135.1	140.853	135.72	-0.0266782	0.578949	0.90861	-0.0535626	0.682943	0.967336	273.414	185.622	205.868	198.71	-0.558722	0.0015625	0.0417598	-0.0510614	0.751368	0.989657	1.9867	1.37395	1.46158	1.46412	-0.532044	0.0353563	0.196732	TRUE	0.0025012	0.97075	0.999802
LOC4329203	LOC_Os02g22380	uncharacterized LOC4329203	224.696	183.473	225.631	212.453	-0.292404	0.00013623	0.00361895	-0.0868272	0.253968	0.771169	135.205	200.251	194.739	158.507	0.566667	0.188353	0.579581	-0.296991	0.100342	0.951151	0.601723	1.09145	0.863084	0.746083	0.859072	0.038198	0.206988	TRUE	-0.210164	0.591619	0.903494
LOC9271988	LOC_Os02g31290	protein MEI2-like 4	331.009	359.816	342.541	326.806	0.120388	0.256805	0.717752	-0.0678425	0.333031	0.829228	141.579	163.889	185.331	161.733	0.211107	0.610595	1	-0.196491	0.287928	0.951151	0.427721	0.45548	0.541048	0.49489	0.0907186	0.899573	0.973909	FALSE	-0.128649	0.292374	0.697152
LOC4327819	LOC_Os01g74650	cysteine synthase	175.766	162.328	188.73	164.91	-0.114741	0.110625	0.498332	-0.194639	0.00109848	0.0223502	243.832	141.646	223.868	224.385	-0.783602	0.000863844	0.0292116	0.00332437	0.998752	0.999956	1.38726	0.872588	1.18619	1.36065	-0.668861	0.123112	0.430096	FALSE	0.197963	0.0818543	0.388363
LOC4338376	LOC_Os05g24601	coatomer subunit delta-2-like	155.468	162.667	144.302	145.418	0.0652993	0.619879	0.920442	0.0111162	0.459955	0.902568	245.85	334.896	204.922	218.558	0.445935	0.139935	0.49218	0.0929403	0.597076	0.964724	1.58135	2.05878	1.4201	1.50297	0.380636	0.335509	0.701512	FALSE	0.0818241	0.627553	0.919167
LOC4337508	LOC_Os04g59520	FT-interacting protein 1	233.206	193.738	194.061	179.502	-0.267498	0.000440773	0.00989603	-0.112506	0.120266	0.576938	248.919	148.73	201.233	207.69	-0.742983	8.75966e-05	0.00769952	0.045563	0.807981	0.99122	1.06738	0.767684	1.03696	1.15703	-0.475485	0.0556167	0.261076	FALSE	0.158069	0.37063	0.769899
LOC4330523	LOC_Os02g48560	fatty acid desaturase DES2	313.317	334.986	257.726	265.749	0.096479	0.350523	0.796491	0.0442269	0.0916351	0.507514	161.961	149.07	190.432	223.385	-0.119657	0.128186	0.470719	0.230254	0.190521	0.951151	0.516924	0.445003	0.738893	0.840584	-0.216136	0.340344	0.705095	FALSE	0.186027	0.119025	0.45897
LOC4338409	LOC_Os05g25640	trans-cinnamate 4-monooxygenase	214.557	182.306	209.261	192.19	-0.234998	0.00216427	0.035323	-0.122774	0.0540993	0.376379	219.825	149.424	229.628	166.327	-0.556941	0.0014552	0.0402308	-0.465273	0.00796736	0.626003	1.02455	0.819636	1.09733	0.865433	-0.321943	0.313552	0.677874	FALSE	-0.342499	0.0010081	0.0449404
LOC4341895	LOC_Os06g47340	probable glucuronosyltransferase Os06g0687900	413.667	390.241	404.51	393.99	-0.0841048	0.160526	0.594235	-0.0380149	0.812081	0.98132	150.67	170.905	233.594	215.713	0.1818	0.899548	1	-0.114888	0.487821	0.951151	0.36423	0.437947	0.577473	0.547509	0.265905	0.313082	0.677365	FALSE	-0.0768731	0.427325	0.812683
LOC4334649	LOC_Os03g61220	DEAD-box ATP-dependent RNA helicase 3, chloroplastic-like	156.66	152.71	169.763	150.704	-0.036839	0.488342	0.87611	-0.171798	0.00689647	0.0937326	186.663	154.22	202.999	175.726	-0.275452	0.0944644	0.398459	-0.208146	0.244594	0.951151	1.19152	1.00989	1.19578	1.16603	-0.238613	0.697933	0.901552	FALSE	-0.0363481	0.804214	0.983416
LOC4344249	LOC_Os07g47510	REF/SRPP-like protein At3g05500	219.406	199.177	156.212	192.726	-0.139552	0.100099	0.470237	0.303039	5.67366e-11	5.3979e-09	216.509	236.716	161.958	196.219	0.128726	0.60029	1	0.276845	0.132536	0.951151	0.986796	1.18847	1.03678	1.01812	0.268278	0.598115	0.875278	FALSE	-0.0261934	0.809303	0.984924
LOC4333610	LOC_Os03g45280	dehydrin HIRD11	244.197	156.304	222.964	231.485	-0.643693	5.06423e-13	6.57882e-11	0.0541081	0.330352	0.828364	210.273	169.447	165.229	163.348	-0.31143	0.0925964	0.394617	-0.0165154	0.913348	0.999309	0.861079	1.08409	0.741054	0.705652	0.332263	0.652993	0.885342	FALSE	-0.0706235	0.691703	0.947286
LOC4337890	LOC_Os05g06920	probable GTP diphosphokinase CRSH2, chloroplastic	424.977	156.306	533.966	338.87	-1.44301	2.51686e-71	1.4141e-67	-0.656014	1.71714e-64	2.92429e-61	493.422	203.084	537.243	337.466	-1.28075	1.14956e-07	0.000133187	-0.670832	2.14353e-07	0.000383478	1.16106	1.29927	1.00614	0.995857	0.162262	0.58578	0.8728	FALSE	-0.0148184	0.873613	0.999802
LOC4340008	LOC_Os06g04070	arginine decarboxylase 1-like	257.799	319.006	264.892	280.138	0.307336	0.000518225	0.0113514	0.0807355	0.0147905	0.160027	173.79	210.44	158.065	172.697	0.276067	0.560373	1	0.127723	0.509635	0.951151	0.674129	0.659675	0.596716	0.616471	-0.0312692	0.596488	0.874794	FALSE	0.0469872	0.777608	0.974196
LOC4333359	LOC_Os03g39610	chlorophyll a-b binding protein, chloroplastic-like	438.379	395.096	206.609	197.604	-0.149972	0.0385235	0.272586	-0.0642885	0.477299	0.909619	419.542	294.66	178.813	158.201	-0.509762	0.000929054	0.0306111	-0.176691	0.346521	0.951151	0.957031	0.745794	0.865465	0.800595	-0.359789	0.202629	0.551038	FALSE	-0.112403	0.485479	0.848931
LOC4332743	LOC_Os03g21540	receptor-like protein kinase FERONIA	172.012	193.677	159.015	176.45	0.17114	0.0864758	0.435133	0.150101	0.000481541	0.0112646	180.673	160.191	221.094	211.789	-0.173589	0.0866052	0.381904	-0.0620322	0.709229	0.981449	1.05035	0.827105	1.3904	1.20028	-0.344728	0.131817	0.445124	FALSE	-0.212133	0.188144	0.569955
LOC4330177	#N/A	translation initiation factor IF-2	212.088	171.763	195.063	160.349	-0.304246	0.000122714	0.00328843	-0.282728	1.99194e-06	9.31945e-05	387.211	260.402	409.49	352.57	-0.57238	0.00115472	0.035095	-0.21592	0.101447	0.951151	1.82571	1.51606	2.09927	2.19877	-0.268134	0.13415	0.450456	FALSE	0.0668087	0.838511	0.993196
LOC4326648	LOC_Os01g42880	acyl transferase 9-like	176.405	160.486	165.822	163.244	-0.136445	0.0739303	0.397871	-0.0226093	0.897459	0.990951	330.934	290.273	265.701	256.1	-0.189133	0.0832485	0.374141	-0.0530999	0.728465	0.986219	1.87599	1.80871	1.60233	1.56882	-0.0526884	0.781872	0.935192	FALSE	-0.0304906	0.775852	0.973349
LOC4348185	LOC_Os10g08930	40S ribosomal protein S20-1	162.217	169.919	182.42	181.752	0.0669239	0.650833	0.929396	-0.0052901	0.641886	0.960088	393.18	389.381	435.432	351.23	-0.0140091	0.192743	0.588079	-0.310033	0.0195188	0.873548	2.4238	2.29157	2.38698	1.93247	-0.080933	0.606085	0.875973	FALSE	-0.304743	0.00527855	0.103596
LOC4351224	LOC_Os11g47970	ribulose bisphosphate carboxylase/oxygenase activase, chloroplastic-like	204.563	162.237	242.08	177.679	-0.334435	1.85872e-05	0.000631964	-0.446211	2.69617e-18	4.93719e-16	221.481	283	288.994	180.041	0.353616	0.36282	0.86242	-0.682719	3.08043e-05	0.024704	1.08271	1.74435	1.19379	1.01329	0.688051	0.00937328	0.0865702	TRUE	-0.236507	0.283744	0.688647
LOC4332993	LOC_Os03g26800	non-specific lipid transfer protein-like 1	208.507	169.49	185.624	197.106	-0.298892	0.000333481	0.00780692	0.0865895	0.0269185	0.245408	163.793	260.975	228.393	200.693	0.672034	0.0820291	0.370732	-0.186527	0.264189	0.951151	0.785555	1.53976	1.23041	1.0182	0.970927	0.059769	0.27421	FALSE	-0.273117	0.0948396	0.414948
LOC4342159	LOC_Os06g51510	clathrin light chain 2-like	230.878	221.857	211.805	213.977	-0.0574983	0.332334	0.783239	0.014719	0.390105	0.869593	224.841	178.552	164.231	165.667	-0.332559	0.0198767	0.168702	0.012556	0.957233	0.999934	0.973855	0.804808	0.775388	0.774226	-0.275061	0.265544	0.623507	FALSE	-0.00216303	0.959452	0.999802
LOC4331848	LOC_Os03g08500	ethylene-responsive transcription factor ERF073	244.654	269.525	165.568	189.408	0.139676	0.234922	0.696271	0.194078	2.13745e-05	0.000782813	250.091	321.937	224.751	276.946	0.364326	0.635412	1	0.30128	0.0604445	0.951151	1.02222	1.19446	1.35745	1.46216	0.224651	0.781095	0.935011	FALSE	0.107202	0.363776	0.763671
LOC4333580	LOC_Os03g44620	dnaJ protein homolog	347.591	392.668	303.383	321.653	0.175918	0.054743	0.338551	0.0843657	0.00481258	0.0720828	238.081	248.007	166.521	182.249	0.0589304	0.282905	0.738228	0.13021	0.493382	0.951151	0.684946	0.631596	0.54888	0.566601	-0.116988	0.195557	0.542351	FALSE	0.045844	0.72751	0.958819
LOC4324171	LOC_Os01g46510	uncharacterized LOC4324171	168.731	184.395	177.516	166.825	0.128077	0.216859	0.672928	-0.0896084	0.241844	0.75855	225.953	207.306	222.997	201.145	-0.12426	0.362058	0.861374	-0.148788	0.378502	0.951151	1.33913	1.12425	1.25621	1.20572	-0.252337	0.594302	0.87466	FALSE	-0.0591799	0.545525	0.8795
LOC4345850	LOC_Os08g37490	14-3-3-like protein GF14-A	181.518	193.583	174.71	184.025	0.0928385	0.42674	0.847559	0.0749359	0.049577	0.353129	176.329	232.663	170.247	171.8	0.399978	0.446023	0.987699	0.0130997	0.943554	0.999934	0.97141	1.20188	0.974451	0.933567	0.307139	0.538931	0.86227	FALSE	-0.0618361	0.731226	0.960034
LOC107275637	LOC_Os04g37770	arabinogalactan protein 1	287.84	373.464	205.126	286.019	0.3757	4.80153e-05	0.00143879	0.479595	1.12751e-24	3.2545e-22	188.326	172.586	181.439	239.032	-0.125917	0.411238	0.937086	0.397721	0.0212451	0.874717	0.654272	0.462122	0.88452	0.835721	-0.501617	0.298296	0.661205	FALSE	-0.0818745	0.712149	0.954591
LOC9272225	LOC_Os03g08440	40S ribosomal protein SA	174.03	191.125	175.121	182.66	0.135183	0.185015	0.62996	0.0608106	0.0784288	0.46504	219.769	262.384	202.356	186.463	0.255691	0.65226	1	-0.118005	0.499978	0.951151	1.26283	1.37284	1.15552	1.02082	0.120508	0.766212	0.929004	FALSE	-0.178815	0.110764	0.44472
LOC4342350	LOC_Os07g04240	succinate dehydrogenase [ubiquinone] flavoprotein subunit, mitochondrial-like	175.69	189.067	179.518	182.772	0.105861	0.319665	0.773072	0.0259148	0.27474	0.792753	258.159	356.22	272.663	271.998	0.464511	0.0626611	0.32203	-0.00352424	0.970323	0.999934	1.4694	1.8841	1.51886	1.48818	0.35865	0.0618174	0.279888	FALSE	-0.0294391	0.819788	0.988436
LOC4326346	LOC_Os01g38970	carbamoyl-phosphate synthase large chain, chloroplastic-like	176.2	195.276	208.247	200.977	0.148301	0.189901	0.636372	-0.051262	0.662725	0.962839	266.965	355.355	299.844	284.024	0.412615	0.111577	0.437824	-0.0781964	0.58968	0.964724	1.51512	1.81976	1.43985	1.41322	0.264314	0.331128	0.696401	FALSE	-0.0269344	0.748983	0.966272
LOC4344182	LOC_Os07g46670	protein EARLY RESPONSIVE TO DEHYDRATION 15	208.995	179.232	234.809	244.773	-0.22164	0.00653868	0.0818209	0.0599594	0.0495326	0.353129	245.204	228.257	267.126	280.239	-0.103323	0.0637393	0.325092	0.0691355	0.662218	0.979697	1.17325	1.27353	1.13763	1.14489	0.118317	0.932826	0.982845	FALSE	0.00917605	0.978864	0.999802
LOC112936410	LOC_Os09g29404	arabinogalactan protein 1-like	237.422	192.077	264.519	253.867	-0.305766	7.00497e-05	0.00202873	-0.0592994	0.80561	0.980631	223.414	185.622	271.243	292.77	-0.267354	0.0712006	0.344185	0.110184	0.475219	0.951151	0.941	0.966391	1.02542	1.15324	0.0384127	0.974137	0.994338	FALSE	0.169484	0.433695	0.816663
LOC4341660	LOC_Os06g43850	ATP synthase subunit O, mitochondrial	194.443	185.655	225.452	227.224	-0.066721	0.345416	0.792453	0.0112982	0.373098	0.860142	454.582	614.64	478.386	479.133	0.4352	0.0825768	0.372268	0.0022506	0.993746	0.999934	2.33787	3.31066	2.1219	2.10863	0.501921	0.0957133	0.371675	FALSE	-0.00904757	0.835664	0.992202
LOC4334856	LOC_Os03g64170	GDSL esterase/lipase At1g20120	239.29	188.299	231.892	253.941	-0.345736	6.45899e-06	0.00024729	0.131043	0.00040664	0.0098089	435.606	308.853	427.737	428.347	-0.496103	4.74781e-05	0.00518787	0.00205406	0.997161	0.999934	1.82041	1.64023	1.84456	1.6868	-0.150367	0.271421	0.630353	FALSE	-0.128989	0.105443	0.43459
LOC4334359	LOC_Os03g57340	dnaJ protein homolog	212.432	204.156	198.274	191.251	-0.0573302	0.327261	0.779779	-0.0520347	0.646577	0.960828	267.237	299.291	292.437	232.693	0.163431	0.779481	1	-0.329699	0.0346417	0.951151	1.25799	1.46599	1.47491	1.21669	0.220761	0.436413	0.800008	FALSE	-0.277664	0.0068228	0.117824
LOC4342403	LOC_Os07g05470	187-kDa microtubule-associated protein AIR9	275.661	288.117	276.163	258.628	0.0637621	0.651843	0.92948	-0.0946435	0.122605	0.581868	241.904	268.132	196.481	211.2	0.148509	0.861285	1	0.104219	0.549706	0.955257	0.877542	0.930635	0.711467	0.816617	0.084747	0.881931	0.968999	FALSE	0.198863	0.32554	0.72802
LOC4347554	LOC_Os09g33810	ankyrin repeat domain-containing protein 2B	196.904	210.703	210.404	228.007	0.0977149	0.404732	0.835027	0.115914	0.00199524	0.0360328	262.468	271.757	235.465	284.098	0.0501711	0.409685	0.935006	0.270876	0.0915477	0.951151	1.33297	1.28976	1.11911	1.24601	-0.0475439	0.767996	0.930146	FALSE	0.154961	0.537212	0.87587
LOC4325654	LOC_Os01g09010	acyl transferase 9-like	340.426	318.144	306.882	302.639	-0.0976614	0.160237	0.594211	-0.020088	0.825947	0.982109	270.162	228.344	235.854	197.417	-0.242615	0.0675196	0.334941	-0.256647	0.123982	0.951151	0.7936	0.717739	0.76855	0.652321	-0.144954	0.561382	0.867744	FALSE	-0.236559	0.297067	0.701772
LOC4341358	LOC_Os06g37560	beta-galactosidase 9-like	226.342	198.9	231.948	236.057	-0.18646	0.0113529	0.120594	0.0253312	0.237875	0.756776	378.736	307.633	464.633	437.169	-0.29998	0.00244788	0.0526529	-0.0879015	0.47432	0.951151	1.67329	1.54667	2.00318	1.85197	-0.113521	0.349891	0.715411	FALSE	-0.113233	0.340433	0.742926
LOC4346803	LOC_Os09g17740	chlorophyll a-b binding protein 1, chloroplastic-like	393.58	404.992	199.041	282.329	0.0412373	0.849907	0.976505	0.504314	1.99334e-33	7.89456e-31	488.261	669.043	301.025	381.756	0.454446	0.0312436	0.218848	0.342764	0.0158932	0.816974	1.24056	1.65199	1.51238	1.35216	0.413209	0.072197	0.311141	FALSE	-0.16155	0.0353674	0.267932
LOC4332474	LOC_Os03g17690	L-ascorbate peroxidase 1, cytosolic-like	232.016	248.84	227.613	202.044	0.100997	0.336488	0.787604	-0.171911	0.00222801	0.0392077	738.574	927.36	707.245	561.133	0.328389	0.303955	0.770744	-0.333866	0.00352111	0.445057	3.18329	3.72673	3.10722	2.77728	0.227392	0.489906	0.841621	FALSE	-0.161955	0.378229	0.776313
LOC4348608	LOC_Os10g27190	40S ribosomal protein S17-3	259.171	257.724	274.954	266.274	-0.00807609	0.740191	0.95529	-0.0462828	0.695189	0.96775	314.933	203.662	357.998	295	-0.628866	0.0224992	0.180742	-0.279237	0.0513055	0.951151	1.21516	0.790234	1.30203	1.10788	-0.62079	0.310939	0.675856	FALSE	-0.232954	0.310992	0.715361
LOC4335371	LOC_Os04g21320	CASP-like protein 2A1	328.001	284.276	280.72	314.688	-0.206407	0.00418187	0.0580145	0.16479	1.78862e-06	8.43773e-05	293.587	275.576	235.486	204.007	-0.091341	0.167944	0.543284	-0.207021	0.207856	0.951151	0.89508	0.969393	0.838866	0.648285	0.115066	0.693055	0.899794	FALSE	-0.371811	0.0593744	0.337873
LOC4343665	LOC_Os07g38360	protein TIME FOR COFFEE	326.659	365.441	363.562	334.498	0.161853	0.177437	0.618541	-0.120205	0.0188141	0.191172	218.215	216.747	240.112	208.338	-0.0097414	0.244642	0.675357	-0.204779	0.216136	0.951151	0.66802	0.593109	0.660443	0.622839	-0.171595	0.382652	0.747653	FALSE	-0.0845747	0.580684	0.897233
LOC9270052	LOC_Os07g45064	transformation/transcription domain-associated protein	266.964	358.19	310.929	277.529	0.424079	0.196916	0.645801	-0.163944	0.00143676	0.0278045	282.589	208.696	212.995	268.554	-0.437306	0.0354093	0.235091	0.334395	0.0422269	0.951151	1.05853	0.582639	0.685028	0.967661	-0.861385	0.0858316	0.34785	FALSE	0.498339	4.16297e-05	0.00947448
LOC4347115	LOC_Os09g25850	protein ECERIFERUM 3	243.378	215.097	208.922	216.39	-0.178209	0.0153959	0.148437	0.0506632	0.0859257	0.491375	289.744	217.087	287.182	295.106	-0.416505	0.00429167	0.0726396	0.039267	0.81185	0.99176	1.19051	1.00925	1.37459	1.36377	-0.238296	0.195794	0.542699	FALSE	-0.0113961	0.932846	0.999802
LOC4350516	LOC_Os11g29190	40S ribosomal protein S5	209.439	212.946	232.009	234.127	0.0239589	0.990623	0.997324	0.0131101	0.3473	0.838487	619.469	638.307	770.219	770.295	0.0432184	0.391128	0.906696	0.000142146	0.978422	0.999934	2.95775	2.9975	3.31977	3.29007	0.0192595	0.90966	0.977016	FALSE	-0.0129679	0.806719	0.984149
LOC4333387	LOC_Os03g40180	60S ribosomal protein L15	212.505	221.489	236.905	239.812	0.0597408	0.692238	0.942489	0.0175938	0.29348	0.804179	573.949	680.811	431.149	495.11	0.24633	0.584837	1	0.19956	0.118602	0.951151	2.70088	3.07379	1.81992	2.06457	0.18659	0.661146	0.887471	FALSE	0.181967	0.0306713	0.251834
LOC4343689	LOC_Os07g38630	arabinogalactan protein 13	298.876	277.575	219.02	275.812	-0.10667	0.153495	0.581414	0.332623	1.76547e-15	2.66071e-13	216.333	212.966	238.571	263.439	-0.0226258	0.356273	0.853816	0.143045	0.392415	0.951151	0.72382	0.767239	1.08927	0.955136	0.0840444	0.863141	0.964498	FALSE	-0.189577	0.468922	0.84048
LOC4337839	LOC_Os05g06140	uncharacterized LOC4337839	302.874	312.182	213.752	279.686	0.04367	0.794917	0.967574	0.387873	2.76307e-20	5.88188e-18	323.082	423.61	289.246	345.812	0.390839	0.0906144	0.390082	0.257694	0.0787897	0.951151	1.06672	1.35693	1.35318	1.23643	0.347169	0.0512244	0.247819	FALSE	-0.130179	0.13565	0.488285
LOC4340577	LOC_Os06g12580	uncharacterized protein At5g39570	245.788	243.462	219.047	225.724	-0.013719	0.653704	0.930002	0.0433221	0.12986	0.596247	357.314	277.777	248.334	213.892	-0.363267	0.00317925	0.06083	-0.215396	0.182857	0.951151	1.45375	1.14094	1.1337	0.947582	-0.349548	0.0634118	0.285135	FALSE	-0.258719	0.15812	0.526442
LOC4341639	LOC_Os06g43600	36.4 kDa proline-rich protein	334.72	750.423	272.098	419.479	1.16475	6.66727e-51	1.873e-47	0.624474	9.22784e-54	1.20885e-50	248.584	431.846	219.509	299.152	0.796781	0.000681001	0.0252064	0.446601	0.00486347	0.511808	0.742664	0.57547	0.806727	0.713151	-0.367969	0.0531452	0.254283	FALSE	-0.177874	0.0768659	0.378396
LOC9268417	LOC_Os02g56270	clathrin interactor EPSIN 2	239.825	258.368	231.857	222.093	0.107442	0.40271	0.833013	-0.0620693	0.470712	0.905891	251.477	365.053	243.22	229.451	0.537683	0.0262434	0.196795	-0.0840767	0.589822	0.964724	1.04858	1.41292	1.04901	1.03313	0.430241	0.108915	0.403809	FALSE	-0.0220074	0.781581	0.974782
LOC4330873	LOC_Os02g53180	1-aminocyclopropane-1-carboxylate oxidase 1-like	222.611	336.43	249.842	354.635	0.595781	9.1475e-11	8.71106e-09	0.505319	2.74143e-39	1.55622e-36	419.143	626.422	503.786	608.509	0.579694	0.0041737	0.0713951	0.272467	0.02464	0.898203	1.88285	1.86197	2.01642	1.71587	-0.0160871	0.732772	0.916394	FALSE	-0.232852	0.062213	0.343864
LOC4338870	LOC_Os05g35460	patellin-3	270.503	353.025	226.191	285.877	0.384123	3.30175e-06	0.000136655	0.337855	5.83416e-17	9.74076e-15	381.67	524.122	322.032	338.711	0.457579	0.07519	0.35484	0.0728476	0.614561	0.967174	1.41096	1.48466	1.42372	1.18481	0.0734553	0.914335	0.978476	FALSE	-0.265008	0.0349099	0.266858
LOC9267835	LOC_Os08g05940	DNA-directed RNA polymerase II subunit 1	239.319	303.793	266.708	248.635	0.344151	0.00278844	0.0428249	-0.101229	0.0949184	0.518096	227.754	335.658	231.866	275.726	0.559516	0.0419201	0.258332	0.249944	0.122491	0.951151	0.951676	1.10489	0.869364	1.10896	0.215365	0.601014	0.875973	FALSE	0.351173	0.0460321	0.300864
LOC4347443	LOC_Os09g31970	3-hydroxy-3-methylglutaryl-coenzyme A reductase 3-like	345.602	417.071	275.017	323.998	0.271182	0.00109173	0.0208426	0.236462	1.40847e-08	9.22548e-07	228.949	227.936	295.823	295.953	-0.00639673	0.225049	0.64304	0.000631536	0.980779	0.999934	0.662464	0.546516	1.07565	0.91344	-0.277579	0.0327187	0.186592	TRUE	-0.235831	0.124113	0.469873
LOC4324284	LOC_Os01g13210	salt stress root protein RS1-like	252.515	233.075	249.29	293.237	-0.115577	0.120579	0.521356	0.234238	1.99226e-09	1.50792e-07	328.825	286.561	265.262	312.236	-0.198476	0.028224	0.206114	0.235216	0.124247	0.951151	1.3022	1.22948	1.06407	1.06479	-0.0828992	0.621477	0.879124	FALSE	0.000977809	0.956532	0.999802
LOC4346499	LOC_Os09g07350	fasciclin-like arabinogalactan protein 2	446.01	315.899	440.309	419.739	-0.497613	2.77318e-10	2.48304e-08	-0.0690218	0.306239	0.812978	321.966	235.326	419.229	344.468	-0.452248	0.000827894	0.0284755	-0.283369	0.0332237	0.951151	0.721881	0.744941	0.952125	0.82067	0.0453644	0.881353	0.968999	FALSE	-0.214347	0.138804	0.494249
LOC4333413	LOC_Os03g40830	subtilisin-like protease SBT1.7	253.403	246.844	236.38	260.596	-0.0378324	0.456431	0.862104	0.140708	0.000166787	0.00461102	408.768	498.167	619.852	565.534	0.285346	0.594978	1	-0.13231	0.252104	0.951151	1.61312	2.01814	2.62227	2.17015	0.323179	0.265761	0.62373	FALSE	-0.273018	0.0713743	0.366043
LOC4349897	LOC_Os11g07020	fructose-bisphosphate aldolase, chloroplastic-like	350.897	293.126	355.376	295.11	-0.259527	0.000411452	0.00937826	-0.268093	1.24607e-09	9.96273e-08	259.31	243.518	410.881	308.828	-0.0906505	0.388405	0.902468	-0.411913	0.00267908	0.399407	0.738992	0.830762	1.15619	1.04649	0.168876	0.789407	0.939078	FALSE	-0.14382	0.262093	0.664951
LOC4339846	LOC_Os06g01390	peroxisomal acyl-coenzyme A oxidase 1	251.371	278.068	259.041	259.229	0.145617	0.120175	0.520603	0.00104346	0.489632	0.9136	472.517	476.128	406.625	411.666	0.0109823	0.184207	0.57286	0.0177758	0.894703	0.999024	1.87976	1.71227	1.56973	1.58804	-0.134634	0.312003	0.675994	FALSE	0.0167323	0.940136	0.999802
LOC9269916	LOC_Os03g48180	protein NRT1/ PTR FAMILY 2.11	502.557	437.387	419.234	402.603	-0.200379	0.00358216	0.0513755	-0.0583974	0.438703	0.89571	326.708	255.315	356.778	343.999	-0.355722	0.000342283	0.0164362	-0.0526253	0.701989	0.980832	0.65009	0.583728	0.851025	0.854437	-0.155343	0.128364	0.439912	FALSE	0.00577212	0.979774	0.999802
LOC4325264	LOC_Os01g11730	GDSL esterase/lipase At5g45910	391.825	529.058	388.418	346.177	0.433218	1.66422e-07	9.03424e-06	-0.166099	0.000377028	0.00921203	286.587	404.909	391.321	268.997	0.498624	0.028767	0.208562	-0.540763	0.000156476	0.0866465	0.731417	0.76534	1.00748	0.777051	0.0654064	0.913631	0.978271	FALSE	-0.374664	0.0204572	0.205056
LOC4341824	LOC_Os06g46284	probable alpha-glucosidase Os06g0675700	347.786	273.429	402.543	365.886	-0.347032	4.18727e-06	0.000168646	-0.137748	0.00368799	0.0580466	366.048	269.386	467.649	369.234	-0.442362	0.000328794	0.0160769	-0.340891	0.00901331	0.66901	1.05251	0.985212	1.16174	1.00915	-0.0953297	0.509381	0.852512	FALSE	-0.203144	0.0651742	0.350893
LOC107276358	LOC_Os03g20790	ETHYLENE INSENSITIVE 3-like 1 protein	388.634	402.812	341.188	352.317	0.0516964	0.703729	0.945277	0.0463057	0.0491564	0.351989	352.013	341.503	282.548	287.963	-0.0437298	0.101888	0.416379	0.0273865	0.877883	0.997963	0.905771	0.847798	0.82813	0.817341	-0.0954262	0.358292	0.722985	FALSE	-0.0189192	0.87256	0.999802
LOC4341339	LOC_Os06g37180	V-type proton ATPase subunit B 1	291.047	282.986	298.337	302.422	-0.0405231	0.419347	0.842593	0.0196216	0.248924	0.765022	762.164	708.947	598.133	611.567	-0.104423	0.00669353	0.0917631	0.0320455	0.798326	0.991153	2.6187	2.50524	2.00489	2.02223	-0.0638994	0.243359	0.59828	FALSE	0.0124239	0.912691	0.999802
LOC4348176	LOC_Os10g08550	enolase-like	289.034	332.189	283.127	315.582	0.200762	0.0257834	0.210865	0.156566	2.09389e-05	0.000770172	1893.92	2466.66	1639.17	1893.07	0.381182	0.166276	0.540431	0.207767	0.0183457	0.87012	6.55259	7.42548	5.78952	5.99868	0.18042	0.704167	0.904565	FALSE	0.0512013	0.452727	0.829354
LOC4329034	LOC_Os02g18380	60S ribosomal protein L27-3	291.262	301.149	327.042	339.859	0.0481597	0.777762	0.964513	0.0554621	0.0463658	0.34015	325.554	297.566	333.839	333.408	-0.129687	0.313796	0.786203	-0.00186347	0.96325	0.999934	1.11774	0.988104	1.02078	0.981017	-0.177846	0.674528	0.893024	FALSE	-0.0573256	0.749912	0.966549
LOC4348475	#N/A	pollen-specific protein C13	333.036	332.187	292.26	328.229	-0.00368293	0.747001	0.95655	0.167451	1.69532e-06	8.1099e-05	483.393	431.224	408.535	531.751	-0.164758	0.0330097	0.226347	0.380292	0.00280235	0.40459	1.45147	1.29814	1.39785	1.62006	-0.161075	0.432262	0.796041	FALSE	0.212841	0.0101579	0.142335
LOC9272634	LOC_Os03g48642	uncharacterized LOC9272634	430.147	344.355	417.09	478.283	-0.32093	1.19654e-05	0.000427522	0.197505	0.000903306	0.0192532	311.778	293.509	371.771	334.947	-0.0871157	0.157835	0.524779	-0.150483	0.260429	0.951151	0.724819	0.852343	0.891344	0.70031	0.233815	0.646379	0.883121	FALSE	-0.347988	0.237616	0.633947
LOC4330649	LOC_Os02g50240	glutamine synthetase cytosolic isozyme 1-1-like	301.068	371.711	308.216	331.169	0.304092	0.000354395	0.00823647	0.103629	0.0010519	0.0216613	962.46	1256.14	902.809	1063.18	0.384203	0.0636646	0.324794	0.235896	0.0207964	0.874717	3.19682	3.37936	2.92914	3.21039	0.080111	0.967642	0.993224	FALSE	0.132268	0.234523	0.629947
LOC4346409	LOC_Os09g02700	polyadenylate-binding protein 2	480.063	536.34	492.997	484.143	0.159924	0.071929	0.392601	-0.0261463	0.928916	0.994161	407.462	346.182	339.648	302.107	-0.235134	0.0142763	0.139901	-0.16898	0.238652	0.951151	0.848767	0.645452	0.688945	0.624004	-0.395058	0.0954489	0.371057	FALSE	-0.142833	0.369191	0.768862
LOC4330554	LOC_Os02g48900	aspartyl protease family protein At5g10770	487.702	309.263	487.218	411.969	-0.657167	7.53369e-19	1.96875e-16	-0.242029	2.64932e-09	1.94474e-07	585.226	352.202	592.802	545.479	-0.73259	2.12706e-07	0.000179148	-0.120027	0.303806	0.951151	1.19997	1.13884	1.21671	1.32408	-0.0754231	0.241613	0.596568	FALSE	0.122002	0.361389	0.762293
LOC4344690	LOC_Os08g05910	protein NRT1/ PTR FAMILY 6.3	363.405	403.796	377.479	423.654	0.152048	0.0928721	0.452462	0.166491	1.08289e-07	6.35916e-06	321.656	360.287	532.425	520.888	0.163626	0.666535	1	-0.0316068	0.780057	0.991153	0.885118	0.89225	1.41048	1.22951	0.0115778	0.735174	0.917665	FALSE	-0.198098	0.0043476	0.0955278
LOC4332090	LOC_Os03g12030	3-ketoacyl-CoA synthase 6	381.161	369.068	343.612	373.59	-0.046514	0.367873	0.809913	0.120676	0.000107266	0.00318802	390.484	325.334	520.997	575.634	-0.263342	0.00610597	0.0869478	0.143877	0.241129	0.951151	1.02446	0.8815	1.51624	1.54082	-0.216828	0.288203	0.648428	FALSE	0.0232015	0.799443	0.982943
LOC4325355	LOC_Os01g08560	heat shock 70 kDa protein 15	363.259	387.999	327.297	338.511	0.0950523	0.344218	0.791645	0.0485993	0.0458874	0.337419	619.916	493.459	549.639	520.586	-0.329143	0.00367244	0.0662794	-0.0783472	0.498846	0.951151	1.70654	1.27181	1.67933	1.53787	-0.424195	0.0987045	0.378865	FALSE	-0.126947	0.227021	0.620302
LOC4343645	LOC_Os07g38130	polygalacturonase inhibitor 1-like	515.865	686.445	331.826	465.625	0.412153	4.20051e-07	2.08394e-05	0.488742	1.391e-42	9.47548e-40	569.549	738.362	422.732	537.568	0.374509	0.0669441	0.333916	0.346705	0.00603311	0.579845	1.10407	1.07563	1.27396	1.15451	-0.0376442	0.39941	0.763799	FALSE	-0.142037	0.0617197	0.343123
LOC4344397	LOC_Os07g49400	L-ascorbate peroxidase 2, cytosolic-like	392.91	358.218	415.892	431.178	-0.133362	0.0536951	0.333908	0.0520759	0.0420793	0.322244	332.635	409.302	458.45	464.859	0.299223	0.375484	0.882849	0.0200298	0.900928	0.999309	0.846594	1.1426	1.10233	1.07811	0.432584	0.0421484	0.220592	TRUE	-0.0320462	0.794026	0.980848
LOC4337928	LOC_Os05g07700	60S ribosomal protein L10-2-like	345.241	358.279	375.546	382.598	0.0534789	0.697676	0.943753	0.0268381	0.132534	0.601521	503.612	505.256	553.871	568.867	0.00470199	0.11426	0.443536	0.0385402	0.757127	0.990305	1.45873	1.41023	1.47484	1.48685	-0.0487769	0.41229	0.777045	FALSE	0.011702	0.945806	0.999802
LOC4326409	LOC_Os01g74300	metallothionein-like protein 2B	441.969	354.19	471.641	443.127	-0.319421	4.19813e-05	0.00127671	-0.0899688	0.313277	0.818394	585.259	633.132	470.173	442.5	0.113431	0.474488	1	-0.087514	0.473247	0.951151	1.32421	1.78755	0.996889	0.998587	0.432852	0.0190054	0.131908	TRUE	0.00245485	0.97209	0.999802
LOC4329846	LOC_Os02g38050	protein NBR1 homolog	397.326	397.401	364.798	354.438	0.000272483	0.793709	0.967253	-0.0415681	0.750239	0.972803	386.505	394.735	361.788	363.383	0.0303989	0.220468	0.636057	0.00634594	0.98191	0.999934	0.972765	0.993291	0.991748	1.02524	0.0301264	0.834081	0.955668	FALSE	0.047914	0.706569	0.953187
LOC4331683	LOC_Os03g06240	uncharacterized LOC4331683	504.397	578.814	463.385	469.254	0.19854	0.0187784	0.171298	0.0181592	0.1794	0.683793	457.987	493.133	362.483	449.396	0.106671	0.490336	1	0.310074	0.0195934	0.873548	0.907989	0.851972	0.782251	0.957682	-0.091869	0.263899	0.622072	FALSE	0.291915	0.129644	0.479316
LOC4342129	LOC_Os06g51220	DNA-binding protein MNB1B	376.967	367.805	364.49	367.234	-0.0354971	0.500712	0.879751	0.0108194	0.285594	0.798835	647.971	540.836	599.948	634.199	-0.260738	0.00957318	0.111751	0.0800969	0.510011	0.951151	1.71891	1.47044	1.64599	1.72696	-0.225241	0.380625	0.745671	FALSE	0.0692775	0.628338	0.919433
LOC4332664	LOC_Os03g20370	calmodulin	396.285	415.808	372.337	418.938	0.069381	0.646852	0.928611	0.170126	1.78583e-07	9.93881e-06	431.364	493.372	469.845	548.109	0.193768	0.969942	1	0.222277	0.0777617	0.951151	1.08852	1.18654	1.26188	1.30833	0.124387	0.781708	0.935192	FALSE	0.0521518	0.819343	0.98834
LOC4330227	LOC_Os02g44320	14 kDa proline-rich protein DC2.15	429.035	383.574	405.181	450.775	-0.161592	0.0211708	0.18494	0.153843	8.85815e-07	4.43689e-05	706.233	504.056	715.949	713.429	-0.486559	0.00030289	0.015436	-0.0050872	0.946155	0.999934	1.64609	1.3141	1.76699	1.58267	-0.324968	0.221316	0.571535	FALSE	-0.15893	0.00949117	0.138281
LOC4325311	LOC_Os01g42520	uncharacterized LOC4325311	536.477	493.872	386.812	570.374	-0.11938	0.104218	0.481397	0.560275	5.25362e-66	9.94101e-63	565.439	482.945	496.478	561.887	-0.227513	0.000841375	0.028663	0.178549	0.149079	0.951151	1.05399	0.977875	1.28351	0.985121	-0.108134	0.285602	0.645592	FALSE	-0.381727	7.63701e-10	5.50399e-06
LOC4338546	LOC_Os05g29990	UDP-glucuronic acid decarboxylase 2	411.674	485.574	393.46	421	0.238188	0.00712638	0.0872321	0.0976032	0.000444836	0.010507	483.38	442.666	436.543	411.513	-0.126939	0.0174723	0.15705	-0.0851873	0.502902	0.951151	1.17418	0.911635	1.1095	0.977466	-0.365126	0.0173917	0.125137	TRUE	-0.18279	0.0066335	0.116724
LOC4327647	LOC_Os01g07760	phospholipase D alpha 1-like	432.813	471.253	403.41	445.988	0.122757	0.184624	0.62996	0.144758	1.7333e-06	8.26837e-05	541.185	583.32	490.143	515.444	0.108167	0.476706	1	0.0726136	0.569422	0.960758	1.25039	1.23781	1.215	1.15574	-0.0145903	0.773945	0.932545	FALSE	-0.0721445	0.26381	0.667194
LOC4325976	LOC_Os01g03950	alpha-xylosidase 1	511.541	443.195	411.738	435.959	-0.206906	0.00241567	0.0383689	0.0824654	0.00300352	0.0495822	953.226	674.814	775.07	714.146	-0.498327	0.000494506	0.0207389	-0.118107	0.271613	0.951151	1.86344	1.52261	1.88243	1.6381	-0.291421	0.331231	0.696523	FALSE	-0.200573	0.00267564	0.0736472
LOC4342563	LOC_Os07g08330	60S ribosomal protein L4-1	420.476	431.024	438.074	437.555	0.0357458	0.863919	0.978376	-0.00171046	0.463866	0.90261	875.233	788.275	950.679	965.286	-0.150968	0.00525659	0.0807208	0.0219977	0.853578	0.997136	2.08153	1.82884	2.17014	2.20609	-0.186714	0.0997938	0.381302	FALSE	0.0237081	0.847097	0.9951
LOC4351318	LOC_Os12g02320	non-specific lipid-transfer protein 1-like	663.663	565.817	879.974	1028.6	-0.230116	0.00181888	0.030851	0.225155	2.96745e-19	5.7427e-17	421.322	425.287	663.865	679.926	0.013511	0.0765941	0.357903	0.0344873	0.779127	0.991153	0.634843	0.751633	0.754415	0.661018	0.243627	0.337373	0.703155	FALSE	-0.190668	0.000500554	0.0308017
LOC4347142	LOC_Os09g26420	ethylene-responsive transcription factor 1-like	866.311	1094.66	725.14	922.046	0.337524	2.1983e-05	0.000731918	0.34658	5.62535e-36	2.6611e-33	707.534	757.063	435.789	597.885	0.097614	0.523065	1	0.456238	0.000219607	0.106531	0.81672	0.691597	0.600973	0.648433	-0.23991	0.0105468	0.092512	TRUE	0.109658	0.631885	0.921364
LOC9267894	LOC_Os11g02369	non-specific lipid-transfer protein 2	561.083	522.42	547.79	584.457	-0.103006	0.132739	0.544973	0.0934737	0.000192815	0.00523771	581.008	437.715	687.37	757.703	-0.408565	2.28884e-05	0.00352029	0.140546	0.214811	0.951151	1.03551	0.837862	1.25481	1.29642	-0.305559	0.0255412	0.158985	TRUE	0.0470726	0.519802	0.868116
LOC9270837	LOC_Os02g38210	elongation factor Tu, chloroplastic	519.686	446.144	551.116	483.206	-0.220133	0.0016802	0.0290467	-0.189718	2.603e-06	0.000119485	557.643	543.382	634.307	590.884	-0.0373757	0.0587284	0.311553	-0.102307	0.368315	0.951151	1.07304	1.21795	1.15095	1.22284	0.182757	0.567715	0.867744	FALSE	0.0874104	0.302798	0.708339
LOC4338160	LOC_Os05g14180	auxin-responsive protein IAA17-like	728.723	673.444	610.105	624.748	-0.113813	0.0663914	0.375934	0.0342156	0.0528161	0.369843	472.299	456.091	462.576	500.506	-0.0503802	0.0184478	0.161793	0.113695	0.372629	0.951151	0.648119	0.677252	0.758191	0.801132	0.0634327	0.868811	0.965947	FALSE	0.0794793	0.290131	0.694446
LOC4340180	LOC_Os06g06250	GDSL esterase/lipase At5g45910	584.591	466.856	553.234	615.772	-0.324448	5.80971e-06	0.00022668	0.154506	3.10646e-07	1.65219e-05	868.803	704.798	797.613	1036.85	-0.301819	0.000336387	0.0162686	0.378448	0.000283578	0.129317	1.48617	1.50967	1.44173	1.68382	0.0226292	0.919856	0.97997	FALSE	0.223942	0.0015448	0.0553128
LOC4347962	LOC_Os10g02040	peroxidase A2	610.758	924.098	544.271	643.661	0.597443	4.07034e-15	7.14663e-13	0.241976	1.16241e-15	1.79961e-13	473.962	622.827	558.591	570.872	0.394061	0.038359	0.245253	0.0313751	0.812343	0.99176	0.776021	0.673984	1.02631	0.886914	-0.203383	0.0137236	0.107808	TRUE	-0.210601	0.00989937	0.14035
LOC107275307	LOC_Os11g02424	non-specific lipid-transfer protein 1	885.131	693.32	1334.19	1456.62	-0.352371	9.35403e-06	0.000342382	0.126658	4.00037e-09	2.82682e-07	599.603	474.452	958.195	1043.2	-0.337745	0.000503794	0.0209914	0.122623	0.230545	0.951151	0.677417	0.684319	0.718183	0.716177	0.0146259	0.845646	0.958696	FALSE	-0.00403471	0.926435	0.999802
LOC4348122	LOC_Os10g05990	proline-rich protein 4	573.592	482.93	531.621	573.498	-0.248212	0.000454024	0.0101328	0.109389	0.000160909	0.00446299	992.616	935.848	954.126	906.041	-0.0849615	0.00766637	0.0994407	-0.0746037	0.454786	0.951151	1.73053	1.93786	1.79475	1.57985	0.163251	0.525194	0.857822	FALSE	-0.183993	0.0260433	0.231531
LOC4340386	LOC_Os06g09450	sucrose synthase 2-like	498.106	538.988	539.893	585.757	0.113799	0.220535	0.677183	0.117628	1.73319e-05	0.000648707	961.917	1157.24	937.171	1117.95	0.266703	0.362691	0.862368	0.254475	0.0116907	0.720686	1.93115	2.14706	1.73584	1.90856	0.152904	0.375262	0.740636	FALSE	0.136846	0.0491556	0.309672
LOC4333690	LOC_Os03g46770	glycine-rich RNA-binding protein 2	2289.73	2125.73	2324.8	2430.01	-0.107224	0.128655	0.537048	0.063857	9.93167e-05	0.0030042	513.342	550.811	501.734	551.624	0.101637	0.52719	1	0.136764	0.267419	0.951151	0.224193	0.259117	0.215818	0.227005	0.208861	0.338881	0.704133	FALSE	0.0729067	0.292891	0.697423
LOC4351061	LOC_Os11g43900	translationally-controlled tumor protein homolog	505.846	533.607	536.406	543.96	0.0770793	0.508517	0.88285	0.0201757	0.130727	0.598623	597.229	679.737	562.199	635.273	0.186691	0.937649	1	0.176297	0.135126	0.951151	1.18065	1.27385	1.04808	1.16787	0.109612	0.818772	0.949736	FALSE	0.156122	0.331873	0.735112
LOC4324151	LOC_Os01g49190	ATP synthase subunit beta, mitochondrial-like	547.386	538.924	593.911	592.789	-0.0224767	0.547757	0.897536	-0.00272823	0.420516	0.885281	994.64	1144.95	954.284	958.966	0.203035	0.946453	1	0.00706216	0.956663	0.999934	1.81707	2.12451	1.60678	1.61772	0.225511	0.364293	0.730213	FALSE	0.0097904	0.960187	0.999802
LOC4338737	LOC_Os05g33380	fructose-bisphosphate aldolase 1, cytoplasmic-like	593.171	583.52	653.756	644.154	-0.0236657	0.535773	0.893716	-0.0213473	0.804706	0.980631	1445.09	1217.11	1411.89	1341.56	-0.2477	0.000509248	0.0210548	-0.0737176	0.413627	0.951151	2.43622	2.08581	2.15966	2.08267	-0.224034	0.151192	0.478394	FALSE	-0.0523703	0.345698	0.74691
LOC4344719	LOC_Os08g06380	probable mixed-linked glucan synthase 6	904.322	743.083	841.039	792.975	-0.283312	8.62687e-05	0.00242048	-0.0848987	0.0831277	0.481942	898.165	603.212	1179.71	1006.06	-0.574316	1.0722e-06	0.000521886	-0.229712	0.0181166	0.866412	0.993192	0.811769	1.40268	1.26872	-0.291003	0.0576963	0.268194	FALSE	-0.144814	0.0881522	0.400705
LOC4337187	LOC_Os04g55159	36.4 kDa proline-rich protein	865.423	605.279	747.041	740.454	-0.515806	5.62034e-11	5.4211e-09	-0.0127763	0.813759	0.981496	2318.34	1687.15	2398.7	1853.49	-0.458499	5.81584e-06	0.00154408	-0.372007	7.13037e-06	0.00754904	2.67885	2.7874	3.21094	2.50318	0.0573065	0.976864	0.995115	FALSE	-0.359231	0.00220282	0.0674501
LOC4330248	LOC_Os02g44630	aquaporin PIP1-1-like	998.882	790.225	957.293	1075.55	-0.338051	8.16562e-07	3.8543e-05	0.168042	7.5789e-13	8.60458e-11	858.28	620.485	882.945	934.674	-0.468053	6.86922e-07	0.00039406	0.0821396	0.438997	0.951151	0.859241	0.7852	0.922335	0.86902	-0.130002	0.042881	0.222725	TRUE	-0.0859025	0.152874	0.51773
LOC4336091	LOC_Os04g39150	MLP-like protein 423	737.054	696.732	669.049	733.057	-0.0811649	0.22948	0.690961	0.131815	1.1345e-06	5.61644e-05	734.736	746.67	637.168	659.755	0.0232451	0.132514	0.478802	0.0502552	0.676649	0.979697	0.996856	1.07167	0.952349	0.900004	0.10441	0.792117	0.940168	FALSE	-0.0815594	0.289035	0.693351
LOC4338208	LOC_Os05g15770	xylanase inhibitor protein 2-like	1451.68	1122.17	1774.46	1513.52	-0.37143	1.66201e-07	9.03424e-06	-0.229472	6.21738e-14	8.14477e-12	1072.94	674.932	1264.24	900.361	-0.668757	0.000548348	0.022186	-0.489698	6.45828e-07	0.000883531	0.739105	0.601453	0.712467	0.594879	-0.297327	0.438088	0.80141	FALSE	-0.260225	0.000356067	0.0254077
LOC9269584	LOC_Os02g40260	uncharacterized protein At4g06744	1145.77	701.289	801.115	679.671	-0.708239	5.04537e-23	1.95499e-20	-0.237172	8.64747e-12	8.71399e-10	1493.08	992.695	962.86	828.92	-0.58887	2.79019e-06	0.000974291	-0.216094	0.034724	0.951151	1.30312	1.41553	1.2019	1.21959	0.119369	0.541327	0.863047	FALSE	0.0210783	0.936947	0.999802
LOC4331845	LOC_Os03g08470	ethylene-responsive transcription factor ERF073	880.405	1082.74	767	914.401	0.298445	0.000166333	0.00428689	0.2536	7.98551e-23	2.02975e-20	737.356	1095.41	704.305	776.425	0.571034	0.00361239	0.0656379	0.140646	0.212869	0.951151	0.837519	1.0117	0.918259	0.849108	0.27259	0.324923	0.690443	FALSE	-0.112954	0.163061	0.53442
LOC4348120	LOC_Os10g05970	proline-rich protein 4	828.993	774.489	709.691	807.593	-0.0981144	0.115305	0.510817	0.186436	4.73988e-11	4.53484e-09	1225.58	1006.6	1050.12	1195.73	-0.283985	1.13695e-05	0.00237172	0.187337	0.0580434	0.951151	1.4784	1.29969	1.47968	1.48061	-0.18587	0.0220676	0.144994	TRUE	0.000901328	0.930039	0.999802
LOC4349347	LOC_Os10g40700	expansin-B6-like	920.108	793.946	737.252	759.761	-0.212762	0.00139861	0.0251862	0.0433873	0.017015	0.176902	1030.07	861.578	928.488	924.124	-0.257691	0.000126696	0.00965401	-0.00679695	0.9322	0.999486	1.11951	1.08519	1.25939	1.21634	-0.0449281	0.317214	0.682034	FALSE	-0.0501843	0.649353	0.929274
LOC4340183	LOC_Os06g06290	GDSL esterase/lipase At5g45910	950.002	968.901	762.59	939.212	0.028419	0.939048	0.98655	0.300544	2.74681e-27	8.99581e-25	1326.04	1229.08	1110.05	1384.89	-0.109548	0.00363435	0.0658508	0.319138	0.00087156	0.230339	1.39583	1.26853	1.45564	1.47452	-0.137967	0.130345	0.442569	FALSE	0.0185941	0.858031	0.997124
LOC9267802	LOC_Os09g30418	heat shock protein 81-3-like	848.55	987.064	793.907	808.148	0.218145	0.00774078	0.0927821	0.0256502	0.0742691	0.451232	1260.87	1348.44	1287.94	1321.68	0.0968752	0.381608	0.891962	0.0373088	0.710088	0.981449	1.48591	1.36612	1.62228	1.63544	-0.121269	0.29058	0.651725	FALSE	0.0116587	0.900322	0.999802
LOC4330036	LOC_Os02g41650	phenylalanine ammonia-lyase	1091.82	936.423	1048.52	984.346	-0.221508	0.00101105	0.019639	-0.0911154	0.0247765	0.23222	974.37	810.295	1091.83	982.466	-0.266022	1.81255e-05	0.00317208	-0.152266	0.120184	0.951151	0.892423	0.865308	1.04131	0.998091	-0.0445141	0.284338	0.644368	FALSE	-0.0611506	0.173117	0.54866
LOC4326996	LOC_Os01g22010	S-adenosylmethionine synthase 2-like	876.057	837.893	824.355	811.573	-0.0642582	0.277359	0.736805	-0.0225449	0.816953	0.981496	1200.97	1087.94	1303.01	1243.1	-0.142599	0.00306912	0.0596055	-0.0679037	0.452948	0.951151	1.37088	1.29842	1.58064	1.53172	-0.0783408	0.40286	0.767051	FALSE	-0.0453588	0.449336	0.827501
LOC4347415	LOC_Os09g31080	cytochrome c1	923.662	843.053	1529.37	1832.87	-0.131742	0.0913559	0.448891	0.261169	2.78964e-05	0.000985634	893.738	1034.13	1090.71	1129.3	0.210494	0.757421	1	0.0501667	0.621917	0.968018	0.967602	1.22665	0.713176	0.616139	0.342237	0.152794	0.480294	FALSE	-0.211003	0.0155539	0.177838
LOC4340531	LOC_Os06g11990	protein CELLULOSE SYNTHASE INTERACTIVE 1	862.21	957.999	946.132	941.552	0.151985	0.176817	0.618148	-0.00700065	0.430416	0.891187	1172.31	991.626	1232.64	1333.21	-0.241489	0.000307534	0.0154609	0.113159	0.238661	0.951151	1.35966	1.0351	1.30282	1.41597	-0.393475	0.0193843	0.133538	TRUE	0.12016	0.0145308	0.170467
LOC4352868	LOC_Os12g43600	glycine-rich RNA-binding protein 2	1606.27	1658.53	1596.23	1881.91	0.0461865	0.76098	0.959486	0.237531	2.06764e-08	1.33886e-06	979.095	879.361	999.666	1044.4	-0.154992	0.000679894	0.0252064	0.0631602	0.542697	0.952307	0.609544	0.530205	0.626268	0.55497	-0.201179	0.0156838	0.117614	TRUE	-0.174371	0.0991789	0.424455
LOC9270874	LOC_Os04g47220	probable aquaporin PIP1-2	1574.47	1500.91	1432.97	1603.08	-0.0690252	0.195832	0.645728	0.161844	2.33614e-12	2.50217e-10	1022.25	905.219	910.385	959.756	-0.175414	0.00278417	0.0564754	0.0761903	0.474117	0.951151	0.649269	0.603112	0.635315	0.598694	-0.106389	0.419441	0.784507	FALSE	-0.0856534	0.114468	0.45105
LOC4331836	LOC_Os03g08360	3-ketoacyl-CoA synthase 10	1100.15	1132.77	909.265	1086.98	0.0421631	0.786788	0.966463	0.257558	3.06534e-25	9.00046e-23	1263.13	1274.17	1183.11	1325.31	0.0125579	0.0655853	0.330301	0.16375	0.0888047	0.951151	1.14814	1.12482	1.30117	1.21926	-0.0296052	0.503238	0.849158	FALSE	-0.0938083	0.199287	0.585352
LOC4344497	LOC_Os08g02120	fructokinase-2-like	1051.62	918.504	1115.19	1117.49	-0.195253	0.00253135	0.039783	0.00297824	0.289687	0.801783	1265.43	995.761	1312.85	1263.93	-0.345761	2.97779e-06	0.0009862	-0.05478	0.544876	0.953297	1.20332	1.08411	1.17724	1.13104	-0.150508	0.0654487	0.291615	FALSE	-0.0577582	0.335708	0.738993
LOC4326887	LOC_Os01g55830	probable glutathione S-transferase GSTF2	1163.32	920.712	1229.8	1231.45	-0.337424	7.79824e-06	0.00029161	0.00192633	0.231355	0.750649	1280.7	1052.68	1362.07	1454.76	-0.282874	1.10555e-05	0.00233657	0.094976	0.315072	0.951151	1.1009	1.14333	1.10755	1.18134	0.0545501	0.997332	0.998952	FALSE	0.0930497	0.0288499	0.245629
LOC4352535	LOC_Os12g37650	uncharacterized LOC4352535	1250.34	1086.24	1067.87	1285.26	-0.202978	0.00404617	0.0566211	0.267326	1.03211e-22	2.54737e-20	1173.13	1060.58	944.068	1018.21	-0.145515	0.00118648	0.0357059	0.109074	0.29505	0.951151	0.938251	0.976376	0.884069	0.792223	0.0574628	0.966588	0.993224	FALSE	-0.158253	0.0206435	0.206349
LOC4327550	LOC_Os01g59150	tubulin beta-4 chain-like	1035.98	958.977	982.721	1077.27	-0.111426	0.0713123	0.390372	0.132519	1.50027e-08	9.7891e-07	1670.57	1576.34	1525.14	1565.5	-0.0837692	0.00287271	0.0575556	0.0376817	0.694926	0.980779	1.61256	1.64377	1.55195	1.45322	0.027657	0.703963	0.904516	FALSE	-0.0948372	0.0461901	0.301351
LOC4337958	LOC_Os05g08370	probable cellulose synthase A catalytic subunit 1 [UDP-forming]	1254.77	1179.86	1315.23	1238.04	-0.0888132	0.163913	0.598674	-0.0872544	0.0278975	0.249656	1226.94	992.214	1131.12	1059.42	-0.306346	0.000391029	0.0179199	-0.0944729	0.321055	0.951151	0.977824	0.840962	0.860015	0.855723	-0.217533	0.211002	0.560709	FALSE	-0.00721847	0.823704	0.989682
LOC4333966	LOC_Os03g51600	tubulin alpha-1 chain	2098.02	1769.24	1830.13	1775.36	-0.245898	0.000161813	0.00419444	-0.0438354	0.580639	0.94706	1183.4	1184.68	1132.64	1079.88	0.00155972	0.120507	0.455619	-0.0688203	0.461406	0.951151	0.564057	0.6696	0.618886	0.60826	0.247458	0.485338	0.838306	FALSE	-0.0249848	0.763239	0.970231
LOC4328121	LOC_Os02g02890	peptidyl-prolyl cis-trans isomerase	1500.14	1324.5	1424.15	1467.39	-0.179644	0.00897045	0.102806	0.0431522	0.0200301	0.199365	2032.86	2334.97	1837.84	1724.18	0.199889	0.816975	1	-0.0920971	0.27789	0.951151	1.35512	1.7629	1.29048	1.175	0.379533	0.0105778	0.0927371	TRUE	-0.135249	0.0433342	0.29279
LOC4338151	LOC_Os05g13940	extensin	2257.83	2148.39	2143.89	1971.1	-0.0716778	0.257813	0.719597	-0.121228	0.298574	0.809126	1827.26	1354.32	1643.27	1701.35	-0.432112	1.92715e-05	0.00327565	0.0501129	0.599159	0.964724	0.809298	0.630386	0.76649	0.863148	-0.360434	0.00871451	0.0824144	TRUE	0.171341	0.314805	0.717672
LOC4337725	LOC_Os05g04380	peroxidase 2	1556.29	1694.29	1526.21	1575.01	0.12257	0.158484	0.591878	0.0454024	0.00811677	0.105679	1384.06	1587.99	1422.99	1420.61	0.198297	0.904696	1	-0.00241928	0.956532	0.999934	0.889332	0.93726	0.932367	0.901968	0.0757271	0.92095	0.97997	FALSE	-0.0478217	0.689832	0.94621
LOC4329493	LOC_Os02g32030	elongation factor 2	1388.29	1557.64	1482.07	1492.15	0.166058	0.0491913	0.317315	0.00978013	0.123967	0.583837	2205.2	2370.65	2404.11	2517.32	0.104376	0.224739	0.642613	0.0663886	0.426437	0.951151	1.58843	1.52195	1.62213	1.68704	-0.0616827	0.205874	0.554524	FALSE	0.0566085	0.193051	0.576434
LOC4331810	LOC_Os03g08010	elongation factor 1-alpha-like	1421.5	1492.75	1471.71	1475.11	0.0705539	0.527	0.891583	0.00332361	0.23422	0.753237	2602.02	2868.37	2622.8	2788.72	0.140596	0.571847	1	0.0884915	0.271739	0.951151	1.83048	1.92154	1.78214	1.89052	0.0700425	0.901159	0.974596	FALSE	0.0851679	0.337587	0.741162
LOC4328073	LOC_Os02g02400	catalase isozyme A-like	2656.67	1442.28	2345.62	2020.44	-0.881268	7.32204e-37	8.66082e-34	-0.215296	7.57853e-13	8.60458e-11	3685.1	1811.69	3551.76	2463.61	-1.02437	4.43468e-12	1.42464e-07	-0.527763	4.20846e-12	9.78761e-08	1.38711	1.25613	1.51421	1.21934	-0.143103	0.00491323	0.0581471	TRUE	-0.312468	0.00326997	0.0811867
LOC4341860	LOC_Os06g46770	polyubiquitin	1586.64	1506.78	1777.58	1704.76	-0.0745059	0.179962	0.622085	-0.0603502	0.209708	0.728144	2132.81	2148.87	2343.34	2031.5	0.0108246	0.0452661	0.269935	-0.206021	0.0115569	0.718657	1.34423	1.42613	1.31828	1.19167	0.0853305	0.856252	0.962239	FALSE	-0.145671	0.0330558	0.26008
LOC4331608	LOC_Os03g05290	probable aquaporin TIP1-1	1852.74	1517.05	2066.13	2268.85	-0.288393	2.34022e-05	0.000770398	0.135033	2.27266e-12	2.44958e-10	2132.94	1519.15	2872.38	2741.52	-0.489578	1.08005e-08	3.85517e-05	-0.0672699	0.367972	0.951151	1.15124	1.00139	1.39022	1.20833	-0.201185	0.00435395	0.0541845	TRUE	-0.202302	1.8071e-10	1.95356e-06
LOC4328390	LOC_Os02g06640	polyubiquitin	1694.42	1889.35	1544.71	1721.54	0.157098	0.0627826	0.364311	0.156367	3.32664e-13	3.90709e-11	1821.07	2225.23	1648.98	1556.22	0.289167	0.255629	0.693164	-0.0835265	0.332265	0.951151	1.07474	1.17777	1.0675	0.903971	0.132069	0.684239	0.895548	FALSE	-0.239893	0.00102159	0.0452617
LOC4337415	LOC_Os04g58200	protochlorophyllide reductase A, chloroplastic-like	2082.44	1682	1616.34	1586.12	-0.3081	6.40051e-06	0.000245889	-0.0272239	0.938741	0.996434	2782.65	2500.68	2578.5	2417.94	-0.154137	1.48813e-05	0.00279568	-0.0927566	0.233169	0.951151	1.33624	1.48673	1.59527	1.52443	0.153962	0.211927	0.561591	FALSE	-0.0655327	0.112172	0.446807
LOC4337733	LOC_Os05g04510	S-adenosylmethionine synthase 1-like	1919.1	1688.51	2004.13	1960.72	-0.184675	0.00345105	0.0500848	-0.0315949	0.932161	0.994843	2753.13	2532.96	3011.42	2600.14	-0.120251	0.0102752	0.116522	-0.211852	0.00574622	0.56868	1.4346	1.50011	1.50261	1.32612	0.0644238	0.963115	0.992574	FALSE	-0.180257	0.00783953	0.125913
LOC4335818	LOC_Os04g34170	extensin	3050.47	3702.74	2085.34	2503.77	0.279565	0.000228959	0.00562364	0.263817	1.78733e-05	0.000664592	4364.72	5193.52	3111.49	4213.06	0.250824	0.542817	1	0.437261	2.4083e-09	8.0014e-06	1.43084	1.40261	1.49208	1.68269	-0.0287416	0.518732	0.856448	FALSE	0.173444	0.319659	0.722113
LOC9271230	LOC_Os01g03360	Bowman-Birk type bran trypsin inhibitor-like	2865.47	2103.37	2259.34	2377.9	-0.446069	1.03146e-08	7.00335e-07	0.0737898	1.10752e-05	0.000432592	4165.78	3780.06	4013.44	3693.45	-0.14018	0.000124552	0.00954949	-0.119872	0.0877604	0.951151	1.45379	1.79714	1.77638	1.55324	0.305889	0.026376	0.16229	TRUE	-0.193662	0.000161666	0.0175182
LOC4351208	LOC_Os11g47760	heat shock cognate 70 kDa protein 2	2980.98	3147.11	2134.81	2339.76	0.0782372	0.434397	0.851516	0.132248	4.11407e-12	4.27212e-10	2946.48	2996.88	2733.79	2658.94	0.0244713	0.167574	0.542564	-0.040048	0.585663	0.964129	0.988425	0.952267	1.28057	1.13642	-0.0537658	0.627134	0.879184	FALSE	-0.172296	8.74907e-07	0.000756655
LOC4350455	LOC_Os11g26850	adenosylhomocysteinase	2225.05	2186.62	2169.8	2224.58	-0.025131	0.497529	0.878838	0.0359667	0.00892382	0.113412	3898.38	3896.07	3732.77	3705.65	-0.000856956	0.00386566	0.0684965	-0.01052	0.858128	0.997136	1.75205	1.78177	1.72033	1.66578	0.024274	0.640193	0.881792	FALSE	-0.0464867	0.133697	0.486404
LOC4350197	LOC_Os11g14220	tubulin alpha-2 chain-like	2659.24	2627.11	2495.78	2548.19	-0.0175384	0.569794	0.905888	0.0299826	0.0236451	0.223709	2293.86	2284	2191.9	2329.6	-0.00621303	0.0100922	0.115189	0.0879001	0.298579	0.951151	0.862599	0.869397	0.878244	0.914218	0.0113254	0.469621	0.828002	FALSE	0.0579175	0.520679	0.86824
LOC4334114	LOC_Os03g53800	beta-glucosidase BoGH3B	2452.07	2335.21	2744.58	2883.02	-0.0704468	0.212641	0.666615	0.0709954	7.95122e-05	0.00248914	3202.89	2708.5	3615.23	3539.4	-0.241881	8.74695e-05	0.00769952	-0.0305812	0.649708	0.976289	1.3062	1.15985	1.31722	1.22767	-0.171434	0.142649	0.462618	FALSE	-0.101577	0.141435	0.498488
LOC4330034	LOC_Os02g41630	phenylalanine ammonia-lyase-like	3145.77	2709.01	2779.47	2656.04	-0.215649	0.000718749	0.0148467	-0.0655326	0.152035	0.636313	3167.6	2716.27	3365.39	2930.3	-0.221763	2.24043e-05	0.00351092	-0.199728	0.00728137	0.621378	1.00694	1.00268	1.2108	1.10326	-0.00611384	0.364844	0.730601	FALSE	-0.134196	0.178032	0.555955
LOC9268662	LOC_Os01g03340	Bowman-Birk type bran trypsin inhibitor	3269.01	2729.13	2740.64	2933.02	-0.260412	0.000253237	0.00615936	0.0978748	1.0884e-07	6.36952e-06	4852.38	3498.01	4421.85	4319.05	-0.472157	3.85566e-07	0.000247726	-0.0339374	0.595724	0.964724	1.48435	1.28173	1.61344	1.47256	-0.211745	0.0215978	0.143297	TRUE	-0.131812	0.267948	0.671552
LOC4333062	LOC_Os03g28330	sucrose synthase 1-like	3525.22	2842.27	3860.47	3416	-0.310672	2.15967e-06	9.33392e-05	-0.176465	1.23356e-10	1.10566e-08	9715.31	8793.7	9374.64	9578.07	-0.14379	8.98633e-05	0.00778129	0.0309716	0.61802	0.967526	2.75594	3.0939	2.42837	2.80388	0.166883	0.343598	0.70881	FALSE	0.207437	0.000615463	0.0341203
LOC4338119	LOC_Os05g12640	BURP domain-containing protein 2-like	6106.08	5168.09	6543.17	7078.8	-0.240613	0.000444858	0.00997779	0.113517	3.56335e-08	2.23102e-06	7370.76	6564.16	8788.08	7703.5	-0.167204	2.01531e-06	0.000789533	-0.190035	0.00124198	0.275093	1.20712	1.27013	1.34309	1.08825	0.0734093	0.866614	0.965333	FALSE	-0.303552	2.29419e-07	0.000381559
