# Supplementary material for: A translational regulator MHZ9 modulates ethylene signaling in rice
Source: Nat Commun. 2023 Aug 4;14:4674. doi: 10.1038/s41467-023-40429-0 (PMC10403538; doi:10.1038/s41467-023-40429-0)
Supplement: Supplementary file 4 — Supplementary Data 1-12 [file 41467_2023_40429_MOESM4_ESM.zip › Supplementary Data/Supplementary Data 12 Primers used in this study.xlsx]

## Sheet: Sheet1
Supplementary Data 12 Primers used in this study.
No	Name	Forward primer sequence (5’-3’)	Reverse primer sequence (5’-3’)	Description
1	MHZ9dCAPs-DdeI	TGCCTATTCATTTTGTAGGCTCTT	AGAACCCTTGTGACGGTAGCTC	for MHZ9 mutation site confirmation
2	MHZ9-qRT	AAGAAGCTGGTAGCAACTGG	CCTGATGGCGAGATGAAAGA	for MHZ9 expression level analysis
3	OsActin-qRT	TTATGGTTGGGATGGGACA	AGCACGGCTTGAATAGCG	for gene expression level analysis
4	OsUBQ5 (LOC_Os05g06770)-qRT	TCACCAGGCTCAGGAAGGAG	CAGATCAGAGCAAAGCGAGC	for expression level analysis
5	OseEF1α (LOC_Os03g08020)-qRT	TTTCACTCTTGGTGTGAAGCAGAT	GACTTCCTTCACGATTTCATCGTAA	for expression level analysis
6	OsGAPDH (LOC_Os04g40950.1)-qRT	AAGCCAGCATCCTATGATCAGATT	CGTAACCCAGAATACCCTTGAGTTT	for expression level analysis
7	F-LUCqR	TTATGTCCGGTTATGTAAACAATCC	GACTTCAGGCGGTCAACGA	for expression level analysis
8	R-LUCqRT	GCCTCGTGAAATCCCGTTAG	TCTTGGCACCTTCAACAATAGC	for expression level analysis
9	pMDC83-MHZ9	CACCATGTCGGAGAGGAAGATGGATC	ATCATCAAGGCGATGAATCTCAC	for subcellular localization analysis
10	pMDC83-MHZ9-N	CACCATGTCGGAGAGGAAGATGGATC	AAGGTGTGGCATTACTTCAAAAAG	for subcellular localization analysis
11	pMDC83-MHZ9-C	CACCATGGGACAAAAGCCCCAACCTCT	ATCATCAAGGCGATGAATCTCAC	for subcellular localization analysis
12	pMDC83-MHZ9-GYF	CACCATGGACTTAACTCTGTTTTATTTGGATC	AAGGTGTGGCATTACTTCAAAAAG	for subcellular localization analysis
13	pMDC83-MHZ9-Q-rich	CACCATGTTTGAGCTTGAGCAACAGCAAC	TGACTGAACTAGTTTTTGATGGAACAAGTCG	for subcellular localization analysis
14	pMDC83-MHZ9-Q-1	CACCATGTTTGAGCTTGAGCAACAGCAAC	CGGATGAACCCCTGAAGGAACCA	for subcellular localization analysis
15	pMDC83-MHZ9-Q-2	CACCATGTTTGAGCTTGAGCAACAGCAAC	GGAGTGGATACCTTGACCTCCTCTATG	for subcellular localization analysis
16	pMDC83-MHZ9-Q-3	CACCATGTTTGAGCTTGAGCAACAGCAAC	GCCTGCATGTTGACGAAGAG	for subcellular localization analysis
17	pMDC83-MHZ9-Q-4	CACCATGTTTGAGCTTGAGCAACAGCAAC	GTGATGCTCCCTATGGATACCTTG	for subcellular localization analysis
18	MHZ9△Q3 (△866-908)part1	CACCATGTCGGAGAGGAAGATGGATC	CCGCTCAAATGTCTTTCTTCCTCTCTCTGGACTCTCAAAAGATGCTCCACC	for subcellular localization analysis
19	MHZ9△Q3 (△866-908)part2	AGAGAGGAAGAAAGACATTTGAGCGG	ATCATCAAGGCGATGAATCTCAC	for subcellular localization analysis
20	MHZ9△polyQ (△896-908)part1	CACCATGTCGGAGAGGAAGATGGATC	TGCTGCAACATTTGCTCTAGAATCAGAAGAAGCTGCTGGGCTTGAC	for subcellular localization analysis
21	MHZ9△polyQ (△896-908)part2	CTGATTCTAGAGCAAATGTTGCAGCA	ATCATCAAGGCGATGAATCTCAC	for subcellular localization analysis
22	MHZ9 (△909-943)part1	CACCATGTCGGAGAGGAAGATGGATC	CAAATGGTGGGGCTGGTGATGCTGTTGCTGTTGCTGTTGTTGC	for subcellular localization analysis
23	MHZ9 (△909-943)part2	CATCACCAGCCCCACCATTTG	ATCATCAAGGCGATGAATCTCAC	for subcellular localization analysis
24	MHZ9 (△944-975)part1	CACCATGTCGGAGAGGAAGATGGATC	CGTGAGAGAACATCCATCAGATCATTCAGGTCATTCAATACATGTTCCCGA	for subcellular localization analysis
25	MHZ9 (△944-975)part2	AATGATCTGATGGATGTTCTCTCACG	ATCATCAAGGCGATGAATCTCAC	for subcellular localization analysis
26	MHZ9 (△976-995)part1	CACCATGTCGGAGAGGAAGATGGATC	ATGGTGAAGACCTAACAGAATTTGGTGATGCTCCCTATGGATACCTTG	for subcellular localization analysis
27	MHZ9 (△976-995)part2	CAAATTCTGTTAGGTCTTCACCAT	ATCATCAAGGCGATGAATCTCAC	for subcellular localization analysis
28	MHZ9 (△996-1020)part1	CACCATGTCGGAGAGGAAGATGGATC	CGCTCAAATGTCTTTCTTCCTCTCTTTGCTCTAAAGGAAGCATTTGCCT	for subcellular localization analysis
29	MHZ9 (△996-1020)part2	AGAGAGGAAGAAAGACATTTGAGCG	ATCATCAAGGCGATGAATCTCAC	for subcellular localization analysis
30	MHZ9 (△909-975)part1	CACCATGTCGGAGAGGAAGATGGATC	CGTGAGAGAACATCCATCAGATCATTCTGTTGCTGTTGCTGTTGTTGCT	for subcellular localization analysis
31	MHZ9 (△909-975)part2	AATGATCTGATGGATGTTCTCTCACG	ATCATCAAGGCGATGAATCTCAC	for subcellular localization analysis
32	MHZ9 (△976-1020)part1	CACCATGTCGGAGAGGAAGATGGATC	CGCTCAAATGTCTTTCTTCCTCTCTGTGATGCTCCCTATGGATACCTTG	for subcellular localization analysis
33	MHZ9 (△976-1020)part2	AGAGAGGAAGAAAGACATTTGAGCG	ATCATCAAGGCGATGAATCTCAC	for subcellular localization analysis
34	MHZ9 (△896-1020)part1	CACCATGTCGGAGAGGAAGATGGATC	CGCTCAAATGTCTTTCTTCCTCTCTAAGAAGCTGCTGGGCTTGAC	for subcellular localization analysis
35	MHZ9 (△896-1020)part2	AGAGAGGAAGAAAGACATTTGAGCG	ATCATCAAGGCGATGAATCTCAC	for subcellular localization analysis
36	MHZ9 (△896-1058)part1	CACCATGTCGGAGAGGAAGATGGATC	GTTATCTGCAGCAGGCTGTGCAAGAAGCTGCTGGGCTTGAC	for subcellular localization analysis
37	MHZ9 (△896-1058)part2	GCACAGCCTGCTGCAGATAAC	ATCATCAAGGCGATGAATCTCAC	for subcellular localization analysis
38	OsEIN5-RFP	CACCATGGGAGTCCCGGCGTTC	CTCACTCAGGCCATTGGGACCTT	for subcellular localization analysis
39	OsEIN2-CRFP	CACCATGGCTGTTACACCACTGAAATC	TTGTTGTCCCTTGCTCGAG	for subcellular localization analysis
40	OsDCP2-mRFP	CACCATGGCGATGGCGGGCG	GGTACGTAGGAAGGAAGCTTCCATGGACTG	for subcellular localization analysis
41	AD-MHZ9	CCAGATTACGCTCATATGATGTCGGAGAGGAAGATGGATC	TGCCCACCCGGGTGGAATTCATCATCAAGGCGATGAATCTCAC	for yeast two-hybrid analysis
42	AD-PRP4	CCAGATTACGCTCATATGCCTTCTGAAAAAGAAGTAAGGATGCCG	TGCCCACCCGGGTGGAATTCCGTTCCTGTTCCAGCTGAGTGA	for yeast two-hybrid analysis
43	AD-MHZ9-GYF	CCAGATTACGCTCATATGATGGACTTAACTCTGTTTTATTTGGATC	TGCCCACCCGGGTGGAATTCAAGGTGTGGCATTACTTCAAAAAG	for yeast two-hybrid analysis
44	AD-MHZ9-C	CCAGATTACGCTCATATGATGGGACAAAAGCCCCAACCTCT	TGCCCACCCGGGTGGAATTCATCATCAAGGCGATGAATCTCAC	for yeast two-hybrid analysis
45	AD-MHZ9-N	CCAGATTACGCTCATATGATGTCGGAGAGGAAGATGGATC	TGCCCACCCGGGTGGAATTCAAGGTGTGGCATTACTTCAAAAAG	for yeast two-hybrid analysis
46	AD-MHZ9-GYF-C	CCAGATTACGCTCATATGATGGACTTAACTCTGTTTTATTTGGATC	TGCCCACCCGGGTGGAATTCATCATCAAGGCGATGAATCTCAC	for yeast two-hybrid analysis
47	BD-OsEIN2C	GAGGAGGACCTGCATATGGCTGTTACACCACTGAAATC	ACGGATCCCCGGGAATTATTGTTGTCCCTTGCTCGAG	for yeast two-hybrid analysis
48	BC1-MHZ9	CACCATGTCGGAGAGGAAGATGGATC	ATCATCAAGGCGATGAATCTCAC	for BiFC analysis
49	BC1-MHZ9-N	CACCATGTCGGAGAGGAAGATGGATC	AAGGTGTGGCATTACTTCAAAAAG	for BiFC analysis
50	BC1-MHZ9-C	CACCATGGGACAAAAGCCCCAACCTCT	ATCATCAAGGCGATGAATCTCAC	for BiFC analysis
51	BC2-OsEIN2-C	CACCATGGCTGTTACACCACTGAAATC	TTGTTGTCCCTTGCTCGAG	for BiFC analysis
52	MHZ9-3 × Myc	ATGTCGGAGAGGAAGATGGATC	ATCATCAAGGCGATGAATCTCAC	for Co-IP analysis
53	MHZ9-N-3 × Myc	ATGTCGGAGAGGAAGATGGATC	AAGGTGTGGCATTACTTCAAAAAG	for Co-IP analysis
54	MHZ9-C-3 × Myc	ATGGGACAAAAGCCCCAACCTCT	ATCATCAAGGCGATGAATCTCAC	for Co-IP analysis
55	OsEIN2-C-3 × FLAG	ATGGCTGTTACACCACTGAAATC	TTGTTGTCCCTTGCTCGAG	for Co-IP analysis
56	RIP-OsEBF2-3’UTR	CACCTGCGACATTCTCGCATAGGC	CTTCGCCTGATGCAGGAAAG	for RNA-IP analysis
57	OsEBF2-3’UTRqRT	TCTCGCATAGGCAGACAAGATG	CGAACAAATCCAGAACCCACC	for RNA-IP analysis
58	RIP-OsEBF2-5’UTR	GAACACGGGGGACTCTAGAGCATCTCCGACACCTCTCTCCTC	TCCTCGCCCTTGCTCACCATGAGTCCATAGAAAGCCACCATGT	for RNA-IP analysis
59	OsEBF2-5’UTRqRT	TCCGACACCTCTCTCCTCTC	GAGTCCATAGAAAGCCACCATGT	for RNA-IP analysis
60	12 × MS2-EF2-3’UTR	TGGAGAGGACAGGGTACCCGGATGGATCCTAAGGTACCTAATTGC	CTGCAGGTCGACTCTAGAGGACTTCGCCTGATGCAGGAAAG	for RNA localization analysis
61	GST-MHZ9-N	GGGCCCCTGGGATCCATGTCGGAGAGGAAGATGGATC	CCGCTCGAGTCGACCAAGGTGTGGCATTACTTCAAAAAG	for RNA-EMSA and pull-down analysis
62	GST-MHZ9-C	GGGCCCCTGGGATCCATGGGACAAAAGCCCCAACCTCT	CCGCTCGAGTCGACCATCATCAAGGCGATGAATCTCAC	for RNA-EMSA analysis
63	GST-OsEIN2-C	GGGCCCCTGGGATCCATGGCTGTTACACCACTGAAATC	CCGCTCGAGTCGACCTTGTTGTCCCTTGCTCGAG	for RNA-EMSA analysis
64	OsEIL1-3 × FLAG	ATGGGAGGTGGTCTGGTGATG	GTAGTACCAATTCGAGCCGTCATTC	for OsEIL1 protein level analysis
65	OsEIL1-3 × FLAGqRT	ATGACGGCTCGAATTGGTACTAC	CATGCCTGCAGGTCGACTCT	for OsEIL1-3 × FLAG RNA level analysis
66	BYDV-GFP-OsEBF2-3’UTR	ATGGTGAGCAAGGGCGAGG	CTTCGCCTGATGCAGGAAAGACAA	for in vitro translation analysis
67	BYDV-GFP-OsEBF2	ATGGTGAGCAAGGGCGAGG	ATGGTGAGCAAGGGCGAGG	for in vitro translation analysis
