# Supplementary material for: A translational regulator MHZ9 modulates ethylene signaling in rice
Source: Nat Commun. 2023 Aug 4;14:4674. doi: 10.1038/s41467-023-40429-0 (PMC10403538; doi:10.1038/s41467-023-40429-0)
Supplement: Supplementary file 4 — Supplementary Data 1-12 [file 41467_2023_40429_MOESM4_ESM.zip › Supplementary Data/Supplementary Data 2 MHZ9 binding sites identified through MHZ9-N-GFP RIP-seq.xlsx]

## Sheet: MHZ9RIP
Supplementary Data 2 MHZ9 binding sites identified through MHZ9-N-GFP RIP-seq
Results from the analysis of MHZ9 binding sites through MHZ9N-RNA-IP seq with 35S::MHZ9-N-GFP transgenic rice plant after treatment with ethylene for 8 h, and 35S::GFP transgenic rice plant under the same condition was used as control. Peak_ID, Chromosome, Peak_start, Peak_end, Gene_ID and Locus_ID indicate the peaks_ID (sorted by the corresponding fold-change value), chromosome, the start of MHZ…
Peak_ID	Chromosome	Peak_start	Peak_end	Gene_ID	Locus_ID	Aliases	Description	MHZ9N_RIP	GFP_RIP (control)	fold_change	single_G_padj_value
1	3	26460546	26460820	LOC4333690	LOC_Os03g46770	Os03g0670700, OSGRP1	glycine-rich RNA-binding protein 2	450	1	450	3.73898e-133
2	3	26460581	26460820	LOC4333690	LOC_Os03g46770	Os03g0670700, OSGRP1	glycine-rich RNA-binding protein 2	450	1	450	3.73898e-133
3	9	12217401	12217920	LOC4346884	LOC_Os09g20350	Os09g0369000, DBF2, OJ1759_F09.23	ethylene-responsive transcription factor RAP2-13	437	1	437	4.32336e-130
4	5	7256126	7256935	LOC4338119	LOC_Os05g12640	Os05g0217800, BURP2, OJ1076_H08.15, OsBURP02	BURP domain-containing protein 2-like	435	1	435	5.31358e-129
5	4	20708111	20709170	LOC4335818	LOC_Os04g34170	Os04g0418800	extensin	740	2	370	5.61768e-218
6	4	20708191	20709210	LOC4335818	LOC_Os04g34170	Os04g0418800	extensin	740	2	370	5.61768e-218
7	1	40485306	40485910	LOC4327226	LOC_Os01g69990	Os01g0924600	uncharacterized LOC4327226 (MHZ9)	308	1	308	9.55172e-91
8	1	40485331	40485910	LOC4327226	LOC_Os01g69990	Os01g0924600	uncharacterized LOC4327226 (MHZ9)	308	1	308	9.55172e-91
9	2	24973956	24974645	LOC4330034	LOC_Os02g41630	Os02g0626100, P0042D01.1, PAL	phenylalanine ammonia-lyase-like	284	1	284	1.63326e-83
10	2	814926	815215	LOC112937964	unannotated	unannotated	uncharacterized LOC112937964	2507	9	278.556	0
11	5	7256181	7256565	LOC4338119	LOC_Os05g12640	Os05g0217800, BURP2, OJ1076_H08.15, OsBURP02	BURP domain-containing protein 2-like	259	1	259	3.72945e-76
12	8	19547886	19548460	LOC4345541	LOC_Os08g31580	Os08g0408500, P0042B03.7	ethylene-responsive transcription factor RAP2-4	189	1	189	6.4779e-55
13	8	19547936	19548510	LOC4345541	LOC_Os08g31580	Os08g0408500, P0042B03.7	ethylene-responsive transcription factor RAP2-4	189	1	189	6.4779e-55
14	4	21281306	21281635	LOC4335860	LOC_Os04g35010	Os04g0429500, CSLH2, OsCslH2	cellulose synthase-like protein H2	177	1	177	1.78972e-51
15	4	21281341	21281660	LOC4335860	LOC_Os04g35010	Os04g0429500, CSLH2, OsCslH2	cellulose synthase-like protein H2	177	1	177	1.78972e-51
16	5	7256596	7256940	LOC4338119	LOC_Os05g12640	Os05g0217800, BURP2, OJ1076_H08.15, OsBURP02	BURP domain-containing protein 2-like	177	1	177	1.34958e-51
17	9	19195651	19196230	LOC9269466	LOC_Os09g32169	unannotated	basic proline-rich protein	174	1	174	3.59189e-51
18	9	19195691	19196230	LOC9269466	LOC_Os09g32169	unannotated	basic proline-rich protein	174	1	174	3.59189e-51
19	2	24974701	24975130	LOC4330034	LOC_Os02g41630	Os02g0626100, P0042D01.1, PAL	phenylalanine ammonia-lyase-like	172	1	172	5.38256e-50
20	4	21280676	21281295	LOC4335860	LOC_Os04g35010	Os04g0429500, CSLH2, OsCslH2	cellulose synthase-like protein H2	162	1	162	5.21823e-47
21	5	1159111	1159600	LOC4337654	LOC_Os05g03040	Os05g0121600, AP2-1, AP2D23, OsJ_16937, OsTOE1, RSR1, TOE1	AP2-like ethylene-responsive transcription factor TOE3	158	1	158	5.82535e-46
22	12	733211	733600	LOC4351317	LOC_Os12g02310	Os12g0115000, LTP2-B, LTPB-1, OsJ_03g3643	non-specific lipid-transfer protein 2B-like	156	1	156	2.29573e-45
23	12	733231	733620	LOC4351317	LOC_Os12g02310	Os12g0115000, LTP2-B, LTPB-1, OsJ_03g3643	non-specific lipid-transfer protein 2B-like	156	1	156	2.29573e-45
24	7	22875016	22875455	LOC4343645	LOC_Os07g38130	Os07g0568700, FOR1, OJ1019_E02.4, PGIP-1	polygalacturonase inhibitor 1-like	155	1	155	1.04003e-44
25	7	22875166	22875505	LOC4343645	LOC_Os07g38130	Os07g0568700, FOR1, OJ1019_E02.4, PGIP-1	polygalacturonase inhibitor 1-like	150	1	150	2.94851e-43
26	8	5787941	5788285	LOC4344897	LOC_Os08g10010	Os08g0200100, OsJ_26370	acyl-[acyl-carrier-protein] desaturase 7, chloroplastic-like	150	1	150	2.8675e-43
27	2	24973946	24974605	LOC4330034	LOC_Os02g41630	Os02g0626100, P0042D01.1, PAL	phenylalanine ammonia-lyase-like	298	2	149	1.11636e-85
28	11	19677361	19677735	LOC4350662	LOC_Os11g33270	Os11g0539200	probable xyloglucan endotransglucosylase/hydrolase	147	1	147	1.39906e-41
29	9	12217326	12217895	LOC4346884	LOC_Os09g20350	Os09g0369000, DBF2, OJ1759_F09.23	ethylene-responsive transcription factor RAP2-13	437	3	145.667	5.63705e-126
30	7	13122286	13122785	LOC4343022	LOC_Os07g23270	unannotated	uncharacterized LOC4343022	143	1	143	3.35325e-41
31	3	12906671	12907280	LOC4332815	LOC_Os03g22490	Os03g0345700	heavy metal-associated isoprenylated plant protein 35	137	1	137	1.92516e-39
32	3	5468041	5468440	LOC9268683	LOC_Os03g10700	unannotated	glycine-rich cell wall structural protein 1	127	1	127	1.65326e-36
33	3	5468071	5468450	LOC9268683	LOC_Os03g10700	unannotated	glycine-rich cell wall structural protein 1	127	1	127	1.65326e-36
34	12	23115831	23116205	LOC4352535	LOC_Os12g37650	Os12g0563600	uncharacterized LOC4352535	126	1	126	2.08631e-36
35	5	2013736	2014220	LOC4337725	LOC_Os05g04380	Os05g0134400	peroxidase 2	124	1	124	7.59139e-36
36	5	2013841	2014255	LOC4337725	LOC_Os05g04380	Os05g0134400	peroxidase 2	124	1	124	7.59139e-36
37	2	24976856	24977240	LOC4330034	LOC_Os02g41630	Os02g0626100, P0042D01.1, PAL	phenylalanine ammonia-lyase-like	122	1	122	4.1518e-35
38	4	21281021	21281330	LOC4335860	LOC_Os04g35010	Os04g0429500, CSLH2, OsCslH2	cellulose synthase-like protein H2	122	1	122	3.89589e-35
39	7	4263221	4263660	LOC4342563	LOC_Os07g08330	Os07g0180900, OJ1014_E09.28	60S ribosomal protein L4-1	121	1	121	1.0203e-34
40	9	22671876	22672160	LOC4347890	LOC_Os09g39430	Os09g0567800, OJ1003_C09.3, OJ1155_H10.35	GDSL esterase/lipase At5g03610	121	1	121	2.59183e-35
41	2	26336901	26337185	LOC4330177	LOC_Os02g43640	unannotated	translation initiation factor IF-2	120	1	120	1.58667e-34
42	2	814986	817585	LOC112937964	unannotated	unannotated	uncharacterized LOC112937964	2511	21	119.571	0
43	2	26336906	26337210	LOC4330177	LOC_Os02g43640	unannotated	translation initiation factor IF-2	119	1	119	3.04784e-34
44	12	23115821	23116180	LOC4352535	LOC_Os12g37650	Os12g0563600	uncharacterized LOC4352535	119	1	119	2.30998e-34
45	2	24985976	24986380	LOC4330036	LOC_Os02g41650	Os02g0626400, P0042D01.4	phenylalanine ammonia-lyase	117	1	117	1.12872e-33
46	2	24987141	24988995	LOC4330036	LOC_Os02g41650	Os02g0626400, P0042D01.4	phenylalanine ammonia-lyase	117	1	117	1.12872e-33
47	8	28163786	28164135	LOC4346335	LOC_Os08g44840	Os08g0562500	BAHD acyltransferase DCR	117	1	117	1.56244e-33
48	8	28163796	28164165	LOC4346335	LOC_Os08g44840	Os08g0562500	BAHD acyltransferase DCR	117	1	117	1.56244e-33
49	10	10790141	10905670	LOC112936626	unannotated	unannotated	uncharacterized LOC112936626	1333340	11552	115.421	0
50	11	15422671	15422890	LOC4350455	LOC_Os11g26850	Os11g0455500	adenosylhomocysteinase	115	1	115	7.63459e-33
51	4	22452206	22452455	LOC107275637	LOC_Os04g37770	Os04g0450701	arabinogalactan protein 1	114	1	114	8.6911e-33
52	4	22452206	22452455	LOC107275637	LOC_Os04g37770	Os04g0450701	arabinogalactan protein 1	114	1	114	8.6911e-33
53	11	28807611	28808090	LOC4351208	LOC_Os11g47760	Os11g0703900	heat shock cognate 70 kDa protein 2	113	1	113	2.64992e-32
54	5	1718231	1718645	LOC4337699	LOC_Os05g03860	Os05g0129300, glip19, lip19	ocs element-binding factor 1	109	1	109	2.25606e-31
55	2	826711	827165	LOC4328073	LOC_Os02g02400	Os02g0115700, CAT-A, OJ1442_E05.8-1, OJ1442_E05.8-2, OsJ_004973, catA, catalase	catalase isozyme A-like	108	1	108	4.90898e-31
56	2	2021376	2021605	LOC4328242	LOC_Os02g04540	Os02g0138000	leucine-rich repeat extensin-like protein 7	108	1	108	4.90898e-31
57	5	1718231	1718620	LOC4337699	LOC_Os05g03860	Os05g0129300, glip19, lip19	ocs element-binding factor 1	108	1	108	4.33753e-31
58	11	28807606	28808080	LOC4351208	LOC_Os11g47760	Os11g0703900	heat shock cognate 70 kDa protein 2	108	1	108	7.37741e-31
59	1	42184501	42184780	LOC4325381	LOC_Os01g72700	Os01g0957100, OJ1294_F06.12	probably inactive leucine-rich repeat receptor-like protein kinase At3g28040	105	1	105	5.62229e-30
60	3	13123886	13124415	LOC9271082	LOC_Os03g22720	Os03g0349600, Os03g0349600	uncharacterized LOC9271082	104	1	104	1.11569e-29
61	3	13123931	13124435	LOC9271082	LOC_Os03g22720	Os03g0349600, Os03g0349600	uncharacterized LOC9271082	104	1	104	1.11569e-29
62	8	5418266	5418475	LOC4344864	LOC_Os08g09340	Os08g0192800	transcription factor GTE7	104	1	104	1.05908e-29
63	10	11110551	11110755	LOC4348445	LOC_Os10g21670	Os10g0361000	PLAT domain-containing protein 3	104	1	104	6.9831e-30
64	1	8546331	8546785	LOC4327719	LOC_Os01g15270	Os01g0256500	protein SENESCENCE-ASSOCIATED GENE 21, mitochondrial	102	1	102	4.27224e-29
65	3	22703891	22704170	LOC4333413	LOC_Os03g40830	Os03g0605300	subtilisin-like protease SBT1.7	99	1	99	3.12718e-28
66	3	22703971	22704185	LOC4333413	LOC_Os03g40830	Os03g0605300	subtilisin-like protease SBT1.7	99	1	99	3.12718e-28
67	10	10322256	10322610	LOC9272159	LOC_Os10g20480	unannotated	uncharacterized LOC9272159	95	1	95	3.23538e-27
68	6	20224111	20224515	LOC4341223	LOC_Os06g34790	Os06g0538900, B1018E06.5	uncharacterized LOC4341223	93	1	93	6.01358e-26
69	6	20224116	20224550	LOC4341223	LOC_Os06g34790	Os06g0538900, B1018E06.5	uncharacterized LOC4341223	93	1	93	6.01358e-26
70	6	26227266	26227760	LOC4341639	LOC_Os06g43600	Os06g0643500	36.4 kDa proline-rich protein	185	2	92.5	2.17424e-51
71	3	12907016	12907285	LOC4332815	LOC_Os03g22490	Os03g0345700	heavy metal-associated isoprenylated plant protein 35	92	1	92	3.73786e-26
72	9	17852626	17852955	LOC112936410	unannotated	OJ1595_D08.12-1	arabinogalactan protein 1-like	91	1	91	2.32367e-26
73	7	1319131	1319680	LOC4342310	LOC_Os07g03279	Os07g0124900	pathogenesis-related protein 1	180	2	90	2.68762e-50
74	10	22153561	22153800	LOC4349388	LOC_Os10g41230	Os10g0561800, HOX1, OsHox1, OsJ_03g1189	homeobox-leucine zipper protein HOX1-like	90	1	90	9.0837e-26
75	12	737476	737670	LOC4351318	LOC_Os12g02320	Os12g0115100, LTP, OsJ_03g3644, PAPI	non-specific lipid-transfer protein 1-like	90	1	90	7.52279e-26
76	12	27060651	27060970	LOC4352868	LOC_Os12g43600	Os12g0632000, OSGRP2, OsGRP1	glycine-rich RNA-binding protein 2	90	1	90	7.52279e-26
77	12	27060661	27060970	LOC4352868	LOC_Os12g43600	Os12g0632000, OSGRP2, OsGRP1	glycine-rich RNA-binding protein 2	90	1	90	7.52279e-26
78	3	2563011	2563260	LOC4331608	LOC_Os03g05290	Os03g0146100, AQP, OsJ_009057, TIP1-1, YK333, aquaporin, rTIP1	probable aquaporin TIP1-1	89	1	89	2.76002e-25
79	3	2563041	2563275	LOC4331608	LOC_Os03g05290	Os03g0146100, AQP, OsJ_009057, TIP1-1, YK333, aquaporin, rTIP1	probable aquaporin TIP1-1	89	1	89	2.76002e-25
80	7	13122321	13122615	LOC4343022	LOC_Os07g23270	unannotated	uncharacterized LOC4343022	89	1	89	3.12063e-25
81	3	7612941	7613255	LOC4332226	LOC_Os03g14030	Os03g0243900	thaumatin-like protein 1	88	1	88	5.16783e-25
82	3	7612971	7613255	LOC4332226	LOC_Os03g14030	Os03g0243900	thaumatin-like protein 1	88	1	88	5.16783e-25
83	3	33049561	33050840	LOC4334408	LOC_Os03g58060	Os03g0794800	5'-3' exoribonuclease 4 (OsEIN5)	176	2	88	2.85272e-49
84	2	1978671	1978885	LOC4328237	LOC_Os02g04480	Os02g0137400	spliceosome-associated protein 130 A	86	1	86	1.69929e-24
85	2	1978711	1979000	LOC4328237	LOC_Os02g04480	Os02g0137400	spliceosome-associated protein 130 A	86	1	86	1.69929e-24
86	2	24974681	24975095	LOC4330034	LOC_Os02g41630	Os02g0626100, P0042D01.1, PAL	phenylalanine ammonia-lyase-like	172	2	86	3.08421e-48
87	7	21673756	21674155	LOC4343529	unannotated	Os07g0546700, OJ1612_A04.113	60S ribosomal protein L38	86	1	86	2.32015e-24
88	3	4542151	4542530	LOC4331874	LOC_Os03g08790	Os03g0186900, Radc1	aspartyl protease 25-like	85	1	85	3.73771e-24
89	3	4542151	4542515	LOC4331874	LOC_Os03g08790	Os03g0186900, Radc1	aspartyl protease 25-like	85	1	85	3.73771e-24
90	3	11771871	11772060	LOC4332697	LOC_Os03g20780	Os03g0324200, EIL1, EIL1B, OsEIL1, OsEIL1b	ETHYLENE INSENSITIVE 3-like 1 protein (OsEIL1b)	85	1	85	3.73771e-24
91	10	11723461	11723720	LOC4348475	LOC_Os10g22590	Os10g0371000	pollen-specific protein C13	85	1	85	2.57255e-24
92	10	11723481	11723720	LOC4348475	LOC_Os10g22590	Os10g0371000	pollen-specific protein C13	85	1	85	2.57255e-24
93	4	34663681	34664030	LOC4337415	LOC_Os04g58200	Os04g0678700, OsJ_16634, PORA	protochlorophyllide reductase A, chloroplastic-like	84	1	84	7.69461e-24
94	5	23496196	23497065	LOC4339106	LOC_Os05g39990	Os05g0477600, EXP4, EXPA4, OsEXP4, OsEXPA4, OsJ_01g8161	expansin-A4-like	83	1	83	1.24273e-23
95	10	22153556	22153760	LOC4349388	LOC_Os10g41230	Os10g0561800, HOX1, OsHox1, OsJ_03g1189	homeobox-leucine zipper protein HOX1-like	83	1	83	9.73359e-24
96	3	33057341	33059780	LOC4334408	LOC_Os03g58060	Os03g0794800	5'-3' exoribonuclease 4 (OsEIN5)	330	4	82.5	1.24527e-91
97	1	12364751	12365080	LOC4326996	LOC_Os01g22010	Os01g0323600, SAM2, SAMS2	S-adenosylmethionine synthase 2-like	80	1	80	1.34869e-22
98	1	12364836	12365095	LOC4326996	LOC_Os01g22010	Os01g0323600, SAM2, SAMS2	S-adenosylmethionine synthase 2-like	80	1	80	1.34869e-22
99	5	1158981	1159595	LOC4337654	LOC_Os05g03040	Os05g0121600, AP2-1, AP2D23, OsJ_16937, OsTOE1, RSR1, TOE1	AP2-like ethylene-responsive transcription factor TOE3	158	2	79	2.96129e-44
100	5	4143111	4143415	LOC4337928	LOC_Os05g07700	Os05g0169100, QM1, SG12	60S ribosomal protein L10-2-like	79	1	79	1.88029e-22
101	8	152376	152735	LOC4344425	LOC_Os08g01220	Os08g0102700	NDR1/HIN1-like protein 1	79	1	79	2.271e-22
102	8	152531	152770	LOC4344425	LOC_Os08g01220	Os08g0102700	NDR1/HIN1-like protein 1	79	1	79	2.271e-22
103	9	18686026	18686270	LOC4347415	LOC_Os09g31080	Os09g0484200	cytochrome c1	79	1	79	8.01649e-23
104	9	18686056	18686340	LOC4347415	LOC_Os09g31080	Os09g0484200	cytochrome c1	79	1	79	8.01649e-23
105	2	344056	344435	LOC4328018	LOC_Os02g01590	Os02g0106100, OJ1359_D06.20	sucrose:sucrose 1-fructosyltransferase	78	1	78	3.94274e-22
106	9	18514951	18515205	LOC4347402	LOC_Os09g30412	Os09g0482100, HSP81-2, Hsp90	heat shock protein 81-2-like	78	1	78	1.56254e-22
107	5	23496201	23497085	LOC4339106	LOC_Os05g39990	Os05g0477600, EXP4, EXPA4, OsEXP4, OsEXPA4, OsJ_01g8161	expansin-A4-like	76	1	76	1.38777e-21
108	3	5467586	5467845	LOC9268683	LOC_Os03g10700	unannotated	glycine-rich cell wall structural protein 1	75	1	75	3.42482e-21
109	3	5467601	5467860	LOC9268683	LOC_Os03g10700	unannotated	glycine-rich cell wall structural protein 1	75	1	75	3.42482e-21
110	7	4263226	4263515	LOC4342563	LOC_Os07g08330	Os07g0180900, OJ1014_E09.28	60S ribosomal protein L4-1	75	1	75	3.48822e-21
111	8	5787896	5788280	LOC4344897	LOC_Os08g10010	Os08g0200100, OsJ_26370	acyl-[acyl-carrier-protein] desaturase 7, chloroplastic-like	150	2	75	1.36928e-41
112	11	609906	610395	LOC4349592	LOC_Os11g02190	Os11g0113200	stress response protein nst1	75	1	75	3.43209e-21
113	11	609976	610395	LOC4349592	LOC_Os11g02190	Os11g0113200	stress response protein nst1	75	1	75	3.43209e-21
114	12	645656	646150	LOC4351305	LOC_Os12g02130	Os12g0112600	stress response protein nst1	75	1	75	1.96164e-21
115	12	645726	646150	LOC4351305	LOC_Os12g02130	Os12g0112600	stress response protein nst1	75	1	75	1.96164e-21
116	10	21830476	21830840	LOC4349347	LOC_Os10g40700	Os10g0555600, EXPB6, OsEXPB6, OsaEXPb1.8	expansin-B6-like	74	1	74	4.34568e-21
117	10	21830481	21830840	LOC4349347	LOC_Os10g40700	Os10g0555600, EXPB6, OsEXPB6, OsaEXPb1.8	expansin-B6-like	74	1	74	4.34568e-21
118	11	19677351	19677710	LOC4350662	LOC_Os11g33270	Os11g0539200	probable xyloglucan endotransglucosylase/hydrolase	147	2	73.5	3.60283e-40
119	2	5630496	5630760	LOC4328647	LOC_Os02g10700	Os02g0200900	EIN3-binding F-box protein 1 (OsEBF2)	73	1	73	1.13595e-20	（near 5'UTR）
120	8	28268831	28269030	LOC4346344	LOC_Os08g45030	Os08g0564300, mdr14	ABC transporter B family member 1	73	1	73	1.23279e-20
121	8	28268836	28269140	LOC4346344	LOC_Os08g45030	Os08g0564300, mdr14	ABC transporter B family member 1	73	1	73	1.23279e-20
122	3	6303956	6304225	LOC4332090	LOC_Os03g12030	Os03g0220100	3-ketoacyl-CoA synthase 6	72	1	72	2.55717e-20
123	3	6303971	6304260	LOC4332090	LOC_Os03g12030	Os03g0220100	3-ketoacyl-CoA synthase 6	72	1	72	2.55717e-20
124	4	34663761	34664045	LOC4337415	LOC_Os04g58200	Os04g0678700, OsJ_16634, PORA	protochlorophyllide reductase A, chloroplastic-like	72	1	72	2.6779e-20
125	7	1352286	1352835	LOC9270927	LOC_Os07g03368	Os07g0125500, OJ1212_C12.11	pathogenesis-related protein 1	143	2	71.5	1.54118e-39
126	3	33051021	33057820	LOC4334408	LOC_Os03g58060	Os03g0794800	5'-3' exoribonuclease 4 (OsEIN5)	349	5	69.8	1.33356e-95
127	1	1354341	1354730	LOC9271230	LOC_Os01g03360	Os01g0124401, OSE727A, P0044F08.1, RBBI3.3, RBTI, ti	Bowman-Birk type bran trypsin inhibitor-like	69	1	69	2.50018e-19
128	3	33050781	33057260	LOC4334408	LOC_Os03g58060	Os03g0794800	5'-3' exoribonuclease 4 (OsEIN5)	345	5	69	1.8716e-94
129	5	6086426	6086765	LOC4338050	LOC_Os05g10930	Os05g0198200, GRXC7	glutaredoxin-C7	69	1	69	1.60127e-19
130	5	6086471	6086785	LOC4338050	LOC_Os05g10930	Os05g0198200, GRXC7	glutaredoxin-C7	69	1	69	1.60127e-19
131	1	23981401	23981655	LOC4327723	LOC_Os01g42294	Os01g0607900	probable inactive receptor kinase At2g26730	68	1	68	4.82058e-19
132	7	2489446	2489670	LOC4342400	LOC_Os07g05420	Os07g0148200	anthocyanidin 3-O-glucosyltransferase	68	1	68	3.774e-19
133	7	2489471	2489670	LOC4342400	LOC_Os07g05420	Os07g0148200	anthocyanidin 3-O-glucosyltransferase	68	1	68	3.774e-19
134	7	13122621	13122870	LOC4343022	LOC_Os07g23270	unannotated	uncharacterized LOC4343022	68	1	68	3.774e-19
135	11	7962461	7963065	LOC4350197	LOC_Os11g14220	Os11g0247300, TID1, TubA	tubulin alpha-2 chain-like	136	2	68	4.39389e-37
136	3	4267146	4267410	LOC4331836	LOC_Os03g08360	Os03g0181500	3-ketoacyl-CoA synthase 10	66	1	66	1.46472e-18
137	3	22000691	22000930	LOC4333359	LOC_Os03g39610	Os03g0592500, LHCP, OsJ_01g1145, RCABP89	chlorophyll a-b binding protein, chloroplastic-like	66	1	66	1.46472e-18
138	11	28804246	28804515	LOC4351208	LOC_Os11g47760	Os11g0703900	heat shock cognate 70 kDa protein 2	132	2	66	4.03951e-36
139	11	28804271	28804525	LOC4351208	LOC_Os11g47760	Os11g0703900	heat shock cognate 70 kDa protein 2	132	2	66	4.03951e-36
140	2	13607006	13607220	LOC9269366	LOC_Os02g22810	Os02g0332800	SH3 domain-containing protein C23A1.17	65	1	65	2.57198e-18
141	11	3788651	3788855	LOC4349921	LOC_Os11g07470	Os11g0175900	protein TPLATE	65	1	65	2.70837e-18
142	11	3788661	3788870	LOC4349921	LOC_Os11g07470	Os11g0175900	protein TPLATE	65	1	65	2.70837e-18
143	12	7030236	7030570	LOC9269205	unannotated	unannotated	uncharacterized LOC9269205	65	1	65	1.56642e-18
144	12	7030261	7030605	LOC9269205	unannotated	unannotated	uncharacterized LOC9269205	65	1	65	1.56642e-18
145	11	15422431	15422850	LOC4350455	LOC_Os11g26850	Os11g0455500	adenosylhomocysteinase	129	2	64.5	2.60482e-35
146	3	3040271	3040630	LOC4331669	LOC_Os03g06070	Os03g0156500	la-related protein 1C	64	1	64	5.4075e-18
147	3	3040316	3040670	LOC4331669	LOC_Os03g06070	Os03g0156500	la-related protein 1C	64	1	64	5.4075e-18
148	7	22874826	22875045	LOC4343645	LOC_Os07g38130	Os07g0568700, FOR1, OJ1019_E02.4, PGIP-1	polygalacturonase inhibitor 1-like	64	1	64	5.45211e-18
149	3	30006576	30008725	LOC9266975	LOC_Os03g52239	Os03g0732100	BEL1-like homeodomain protein 4	63	1	63	1.0513e-17
150	8	27875841	27876070	LOC4346292	LOC_Os08g44270	Os08g0556900, OJ1150_A11.17	KDEL-tailed cysteine endopeptidase CEP1	63	1	63	1.09178e-17
151	3	33057966	33059705	LOC4334408	LOC_Os03g58060	Os03g0794800	5'-3' exoribonuclease 4 (OsEIN5)	249	4	62.25	1.06793e-67
152	7	23596976	23597200	LOC4343730	LOC_Os07g39390	Os07g0582700, OJ1301_C12.27	proline-rich receptor-like protein kinase PERK2	62	1	62	2.00588e-17
153	7	23597056	23597295	LOC4343730	LOC_Os07g39390	Os07g0582700, OJ1301_C12.27	proline-rich receptor-like protein kinase PERK2	62	1	62	2.00588e-17
154	7	22874776	22874970	LOC4343645	LOC_Os07g38130	Os07g0568700, FOR1, OJ1019_E02.4, PGIP-1	polygalacturonase inhibitor 1-like	61	1	61	3.8534e-17
155	5	7746886	7747985	LOC4338151	LOC_Os05g13940	Os05g0227600, PRP1	extensin	181	3	60.3333	1.83564e-49
156	5	7746896	7748010	LOC4338151	LOC_Os05g13940	Os05g0227600, PRP1	extensin	181	3	60.3333	1.83564e-49
157	3	2088696	2089000	LOC4331554	LOC_Os03g04490	Os03g0137800, KRP5, OsJ_008991	cyclin-dependent kinase inhibitor 5-like	60	1	60	7.04884e-17
158	3	2088786	2089010	LOC4331554	LOC_Os03g04490	Os03g0137800, KRP5, OsJ_008991	cyclin-dependent kinase inhibitor 5-like	60	1	60	7.04884e-17
159	3	4270591	4270840	LOC4331836	LOC_Os03g08360	Os03g0181500	3-ketoacyl-CoA synthase 10	60	1	60	7.04884e-17
160	3	4270626	4270870	LOC4331836	LOC_Os03g08360	Os03g0181500	3-ketoacyl-CoA synthase 10	60	1	60	7.04884e-17
161	1	1354396	1354730	LOC9271230	LOC_Os01g03360	Os01g0124401, OSE727A, P0044F08.1, RBBI3.3, RBTI, ti	Bowman-Birk type bran trypsin inhibitor-like	59	1	59	2.06838e-16
162	3	11772071	11772265	LOC4332697	LOC_Os03g20780	Os03g0324200, EIL1, EIL1B, OsEIL1, OsEIL1b	ETHYLENE INSENSITIVE 3-like 1 protein	59	1	59	1.3278e-16
163	3	16301771	16302065	LOC4333062	LOC_Os03g28330	Os03g0401300, OsJ_11g182, OsSUS1, RSUS1, RSs2, SUS1	sucrose synthase 1-like	59	1	59	1.3278e-16
165	7	25441371	25441635	LOC4343912	LOC_Os07g42510	Os07g0617000	ethylene-responsive transcription factor 1-like	59	1	59	1.42593e-16
166	7	25441371	25441635	LOC4343912	LOC_Os07g42510	Os07g0617000	ethylene-responsive transcription factor 1-like	59	1	59	1.42593e-16
164	4	22414496	22414695	LOC4335992	unannotated	unannotated	polyadenylate-binding protein RBP47-like	59	1	59	1.91756e-16
167	1	19060046	19060295	LOC4323946	LOC_Os01g34560	Os01g0529800, P0702H08.4	3-ketoacyl-CoA synthase 5	58	1	58	3.89922e-16
168	1	19060081	19060340	LOC4323946	LOC_Os01g34560	Os01g0529800, P0702H08.4	3-ketoacyl-CoA synthase 5	58	1	58	3.89922e-16
169	2	5913726	5914130	LOC4328673	LOC_Os02g11040	Os02g0205200	uncharacterized LOC4328673	58	1	58	2.60328e-16
170	2	23106151	23106380	LOC4329857	LOC_Os02g38190	Os02g0595400, OJ1126_D09.27	actin cytoskeleton-regulatory complex protein PAN1	58	1	58	2.60328e-16
171	2	23106156	23106435	LOC4329857	LOC_Os02g38190	Os02g0595400, OJ1126_D09.27	actin cytoskeleton-regulatory complex protein PAN1	58	1	58	2.60328e-16
172	3	28513626	28513875	LOC4333860	LOC_Os03g49990	Os03g0707600, GAI, OsGAI, SLR1	DELLA protein SLR1-like	58	1	58	2.50735e-16
173	3	28513676	28513875	LOC4333860	LOC_Os03g49990	Os03g0707600, GAI, OsGAI, SLR1	DELLA protein SLR1-like	58	1	58	2.50735e-16
174	10	3017021	3017400	LOC4348121	LOC_Os10g05980	Os10g0150600, OsPRP2	proline-rich protein 4	58	1	58	2.12063e-16
175	10	3017021	3017365	LOC4348121	LOC_Os10g05980	Os10g0150600, OsPRP2	proline-rich protein 4	58	1	58	2.12063e-16
176	12	23016826	23017030	LOC4352520	LOC_Os12g37510	Os12g0561900	UDP-glycosyltransferase 91C1	58	1	58	1.67056e-16
177	12	23016826	23017025	LOC4352520	LOC_Os12g37510	Os12g0561900	UDP-glycosyltransferase 91C1	58	1	58	1.67056e-16
178	2	24976836	24977240	LOC4330034	LOC_Os02g41630	Os02g0626100, P0042D01.1, PAL	phenylalanine ammonia-lyase-like	115	2	57.5	1.70378e-31
179	2	5913701	5914130	LOC4328673	LOC_Os02g11040	Os02g0205200	uncharacterized LOC4328673	57	1	57	4.89338e-16
180	2	10701071	10701375	LOC4329034	LOC_Os02g18380	Os02g0284600, OJ1115_D03.9	60S ribosomal protein L27-3	57	1	57	4.89338e-16
181	2	10701071	10701330	LOC4329034	LOC_Os02g18380	Os02g0284600, OJ1115_D03.9	60S ribosomal protein L27-3	57	1	57	4.89338e-16
182	3	3196101	3196485	LOC4331694	LOC_Os03g06390	Os03g0159900	uncharacterized LOC4331694	57	1	57	4.89593e-16
184	7	2945291	2945635	LOC4342429	LOC_Os07g06080	Os07g0155100	putative oxidoreductase TDA3	57	1	57	5.00729e-16
185	7	2945421	2945665	LOC4342429	LOC_Os07g06080	Os07g0155100	putative oxidoreductase TDA3	57	1	57	5.00729e-16
186	7	24079441	24079710	LOC9271441	LOC_Os07g40130	Os07g0590700	arabinogalactan protein 1-like	57	1	57	5.00729e-16
187	7	24079471	24079710	LOC9271441	LOC_Os07g40130	Os07g0590700	arabinogalactan protein 1-like	57	1	57	5.00729e-16
183	4	22414511	22414710	LOC4335992	unannotated	unannotated	polyadenylate-binding protein RBP47-like	57	1	57	7.24791e-16
188	1	18187571	18187840	LOC4323993	LOC_Os01g33080	Os01g0514600, B1075D06.5	fimbrin-2	56	1	56	1.49739e-15
189	7	17491031	17491735	LOC4343230	LOC_Os07g29750	Os07g0480800	probable xyloglucan endotransglucosylase/hydrolase protein 32	56	1	56	9.67235e-16
190	9	19486606	19486980	LOC4347499	LOC_Os09g32670	Os09g0504000	UDP-glucuronate 4-epimerase 6	56	1	56	4.77949e-16
191	1	1348156	1348495	LOC9268662	LOC_Os01g03340	Os01g0124200, pinA	Bowman-Birk type bran trypsin inhibitor	55	1	55	2.64736e-15
192	1	10509546	10509740	LOC4325157	LOC_Os01g18660	Os01g0290600, L-CDes2, OsL-CDes2, P0706B05.1	putative L-cysteine desulfhydrase 2	55	1	55	2.64736e-15
193	1	10509546	10509740	LOC4325157	LOC_Os01g18660	Os01g0290600, L-CDes2, OsL-CDes2, P0706B05.1	putative L-cysteine desulfhydrase 2	55	1	55	2.64736e-15
194	1	18187526	18187840	LOC4323993	LOC_Os01g33080	Os01g0514600, B1075D06.5	fimbrin-2	55	1	55	2.64736e-15
195	1	23981381	23981575	LOC4327723	LOC_Os01g42294	Os01g0607900	probable inactive receptor kinase At2g26730	55	1	55	2.64736e-15
196	2	345851	346185	LOC4328018	LOC_Os02g01590	Os02g0106100, OJ1359_D06.20	sucrose:sucrose 1-fructosyltransferase	55	1	55	1.82935e-15
197	2	18921166	18921395	LOC4329493	LOC_Os02g32030	Os02g0519900	elongation factor 2	55	1	55	1.82935e-15
198	2	26814901	26815085	LOC4330227	LOC_Os02g44320	Os02g0662100, OJ1001_D02.3	14 kDa proline-rich protein DC2.15	55	1	55	1.82935e-15
199	3	34378276	34378500	LOC4334583	LOC_Os03g60460	Os03g0819100, LKHA4, OJ1754_E06.9, OsJ_13129	leucine aminopeptidase-like	55	1	55	1.81161e-15
200	6	28357696	28357950	LOC4341855	LOC_Os06g46680	Os06g0680700, P0547F09.6	cytochrome P450 77A3	55	1	55	7.0649e-15
201	6	28357751	28358010	LOC4341855	LOC_Os06g46680	Os06g0680700, P0547F09.6	cytochrome P450 77A3	55	1	55	7.0649e-15
202	2	825896	826515	LOC4328073	LOC_Os02g02400	Os02g0115700, CAT-A, OJ1442_E05.8-1, OJ1442_E05.8-2, OsJ_004973, catA, catalase	catalase isozyme A-like	163	3	54.3333	4.7342e-44
203	2	2021381	2021765	LOC4328242	LOC_Os02g04540	Os02g0138000	leucine-rich repeat extensin-like protein 7	108	2	54	1.82137e-29
204	3	30286576	30286770	LOC4334045	LOC_Os03g52794	Os03g0738200	serine/threonine-protein kinase SMG1	54	1	54	3.439e-15
205	3	30286576	30286770	LOC4334045	LOC_Os03g52794	Os03g0738200	serine/threonine-protein kinase SMG1	54	1	54	3.439e-15
206	3	33049596	33050410	LOC4334408	LOC_Os03g58060	Os03g0794800	5'-3' exoribonuclease 4 (OsEIN5)	108	2	54	2.61092e-29
207	7	25949846	25950035	LOC4343970	LOC_Os07g43350	Os07g0626500, OJ1339_F05.125	probable inactive receptor kinase At5g10020	54	1	54	3.61493e-15
208	7	25949856	25950050	LOC4343970	LOC_Os07g43350	Os07g0626500, OJ1339_F05.125	probable inactive receptor kinase At5g10020	54	1	54	3.61493e-15
209	8	3547516	3547910	LOC4344719	LOC_Os08g06380	Os08g0160500, CSLF6, OsCslF6, OsJ_02g5078	probable mixed-linked glucan synthase 6	108	2	54	2.28779e-29
210	8	3547536	3547910	LOC4344719	LOC_Os08g06380	Os08g0160500, CSLF6, OsCslF6, OsJ_02g5078	probable mixed-linked glucan synthase 6	108	2	54	2.28779e-29
211	1	9341531	9341850	LOC4326273	LOC_Os01g16450	Os01g0270300, P0693B08.2	peroxidase 24	53	1	53	1.01904e-14
212	2	13606566	13606820	LOC9269366	LOC_Os02g22810	Os02g0332800	SH3 domain-containing protein C23A1.17	53	1	53	6.96266e-15
213	3	15755596	15755790	LOC4333027	LOC_Os03g27460	Os03g0392400	uncharacterized LOC4333027	53	1	53	6.6302e-15
214	3	15755601	15755795	LOC4333027	LOC_Os03g27460	Os03g0392400	uncharacterized LOC4333027	53	1	53	6.6302e-15
215	5	2971566	2972335	LOC4337833	LOC_Os05g05940	Os05g0151300, OsJ_01g6392	REF/SRPP-like protein Os05g0151300/LOC_Os05g05940	53	1	53	7.56603e-15
216	5	4143166	4143360	LOC4337928	LOC_Os05g07700	Os05g0169100, QM1, SG12	60S ribosomal protein L10-2-like	53	1	53	7.56603e-15
218	7	1319171	1319700	LOC4342310	LOC_Os07g03279	Os07g0124900	pathogenesis-related protein 1	106	2	53	1.03049e-28
219	7	1385436	1385985	LOC107277316	LOC_Os07g03458	Os07g0126301, B1249D05.3, OJ1212_C12.24	pathogenesis-related protein 1	106	2	53	1.03049e-28
220	9	20343151	20343345	LOC4347610	LOC_Os09g34910	Os09g0520700	DEAD-box ATP-dependent RNA helicase 7-like	53	1	53	3.60839e-15
221	9	20343171	20343840	LOC4347610	LOC_Os09g34910	Os09g0520700	DEAD-box ATP-dependent RNA helicase 7-like	53	1	53	3.60839e-15
222	10	2091426	2091620	LOC4348049	LOC_Os10g04429	Os10g0133500	acyl transferase 1-like	53	1	53	5.92003e-15
223	10	2091446	2091640	LOC4348049	LOC_Os10g04429	Os10g0133500	acyl transferase 1-like	53	1	53	5.92003e-15
224	12	22177606	22177815	LOC4352459	LOC_Os12g36180	Os12g0548200	auxilin-related protein 1	53	1	53	4.57235e-15
225	12	22177631	22177905	LOC4352459	LOC_Os12g36180	Os12g0548200	auxilin-related protein 1	53	1	53	4.57235e-15
217	6	21258341	21258680	LOC4341290	unannotated	Os06g0557100	receptor-like protein kinase 5	53	1	53	2.18318e-14
226	1	42184491	42184710	LOC4325381	LOC_Os01g72700	Os01g0957100, OJ1294_F06.12	probably inactive leucine-rich repeat receptor-like protein kinase At3g28040	105	2	52.5	1.94051e-28
227	2	23116951	23117145	LOC4329860	LOC_Os02g38220	Os02g0595800, OJ1126_D09.32	eukaryotic translation initiation factor 4B1	52	1	52	1.31679e-14
228	2	23116971	23117170	LOC4329860	LOC_Os02g38220	Os02g0595800, OJ1126_D09.32	eukaryotic translation initiation factor 4B1	52	1	52	1.31679e-14
229	3	2563286	2563570	LOC4331608	LOC_Os03g05290	Os03g0146100, AQP, OsJ_009057, TIP1-1, YK333, aquaporin, rTIP1	probable aquaporin TIP1-1	52	1	52	1.27906e-14
230	4	25907876	25908080	LOC9271676	LOC_Os04g43760	Os04g0518100	phenylalanine ammonia-lyase-like	52	1	52	1.91735e-14
231	4	25907886	25908105	LOC9271676	LOC_Os04g43760	Os04g0518100	phenylalanine ammonia-lyase-like	52	1	52	1.91735e-14
232	7	5248631	5248825	LOC4342652	LOC_Os07g09870	Os07g0196900, P0417F02.4	F-box protein CPR1	52	1	52	1.38665e-14
233	8	5418271	5418525	LOC4344864	LOC_Os08g09340	Os08g0192800	transcription factor GTE7	104	2	52	3.28453e-28
234	8	19914936	19915295	LOC4345578	LOC_Os08g32100	Os08g0416400	RNA-binding protein 25	52	1	52	1.84302e-14
235	8	19914986	19915295	LOC4345578	LOC_Os08g32100	Os08g0416400	RNA-binding protein 25	52	1	52	1.84302e-14
236	11	5349796	5350005	LOC4350024	unannotated	unannotated	uncharacterized LOC4350024	52	1	52	1.70246e-14
237	1	31700801	31700995	LOC4325137	LOC_Os01g55100	Os01g0755500, OsJ_03g497, PCF7	transcription factor PCF7-like	51	1	51	3.69129e-14
238	1	31700801	31700995	LOC4325137	LOC_Os01g55100	Os01g0755500, OsJ_03g497, PCF7	transcription factor PCF7-like	51	1	51	3.69129e-14
239	2	343956	344175	LOC4328018	LOC_Os02g01590	Os02g0106100, OJ1359_D06.20	sucrose:sucrose 1-fructosyltransferase	51	1	51	2.49526e-14
240	2	1695986	1696225	LOC4328205	LOC_Os02g03960	Os02g0132500	bZIP transcription factor 11	51	1	51	2.49526e-14
241	3	11772406	11772595	LOC4332697	LOC_Os03g20780	Os03g0324200, EIL1, EIL1B, OsEIL1, OsEIL1b	ETHYLENE INSENSITIVE 3-like 1 protein	51	1	51	2.37514e-14
242	3	11777246	11777440	LOC107276358	LOC_Os03g20790	Os03g0324300, EIL1, EIL1A, MHZ6, OsEIL1, OsEIL1a, OsJ_10g672	ETHYLENE INSENSITIVE 3-like 1 protein	51	1	51	2.37514e-14
243	3	12982616	12982805	LOC4332822	LOC_Os03g22570	Os03g0347200, ABH1, CBP80, OsJ_10g823	nuclear cap-binding protein subunit 1-like	51	1	51	2.37514e-14
244	5	8000956	8001245	LOC4338163	LOC_Os05g14240	Os05g0231700, OsJ_01g6926, TIP4-1	probable aquaporin TIP4-1	51	1	51	2.84172e-14
245	5	8000961	8001255	LOC4338163	LOC_Os05g14240	Os05g0231700, OsJ_01g6926, TIP4-1	probable aquaporin TIP4-1	51	1	51	2.84172e-14
246	8	1722746	1723040	LOC4344590	LOC_Os08g03640	Os08g0130500, YK704	60S acidic ribosomal protein P0-like	51	1	51	3.42529e-14
247	8	1722746	1722990	LOC4344590	LOC_Os08g03640	Os08g0130500, YK704	60S acidic ribosomal protein P0-like	51	1	51	3.42529e-14
248	11	723136	723420	LOC107275307	LOC_Os11g02424	Os11g0116200, ltp2	non-specific lipid-transfer protein 1	102	2	51	1.35902e-27
249	11	723211	723420	LOC107275307	LOC_Os11g02424	Os11g0116200, ltp2	non-specific lipid-transfer protein 1	102	2	51	1.35902e-27
250	2	2143981	2144250	LOC9269261	LOC_Os02g04725	Os02g0140101, OJ1679_B08.11	dolichol-phosphate mannose synthase subunit 2	50	1	50	4.42523e-14
253	2	23989816	23990010	LOC4329950	LOC_Os02g39710	Os02g0610500, OJ1476_F05.18	zinc finger protein CONSTANS-LIKE 3	50	1	50	4.42523e-14
254	2	23989841	23990035	LOC4329950	LOC_Os02g39710	Os02g0610500, OJ1476_F05.18	zinc finger protein CONSTANS-LIKE 3	50	1	50	4.42523e-14
255	2	24985666	24985940	LOC4330036	LOC_Os02g41650	Os02g0626400, P0042D01.4	phenylalanine ammonia-lyase	50	1	50	4.42523e-14
256	3	12906696	12907000	LOC4332815	LOC_Os03g22490	Os03g0345700	heavy metal-associated isoprenylated plant protein 35	50	1	50	4.48088e-14
257	3	22704611	22704975	LOC4333413	LOC_Os03g40830	Os03g0605300	subtilisin-like protease SBT1.7	50	1	50	4.48088e-14
258	3	22704611	22704885	LOC4333413	LOC_Os03g40830	Os03g0605300	subtilisin-like protease SBT1.7	50	1	50	4.48088e-14
261	5	2091381	2091575	LOC4337733	LOC_Os05g04510	Os05g0135700, OsJ_01g6271, SAM1, SAMS	S-adenosylmethionine synthase 1-like	50	1	50	4.96991e-14
262	5	2091411	2091605	LOC4337733	LOC_Os05g04510	Os05g0135700, OsJ_01g6271, SAM1, SAMS	S-adenosylmethionine synthase 1-like	50	1	50	4.96991e-14
265	5	25283391	25283725	LOC4339280	LOC_Os05g43490	Os05g0510400	F-box protein At5g46170	50	1	50	4.96991e-14
266	5	25283401	25283735	LOC4339280	LOC_Os05g43490	Os05g0510400	F-box protein At5g46170	50	1	50	4.96991e-14
267	8	3544676	3544940	LOC4344719	LOC_Os08g06380	Os08g0160500, CSLF6, OsCslF6, OsJ_02g5078	probable mixed-linked glucan synthase 6	50	1	50	5.71727e-14
268	8	3544696	3544945	LOC4344719	LOC_Os08g06380	Os08g0160500, CSLF6, OsCslF6, OsJ_02g5078	probable mixed-linked glucan synthase 6	50	1	50	5.71727e-14
269	8	3546666	3547390	LOC4344719	LOC_Os08g06380	Os08g0160500, CSLF6, OsCslF6, OsJ_02g5078	probable mixed-linked glucan synthase 6	50	1	50	5.71727e-14
270	8	3546671	3547395	LOC4344719	LOC_Os08g06380	Os08g0160500, CSLF6, OsCslF6, OsJ_02g5078	probable mixed-linked glucan synthase 6	50	1	50	5.71727e-14
271	8	23464386	23464665	LOC4345829	LOC_Os08g37130	Os08g0476300, OJ1111_E05.12	uncharacterized oxidoreductase YoxD	50	1	50	5.71727e-14
272	8	23464436	23464805	LOC4345829	LOC_Os08g37130	Os08g0476300, OJ1111_E05.12	uncharacterized oxidoreductase YoxD	50	1	50	5.71727e-14
275	12	9566576	9566770	LOC4351944	LOC_Os12g16690	Os12g0267900	E3 ubiquitin-protein ligase RING1	50	1	50	3.41381e-14
251	2	13301661	13301855	LOC9272156	unannotated	unannotated	uncharacterized LOC9272156	50	1	50	4.42523e-14
252	2	13301676	13301875	LOC9272156	unannotated	unannotated	uncharacterized LOC9272156	50	1	50	4.42523e-14
259	4	18149961	18150155	LOC112938812	unannotated	unannotated	uncharacterized LOC112938812	50	1	50	7.04786e-14
260	4	18150021	18150215	LOC112938812	unannotated	unannotated	uncharacterized LOC112938812	50	1	50	7.04786e-14
263	5	7062266	7062505	LOC4338106	unannotated	unannotated	uncharacterized LOC4338106	50	1	50	4.96991e-14
264	5	7062291	7062505	LOC4338106	unannotated	unannotated	uncharacterized LOC4338106	50	1	50	4.96991e-14
273	11	20617296	20617490	LOC112936821	unannotated	unannotated	uncharacterized LOC112936821	50	1	50	6.08139e-14
274	11	20617376	20617565	LOC112936821	unannotated	unannotated	uncharacterized LOC112936821	50	1	50	6.08139e-14
276	1	24183106	24183335	LOC4325311	LOC_Os01g42520	Os01g0611000	uncharacterized LOC4325311	49	1	49	1.42207e-13
277	2	7761626	7761820	LOC4328833	LOC_Os02g14170	Os02g0236800, OJ1077_A12.26	peroxidase P7	49	1	49	8.22842e-14
278	2	7761716	7761910	LOC4328833	LOC_Os02g14170	Os02g0236800, OJ1077_A12.26	peroxidase P7	49	1	49	8.22842e-14
279	3	4349956	4350330	LOC4331845	LOC_Os03g08470	Os03g0183000	ethylene-responsive transcription factor ERF073	49	1	49	8.57028e-14
280	3	7480441	7480635	LOC9271214	LOC_Os03g13810	Os03g0241300	stress response protein nst1	49	1	49	8.57028e-14
281	3	7480466	7480660	LOC9271214	LOC_Os03g13810	Os03g0241300	stress response protein nst1	49	1	49	8.57028e-14
282	4	7913801	7913980	LOC9272129	LOC_Os04g14150	Os04g0218400	probable methyltransferase PMT20	49	1	49	1.31207e-13
283	4	21280696	21281015	LOC4335860	LOC_Os04g35010	Os04g0429500, CSLH2, OsCslH2	cellulose synthase-like protein H2	49	1	49	1.31207e-13
284	5	6165776	6165970	LOC9268269	LOC_Os05g11010	Os05g0199100	NDR1/HIN1-like protein 13	49	1	49	9.65978e-14
285	11	7818566	7818755	LOC4350186	LOC_Os11g14070	Os11g0245500	uncharacterized LOC4350186	49	1	49	1.15279e-13
286	1	28848191	28848385	LOC4325293	LOC_Os01g50200	Os01g0697100, OJ1116_H09.18	UDP-glycosyltransferase 88B1	48	1	48	2.66402e-13
287	1	28848196	28848390	LOC4325293	LOC_Os01g50200	Os01g0697100, OJ1116_H09.18	UDP-glycosyltransferase 88B1	48	1	48	2.66402e-13
288	1	40489046	40489680	LOC4327226	LOC_Os01g69990	Os01g0924600	uncharacterized LOC4327226	48	1	48	2.66402e-13
289	3	15323596	15323855	LOC4332994	LOC_Os03g26860	Os03g0385900, rps11	probable ribosomal protein S11, mitochondrial	48	1	48	1.55361e-13
290	3	26617836	26618035	LOC4333700	LOC_Os03g47050	Os03g0673600	uncharacterized LOC4333700	48	1	48	1.55361e-13
291	3	26617846	26618045	LOC4333700	LOC_Os03g47050	Os03g0673600	uncharacterized LOC4333700	48	1	48	1.55361e-13
293	3	28512981	28513215	LOC4333860	LOC_Os03g49990	Os03g0707600, GAI, OsGAI, SLR1	DELLA protein SLR1-like	48	1	48	1.55361e-13
294	3	28512991	28513230	LOC4333860	LOC_Os03g49990	Os03g0707600, GAI, OsGAI, SLR1	DELLA protein SLR1-like	48	1	48	1.55361e-13
295	3	30204401	30204595	LOC4334034	LOC_Os03g52680	Os03g0736900	uncharacterized LOC4334034	48	1	48	1.55361e-13
296	3	30204426	30204620	LOC4334034	LOC_Os03g52680	Os03g0736900	uncharacterized LOC4334034	48	1	48	1.55361e-13
297	4	34281261	34281450	LOC4337363	LOC_Os04g57610	Os04g0671900, ARF12, ARF8, OsARF8	auxin response factor 12-like	48	1	48	2.4512e-13
298	4	34281286	34281480	LOC4337363	LOC_Os04g57610	Os04g0671900, ARF12, ARF8, OsARF8	auxin response factor 12-like	48	1	48	2.4512e-13
301	6	29133396	29133805	LOC4341940	LOC_Os06g48160	Os06g0696400	xyloglucan endotransglucosylase/hydrolase protein 22	48	1	48	5.19465e-13
302	6	29133591	29133805	LOC4341940	LOC_Os06g48160	Os06g0696400	xyloglucan endotransglucosylase/hydrolase protein 22	48	1	48	5.19465e-13
303	6	31039221	31039535	LOC4342136	LOC_Os06g51270	Os06g0728800	callose synthase 3	48	1	48	5.19465e-13
304	6	31039236	31039545	LOC4342136	LOC_Os06g51270	Os06g0728800	callose synthase 3	48	1	48	5.19465e-13
305	7	236176	236440	LOC4342185	LOC_Os07g01370	Os07g0104100	peroxidase 1-like	48	1	48	2.04e-13
306	7	236176	236390	LOC4342185	LOC_Os07g01370	Os07g0104100	peroxidase 1-like	48	1	48	2.04e-13
307	8	703211	703400	LOC4344497	LOC_Os08g02120	Os08g0113100, FKII, FRK2, OsFKII, OsJ_02g4778	fructokinase-2-like	48	1	48	2.13275e-13
308	8	703221	703415	LOC4344497	LOC_Os08g02120	Os08g0113100, FKII, FRK2, OsFKII, OsJ_02g4778	fructokinase-2-like	48	1	48	2.13275e-13
309	12	25283506	25283725	LOC9271366	LOC_Os12g40840	Os12g0600701	uncharacterized LOC9271366	48	1	48	1.26165e-13
292	3	27728626	27728970	LOC9272634	unannotated	unannotated	uncharacterized LOC9272634	48	1	48	1.55361e-13
299	5	6722886	6723075	LOC107276083	unannotated	unannotated	gibberellin 2-beta-dioxygenase 3-like	48	1	48	1.84312e-13
300	5	6722911	6723105	LOC107276083	unannotated	unannotated	gibberellin 2-beta-dioxygenase 3-like	48	1	48	1.84312e-13
310	3	11776731	11777090	LOC107276358	LOC_Os03g20790	Os03g0324300, EIL1, EIL1A, MHZ6, OsEIL1, OsEIL1a, OsJ_10g672	ETHYLENE INSENSITIVE 3-like 1 protein	143	3	47.6667	4.37752e-38
311	2	5913436	5913630	LOC4328673	LOC_Os02g11040	Os02g0205200	uncharacterized LOC4328673	47	1	47	3.11455e-13
312	2	5913471	5913715	LOC4328673	LOC_Os02g11040	Os02g0205200	uncharacterized LOC4328673	47	1	47	3.11455e-13
313	3	4349951	4350290	LOC4331845	LOC_Os03g08470	Os03g0183000	ethylene-responsive transcription factor ERF073	47	1	47	2.9826e-13
314	3	25093406	25093595	LOC4333576	LOC_Os03g44560	Os03g0647800	uncharacterized LOC4333576	47	1	47	2.9826e-13
315	3	25093476	25093670	LOC4333576	LOC_Os03g44560	Os03g0647800	uncharacterized LOC4333576	47	1	47	2.9826e-13
316	4	23278966	23279160	LOC4336091	LOC_Os04g39150	Os04g0465600	MLP-like protein 423	47	1	47	4.4726e-13
317	4	23278971	23279170	LOC4336091	LOC_Os04g39150	Os04g0465600	MLP-like protein 423	47	1	47	4.4726e-13
318	5	21202081	21202270	LOC4338884	LOC_Os05g35710	Os05g0432400	uncharacterized protein At5g49945	47	1	47	3.39951e-13
319	5	21202081	21202270	LOC4338884	LOC_Os05g35710	Os05g0432400	uncharacterized protein At5g49945	47	1	47	3.39951e-13
320	5	22492786	22493350	LOC4339000	LOC_Os05g38370	Os05g0458100	peptidyl-prolyl cis-trans isomerase FKBP20-1	47	1	47	3.39951e-13
321	5	22493136	22493405	LOC4339000	LOC_Os05g38370	Os05g0458100	peptidyl-prolyl cis-trans isomerase FKBP20-1	47	1	47	3.39951e-13
322	6	20901391	20901660	LOC4341266	LOC_Os06g35814	Os06g0551400, RIC2, SS230	ras-related protein RIC2-like	47	1	47	9.74927e-13
323	7	4306306	4306640	LOC9268726	LOC_Os07g08390	Os07g0181500, OJ1014_E09.37	uncharacterized LOC9268726	47	1	47	3.62038e-13
324	7	4306321	4306640	LOC9268726	LOC_Os07g08390	Os07g0181500, OJ1014_E09.37	uncharacterized LOC9268726	47	1	47	3.62038e-13
325	7	4356101	4356500	LOC4342573	LOC_Os07g08460	Os07g0182400, IAA24, OJ1506_G02.8	auxin-responsive protein IAA24-like	47	1	47	3.62038e-13
326	8	28171741	28171980	LOC4346336	LOC_Os08g44850	Os08g0562600	pro-resilin	47	1	47	4.02391e-13
327	8	28171741	28171950	LOC4346336	LOC_Os08g44850	Os08g0562600	pro-resilin	47	1	47	4.02391e-13
328	10	11985421	11985620	LOC4348488	LOC_Os10g22980	Os10g0376200	uncharacterized LOC4348488	47	1	47	3.11575e-13
329	10	11985426	11985640	LOC4348488	LOC_Os10g22980	Os10g0376200	uncharacterized LOC4348488	47	1	47	3.11575e-13
330	11	6115056	6115245	LOC4350086	LOC_Os11g11070	Os11g0217500	mRNA-capping enzyme	47	1	47	4.00292e-13
331	11	6115056	6115245	LOC4350086	LOC_Os11g11070	Os11g0217500	mRNA-capping enzyme	47	1	47	4.00292e-13
332	11	7962616	7963010	LOC4350197	LOC_Os11g14220	Os11g0247300, TID1, TubA	tubulin alpha-2 chain-like	94	2	47	2.83652e-25
333	6	26227321	26227805	LOC4341639	LOC_Os06g43600	Os06g0643500	36.4 kDa proline-rich protein	185	4	46.25	1.71393e-48
334	1	5639781	5640105	LOC4327073	LOC_Os01g10580	Os01g0202500	B-box zinc finger protein 22	46	1	46	9.58212e-13
335	1	5639861	5640140	LOC4327073	LOC_Os01g10580	Os01g0202500	B-box zinc finger protein 22	46	1	46	9.58212e-13
336	1	23607976	23608170	LOC4324599	LOC_Os01g41710	Os01g0600900, CAB2R, LHCP	chlorophyll a-b binding protein 2, chloroplastic-like	46	1	46	9.58212e-13
337	1	23607996	23608185	LOC4324599	LOC_Os01g41710	Os01g0600900, CAB2R, LHCP	chlorophyll a-b binding protein 2, chloroplastic-like	46	1	46	9.58212e-13
338	2	8935696	8935890	LOC4328927	LOC_Os02g15810	Os02g0258200	high mobility group B protein 13	46	1	46	5.63251e-13
341	2	23548341	23548535	LOC4329896	LOC_Os02g38970	Os02g0601700, OJ1669_F01.3, OJ1791_B03.41	uncharacterized LOC4329896	46	1	46	5.63251e-13
342	2	29726521	29726715	LOC4330523	LOC_Os02g48560	Os02g0716500, FAD2, OJ1191_G08.29-1, OJ2056_H01.1-1	fatty acid desaturase DES2	46	1	46	5.63251e-13
343	3	2833221	2833585	LOC9268736	LOC_Os03g05680	Os03g0151300	lysine-specific demethylase SE14-like	46	1	46	5.56346e-13
344	3	2833231	2833600	LOC9268736	LOC_Os03g05680	Os03g0151300	lysine-specific demethylase SE14-like	46	1	46	5.56346e-13
345	3	26746936	26747295	LOC4333711	LOC_Os03g47270	Os03g0676300	ATP-dependent RNA helicase A	46	1	46	5.56346e-13
346	3	26746946	26747300	LOC4333711	LOC_Os03g47270	Os03g0676300	ATP-dependent RNA helicase A	46	1	46	5.56346e-13
347	4	30321166	30321360	LOC4336879	LOC_Os04g51190	Os04g0600900, GRF3, OsGRF3, OsJ_16036	growth-regulating factor 3-like	46	1	46	8.41588e-13
348	4	30321221	30321560	LOC4336879	LOC_Os04g51190	Os04g0600900, GRF3, OsGRF3, OsJ_16036	growth-regulating factor 3-like	46	1	46	8.41588e-13
349	5	18494926	18495120	LOC4338644	LOC_Os05g31750	Os05g0382600	annexin D4	46	1	46	6.40221e-13
350	5	18494926	18495120	LOC4338644	LOC_Os05g31750	Os05g0382600	annexin D4	46	1	46	6.40221e-13
351	5	23102371	23102570	LOC4339072	LOC_Os05g39380	Os05g0470700	uncharacterized LOC4339072	46	1	46	6.40221e-13
352	6	1643291	1643640	LOC4340005	LOC_Os06g04020	Os06g0130800, P0493C11.9	histone H1	46	1	46	1.59519e-12
353	6	1643331	1643670	LOC4340005	LOC_Os06g04020	Os06g0130800, P0493C11.9	histone H1	46	1	46	1.59519e-12
354	6	1675131	1675320	LOC4340008	LOC_Os06g04070	Os06g0131300, ADC1, ARGDC1, OsADC1	arginine decarboxylase 1-like	46	1	46	1.59519e-12
355	6	1675181	1675385	LOC4340008	LOC_Os06g04070	Os06g0131300, ADC1, ARGDC1, OsADC1	arginine decarboxylase 1-like	46	1	46	1.59519e-12
356	7	17491836	17492025	LOC4343230	LOC_Os07g29750	Os07g0480800	probable xyloglucan endotransglucosylase/hydrolase protein 32	46	1	46	6.884e-13
357	7	17491836	17492025	LOC4343230	LOC_Os07g29750	Os07g0480800	probable xyloglucan endotransglucosylase/hydrolase protein 32	46	1	46	6.884e-13
358	8	27297291	27297485	LOC4346214	LOC_Os08g43160	Os08g0544800, OsJ_02g7020, PCF2	transcription factor PCF2-like	46	1	46	7.12221e-13
339	2	16349951	16350255	LOC9267298	unannotated	unannotated	uncharacterized LOC9267298	46	1	46	5.63251e-13
340	2	16349951	16350250	LOC9267298	unannotated	unannotated	uncharacterized LOC9267298	46	1	46	5.63251e-13
360	12	737481	737735	LOC4351318	LOC_Os12g02320	Os12g0115100, LTP, OsJ_03g3644, PAPI	non-specific lipid-transfer protein 1-like	91	2	45.5	1.17919e-24
359	9	17852691	17852955	LOC112936410	unannotated	OJ1595_D08.12-1	arabinogalactan protein 1-like	91	2	45.5	7.362e-25
361	1	40487421	40487895	LOC4327226	LOC_Os01g69990	Os01g0924600	uncharacterized LOC4327226	45	1	45	1.86644e-12
362	2	33618846	33619095	LOC4330975	LOC_Os02g54890	Os02g0791500, OJ1046_F07.31, OJ1249_F12.2	UDP-glucuronate 4-epimerase 1	45	1	45	1.08018e-12
363	3	32802591	32802785	LOC4334372	LOC_Os03g57530	Os03g0789200	myosin-binding protein 7	45	1	45	1.08074e-12
364	3	32802641	32802835	LOC4334372	LOC_Os03g57530	Os03g0789200	myosin-binding protein 7	45	1	45	1.08074e-12
365	5	18044856	18045050	LOC4338607	LOC_Os05g31056	Os05g0374500	uncharacterized LOC4338607	45	1	45	1.22758e-12
366	5	18044926	18045120	LOC4338607	LOC_Os05g31056	Os05g0374500	uncharacterized LOC4338607	45	1	45	1.22758e-12
367	7	4483921	4484140	LOC4342583	LOC_Os07g08710	Os07g0184800, OJ1046_F10.127	histone H1	45	1	45	1.3108e-12
368	7	4483946	4484195	LOC4342583	LOC_Os07g08710	Os07g0184800, OJ1046_F10.127	histone H1	45	1	45	1.3108e-12
369	8	20861666	20861860	LOC4345640	LOC_Os08g33440	Os08g0431300, OJ1111_B08.11, OJ1124_B05.20	dihydrolipoyllysine-residue acetyltransferase component 4 of pyruvate dehydrogenase complex, chloroplastic	45	1	45	1.35284e-12
370	8	20861696	20861890	LOC4345640	LOC_Os08g33440	Os08g0431300, OJ1111_B08.11, OJ1124_B05.20	dihydrolipoyllysine-residue acetyltransferase component 4 of pyruvate dehydrogenase complex, chloroplastic	45	1	45	1.35284e-12
371	9	20905641	20905835	LOC9271537	LOC_Os09g36244	Os09g0532800	pentatricopeptide repeat-containing protein At4g01400, mitochondrial	45	1	45	8.44146e-13
372	10	20266811	20267005	LOC9268059	LOC_Os10g37850	Os10g0522601	U-box domain-containing protein 15	45	1	45	1.10571e-12
373	10	20346096	20346395	LOC4349157	LOC_Os10g37980	Os10g0523700	arogenate dehydratase/prephenate dehydratase 6, chloroplastic	45	1	45	1.10571e-12
374	10	21859901	21860755	LOC4349350	LOC_Os10g40730	Os10g0556100, EXPB4, OsEXPB4, OsaEXPb1.7	expansin-B4-like	45	1	45	1.10571e-12
375	10	21859946	21860780	LOC4349350	LOC_Os10g40730	Os10g0556100, EXPB4, OsEXPB4, OsaEXPb1.7	expansin-B4-like	45	1	45	1.10571e-12
376	2	24985976	24986305	LOC4330036	LOC_Os02g41650	Os02g0626400, P0042D01.4	phenylalanine ammonia-lyase	89	2	44.5	6.66332e-24
377	1	2060946	2061140	LOC4325682	LOC_Os01g04590	Os01g0138500	uncharacterized LOC4325682	44	1	44	3.36442e-12
378	1	2061006	2061195	LOC4325682	LOC_Os01g04590	Os01g0138500	uncharacterized LOC4325682	44	1	44	3.36442e-12
379	1	4950481	4950675	LOC4327304	LOC_Os01g09620	Os01g0192000, OsC3H2, OsDOS	zinc finger CCCH domain-containing protein 2-like	44	1	44	3.36442e-12
380	1	4950501	4950725	LOC4327304	LOC_Os01g09620	Os01g0192000, OsC3H2, OsDOS	zinc finger CCCH domain-containing protein 2-like	44	1	44	3.36442e-12
381	1	42431886	42432265	LOC4324554	LOC_Os01g73170	Os01g0962700	cationic peroxidase SPC4	44	1	44	3.36442e-12
382	1	42431886	42432190	LOC4324554	LOC_Os01g73170	Os01g0962700	cationic peroxidase SPC4	44	1	44	3.36442e-12
383	2	16151631	16151825	LOC4329351	LOC_Os02g27400	Os02g0474000	F-box only protein 8	44	1	44	2.05223e-12
384	2	16151666	16151855	LOC4329351	LOC_Os02g27400	Os02g0474000	F-box only protein 8	44	1	44	2.05223e-12
385	2	29726626	29726820	LOC4330523	LOC_Os02g48560	Os02g0716500, FAD2, OJ1191_G08.29-1, OJ2056_H01.1-1	fatty acid desaturase DES2	44	1	44	2.05223e-12
386	3	22703476	22703665	LOC4333413	LOC_Os03g40830	Os03g0605300	subtilisin-like protease SBT1.7	44	1	44	2.0425e-12
387	3	22703511	22703705	LOC4333413	LOC_Os03g40830	Os03g0605300	subtilisin-like protease SBT1.7	44	1	44	2.0425e-12
388	3	28557021	28557215	LOC9268354	LOC_Os03g50050	Os03g0708200	uncharacterized LOC9268354	44	1	44	2.0425e-12
389	3	28557046	28557240	LOC9268354	LOC_Os03g50050	Os03g0708200	uncharacterized LOC9268354	44	1	44	2.0425e-12
390	4	22305296	22306080	LOC9267158	LOC_Os04g37430	Os04g0447100, LOX6	putative lipoxygenase 5	44	1	44	3.14255e-12
391	6	28832801	28834705	LOC4341907	LOC_Os06g47620	Os06g0691400, ILL6	IAA-amino acid hydrolase ILR1-like 6	44	1	44	5.75404e-12
392	6	28832891	28834800	LOC4341907	LOC_Os06g47620	Os06g0691400, ILL6	IAA-amino acid hydrolase ILR1-like 6	44	1	44	5.75404e-12
393	8	22084931	22085125	LOC4345731	LOC_Os08g35050	Os08g0451700, OJ1117_F10.6	AT-rich interactive domain-containing protein 4	44	1	44	2.47633e-12
394	8	22084956	22085150	LOC4345731	LOC_Os08g35050	Os08g0451700, OJ1117_F10.6	AT-rich interactive domain-containing protein 4	44	1	44	2.47633e-12
395	8	28269591	28269785	LOC4346344	LOC_Os08g45030	Os08g0564300, mdr14	ABC transporter B family member 1	44	1	44	2.47633e-12
396	9	4027471	4027665	LOC4346522	LOC_Os09g07900	Os09g0252700	E3 ubiquitin-protein ligase UPL1	44	1	44	1.57154e-12
397	9	22857576	22857895	LOC4347923	LOC_Os09g39870	Os09g0572200, OsJ_30434	P-loop NTPase domain-containing protein LPA1 homolog	44	1	44	1.57154e-12
398	1	3592651	3592845	LOC4325199	LOC_Os01g07520	Os01g0169900, OJ1276_B06.36	class E vacuolar protein-sorting machinery protein HSE1	43	1	43	5.57755e-12
399	1	3592656	3592845	LOC4325199	LOC_Os01g07520	Os01g0169900, OJ1276_B06.36	class E vacuolar protein-sorting machinery protein HSE1	43	1	43	5.57755e-12
400	1	9341516	9341830	LOC4326273	LOC_Os01g16450	Os01g0270300, P0693B08.2	peroxidase 24	43	1	43	5.57755e-12
401	1	23516146	23516495	LOC4325964	LOC_Os01g41550	Os01g0598600	aspartyl protease family protein 2	43	1	43	5.57755e-12
402	1	23516146	23516475	LOC4325964	LOC_Os01g41550	Os01g0598600	aspartyl protease family protein 2	43	1	43	5.57755e-12
403	1	36178246	36178430	LOC4327501	LOC_Os01g62490	Os01g0842500	laccase-13-like	43	1	43	5.57755e-12
404	1	37134046	37134320	LOC4325058	LOC_Os01g63970	Os01g0858900, OsJ_04g139, OsSTLP1, P0489B03.1, STLP1	sialyltransferase-like protein 1	43	1	43	5.57755e-12
405	1	37134061	37134335	LOC4325058	LOC_Os01g63970	Os01g0858900, OsJ_04g139, OsSTLP1, P0489B03.1, STLP1	sialyltransferase-like protein 1	43	1	43	5.57755e-12
406	1	38053121	38053310	LOC4325083	LOC_Os01g65550	Os01g0876800, P0471B04.2	RNA-binding protein 24-B	43	1	43	5.57755e-12
407	1	38053201	38053395	LOC4325083	LOC_Os01g65550	Os01g0876800, P0471B04.2	RNA-binding protein 24-B	43	1	43	5.57755e-12
408	1	39962546	39962740	LOC4324336	LOC_Os01g68810	Os01g0916800	THO complex subunit 2	43	1	43	5.57755e-12
409	1	39962601	39962795	LOC4324336	LOC_Os01g68810	Os01g0916800	THO complex subunit 2	43	1	43	5.57755e-12
410	1	40859436	40859805	LOC4326815	LOC_Os01g70550	Os01g0931100	heparan-alpha-glucosaminide N-acetyltransferase	43	1	43	5.57755e-12
411	2	345806	346000	LOC4328018	LOC_Os02g01590	Os02g0106100, OJ1359_D06.20	sucrose:sucrose 1-fructosyltransferase	43	1	43	3.94285e-12
412	2	35671401	35671595	LOC9267029	LOC_Os02g58280	OJ1124_D06.12-1	uncharacterized LOC9267029	43	1	43	3.94285e-12
413	3	340726	340915	LOC4331315	LOC_Os03g01530	Os03g0105600, TUB2, TUBB2	tubulin beta-2 chain-like	43	1	43	3.73728e-12
414	3	5423261	5423455	LOC4331983	LOC_Os03g10620	Os03g0203200, D14, D88, HTD2	strigolactone esterase D14-like	43	1	43	3.73728e-12
415	3	5423276	5423465	LOC4331983	LOC_Os03g10620	Os03g0203200, D14, D88, HTD2	strigolactone esterase D14-like	43	1	43	3.73728e-12
418	3	11776696	11776885	LOC107276358	LOC_Os03g20790	Os03g0324300, EIL1, EIL1A, MHZ6, OsEIL1, OsEIL1a, OsJ_10g672	ETHYLENE INSENSITIVE 3-like 1 protein	43	1	43	3.73728e-12
419	4	5152541	5152735	LOC4335076	LOC_Os04g09590	Os04g0175500	acyl transferase 15-like	43	1	43	5.67966e-12
420	4	34663096	34663410	LOC4337415	LOC_Os04g58200	Os04g0678700, OsJ_16634, PORA	protochlorophyllide reductase A, chloroplastic-like	43	1	43	5.67966e-12
421	4	34663096	34663410	LOC4337415	LOC_Os04g58200	Os04g0678700, OsJ_16634, PORA	protochlorophyllide reductase A, chloroplastic-like	43	1	43	5.67966e-12
422	6	2593576	2593770	LOC9267114	LOC_Os06g05750	Os06g0150600, P0529C07.2	putrescine hydroxycinnamoyltransferase 1-like	43	1	43	1.05463e-11
424	8	27875841	27876025	LOC4346292	LOC_Os08g44270	Os08g0556900, OJ1150_A11.17	KDEL-tailed cysteine endopeptidase CEP1	43	1	43	4.72357e-12
425	8	28269486	28269755	LOC4346344	LOC_Os08g45030	Os08g0564300, mdr14	ABC transporter B family member 1	43	1	43	4.72357e-12
426	9	18537236	18537430	LOC9267802	LOC_Os09g30418	Os09g0482600	heat shock protein 81-3-like	43	1	43	3.06506e-12
427	11	7962401	7962595	LOC4350197	LOC_Os11g14220	Os11g0247300, TID1, TubA	tubulin alpha-2 chain-like	43	1	43	5.92547e-12
428	12	22603646	22603835	LOC107276048	LOC_Os12g36890	Os12g0555600, CSLD4, OsCslD4, OsJ_03g5046	cellulose synthase-like protein D4	43	1	43	3.43769e-12
416	3	11031836	11032015	LOC112938193	unannotated	Os03g0309300	glycine-rich cell wall structural protein-like	43	1	43	3.73728e-12
417	3	11031836	11032015	LOC112938193	unannotated	Os03g0309300	glycine-rich cell wall structural protein-like	43	1	43	3.73728e-12
423	7	21672831	21673965	LOC4343529	unannotated	Os07g0546700, OJ1612_A04.113	60S ribosomal protein L38	86	2	43	6.10091e-23
429	1	7649681	7649870	LOC4326356	LOC_Os01g13650	Os01g0238200	uncharacterized LOC4326356	42	1	42	1.0268e-11
430	1	7649726	7649920	LOC4326356	LOC_Os01g13650	Os01g0238200	uncharacterized LOC4326356	42	1	42	1.0268e-11
431	1	8540976	8541275	LOC4327718	LOC_Os01g15260	Os01g0256400	dynein light chain 1, cytoplasmic	42	1	42	1.0268e-11
432	1	19914091	19914285	LOC4326867	LOC_Os01g35990	Os01g0541600	uncharacterized LOC4326867	42	1	42	1.0268e-11
433	1	38539851	38540045	LOC9270767	LOC_Os01g66350	Os01g0886900	protein root UVB sensitive 6	42	1	42	1.0268e-11
434	2	32560876	32561070	LOC4330873	LOC_Os02g53180	Os02g0771600, OJ1353_F08.16-1, OJ1611_C08.2-1	1-aminocyclopropane-1-carboxylate oxidase 1-like	42	1	42	7.65297e-12
435	2	32560876	32561070	LOC4330873	LOC_Os02g53180	Os02g0771600, OJ1353_F08.16-1, OJ1611_C08.2-1	1-aminocyclopropane-1-carboxylate oxidase 1-like	42	1	42	7.65297e-12
436	3	6520616	6520805	LOC4332112	LOC_Os03g12360	Os03g0224300	alpha,alpha-trehalose-phosphate synthase [UDP-forming] 6	42	1	42	7.04117e-12
437	3	6520666	6520860	LOC4332112	LOC_Os03g12360	Os03g0224300	alpha,alpha-trehalose-phosphate synthase [UDP-forming] 6	42	1	42	7.04117e-12
438	3	8838356	8838545	LOC4332363	LOC_Os03g16040	Os03g0267200, HSP17.7, OJ1364E02.12, OSHSP17.7, OsJ_10g263	17.7 kDa class I heat shock protein-like	42	1	42	7.04117e-12
439	3	13283581	13283775	LOC4332856	LOC_Os03g23010	Os03g0353400, ERD15	protein EARLY RESPONSIVE TO DEHYDRATION 15	42	1	42	7.04117e-12
440	3	13283671	13283865	LOC4332856	LOC_Os03g23010	Os03g0353400, ERD15	protein EARLY RESPONSIVE TO DEHYDRATION 15	42	1	42	7.04117e-12
441	3	29528196	29528395	LOC4333966	LOC_Os03g51600	Os03g0726100, TubA	tubulin alpha-1 chain	42	1	42	7.04117e-12
442	5	1662206	1662400	LOC4337692	LOC_Os05g03760	Os05g0128200, OsC3H33	zinc finger CCCH domain-containing protein 33-like	42	1	42	8.95278e-12
443	5	27766291	27766550	LOC4339582	LOC_Os05g48422	Os05g0558000	ribosomal L1 domain-containing protein 1	42	1	42	8.95278e-12
444	10	3012986	3013180	LOC4348120	LOC_Os10g05970	Os10g0150400	proline-rich protein 4	42	1	42	8.18618e-12
445	10	3013021	3013210	LOC4348120	LOC_Os10g05970	Os10g0150400	proline-rich protein 4	42	1	42	8.18618e-12
448	12	1550566	1550900	LOC4351417	LOC_Os12g03800	Os12g0132000	gametogenetin	42	1	42	6.68599e-12
446	11	23346716	23346910	LOC4350880	unannotated	unannotated	uncharacterized LOC4350880	42	1	42	1.09179e-11
447	11	23346776	23346970	LOC4350880	unannotated	unannotated	uncharacterized LOC4350880	42	1	42	1.09179e-11
449	2	35585011	35585195	LOC107276217	LOC_Os02g58150	Os02g0828200, Os02g0828400	uncharacterized LOC107276217	41	1	41	1.45811e-11
450	2	35585011	35585195	LOC107276217	LOC_Os02g58150	Os02g0828200, Os02g0828400	uncharacterized LOC107276217	41	1	41	1.45811e-11
451	3	190796	190980	LOC4331300	LOC_Os03g01270	Os03g0102700, EXPB7, OsEXPB7, OsJ_09g068	expansin-B7-like	41	1	41	1.32934e-11
452	3	190796	190980	LOC4331300	LOC_Os03g01270	Os03g0102700, EXPB7, OsEXPB7, OsJ_09g068	expansin-B7-like	41	1	41	1.32934e-11
453	3	9845911	9846315	LOC4332474	LOC_Os03g17690	Os03g0285700, APX1, APXa, OsAPx01, OsJ_009999	L-ascorbate peroxidase 1, cytosolic-like	41	1	41	1.32934e-11
454	4	22257181	22257395	LOC107278557	LOC_Os04g36880	Os04g0446401	sulfated surface glycoprotein 185	41	1	41	2.04604e-11
455	4	29213661	29213920	LOC4336757	LOC_Os04g49000	Os04g0579200	probable E3 ubiquitin-protein ligase RHA1A	41	1	41	2.04604e-11
456	4	29213661	29213885	LOC4336757	LOC_Os04g49000	Os04g0579200	probable E3 ubiquitin-protein ligase RHA1A	41	1	41	2.04604e-11
457	5	23485291	23485610	LOC4339104	LOC_Os05g39960	Os05g0477300	40S ribosomal protein S26-like	41	1	41	1.69545e-11
458	5	23485311	23485755	LOC4339104	LOC_Os05g39960	Os05g0477300	40S ribosomal protein S26-like	41	1	41	1.69545e-11
459	6	3314416	3314900	LOC4340240	LOC_Os06g06980	Os06g0165800, COA1, P0680A03.3	caffeoyl-CoA O-methyltransferase 1	41	1	41	3.37872e-11
460	6	21122196	21122390	LOC4341281	LOC_Os06g36090	Os06g0554800, ABCG42, OsABCG42, OsPDR12, pdr12	ABC transporter G family member 42-like	41	1	41	3.37872e-11
461	6	22199606	22199800	LOC4341357	LOC_Os06g37510	Os06g0572400	tetraspanin-2	41	1	41	3.37872e-11
462	6	22199616	22199805	LOC4341357	LOC_Os06g37510	Os06g0572400	tetraspanin-2	41	1	41	3.37872e-11
463	7	2540956	2541355	LOC4342403	LOC_Os07g05470	Os07g0148800	187-kDa microtubule-associated protein AIR9	41	1	41	1.71477e-11
464	7	2540956	2541355	LOC4342403	LOC_Os07g05470	Os07g0148800	187-kDa microtubule-associated protein AIR9	41	1	41	1.71477e-11
465	7	5891436	5891750	LOC4342703	LOC_Os07g10840	Os07g0209100, OJ1136_A05.22	probable galactinol--sucrose galactosyltransferase 2	41	1	41	1.71477e-11
466	7	5891566	5891770	LOC4342703	LOC_Os07g10840	Os07g0209100, OJ1136_A05.22	probable galactinol--sucrose galactosyltransferase 2	41	1	41	1.71477e-11
467	7	10159521	10159705	LOC4342906	LOC_Os07g17230	Os07g0273700, B1029H08.2	uncharacterized LOC4342906	41	1	41	1.71477e-11
470	10	656331	656615	LOC4347962	LOC_Os10g02040	Os10g0109300	peroxidase A2	41	1	41	1.51631e-11
473	12	4654346	4654540	LOC4351703	LOC_Os12g08920	Os12g0191500	peroxidase 43	41	1	41	1.21788e-11
474	12	4654351	4654545	LOC4351703	LOC_Os12g08920	Os12g0191500	peroxidase 43	41	1	41	1.21788e-11
475	12	26425981	26426170	LOC4352815	LOC_Os12g42550	Os12g0620400	methyl-CpG-binding domain-containing protein 11	41	1	41	1.21788e-11
476	12	26425981	26426170	LOC4352815	LOC_Os12g42550	Os12g0620400	methyl-CpG-binding domain-containing protein 11	41	1	41	1.21788e-11
468	9	13470556	13470845	LOC4346959	unannotated	unannotated	uncharacterized LOC4346959	82	2	41	2.81954e-22
469	9	13470561	13471010	LOC4346959	unannotated	unannotated	uncharacterized LOC4346959	82	2	41	2.81954e-22
471	10	14095771	14096090	LOC9268744	unannotated	unannotated	uncharacterized LOC9268744	41	1	41	1.51631e-11
472	10	14095781	14096120	LOC9268744	unannotated	unannotated	uncharacterized LOC9268744	41	1	41	1.51631e-11
477	2	24987131	24988950	LOC4330036	LOC_Os02g41650	Os02g0626400, P0042D01.4	phenylalanine ammonia-lyase	81	2	40.5	1.38221e-21
480	1	7571566	7571755	LOC4327787	LOC_Os01g13540	Os01g0236700, AtNLP3, NLP3, OsJ_01g032	protein NLP3-like	40	1	40	3.63798e-11
481	1	7571566	7571755	LOC4327787	LOC_Os01g13540	Os01g0236700, AtNLP3, NLP3, OsJ_01g032	protein NLP3-like	40	1	40	3.63798e-11
482	2	1873661	1874045	LOC4328225	LOC_Os02g04250	Os02g0135500	protein O-linked-mannose beta-1,4-N-acetylglucosaminyltransferase 2	40	1	40	2.66241e-11
483	2	4361066	4361920	LOC4328496	LOC_Os02g08230	Os02g0178800	protein ECERIFERUM 3	40	1	40	2.66241e-11
484	2	4361766	4362000	LOC4328496	LOC_Os02g08230	Os02g0178800	protein ECERIFERUM 3	40	1	40	2.66241e-11
485	2	8935716	8935905	LOC4328927	LOC_Os02g15810	Os02g0258200	high mobility group B protein 13	40	1	40	2.66241e-11
486	2	30675281	30675660	LOC4330649	LOC_Os02g50240	Os02g0735200, GLN1-1, P0487D09.8, RGS28	glutamine synthetase cytosolic isozyme 1-1-like	40	1	40	2.66241e-11
487	2	30675281	30675660	LOC4330649	LOC_Os02g50240	Os02g0735200, GLN1-1, P0487D09.8, RGS28	glutamine synthetase cytosolic isozyme 1-1-like	40	1	40	2.66241e-11
488	2	35363526	35363720	LOC4331196	LOC_Os02g57750	Os02g0823300, OJ1136_C04.8	uncharacterized LOC4331196	40	1	40	2.66241e-11
489	3	2563381	2563570	LOC4331608	LOC_Os03g05290	Os03g0146100, AQP, OsJ_009057, TIP1-1, YK333, aquaporin, rTIP1	probable aquaporin TIP1-1	40	1	40	2.47821e-11
490	3	30198016	30198210	LOC4334032	LOC_Os03g52660	Os03g0736600	uncharacterized LOC4334032	40	1	40	2.47821e-11
491	3	32710891	32711085	LOC4334359	LOC_Os03g57340	Os03g0787300, dnaJ	dnaJ protein homolog	40	1	40	2.47821e-11
492	3	32710896	32711090	LOC4334359	LOC_Os03g57340	Os03g0787300, dnaJ	dnaJ protein homolog	40	1	40	2.47821e-11
493	4	22257201	22257395	LOC107278557	LOC_Os04g36880	Os04g0446401	sulfated surface glycoprotein 185	40	1	40	3.89159e-11
494	5	1662271	1662465	LOC4337692	LOC_Os05g03760	Os05g0128200, OsC3H33	zinc finger CCCH domain-containing protein 33-like	40	1	40	3.21594e-11
495	5	27249016	27249205	LOC4339518	LOC_Os05g47560	Os05g0549100	serine/threonine-protein kinase STN7, chloroplastic	40	1	40	3.21594e-11
496	5	27249016	27249205	LOC4339518	LOC_Os05g47560	Os05g0549100	serine/threonine-protein kinase STN7, chloroplastic	40	1	40	3.21594e-11
497	6	6305771	6305960	LOC4340525	LOC_Os06g11860	Os06g0222400	ethylene-responsive transcription factor RAP2-13	40	1	40	5.80401e-11
498	6	6305786	6305975	LOC4340525	LOC_Os06g11860	Os06g0222400	ethylene-responsive transcription factor RAP2-13	40	1	40	5.80401e-11
499	6	10014396	10014590	LOC4340766	LOC_Os06g17290	Os06g0283400	phosphatidylinositol 4-kinase gamma 5	40	1	40	5.80401e-11
500	6	21007846	21008125	LOC4341274	LOC_Os06g35970	Os06g0553200	protodermal factor 1	40	1	40	5.80401e-11
501	7	3614096	3614290	LOC4342491	LOC_Os07g07270	Os07g0167200, OJ1641_C04.126	BTB/POZ and MATH domain-containing protein 4	40	1	40	3.08821e-11
502	7	4263521	4263720	LOC4342563	LOC_Os07g08330	Os07g0180900, OJ1014_E09.28	60S ribosomal protein L4-1	40	1	40	3.08821e-11
503	7	19463051	19463245	LOC4343353	LOC_Os07g32630	Os07g0510500	anthocyanidin 3-O-glucosyltransferase 2	40	1	40	3.08821e-11
504	7	19463121	19463310	LOC4343353	LOC_Os07g32630	Os07g0510500	anthocyanidin 3-O-glucosyltransferase 2	40	1	40	3.08821e-11
505	7	24273911	24274105	LOC4343793	LOC_Os07g40510	Os07g0596300, BUI1, FH5, OsFH5	formin-like protein 5	40	1	40	3.08821e-11
506	7	29567606	29567985	LOC4344394	LOC_Os07g49370	Os07g0694400, GT43C	probable glucuronosyltransferase Os07g0694400	40	1	40	3.08821e-11
507	8	1239386	1239580	LOC4344551	LOC_Os08g02900	Os08g0122700	U1 small nuclear ribonucleoprotein 70 kDa	40	1	40	3.4106e-11
508	8	19776471	19776665	LOC4345565	LOC_Os08g31910	Os08g0413500, Os08g0413850	uncharacterized LOC4345565	40	1	40	3.4106e-11
509	8	19776471	19776665	LOC4345565	LOC_Os08g31910	Os08g0413500, Os08g0413850	uncharacterized LOC4345565	40	1	40	3.4106e-11
512	10	14658466	14658660	LOC4348637	LOC_Os10g28210	Os10g0417800	uncharacterized LOC4348637	40	1	40	2.76415e-11
513	10	14658486	14658675	LOC4348637	LOC_Os10g28210	Os10g0417800	uncharacterized LOC4348637	40	1	40	2.76415e-11
514	10	21758706	21758895	LOC4349339	LOC_Os10g40600	Os10g0554200	protein NRT1/ PTR FAMILY 6.3	40	1	40	2.76415e-11
515	10	21758706	21758895	LOC4349339	LOC_Os10g40600	Os10g0554200	protein NRT1/ PTR FAMILY 6.3	40	1	40	2.76415e-11
516	11	27204341	27204530	LOC4351103	LOC_Os11g44950	Os11g0673200	probable beta-D-xylosidase 2	40	1	40	3.75511e-11
517	11	27204341	27204530	LOC4351103	LOC_Os11g44950	Os11g0673200	probable beta-D-xylosidase 2	40	1	40	3.75511e-11
478	1	6210596	6210790	LOC107280560	unannotated	unannotated	uncharacterized LOC107280560	40	1	40	3.63798e-11
479	1	6210626	6210820	LOC107280560	unannotated	unannotated	uncharacterized LOC107280560	40	1	40	3.63798e-11
510	9	22509311	22509505	LOC9267512	unannotated	Os09g0565300	E3 ubiquitin-protein ligase RGLG2	40	1	40	2.24216e-11
511	9	22509331	22509520	LOC9267512	unannotated	Os09g0565300	E3 ubiquitin-protein ligase RGLG2	40	1	40	2.24216e-11
518	3	4096851	4097040	LOC4331810	LOC_Os03g08010	Os03g0177400, EF-1-alpha, REFA1, REFA2, REFA3, REFA4	elongation factor 1-alpha-like	119	3	39.6667	4.12475e-31
519	1	39016676	39016870	LOC4325107	LOC_Os01g67240	Os01g0897700, FH1, OsFH1, P0506A10.7	formin-like protein 1	39	1	39	6.97418e-11
520	1	39016681	39016875	LOC4325107	LOC_Os01g67240	Os01g0897700, FH1, OsFH1, P0506A10.7	formin-like protein 1	39	1	39	6.97418e-11
521	3	6436126	6436320	LOC4332106	LOC_Os03g12250	Os03g0223000	probable inactive receptor kinase At1g48480	39	1	39	4.63416e-11
522	3	22381696	22381890	LOC4333393	LOC_Os03g40270	Os03g0599800, OJ1523_A02.1, OsJ_11g657, OsUAM1, RGP1, UAM1	UDP-arabinopyranose mutase 1-like	39	1	39	4.63416e-11
523	3	22381701	22381895	LOC4333393	LOC_Os03g40270	Os03g0599800, OJ1523_A02.1, OsJ_11g657, OsUAM1, RGP1, UAM1	UDP-arabinopyranose mutase 1-like	39	1	39	4.63416e-11
524	3	27287911	27288105	LOC4333741	LOC_Os03g48000	Os03g0684400, MRS2-A, OsJ_12g139	magnesium transporter MRS2-A, chloroplastic-like	39	1	39	4.63416e-11
525	3	27287916	27288105	LOC4333741	LOC_Os03g48000	Os03g0684400, MRS2-A, OsJ_12g139	magnesium transporter MRS2-A, chloroplastic-like	39	1	39	4.63416e-11
526	3	33838571	33838765	LOC4334522	LOC_Os03g59450	Os03g0809100	sugar phosphate exchanger 3	39	1	39	4.63416e-11
527	3	33838576	33838770	LOC4334522	LOC_Os03g59450	Os03g0809100	sugar phosphate exchanger 3	39	1	39	4.63416e-11
528	4	24923561	24923750	LOC4336295	LOC_Os04g42100	Os04g0498700	peroxidase 18	39	1	39	7.14624e-11
529	4	27079061	27079265	LOC4336540	LOC_Os04g45750	Os04g0541100	trihelix transcription factor GTL1	39	1	39	7.14624e-11
530	4	27079066	27079265	LOC4336540	LOC_Os04g45750	Os04g0541100	trihelix transcription factor GTL1	39	1	39	7.14624e-11
531	5	15872621	15872815	LOC9268870	LOC_Os05g27304	Os05g0338900	protein NRT1/ PTR FAMILY 2.3	39	1	39	5.59355e-11
532	5	15872636	15872830	LOC9268870	LOC_Os05g27304	Os05g0338900	protein NRT1/ PTR FAMILY 2.3	39	1	39	5.59355e-11
533	5	17347241	17347435	LOC4338546	LOC_Os05g29990	Os05g0363200, UXS-5	UDP-glucuronic acid decarboxylase 2	39	1	39	5.59355e-11
534	5	17347261	17347455	LOC4338546	LOC_Os05g29990	Os05g0363200, UXS-5	UDP-glucuronic acid decarboxylase 2	39	1	39	5.59355e-11
535	5	19312156	19312350	LOC4338704	LOC_Os05g32960	Os05g0396900	uncharacterized LOC4338704	39	1	39	5.59355e-11
536	5	19312161	19312355	LOC4338704	LOC_Os05g32960	Os05g0396900	uncharacterized LOC4338704	39	1	39	5.59355e-11
537	5	21067116	21067310	LOC4338870	LOC_Os05g35460	Os05g0429400	patellin-3	39	1	39	5.59355e-11
538	5	21067156	21067345	LOC4338870	LOC_Os05g35460	Os05g0429400	patellin-3	39	1	39	5.59355e-11
539	5	27778886	27779075	LOC4339583	LOC_Os05g48450	Os05g0558400	branched-chain-amino-acid aminotransferase 5, chloroplastic	39	1	39	5.59355e-11
540	5	28889951	28890500	LOC4339720	LOC_Os05g50410	Os05g0580500	sister chromatid cohesion 1 protein 1	39	1	39	5.59355e-11
541	6	28988861	28989055	LOC4341927	LOC_Os06g47930	Os06g0694400, P0622F03.3	uncharacterized LOC4341927	39	1	39	1.03848e-10
542	6	28988896	28989090	LOC4341927	LOC_Os06g47930	Os06g0694400, P0622F03.3	uncharacterized LOC4341927	39	1	39	1.03848e-10
543	6	31211031	31211225	LOC4342159	LOC_Os06g51510	Os06g0731800, OsJ_22754	clathrin light chain 2-like	39	1	39	1.03848e-10
544	6	31211071	31211265	LOC4342159	LOC_Os06g51510	Os06g0731800, OsJ_22754	clathrin light chain 2-like	39	1	39	1.03848e-10
547	8	3443701	3443890	LOC4344712	LOC_Os08g06250	Os08g0159100	tobamovirus multiplication protein 2A	39	1	39	6.21783e-11
548	8	3443726	3443915	LOC4344712	LOC_Os08g06250	Os08g0159100	tobamovirus multiplication protein 2A	39	1	39	6.21783e-11
549	8	28264551	28264745	LOC4346344	LOC_Os08g45030	Os08g0564300, mdr14	ABC transporter B family member 1	39	1	39	6.21783e-11
550	10	10412891	10413085	LOC4348376	LOC_Os10g20630	Os10g0346600	vacuolar-sorting receptor 3	39	1	39	5.36123e-11
545	7	5492396	5492580	LOC107276152	unannotated	unannotated	UDP-glycosyltransferase 91C1-like	39	1	39	5.84547e-11
546	7	5492396	5492580	LOC107276152	unannotated	unannotated	UDP-glycosyltransferase 91C1-like	39	1	39	5.84547e-11
551	1	12922031	12924435	LOC4326841	LOC_Os01g22990	Os01g0332900	prostatic spermine-binding protein	38	1	38	1.25117e-10
552	1	12922066	12924465	LOC4326841	LOC_Os01g22990	Os01g0332900	prostatic spermine-binding protein	38	1	38	1.25117e-10
553	1	31729551	31729740	LOC4325139	LOC_Os01g55150	Os01g0756200, BZIP06, OsJ_03g500, OsbZIP06	basic leucine zipper 6-like	38	1	38	1.25117e-10
554	1	31729561	31729755	LOC4325139	LOC_Os01g55150	Os01g0756200, BZIP06, OsJ_03g500, OsbZIP06	basic leucine zipper 6-like	38	1	38	1.25117e-10
555	1	38207081	38207330	LOC4324842	LOC_Os01g65790	Os01g0880300	probable pectinesterase/pectinesterase inhibitor 51	38	1	38	1.25117e-10
556	1	38207081	38207315	LOC4324842	LOC_Os01g65790	Os01g0880300	probable pectinesterase/pectinesterase inhibitor 51	38	1	38	1.25117e-10
557	2	343301	343495	LOC4328018	LOC_Os02g01590	Os02g0106100, OJ1359_D06.20	sucrose:sucrose 1-fructosyltransferase	38	1	38	9.51495e-11
558	2	343306	343495	LOC4328018	LOC_Os02g01590	Os02g0106100, OJ1359_D06.20	sucrose:sucrose 1-fructosyltransferase	38	1	38	9.51495e-11
559	2	18770206	18770965	LOC9271988	LOC_Os02g31290	Os02g0517531, ML4, OML4, OsJ_06g913	protein MEI2-like 4	38	1	38	9.51495e-11
560	2	18770221	18770980	LOC9271988	LOC_Os02g31290	Os02g0517531, ML4, OML4, OsJ_06g913	protein MEI2-like 4	38	1	38	9.51495e-11
561	2	23112226	23112420	LOC9270837	LOC_Os02g38210	Os02g0595700, OJ1126_D09.31-2, tufA	elongation factor Tu, chloroplastic	38	1	38	9.51495e-11
562	2	23112276	23112470	LOC9270837	LOC_Os02g38210	Os02g0595700, OJ1126_D09.31-2, tufA	elongation factor Tu, chloroplastic	38	1	38	9.51495e-11
565	3	4337131	4338060	LOC9272225	LOC_Os03g08440	Os03g0182600	40S ribosomal protein SA	38	1	38	8.86064e-11
566	3	9845911	9846315	LOC4332474	LOC_Os03g17690	Os03g0285700, APX1, APXa, OsAPx01, OsJ_009999	L-ascorbate peroxidase 1, cytosolic-like	38	1	38	8.86064e-11
567	3	31078261	31078455	LOC4334142	LOC_Os03g54200	Os03g0753500	uncharacterized LOC4334142	38	1	38	8.86064e-11
568	3	31078281	31078475	LOC4334142	LOC_Os03g54200	Os03g0753500	uncharacterized LOC4334142	38	1	38	8.86064e-11
569	5	3069946	3070140	LOC4337839	LOC_Os05g06140	Os05g0153300	uncharacterized LOC4337839	38	1	38	1.05503e-10
570	5	6825261	6825455	LOC4338093	LOC_Os05g11950	Os05g0210100	GDSL esterase/lipase At1g28580	38	1	38	1.05503e-10
571	5	7446566	7446755	LOC9266168	LOC_Os05g13420	Os05g0221200	putative protein TPRXL	38	1	38	1.05503e-10
572	5	7446566	7446755	LOC9266168	LOC_Os05g13420	Os05g0221200	putative protein TPRXL	38	1	38	1.05503e-10
573	6	3926481	3926975	LOC4340299	LOC_Os06g08090	Os06g0179000	heparanase-like protein 3	38	1	38	1.95981e-10
574	7	1590621	1590815	LOC107277418	LOC_Os07g03810	Os07g0130000, P0483E09.5	putative F-box/FBD/LRR-repeat protein At4g00315	38	1	38	9.74674e-11
575	7	19455326	19455520	LOC4343352	LOC_Os07g32620	Os07g0510400	anthocyanidin 3-O-glucosyltransferase 2	38	1	38	9.74674e-11
576	7	19455326	19455520	LOC4343352	LOC_Os07g32620	Os07g0510400	anthocyanidin 3-O-glucosyltransferase 2	38	1	38	9.74674e-11
577	7	23301181	23301440	LOC4343701	LOC_Os07g38840	Os07g0575900, OJ1065_B06.1, OJ1562_B11.134	uncharacterized LOC4343701	38	1	38	9.74674e-11
578	7	23301196	23301505	LOC4343701	LOC_Os07g38840	Os07g0575900, OJ1065_B06.1, OJ1562_B11.134	uncharacterized LOC4343701	38	1	38	9.74674e-11
579	7	23596736	23596935	LOC4343730	LOC_Os07g39390	Os07g0582700, OJ1301_C12.27	proline-rich receptor-like protein kinase PERK2	38	1	38	9.74674e-11
580	7	23596736	23596925	LOC4343730	LOC_Os07g39390	Os07g0582700, OJ1301_C12.27	proline-rich receptor-like protein kinase PERK2	38	1	38	9.74674e-11
581	7	24555531	24555725	LOC4343823	LOC_Os07g41050	Os07g0601600, OJ2013_G04.118	3-oxo-Delta(4,5)-steroid 5-beta-reductase	38	1	38	9.74674e-11
582	7	24555541	24555735	LOC4343823	LOC_Os07g41050	Os07g0601600, OJ2013_G04.118	3-oxo-Delta(4,5)-steroid 5-beta-reductase	38	1	38	9.74674e-11
583	7	26417101	26417290	LOC4344031	LOC_Os07g44210	Os07g0636200, OJ1136_D11.106	SWI/SNF-related matrix-associated actin-dependent regulator of chromatin subfamily A-like protein 1	38	1	38	9.74674e-11
584	7	26417141	26417335	LOC4344031	LOC_Os07g44210	Os07g0636200, OJ1136_D11.106	SWI/SNF-related matrix-associated actin-dependent regulator of chromatin subfamily A-like protein 1	38	1	38	9.74674e-11
585	9	14812636	14812830	LOC4347054	LOC_Os09g24820	Os09g0414600, OsZHD9, P0707C02.7, ZHD9	zinc-finger homeodomain protein 9-like	38	1	38	8.64632e-11
586	10	10412921	10413115	LOC4348376	LOC_Os10g20630	Os10g0346600	vacuolar-sorting receptor 3	38	1	38	9.50298e-11
587	10	17431501	17431775	LOC4348867	LOC_Os10g33230	Os10g0470900	heterogeneous nuclear ribonucleoprotein 1	38	1	38	9.50298e-11
588	10	17431501	17431770	LOC4348867	LOC_Os10g33230	Os10g0470900	heterogeneous nuclear ribonucleoprotein 1	38	1	38	9.50298e-11
590	11	22469056	22469250	LOC4350817	LOC_Os11g37900	Os11g0591200	3-ketoacyl-CoA synthase 20	38	1	38	1.2423e-10
591	11	25153191	25153380	LOC4350981	LOC_Os11g41820	Os11g0636900, U2AF65A	splicing factor U2af large subunit A-like	38	1	38	1.2423e-10
592	11	25153191	25153380	LOC4350981	LOC_Os11g41820	Os11g0636900, U2AF65A	splicing factor U2af large subunit A-like	38	1	38	1.2423e-10
593	11	26461786	26461980	LOC107278409	LOC_Os11g43800	Os11g0659400	pentatricopeptide repeat-containing protein At2g26790, mitochondrial	38	1	38	1.2423e-10
563	2	34500161	34500350	LOC9268909	unannotated	unannotated	uncharacterized LOC9268909	38	1	38	9.51495e-11
564	2	34500181	34500470	LOC9268909	unannotated	unannotated	uncharacterized LOC9268909	38	1	38	9.51495e-11
589	10	19930686	19930880	LOC4349118	unannotated	unannotated	trihelix transcription factor GTL1-like	38	1	38	9.50298e-11
594	1	4528446	4528635	LOC4325654	LOC_Os01g09010	Os01g0185300	acyl transferase 9-like	37	1	37	2.26337e-10
595	1	4528446	4528635	LOC4325654	LOC_Os01g09010	Os01g0185300	acyl transferase 9-like	37	1	37	2.26337e-10
596	1	12365406	12366310	LOC4326996	LOC_Os01g22010	Os01g0323600, SAM2, SAMS2	S-adenosylmethionine synthase 2-like	37	1	37	2.26337e-10
597	1	12365406	12366310	LOC4326996	LOC_Os01g22010	Os01g0323600, SAM2, SAMS2	S-adenosylmethionine synthase 2-like	37	1	37	2.26337e-10
598	1	21995806	21995990	LOC4326304	LOC_Os01g39110	Os01g0572300, B1151A10.2	protein indeterminate-domain 7	37	1	37	2.26337e-10
599	1	21995806	21995990	LOC4326304	LOC_Os01g39110	Os01g0572300, B1151A10.2	protein indeterminate-domain 7	37	1	37	2.26337e-10
600	1	26384746	26384940	LOC9270605	LOC_Os01g46370	Os01g0652300	phospholipase A1-II 4-like	37	1	37	2.26337e-10
601	2	183241	183435	LOC4327999	LOC_Os02g01332	Os02g0103700, OJ1435_F07.31	60S ribosomal protein L9-like	37	1	37	1.79643e-10
602	2	183251	183445	LOC4327999	LOC_Os02g01332	Os02g0103700, OJ1435_F07.31	60S ribosomal protein L9-like	37	1	37	1.79643e-10
603	2	25007471	25007665	LOC4330040	LOC_Os02g41680	Os02g0627100, OsJ_007359, PAL06, ZB8	phenylalanine ammonia-lyase-like	37	1	37	1.79643e-10
604	3	4372486	4372680	LOC4331848	LOC_Os03g08500	Os03g0183300	ethylene-responsive transcription factor ERF073	37	1	37	1.66375e-10
605	3	4372486	4372680	LOC4331848	LOC_Os03g08500	Os03g0183300	ethylene-responsive transcription factor ERF073	37	1	37	1.66375e-10
606	3	20369686	20369880	LOC4333265	LOC_Os03g36730	Os03g0565100, OST3	probable dolichyl-diphosphooligosaccharide--protein glycosyltransferase subunit 3	37	1	37	1.66375e-10
607	3	30481606	30481795	LOC4334069	LOC_Os03g53150	Os03g0742900, IAA1, IAA13, OJ1365_D05.5, OsJ_01g2025	auxin-responsive protein IAA13-like	37	1	37	1.66375e-10
608	3	30481646	30482925	LOC4334069	LOC_Os03g53150	Os03g0742900, IAA1, IAA13, OJ1365_D05.5, OsJ_01g2025	auxin-responsive protein IAA13-like	37	1	37	1.66375e-10
609	3	35039111	35039575	LOC4334689	LOC_Os03g61800	Os03g0833800	probable polygalacturonase	37	1	37	1.66375e-10
610	3	35039476	35039760	LOC4334689	LOC_Os03g61800	Os03g0833800	probable polygalacturonase	37	1	37	1.66375e-10
611	4	30913506	30913700	LOC4336942	LOC_Os04g52040	Os04g0609900	uncharacterized LOC4336942	37	1	37	2.52228e-10
612	4	30913516	30913705	LOC4336942	LOC_Os04g52040	Os04g0609900	uncharacterized LOC4336942	37	1	37	2.52228e-10
613	5	411166	411360	LOC4337571	LOC_Os05g01690	Os05g0107300	uncharacterized LOC4337571	37	1	37	1.97196e-10
614	5	411171	411365	LOC4337571	LOC_Os05g01690	Os05g0107300	uncharacterized LOC4337571	37	1	37	1.97196e-10
615	5	27168591	27168785	LOC4339508	LOC_Os05g46954	Os05g0547700	uncharacterized LOC4339508	37	1	37	1.97196e-10
616	5	27168621	27168815	LOC4339508	LOC_Os05g46954	Os05g0547700	uncharacterized LOC4339508	37	1	37	1.97196e-10
617	6	6601946	6602315	LOC4340554	LOC_Os06g12260	Os06g0227200	uncharacterized LOC4340554	37	1	37	3.27765e-10
618	6	6601946	6602310	LOC4340554	LOC_Os06g12260	Os06g0227200	uncharacterized LOC4340554	37	1	37	3.27765e-10
619	6	28490461	28490645	LOC9268399	LOC_Os06g46970	Os06g0683700	uncharacterized LOC9268399	37	1	37	3.27765e-10
620	6	28490461	28490645	LOC9268399	LOC_Os06g46970	Os06g0683700	uncharacterized LOC9268399	37	1	37	3.27765e-10
621	6	29156931	29157125	LOC4341944	LOC_Os06g48200	Os06g0697000	probable xyloglucan endotransglucosylase/hydrolase protein 25	37	1	37	3.27765e-10
622	6	29156951	29157145	LOC4341944	LOC_Os06g48200	Os06g0697000	probable xyloglucan endotransglucosylase/hydrolase protein 25	37	1	37	3.27765e-10
623	7	5248721	5248915	LOC4342652	LOC_Os07g09870	Os07g0196900, P0417F02.4	F-box protein CPR1	37	1	37	1.77662e-10
626	7	26300061	26300315	LOC4344012	LOC_Os07g43990	Os07g0633600	uncharacterized LOC4344012	37	1	37	1.77662e-10
627	7	26300096	26300415	LOC4344012	LOC_Os07g43990	Os07g0633600	uncharacterized LOC4344012	37	1	37	1.77662e-10
628	8	8328836	8329030	LOC4345019	LOC_Os08g13920	Os08g0237000, OsXRT5, OsXTH8, XRT5, XTH8	xyloglucan endotransglycosylase/hydrolase protein 8-like	37	1	37	2.28681e-10
629	8	10270156	10270350	LOC4345131	LOC_Os08g16790	Os08g0269000, OJ1540_G08.23	probable myosin-binding protein 5	37	1	37	2.28681e-10
630	8	10270206	10270400	LOC4345131	LOC_Os08g16790	Os08g0269000, OJ1540_G08.23	probable myosin-binding protein 5	37	1	37	2.28681e-10
631	8	27132186	27132375	LOC4346196	LOC_Os08g42930	Os08g0542200, OJ1211_G06.31, OJ1521_G02.9	disease resistance protein RGA2	37	1	37	2.28681e-10
632	9	13878776	13878970	LOC4346981	LOC_Os09g23350	Os09g0397300, OJ1655_B12.15	alpha,alpha-trehalose-phosphate synthase [UDP-forming] 6	37	1	37	1.59941e-10
633	9	17109671	17109865	LOC4347251	LOC_Os09g28200	Os09g0455200, HSF22, HSFB4C, OsHsf-22	heat stress transcription factor B-4c-like	37	1	37	1.59941e-10
634	9	17109676	17109865	LOC4347251	LOC_Os09g28200	Os09g0455200, HSF22, HSFB4C, OsHsf-22	heat stress transcription factor B-4c-like	37	1	37	1.59941e-10
635	10	18299606	18299800	LOC4348934	LOC_Os10g34310	Os10g0484300	pentatricopeptide repeat-containing protein At1g09820	37	1	37	1.81566e-10
636	10	18299621	18299815	LOC4348934	LOC_Os10g34310	Os10g0484300	pentatricopeptide repeat-containing protein At1g09820	37	1	37	1.81566e-10
637	11	7012196	7012475	LOC4350138	LOC_Os11g12530	Os11g0232100	receptor protein-tyrosine kinase CEPR2	37	1	37	2.1764e-10
638	11	7012201	7012485	LOC4350138	LOC_Os11g12530	Os11g0232100	receptor protein-tyrosine kinase CEPR2	37	1	37	2.1764e-10
624	7	12566211	12566405	LOC4342989	unannotated	unannotated	uncharacterized LOC4342989	37	1	37	1.77662e-10
625	7	12566216	12566410	LOC4342989	unannotated	unannotated	uncharacterized LOC4342989	37	1	37	1.77662e-10
639	11	12010726	12010910	LOC9271704	unannotated	unannotated	uncharacterized LOC9271704	37	1	37	2.1764e-10
640	2	5630551	5630800	LOC4328647	LOC_Os02g10700	Os02g0200900	EIN3-binding F-box protein 1 (OsEBF2)	73	2	36.5	2.91055e-19	（near 5'UTR）
641	1	38053541	38053735	LOC4325083	LOC_Os01g65550	Os01g0876800, P0471B04.2	RNA-binding protein 24-B	36	1	36	4.32564e-10
642	1	38053651	38053845	LOC4325083	LOC_Os01g65550	Os01g0876800, P0471B04.2	RNA-binding protein 24-B	36	1	36	4.32564e-10
643	2	3144456	3144650	LOC9269689	LOC_Os02g06300	B1103G11.7, EF-4, OsJ_05g443	translation factor GUF1 homolog, chloroplastic-like	36	1	36	3.34964e-10
644	2	3144456	3144650	LOC9269689	LOC_Os02g06300	B1103G11.7, EF-4, OsJ_05g443	translation factor GUF1 homolog, chloroplastic-like	36	1	36	3.34964e-10
646	2	24973736	24973930	LOC4330034	LOC_Os02g41630	Os02g0626100, P0042D01.1, PAL	phenylalanine ammonia-lyase-like	36	1	36	3.34964e-10
647	2	35075381	35075575	LOC4331149	LOC_Os02g57250	Os02g0817600, IAA10, OJ1136_C12.16-1, OJ1136_C12.16-2	auxin-responsive protein IAA10-like	36	1	36	3.34964e-10
648	2	35363506	35363700	LOC4331196	LOC_Os02g57750	Os02g0823300, OJ1136_C04.8	uncharacterized LOC4331196	36	1	36	3.34964e-10
649	3	9633876	9634070	LOC4332446	LOC_Os03g17300	Os03g0281500	receptor-like protein kinase HERK 1	36	1	36	3.14965e-10
650	3	10648001	10648195	LOC4332579	LOC_Os03g19010	Os03g0302000, OsJ_01g0110, OsPEX11-3, PEX11-3	peroxisomal membrane protein 11-3-like	36	1	36	3.14965e-10
651	3	10648001	10648195	LOC4332579	LOC_Os03g19010	Os03g0302000, OsJ_01g0110, OsPEX11-3, PEX11-3	peroxisomal membrane protein 11-3-like	36	1	36	3.14965e-10
652	3	11771906	11772265	LOC4332697	LOC_Os03g20780	Os03g0324200, EIL1, EIL1B, OsEIL1, OsEIL1b	ETHYLENE INSENSITIVE 3-like 1 protein	72	2	36	6.46295e-19
653	3	18406311	18406560	LOC107275612	LOC_Os03g32170	Os03g0436400	3-oxo-Delta(4,5)-steroid 5-beta-reductase	36	1	36	3.14965e-10
654	3	33528321	33528515	LOC4334478	LOC_Os03g58900	Os03g0803600	hydroxyproline O-galactosyltransferase GALT6	36	1	36	3.14965e-10
655	3	33528331	33528525	LOC4334478	LOC_Os03g58900	Os03g0803600	hydroxyproline O-galactosyltransferase GALT6	36	1	36	3.14965e-10
656	4	13771996	13772190	LOC4335428	LOC_Os04g24110	Os04g0305700	UDP-glycosyltransferase 90A1	36	1	36	4.54409e-10
657	4	13772016	13772205	LOC4335428	LOC_Os04g24110	Os04g0305700	UDP-glycosyltransferase 90A1	36	1	36	4.54409e-10
661	5	6165766	6165960	LOC9268269	LOC_Os05g11010	Os05g0199100	NDR1/HIN1-like protein 13	36	1	36	3.73409e-10
663	7	1385436	1386010	LOC107277316	LOC_Os07g03458	Os07g0126301, B1249D05.3, OJ1212_C12.24	pathogenesis-related protein 1	180	5	36	4.88219e-46
664	7	22805736	22805925	LOC107281489	LOC_Os07g38020	unannotated	serine/arginine repetitive matrix protein 1-like	36	1	36	3.32571e-10
665	7	22805736	22805925	LOC107281489	LOC_Os07g38020	unannotated	serine/arginine repetitive matrix protein 1-like	36	1	36	3.32571e-10
666	7	29116411	29116595	LOC4344331	LOC_Os07g48630	Os07g0685700, OJ1200_C08.104, OsEIL2	ETHYLENE INSENSITIVE 3-like 1 protein	36	1	36	3.32571e-10
667	7	29116411	29116595	LOC4344331	LOC_Os07g48630	Os07g0685700, OJ1200_C08.104, OsEIL2	ETHYLENE INSENSITIVE 3-like 1 protein	36	1	36	3.32571e-10
668	8	3430936	3431130	LOC4344709	LOC_Os08g06220	Os08g0158800	uncharacterized LOC4344709	36	1	36	4.20908e-10
669	8	3430951	3431145	LOC4344709	LOC_Os08g06220	Os08g0158800	uncharacterized LOC4344709	36	1	36	4.20908e-10
670	8	3744561	3744750	LOC4344739	LOC_Os08g06640	Os08g0163500, OJ1449_C01.2, OJ9990_A01.119	uncharacterized LOC4344739	36	1	36	4.20908e-10
671	8	3744561	3744750	LOC4344739	LOC_Os08g06640	Os08g0163500, OJ1449_C01.2, OJ9990_A01.119	uncharacterized LOC4344739	36	1	36	4.20908e-10
672	8	25016381	25016575	LOC4345978	LOC_Os08g39550	Os08g0505900, OJ1134_H03.31	DNA damage-repair/toleration protein DRT100	36	1	36	4.20908e-10
673	9	17448476	17448670	LOC4347289	LOC_Os09g28690	Os09g0461500	probable carboxylesterase 2	36	1	36	3.04326e-10
674	9	17448606	17448800	LOC4347289	LOC_Os09g28690	Os09g0461500	probable carboxylesterase 2	36	1	36	3.04326e-10
677	10	21694091	21694280	LOC4349330	LOC_Os10g40520	Os10g0552700	cortical cell-delineating protein	36	1	36	3.31165e-10
678	10	21694181	21694370	LOC4349330	LOC_Os10g40520	Os10g0552700	cortical cell-delineating protein	36	1	36	3.31165e-10
682	11	27760191	27760375	LOC9268890	LOC_Os11g45890	Os11g0686100	spidroin-1	36	1	36	3.71016e-10
645	2	15708761	15708950	LOC107280113	unannotated	unannotated	uncharacterized LOC107280113	36	1	36	3.34964e-10
658	4	15350236	15350560	LOC9269831	unannotated	unannotated	uncharacterized LOC9269831	36	1	36	4.54409e-10
659	4	15350241	15350565	LOC9269831	unannotated	unannotated	uncharacterized LOC9269831	36	1	36	4.54409e-10
660	4	22416116	22416310	LOC4335992	unannotated	unannotated	polyadenylate-binding protein RBP47-like	36	1	36	4.54409e-10
662	6	16702876	16703065	LOC107281156	unannotated	unannotated	uncharacterized LOC107281156	36	1	36	5.80644e-10
675	10	14095101	14095295	LOC9268744	unannotated	unannotated	uncharacterized LOC9268744	36	1	36	3.31165e-10
676	10	14095116	14095310	LOC9268744	unannotated	unannotated	uncharacterized LOC9268744	36	1	36	3.31165e-10
679	11	5350076	5350400	LOC4350024	unannotated	unannotated	uncharacterized LOC4350024	36	1	36	3.71016e-10
680	11	12010726	12010910	LOC9271704	unannotated	unannotated	uncharacterized LOC9271704	36	1	36	3.71016e-10
681	11	12376811	12377055	LOC4333193	unannotated	Os11g0351555	3-oxo-Delta(4,5)-steroid 5-beta-reductase	36	1	36	3.71016e-10
683	12	7409521	7409710	LOC107277618	unannotated	unannotated	uncharacterized LOC107277618	36	1	36	3.45894e-10
684	12	7409536	7409730	LOC107277618	unannotated	unannotated	uncharacterized LOC107277618	36	1	36	3.45894e-10
685	7	1352281	1352855	LOC9270927	LOC_Os07g03368	Os07g0125500, OJ1212_C12.11	pathogenesis-related protein 1	143	4	35.75	9.0791e-37
686	1	1970066	1970260	LOC9270508	LOC_Os01g04430	unannotated	myosin heavy chain IB	35	1	35	7.77934e-10
687	1	1970081	1970275	LOC9270508	LOC_Os01g04430	unannotated	myosin heavy chain IB	35	1	35	7.77934e-10
688	1	3490896	3491205	LOC4325189	LOC_Os01g07376	Os01g0168200, OJ1276_B06.16, OsJ_00524, OsTrx01, OsTrxh4-1	thioredoxin H4-1-like	35	1	35	7.77934e-10
689	1	3490916	3491230	LOC4325189	LOC_Os01g07376	Os01g0168200, OJ1276_B06.16, OsJ_00524, OsTrx01, OsTrxh4-1	thioredoxin H4-1-like	35	1	35	7.77934e-10
690	1	11272361	11272555	LOC4323906	LOC_Os01g19870	Os01g0304300	uncharacterized LOC4323906	35	1	35	7.77934e-10
691	1	11272371	11272565	LOC4323906	LOC_Os01g19870	Os01g0304300	uncharacterized LOC4323906	35	1	35	7.77934e-10
694	1	35085171	35085365	LOC4327614	LOC_Os01g60670	Os01g0821900	probable LRR receptor-like serine/threonine-protein kinase IRK	35	1	35	7.77934e-10
695	1	35085171	35085365	LOC4327614	LOC_Os01g60670	Os01g0821900	probable LRR receptor-like serine/threonine-protein kinase IRK	35	1	35	7.77934e-10
696	1	35516981	35517175	LOC9270054	LOC_Os01g61420	Os01g0830200	uncharacterized LOC9270054	35	1	35	7.77934e-10
697	1	35517101	35517290	LOC9270054	LOC_Os01g61420	Os01g0830200	uncharacterized LOC9270054	35	1	35	7.77934e-10
698	1	40483861	40484755	LOC4327226	LOC_Os01g69990	Os01g0924600	uncharacterized LOC4327226	70	2	35	2.90773e-18
699	2	344531	344725	LOC4328018	LOC_Os02g01590	Os02g0106100, OJ1359_D06.20	sucrose:sucrose 1-fructosyltransferase	35	1	35	6.34838e-10
700	2	344536	344730	LOC4328018	LOC_Os02g01590	Os02g0106100, OJ1359_D06.20	sucrose:sucrose 1-fructosyltransferase	35	1	35	6.34838e-10
701	3	6379451	6379640	LOC4332099	LOC_Os03g12160	Os03g0221700	G-type lectin S-receptor-like serine/threonine-protein kinase At2g19130	35	1	35	5.77223e-10
702	3	6379451	6379640	LOC4332099	LOC_Os03g12160	Os03g0221700	G-type lectin S-receptor-like serine/threonine-protein kinase At2g19130	35	1	35	5.77223e-10
703	3	9068561	9068755	LOC4332389	LOC_Os03g16440	Os03g0271200, OJ1261C08.8, TOC75	protein TOC75, chloroplastic-like	35	1	35	5.77223e-10
704	3	10692811	10693005	LOC4332586	LOC_Os03g19090	Os03g0303100	serine/arginine repetitive matrix protein 2	35	1	35	5.77223e-10
705	3	11613646	11613840	LOC4332677	LOC_Os03g20500	Os03g0321300	F-box protein At5g46170	35	1	35	5.77223e-10
706	3	29528201	29528395	LOC4333966	LOC_Os03g51600	Os03g0726100, TubA	tubulin alpha-1 chain	35	1	35	5.77223e-10
707	3	34446466	34446660	LOC4334598	LOC_Os03g60620	Os03g0821100	heat shock cognate 70 kDa protein 2	35	1	35	5.77223e-10
709	4	18935936	18936130	LOC9268114	LOC_Os04g31620	unannotated	splicing factor-like protein 1	35	1	35	7.82527e-10
710	4	18935941	18936135	LOC9268114	LOC_Os04g31620	unannotated	splicing factor-like protein 1	35	1	35	7.82527e-10
713	4	23832761	23832955	LOC4336153	LOC_Os04g40040	Os04g0476100	copper methylamine oxidase	35	1	35	7.82527e-10
714	4	23832786	23832975	LOC4336153	LOC_Os04g40040	Os04g0476100	copper methylamine oxidase	35	1	35	7.82527e-10
715	4	24998236	24998425	LOC4336306	LOC_Os04g42250	Os04g0500700	hydroxycinnamoyltransferase 1-like	35	1	35	7.82527e-10
716	4	24998256	24998445	LOC4336306	LOC_Os04g42250	Os04g0500700	hydroxycinnamoyltransferase 1-like	35	1	35	7.82527e-10
717	4	30716291	30716490	LOC4336925	LOC_Os04g51809	Os04g0607400	uncharacterized LOC4336925	35	1	35	7.82527e-10
718	5	3070576	3070765	LOC4337839	LOC_Os05g06140	Os05g0153300	uncharacterized LOC4337839	35	1	35	7.01088e-10
719	5	3535366	3535555	LOC4337883	LOC_Os05g06770	Os05g0160200, OsJ_17209, RPS27AB, UBQ6	ubiquitin-40S ribosomal protein S27a-2-like	35	1	35	7.01088e-10
720	5	3535411	3535605	LOC4337883	LOC_Os05g06770	Os05g0160200, OsJ_17209, RPS27AB, UBQ6	ubiquitin-40S ribosomal protein S27a-2-like	35	1	35	7.01088e-10
721	6	28629526	28629720	LOC4341885	LOC_Os06g47220	Os06g0686600	uncharacterized LOC4341885	35	1	35	1.07296e-09
722	6	28629581	28629770	LOC4341885	LOC_Os06g47220	Os06g0686600	uncharacterized LOC4341885	35	1	35	1.07296e-09
723	7	4356061	4356345	LOC4342573	LOC_Os07g08460	Os07g0182400, IAA24, OJ1506_G02.8	auxin-responsive protein IAA24-like	35	1	35	6.1185e-10
724	7	5864746	5864940	LOC4342700	LOC_Os07g10780	Os07g0208600, OJ1136_A05.11, OJ1559_F09.121	remorin 4.1-like	35	1	35	6.1185e-10
725	7	5864756	5864950	LOC4342700	LOC_Os07g10780	Os07g0208600, OJ1136_A05.11, OJ1559_F09.121	remorin 4.1-like	35	1	35	6.1185e-10
728	8	192481	192745	LOC4344430	LOC_Os08g01300	Os08g0103400	protein S-acyltransferase 8	35	1	35	7.40173e-10
729	8	192506	193535	LOC4344430	LOC_Os08g01300	Os08g0103400	protein S-acyltransferase 8	35	1	35	7.40173e-10
730	8	21467226	21467420	LOC4345687	LOC_Os08g34240	Os08g0441100, CIPK6, OsCIPK06	CBL-interacting protein kinase 6-like	35	1	35	7.40173e-10
731	8	21467291	21467485	LOC4345687	LOC_Os08g34240	Os08g0441100, CIPK6, OsCIPK06	CBL-interacting protein kinase 6-like	35	1	35	7.40173e-10
732	8	23712821	23713010	LOC4345846	LOC_Os08g37432	Os08g0480000, OJ1113_A10.30-1, OJ1113_A10.30-2	protein DETOXIFICATION 27	35	1	35	7.40173e-10
733	8	23712821	23713010	LOC4345846	LOC_Os08g37432	Os08g0480000, OJ1113_A10.30-1, OJ1113_A10.30-2	protein DETOXIFICATION 27	35	1	35	7.40173e-10
734	8	27548711	27548905	LOC4346246	LOC_Os08g43550	OJ1479_B11.7	myb-related protein Zm38	35	1	35	7.40173e-10
737	10	14786306	14786495	LOC4348650	LOC_Os10g28420	Os10g0420200	protein IQ-DOMAIN 14	35	1	35	6.07432e-10
738	10	14786306	14786495	LOC4348650	LOC_Os10g28420	Os10g0420200	protein IQ-DOMAIN 14	35	1	35	6.07432e-10
739	10	17570356	17570540	LOC4348874	LOC_Os10g33370	Os10g0472900	3-ketoacyl-CoA synthase 12	35	1	35	6.07432e-10
740	10	17570356	17570540	LOC4348874	LOC_Os10g33370	Os10g0472900	3-ketoacyl-CoA synthase 12	35	1	35	6.07432e-10
741	11	17131286	17131480	LOC9269250	LOC_Os11g29520	Os11g0485900	disease resistance protein RGA2	35	1	35	6.79575e-10
742	11	17131296	17131490	LOC9269250	LOC_Os11g29520	Os11g0485900	disease resistance protein RGA2	35	1	35	6.79575e-10
743	11	23196466	23196660	LOC4350870	LOC_Os11g38980	Os11g0602800	F-box/kelch-repeat protein SKIP11	35	1	35	6.79575e-10
744	11	23196536	23196725	LOC4350870	LOC_Os11g38980	Os11g0602800	F-box/kelch-repeat protein SKIP11	35	1	35	6.79575e-10
745	12	10281561	10281755	LOC9269482	LOC_Os12g17900	Os12g0277400	U-box domain-containing protein 44	35	1	35	6.53969e-10
746	12	10281561	10281755	LOC9269482	LOC_Os12g17900	Os12g0277400	U-box domain-containing protein 44	35	1	35	6.53969e-10
692	1	15010086	15010280	LOC9270146	unannotated	Os01g0367300, B1329D01.5, P0560B06.2, P0784G04.6	serine/arginine repetitive matrix protein 5	35	1	35	7.77934e-10
693	1	15010126	15010315	LOC9270146	unannotated	Os01g0367300, B1329D01.5, P0560B06.2, P0784G04.6	serine/arginine repetitive matrix protein 5	35	1	35	7.77934e-10
708	4	7959576	7959765	LOC9270674	unannotated	unannotated	uncharacterized LOC9270674	35	1	35	7.82527e-10
711	4	21362996	21363190	LOC9270732	unannotated	Os04g0430800, OsTrx11, OsTrxm3	thioredoxin M3, chloroplastic-like	35	1	35	7.82527e-10
712	4	21362996	21363190	LOC9270732	unannotated	Os04g0430800, OsTrx11, OsTrxm3	thioredoxin M3, chloroplastic-like	35	1	35	7.82527e-10
726	7	18358131	18358325	LOC107281778	unannotated	unannotated	uncharacterized LOC107281778	35	1	35	6.1185e-10
727	7	18358156	18358345	LOC107281778	unannotated	unannotated	uncharacterized LOC107281778	35	1	35	6.1185e-10
735	8	28404891	28405085	LOC4346363	unannotated	Os08g0567200	RNA-binding protein 42	35	1	35	7.40173e-10
736	8	28404941	28405130	LOC4346363	unannotated	Os08g0567200	RNA-binding protein 42	35	1	35	7.40173e-10
747	2	13471421	13471715	LOC9270817	LOC_Os02g22580	OJ1116_E03.18	uncharacterized LOC9270817	69	2	34.5	3.93397e-18
748	2	13471441	13471715	LOC9270817	LOC_Os02g22580	OJ1116_E03.18	uncharacterized LOC9270817	69	2	34.5	3.93397e-18
749	5	27778796	27779065	LOC4339583	LOC_Os05g48450	Os05g0558400	branched-chain-amino-acid aminotransferase 5, chloroplastic	69	2	34.5	3.87075e-18
750	1	1835376	1835570	LOC4325802	LOC_Os01g04160	Os01g0133100	uncharacterized LOC4325802	34	1	34	1.42949e-09
751	1	8546246	8546745	LOC4327719	LOC_Os01g15270	Os01g0256500	protein SENESCENCE-ASSOCIATED GENE 21, mitochondrial	102	3	34	2.99745e-26
752	1	22169801	22170080	LOC4326316	LOC_Os01g39380	Os01g0575500	DENN domain and WD repeat-containing protein SCD1	34	1	34	1.42949e-09
753	1	22169806	22170085	LOC4326316	LOC_Os01g39380	Os01g0575500	DENN domain and WD repeat-containing protein SCD1	34	1	34	1.42949e-09
754	1	28080516	28080710	LOC4324395	LOC_Os01g48930	Os01g0681600	replication stress response regulator SDE2	34	1	34	1.42949e-09
755	1	28080521	28080710	LOC4324395	LOC_Os01g48930	Os01g0681600	replication stress response regulator SDE2	34	1	34	1.42949e-09
756	1	30258846	30259140	LOC4324727	LOC_Os01g52640	Os01g0725800	protein SPA1-RELATED 4	34	1	34	1.42949e-09
757	1	30258971	30259165	LOC4324727	LOC_Os01g52640	Os01g0725800	protein SPA1-RELATED 4	34	1	34	1.42949e-09
758	2	344221	344415	LOC4328018	LOC_Os02g01590	Os02g0106100, OJ1359_D06.20	sucrose:sucrose 1-fructosyltransferase	34	1	34	1.18931e-09
759	2	6057201	6057385	LOC4328685	LOC_Os02g11740	Os02g0208100, OJ1003_F05.23, OJ1006_A02.6	plastidic ATP/ADP-transporter	34	1	34	1.18931e-09
760	2	6057201	6057385	LOC4328685	LOC_Os02g11740	Os02g0208100, OJ1003_F05.23, OJ1006_A02.6	plastidic ATP/ADP-transporter	34	1	34	1.18931e-09
761	2	35554271	35554590	LOC4331222	LOC_Os02g58090	Os02g0827300	splicing factor 3B subunit 2	34	1	34	1.18931e-09
762	3	493386	493580	LOC4331336	LOC_Os03g01800	Os03g0108300	probable xyloglucan endotransglucosylase/hydrolase protein 32	34	1	34	1.06305e-09
763	3	493471	493755	LOC4331336	LOC_Os03g01800	Os03g0108300	probable xyloglucan endotransglucosylase/hydrolase protein 32	34	1	34	1.06305e-09
764	3	753911	754105	LOC4331378	LOC_Os03g02240	Os03g0113500	trihelix transcription factor GTL1	34	1	34	1.06305e-09
765	3	753981	754175	LOC4331378	LOC_Os03g02240	Os03g0113500	trihelix transcription factor GTL1	34	1	34	1.06305e-09
766	3	3130246	3130440	LOC4331683	LOC_Os03g06240	Os03g0158500	uncharacterized LOC4331683	34	1	34	1.06305e-09
767	3	3130266	3130480	LOC4331683	LOC_Os03g06240	Os03g0158500	uncharacterized LOC4331683	34	1	34	1.06305e-09
768	3	3406376	3406570	LOC4331714	LOC_Os03g06700	Os03g0162650	3-ketoacyl-CoA synthase 11	34	1	34	1.06305e-09
769	3	3406386	3406580	LOC4331714	LOC_Os03g06700	Os03g0162650	3-ketoacyl-CoA synthase 11	34	1	34	1.06305e-09
770	3	9633876	9634070	LOC4332446	LOC_Os03g17300	Os03g0281500	receptor-like protein kinase HERK 1	34	1	34	1.06305e-09
771	3	10585246	10585440	LOC4332572	LOC_Os03g18890	Os03g0300900	probable galacturonosyltransferase-like 7	34	1	34	1.06305e-09
772	3	10585291	10585485	LOC4332572	LOC_Os03g18890	Os03g0300900	probable galacturonosyltransferase-like 7	34	1	34	1.06305e-09
773	3	17217196	17217385	LOC107276264	LOC_Os03g30160	unannotated	F-box/kelch-repeat protein At5g26960-like	34	1	34	1.06305e-09
774	3	28244891	28245085	LOC4333841	LOC_Os03g49600	Os03g0703000, BGLU1, BGLU7, Os3bglu7	beta-glucosidase 7-like	34	1	34	1.06305e-09
777	4	20046271	20046465	LOC9267281	LOC_Os04g33110	Os04g0403900	uncharacterized LOC9267281	34	1	34	1.32449e-09
778	4	20046276	20046465	LOC9267281	LOC_Os04g33110	Os04g0403900	uncharacterized LOC9267281	34	1	34	1.32449e-09
780	4	22941966	22942160	LOC4336045	LOC_Os04g38610	Os04g0459600	ran guanine nucleotide release factor	34	1	34	1.32449e-09
781	4	22941976	22942170	LOC4336045	LOC_Os04g38610	Os04g0459600	ran guanine nucleotide release factor	34	1	34	1.32449e-09
782	4	33118966	33119160	LOC4337222	LOC_Os04g55640	Os04g0649900	protein IRX15-LIKE	34	1	34	1.32449e-09
783	5	318721	318915	LOC4337561	LOC_Os05g01540	Os05g0105900	serine/arginine-rich splicing factor SR45	34	1	34	1.2597e-09
784	5	318741	318935	LOC4337561	LOC_Os05g01540	Os05g0105900	serine/arginine-rich splicing factor SR45	34	1	34	1.2597e-09
785	5	956081	956365	LOC4337632	LOC_Os05g02690	Os05g0118000	protein SENSITIVITY TO RED LIGHT REDUCED 1	34	1	34	1.2597e-09
786	5	1508206	1508395	LOC9268524	LOC_Os05g03550	Os05g0126300, Os05g0126400	uncharacterized LOC9268524	34	1	34	1.2597e-09
787	5	1508231	1508425	LOC9268524	LOC_Os05g03550	Os05g0126300, Os05g0126400	uncharacterized LOC9268524	34	1	34	1.2597e-09
788	5	22649661	22650045	LOC4339021	LOC_Os05g38630	Os05g0461300	ras-related protein RABE1c	34	1	34	1.2597e-09
789	5	22649786	22650220	LOC4339021	LOC_Os05g38630	Os05g0461300	ras-related protein RABE1c	34	1	34	1.2597e-09
790	5	28827081	28827265	LOC4339711	LOC_Os05g50290	Os05g0579100	probable DNA-3-methyladenine glycosylase 2	34	1	34	1.2597e-09
791	6	5838036	5838230	LOC4340478	LOC_Os06g11135	Os06g0214850	alternative NAD(P)H-ubiquinone oxidoreductase C1, chloroplastic/mitochondrial	34	1	34	1.9318e-09
792	6	13724931	13725125	LOC9267698	LOC_Os06g23530	Os06g0343100	probable pre-mRNA-splicing factor ATP-dependent RNA helicase DEAH5	34	1	34	1.9318e-09
793	6	13724936	13725130	LOC9267698	LOC_Os06g23530	Os06g0343100	probable pre-mRNA-splicing factor ATP-dependent RNA helicase DEAH5	34	1	34	1.9318e-09
794	6	20941461	20943085	LOC4341270	LOC_Os06g35900	Os06g0552300, BZR3, OsBZR3, P0427B07.9	protein BZR1 homolog 3-like	34	1	34	1.9318e-09
795	6	26235746	26235940	LOC4341641	LOC_Os06g43620	Os06g0643700, ADIPOR1, P0017B12.2	heptahelical transmembrane protein ADIPOR1-like	34	1	34	1.9318e-09
796	7	5892396	5892590	LOC4342703	LOC_Os07g10840	Os07g0209100, OJ1136_A05.22	probable galactinol--sucrose galactosyltransferase 2	34	1	34	1.12034e-09
797	7	5892416	5892610	LOC4342703	LOC_Os07g10840	Os07g0209100, OJ1136_A05.22	probable galactinol--sucrose galactosyltransferase 2	34	1	34	1.12034e-09
798	7	24275871	24276065	LOC4343793	LOC_Os07g40510	Os07g0596300, BUI1, FH5, OsFH5	formin-like protein 5	34	1	34	1.12034e-09
799	7	28711271	28711465	LOC4344285	LOC_Os07g48090	Os07g0678300, CIPK29, OJ1409_C08.10, OsCIPK29, OsJ_02g4572	CBL-interacting protein kinase 29-like	34	1	34	1.12034e-09
800	8	22550026	22550220	LOC4345762	LOC_Os08g35740	Os08g0459600, OPR13, OPR7, OsJ_27573, OsOPR7, P0690E03.3	12-oxophytodienoate reductase 7-like	34	1	34	1.34665e-09
801	8	22550026	22550220	LOC4345762	LOC_Os08g35740	Os08g0459600, OPR13, OPR7, OsJ_27573, OsOPR7, P0690E03.3	12-oxophytodienoate reductase 7-like	34	1	34	1.34665e-09
802	8	27973191	27973470	LOC4346314	LOC_Os08g44480	Os08g0559200	40S ribosomal protein S25-2	34	1	34	1.34665e-09
803	8	28355761	28355955	LOC4346356	LOC_Os08g45170	Os08g0566100	uncharacterized LOC4346356	34	1	34	1.34665e-09
804	8	28355761	28355955	LOC4346356	LOC_Os08g45170	Os08g0566100	uncharacterized LOC4346356	34	1	34	1.34665e-09
805	9	10862456	10862650	LOC4346805	LOC_Os09g17760	Os09g0346700	protein unc-13 homolog	34	1	34	1.09264e-09
806	9	10862456	10862650	LOC4346805	LOC_Os09g17760	Os09g0346700	protein unc-13 homolog	34	1	34	1.09264e-09
807	9	15010561	15010755	LOC4347071	LOC_Os09g25090	Os09g0418000, CIPK16, OsCIPK16	CBL-interacting protein kinase 16-like	34	1	34	1.09264e-09
808	9	15010561	15010755	LOC4347071	LOC_Os09g25090	Os09g0418000, CIPK16, OsCIPK16	CBL-interacting protein kinase 16-like	34	1	34	1.09264e-09
809	10	656246	656440	LOC4347962	LOC_Os10g02040	Os10g0109300	peroxidase A2	34	1	34	1.15019e-09
810	12	1550546	1550740	LOC4351417	LOC_Os12g03800	Os12g0132000	gametogenetin	34	1	34	1.15893e-09
811	12	2418171	2418365	LOC4351505	LOC_Os12g05360	Os12g0149000	uncharacterized LOC4351505	34	1	34	1.15893e-09
812	12	2418171	2418365	LOC4351505	LOC_Os12g05360	Os12g0149000	uncharacterized LOC4351505	34	1	34	1.15893e-09
813	12	15333071	15333435	LOC4352160	LOC_Os12g26290	Os12g0448900	alpha-dioxygenase 1	34	1	34	1.15893e-09
814	12	15333076	15333440	LOC4352160	LOC_Os12g26290	Os12g0448900	alpha-dioxygenase 1	34	1	34	1.15893e-09
815	12	22604826	22605015	LOC107276048	LOC_Os12g36890	Os12g0555600, CSLD4, OsCslD4, OsJ_03g5046	cellulose synthase-like protein D4	34	1	34	1.15893e-09
775	4	8518646	8518930	LOC4335216	unannotated	unannotated	circumsporozoite protein	34	1	34	1.32449e-09
776	4	8518661	8518940	LOC4335216	unannotated	unannotated	circumsporozoite protein	34	1	34	1.32449e-09
779	4	22416121	22416315	LOC4335992	unannotated	unannotated	polyadenylate-binding protein RBP47-like	34	1	34	1.32449e-09
816	3	30317121	30317320	LOC4334049	LOC_Os03g52860	Os03g0738600, LOX1.1	linoleate 9S-lipoxygenase 2-like	67	2	33.5	1.56917e-17
817	3	30317161	30317425	LOC4334049	LOC_Os03g52860	Os03g0738600, LOX1.1	linoleate 9S-lipoxygenase 2-like	67	2	33.5	1.56917e-17
818	1	24693471	24693735	LOC4326620	LOC_Os01g43220	Os01g0619800	chitinase domain-containing protein 1	33	1	33	2.69101e-09
819	1	24693506	24693770	LOC4326620	LOC_Os01g43220	Os01g0619800	chitinase domain-containing protein 1	33	1	33	2.69101e-09
820	1	32792251	32792445	LOC4327887	LOC_Os01g56810	Os01g0775400, CKX5, OsCKX5, P0413G02.1	cytokinin dehydrogenase 5-like	33	1	33	2.69101e-09
821	1	32792281	32792475	LOC4327887	LOC_Os01g56810	Os01g0775400, CKX5, OsCKX5, P0413G02.1	cytokinin dehydrogenase 5-like	33	1	33	2.69101e-09
823	1	40483861	40484780	LOC4327226	LOC_Os01g69990	Os01g0924600	uncharacterized LOC4327226	66	2	33	4.16569e-17
824	2	19331826	19332015	LOC4329527	LOC_Os02g32610	Os02g0527600, P0475F05.7	serine/threonine-protein kinase CTR1	33	1	33	2.24689e-09
825	2	19331831	19332025	LOC4329527	LOC_Os02g32610	Os02g0527600, P0475F05.7	serine/threonine-protein kinase CTR1	33	1	33	2.24689e-09
826	2	30885086	30885275	LOC4330671	LOC_Os02g50570	Os02g0739100, FH16, OsFH16, OsJ_008039	formin-like protein 16	33	1	33	2.24689e-09
827	3	4267216	4270420	LOC4331836	LOC_Os03g08360	Os03g0181500	3-ketoacyl-CoA synthase 10	66	2	33	2.9543e-17
828	3	6235011	6237080	LOC4332079	LOC_Os03g11900	Os03g0218400, MST4	sugar transport protein MST4-like	33	1	33	2.02503e-09
829	3	11522716	11522910	LOC4332664	LOC_Os03g20370	Os03g0319300	calmodulin	33	1	33	2.02503e-09
830	3	18326691	18326885	LOC4333187	LOC_Os03g32050	Os03g0434800	peroxidase 2-like	33	1	33	2.02503e-09
831	3	18326691	18326885	LOC4333187	LOC_Os03g32050	Os03g0434800	peroxidase 2-like	33	1	33	2.02503e-09
832	3	22000746	22000970	LOC4333359	LOC_Os03g39610	Os03g0592500, LHCP, OsJ_01g1145, RCABP89	chlorophyll a-b binding protein, chloroplastic-like	66	2	33	2.9543e-17
833	4	9368486	9368955	LOC4335295	LOC_Os04g17100	Os04g0244800	heavy metal-associated isoprenylated plant protein 27	33	1	33	2.47837e-09
834	4	27001931	27002125	LOC4336532	LOC_Os04g45650	Os04g0539500	GATA transcription factor 6	33	1	33	2.47837e-09
835	4	27001936	27002130	LOC4336532	LOC_Os04g45650	Os04g0539500	GATA transcription factor 6	33	1	33	2.47837e-09
836	4	34318661	34318855	LOC4337365	LOC_Os04g57640	Os04g0672200	uncharacterized LOC4337365	33	1	33	2.47837e-09
837	4	34318701	34318895	LOC4337365	LOC_Os04g57640	Os04g0672200	uncharacterized LOC4337365	33	1	33	2.47837e-09
838	5	643061	643255	LOC4337598	LOC_Os05g02130	Os05g0112000, OsJ_16866, XB3	E3 ubiquitin-protein ligase XB3-like	33	1	33	2.28115e-09
839	5	7127461	7127655	LOC4338111	LOC_Os05g12380	Os05g0214900	protein trichome birefringence-like 26	33	1	33	2.28115e-09
840	5	24327201	24327395	LOC4339196	LOC_Os05g41540	Os05g0495200	basic leucine zipper 23	33	1	33	2.28115e-09
843	5	29043101	29043470	LOC4339743	LOC_Os05g50660	Os05g0583500	uncharacterized LOC4339743	33	1	33	2.28115e-09
844	5	29043386	29043580	LOC4339743	LOC_Os05g50660	Os05g0583500	uncharacterized LOC4339743	33	1	33	2.28115e-09
845	6	232131	232325	LOC4339846	LOC_Os06g01390	Os06g0103500	peroxisomal acyl-coenzyme A oxidase 1	33	1	33	3.41198e-09
846	6	232136	232330	LOC4339846	LOC_Os06g01390	Os06g0103500	peroxisomal acyl-coenzyme A oxidase 1	33	1	33	3.41198e-09
847	6	2781156	2781350	LOC9272469	LOC_Os06g06050	Os06g0154200, D3	F-box/LRR-repeat MAX2 homolog	33	1	33	3.41198e-09
848	6	10014406	10014600	LOC4340766	LOC_Os06g17290	Os06g0283400	phosphatidylinositol 4-kinase gamma 5	33	1	33	3.41198e-09
849	6	20491086	20491280	LOC4341236	LOC_Os06g35160	Os06g0543400, CIPK25, OsCIPK25, P0007G12.2	CBL-interacting protein kinase 25-like	33	1	33	3.41198e-09
850	6	28680326	28680590	LOC4341892	LOC_Os06g47310	Os06g0687600, P0661G04.2	protein IRX15-LIKE	33	1	33	3.41198e-09
851	6	28680371	28680630	LOC4341892	LOC_Os06g47310	Os06g0687600, P0661G04.2	protein IRX15-LIKE	33	1	33	3.41198e-09
852	7	2177041	2177235	LOC4342376	LOC_Os07g04930	Os07g0142100, OJ1351_C05.121	protein PELPK1	33	1	33	1.94616e-09
853	7	2177046	2177240	LOC4342376	LOC_Os07g04930	Os07g0142100, OJ1351_C05.121	protein PELPK1	33	1	33	1.94616e-09
854	7	3575101	3575295	LOC9270807	LOC_Os07g07220	Os07g0166600, OJ1641_C04.120	small nuclear ribonucleoprotein-associated protein N	33	1	33	1.94616e-09
855	7	4306766	4306960	LOC9268726	LOC_Os07g08390	Os07g0181500, OJ1014_E09.37	uncharacterized LOC9268726	33	1	33	1.94616e-09
856	7	4306791	4306985	LOC9268726	LOC_Os07g08390	Os07g0181500, OJ1014_E09.37	uncharacterized LOC9268726	33	1	33	1.94616e-09
857	7	4500296	4500490	LOC4342585	LOC_Os07g08750	Os07g0185000, OJ1046_F10.129-1, OsWNK3, WNK3	probable serine/threonine-protein kinase WNK3	33	1	33	1.94616e-09
858	7	4500341	4500535	LOC4342585	LOC_Os07g08750	Os07g0185000, OJ1046_F10.129-1, OsWNK3, WNK3	probable serine/threonine-protein kinase WNK3	33	1	33	1.94616e-09
859	7	10158671	10158865	LOC4342906	LOC_Os07g17230	Os07g0273700, B1029H08.2	uncharacterized LOC4342906	33	1	33	1.94616e-09
860	7	14579456	14579650	LOC9268481	LOC_Os07g25460	Os07g0436100	ankyrin repeat domain-containing protein 13B	33	1	33	1.94616e-09
861	7	14579456	14579650	LOC9268481	LOC_Os07g25460	Os07g0436100	ankyrin repeat domain-containing protein 13B	33	1	33	1.94616e-09
862	7	22930936	22932295	LOC4343653	LOC_Os07g38240	Os07g0569700, OJ1019_E02.22, OsSAP16, SAP16	zinc finger AN1 and C2H2 domain-containing stress-associated protein 16-like	33	1	33	1.94616e-09
863	7	22930936	22932295	LOC4343653	LOC_Os07g38240	Os07g0569700, OJ1019_E02.22, OsSAP16, SAP16	zinc finger AN1 and C2H2 domain-containing stress-associated protein 16-like	33	1	33	1.94616e-09
864	7	23202886	23203080	LOC4343689	LOC_Os07g38630	Os07g0573900, OJ1562_B11.103, OJ1699_E05.24	arabinogalactan protein 13	33	1	33	1.94616e-09
865	7	26501526	26501720	LOC4344040	LOC_Os07g44350	Os07g0637400, NPSN13, OJ1136_D11.130	novel plant SNARE 13	33	1	33	1.94616e-09
866	7	26501546	26501740	LOC4344040	LOC_Os07g44350	Os07g0637400, NPSN13, OJ1136_D11.130	novel plant SNARE 13	33	1	33	1.94616e-09
867	8	3928941	3929365	LOC4344750	LOC_Os08g07010	Os08g0167000, OJ1449_C01.55, P0462E11.2	ABC transporter G family member 14	33	1	33	2.5716e-09
868	8	3928981	3929400	LOC4344750	LOC_Os08g07010	Os08g0167000, OJ1449_C01.55, P0462E11.2	ABC transporter G family member 14	33	1	33	2.5716e-09
869	9	15494021	15494210	LOC4347115	LOC_Os09g25850	Os09g0426800, OJ1299_A11.27	protein ECERIFERUM 3	33	1	33	1.99794e-09
870	9	15494021	15494210	LOC4347115	LOC_Os09g25850	Os09g0426800, OJ1299_A11.27	protein ECERIFERUM 3	33	1	33	1.99794e-09
871	9	16358076	16358270	LOC4347174	LOC_Os09g26920	Os09g0441000, OJ1344_B01.33	subtilisin-like protease SBT1.8	33	1	33	1.99794e-09
872	9	16358096	16358290	LOC4347174	LOC_Os09g26920	Os09g0441000, OJ1344_B01.33	subtilisin-like protease SBT1.8	33	1	33	1.99794e-09
873	9	21503006	21503200	LOC4347750	LOC_Os09g37230	Os09g0544400, P0705E11.8	mucin-5AC	33	1	33	1.99794e-09
874	9	21503081	21503270	LOC4347750	LOC_Os09g37230	Os09g0544400, P0705E11.8	mucin-5AC	33	1	33	1.99794e-09
875	10	20022811	20023005	LOC4349125	LOC_Os10g37400	unannotated	uncharacterized LOC4349125	33	1	33	2.23979e-09
876	11	7661851	7662045	LOC4350176	LOC_Os11g13890	Os11g0242800	chlorophyll a-b binding protein CP26, chloroplastic	33	1	33	2.38844e-09
877	12	19182276	19182470	LOC4352286	LOC_Os12g31860	Os12g0503000	ureide permease 2	33	1	33	2.14992e-09
878	12	19182316	19182510	LOC4352286	LOC_Os12g31860	Os12g0503000	ureide permease 2	33	1	33	2.14992e-09
822	1	36103861	36104055	LOC4327395	unannotated	Os01g0841100	fasciclin-like arabinogalactan protein 4	33	1	33	2.69101e-09
841	5	27676521	27676710	LOC9269693	unannotated	Os05g0556600	serine/arginine repetitive matrix protein 2-like	33	1	33	2.28115e-09
842	5	27676521	27676710	LOC9269693	unannotated	Os05g0556600	serine/arginine repetitive matrix protein 2-like	33	1	33	2.28115e-09
879	2	13606996	13607220	LOC9269366	LOC_Os02g22810	Os02g0332800	SH3 domain-containing protein C23A1.17	65	2	32.5	5.33186e-17
880	1	270591	270780	LOC4326298	LOC_Os01g01520	Os01g0104900	fatty alcohol:caffeoyl-CoA acyltransferase	32	1	32	5.07488e-09
881	1	3113556	3113875	LOC4324062	LOC_Os01g06600	Os01g0159400	acyl-coenzyme A oxidase 4, peroxisomal	32	1	32	5.07488e-09
882	1	27834116	27835205	LOC4325520	LOC_Os01g48530	Os01g0676900, B1144G04.4, OJ1117_G01.27	protein SPEAR3	32	1	32	5.07488e-09
883	1	34616256	34616450	LOC4327594	LOC_Os01g59850	Os01g0813900, ziga1	uncharacterized LOC4327594	32	1	32	5.07488e-09
884	1	34616276	34616470	LOC4327594	LOC_Os01g59850	Os01g0813900, ziga1	uncharacterized LOC4327594	32	1	32	5.07488e-09
885	1	35416831	35417025	LOC4327526	LOC_Os01g61200	Os01g0827700, B1088C09.9	GDSL esterase/lipase At1g58430	32	1	32	5.07488e-09
886	1	35416846	35417035	LOC4327526	LOC_Os01g61200	Os01g0827700, B1088C09.9	GDSL esterase/lipase At1g58430	32	1	32	5.07488e-09
887	2	3458236	3458420	LOC107277712	LOC_Os02g06850	Os02g0164400, OJ1661_C12.18	uncharacterized LOC107277712	32	1	32	3.92773e-09
888	2	3458236	3458420	LOC107277712	LOC_Os02g06850	Os02g0164400, OJ1661_C12.18	uncharacterized LOC107277712	32	1	32	3.92773e-09
889	2	4708696	4709030	LOC4328527	LOC_Os02g09170	Os02g0184400, OJ1572_F02.13, OsJ_05g652, OsSPS2F, SPS2	probable sucrose-phosphate synthase 2	32	1	32	3.92773e-09
890	2	4708706	4709040	LOC4328527	LOC_Os02g09170	Os02g0184400, OJ1572_F02.13, OsJ_05g652, OsSPS2F, SPS2	probable sucrose-phosphate synthase 2	32	1	32	3.92773e-09
891	2	8092676	8092870	LOC4328853	LOC_Os02g14680	Os02g0243300	UDP-glycosyltransferase 72B1	32	1	32	3.92773e-09
892	2	8092676	8092870	LOC4328853	LOC_Os02g14680	Os02g0243300	UDP-glycosyltransferase 72B1	32	1	32	3.92773e-09
893	2	11592421	11592615	LOC4329093	LOC_Os02g19820	Os02g0301100, OsJ_06g370, OsSWEET4, SWEET4	bidirectional sugar transporter SWEET4-like	32	1	32	3.92773e-09
894	2	11592426	11592615	LOC4329093	LOC_Os02g19820	Os02g0301100, OsJ_06g370, OsSWEET4, SWEET4	bidirectional sugar transporter SWEET4-like	32	1	32	3.92773e-09
895	2	13145096	13145270	LOC4329190	LOC_Os02g22090	Os02g0326600	ARF guanine-nucleotide exchange factor GNOM	32	1	32	3.92773e-09
896	2	13145096	13145270	LOC4329190	LOC_Os02g22090	Os02g0326600	ARF guanine-nucleotide exchange factor GNOM	32	1	32	3.92773e-09
897	2	26028441	26028630	LOC4330144	LOC_Os02g43170	Os02g0646200	B-box zinc finger protein 20	32	1	32	3.92773e-09
898	2	26028441	26028630	LOC4330144	LOC_Os02g43170	Os02g0646200	B-box zinc finger protein 20	32	1	32	3.92773e-09
899	2	31291356	31291550	LOC4330717	LOC_Os02g51140	Os02g0745600, OJ1118_G04.22	uncharacterized LOC4330717	32	1	32	3.92773e-09
900	2	31291406	31291595	LOC4330717	LOC_Os02g51140	Os02g0745600, OJ1118_G04.22	uncharacterized LOC4330717	32	1	32	3.92773e-09
901	2	35586136	35586330	LOC107276217	LOC_Os02g58150	Os02g0828200, Os02g0828400	uncharacterized LOC107276217	32	1	32	3.92773e-09
902	2	35586146	35586340	LOC107276217	LOC_Os02g58150	Os02g0828200, Os02g0828400	uncharacterized LOC107276217	32	1	32	3.92773e-09
903	2	35666896	35667155	LOC4331239	LOC_Os02g58260	OJ1124_D06.11-2	uncharacterized LOC4331239	32	1	32	3.92773e-09
904	2	35666901	35667160	LOC4331239	LOC_Os02g58260	OJ1124_D06.11-2	uncharacterized LOC4331239	32	1	32	3.92773e-09
907	3	8440381	8441700	LOC9268957	LOC_Os03g15430	Os03g0260100	putative metallophosphoesterase At3g03305	32	1	32	3.68292e-09
908	3	9248616	9248905	LOC4332403	LOC_Os03g16700	Os03g0274300	telomere repeat-binding protein 5	32	1	32	3.68292e-09
909	3	9248616	9248905	LOC4332403	LOC_Os03g16700	Os03g0274300	telomere repeat-binding protein 5	32	1	32	3.68292e-09
910	3	9436866	9437265	LOC4332424	LOC_Os03g16980	Os03g0278000, UXS-3	UDP-glucuronic acid decarboxylase 6	32	1	32	3.68292e-09
911	3	9480416	9480550	LOC9267832	LOC_Os03g17050	Os03g0278700	uncharacterized LOC9267832	32	1	32	3.68292e-09
912	3	11020676	11020870	LOC4332623	LOC_Os03g19590	Os03g0309200, PHYB1, PhyB	phytochrome B-like	32	1	32	3.68292e-09
913	3	11020686	11020875	LOC4332623	LOC_Os03g19590	Os03g0309200, PHYB1, PhyB	phytochrome B-like	32	1	32	3.68292e-09
914	3	17217201	17217395	LOC107276264	LOC_Os03g30160	unannotated	F-box/kelch-repeat protein At5g26960-like	32	1	32	3.68292e-09
915	3	21521621	21521810	LOC107277248	LOC_Os03g38745	Os03g0584050	leucine-rich repeat extensin-like protein 3	32	1	32	3.68292e-09
916	3	24212546	24212740	LOC4333512	LOC_Os03g43410	Os03g0633800, IAA12	auxin-responsive protein IAA12-like	32	1	32	3.68292e-09
917	3	24212616	24212810	LOC4333512	LOC_Os03g43410	Os03g0633800, IAA12	auxin-responsive protein IAA12-like	32	1	32	3.68292e-09
918	3	32142331	32142525	LOC4334284	LOC_Os03g56380	Os03g0775200	probable methyltransferase PMT28	32	1	32	3.68292e-09
919	3	36244376	36244650	LOC4334853	LOC_Os03g64140	Os03g0858700	uncharacterized LOC4334853	32	1	32	3.68292e-09
920	3	36244396	36244665	LOC4334853	LOC_Os03g64140	Os03g0858700	uncharacterized LOC4334853	32	1	32	3.68292e-09
921	4	9368261	9368450	LOC4335295	LOC_Os04g17100	Os04g0244800	heavy metal-associated isoprenylated plant protein 27	32	1	32	4.64845e-09
922	4	22306211	22306405	LOC9267158	LOC_Os04g37430	Os04g0447100, LOX6	putative lipoxygenase 5	32	1	32	4.64845e-09
923	4	24461516	24461710	LOC4336235	LOC_Os04g41229	Os04g0489600	transcription factor bHLH129	32	1	32	4.64845e-09
924	4	33703431	33703625	LOC4337281	LOC_Os04g56510	Os04g0660200, 24K23.22	probable serine/threonine-protein kinase abkC	32	1	32	4.64845e-09
925	5	837101	837290	LOC4337615	LOC_Os05g02450	Os05g0115100	uncharacterized LOC4337615	32	1	32	4.15775e-09
926	5	956161	956265	LOC4337632	LOC_Os05g02690	Os05g0118000	protein SENSITIVITY TO RED LIGHT REDUCED 1	32	1	32	4.15775e-09
927	5	6825291	6825485	LOC4338093	LOC_Os05g11950	Os05g0210100	GDSL esterase/lipase At1g28580	32	1	32	4.15775e-09
928	5	7127481	7127670	LOC4338111	LOC_Os05g12380	Os05g0214900	protein trichome birefringence-like 26	32	1	32	4.15775e-09
930	5	16151141	16151335	LOC4338474	LOC_Os05g27730	Os05g0343400, OsWRKY53	probable WRKY transcription factor 26	32	1	32	4.15775e-09
931	5	16151171	16151365	LOC4338474	LOC_Os05g27730	Os05g0343400, OsWRKY53	probable WRKY transcription factor 26	32	1	32	4.15775e-09
932	5	27766216	27766405	LOC4339582	LOC_Os05g48422	Os05g0558000	ribosomal L1 domain-containing protein 1	32	1	32	4.15775e-09
935	6	24290911	24291495	LOC4341502	LOC_Os06g40740	Os06g0609800	uncharacterized LOC4341502	32	1	32	6.31722e-09
936	6	24291211	24291500	LOC4341502	LOC_Os06g40740	Os06g0609800	uncharacterized LOC4341502	32	1	32	6.31722e-09
937	6	26408131	26408325	LOC4341660	LOC_Os06g43850	Os06g0646500, OJ1226_A12.17	ATP synthase subunit O, mitochondrial	32	1	32	6.31722e-09
938	7	525116	525385	LOC4342219	LOC_Os07g01870	Os07g0109500, OJ1567_G09.119	60S ribosomal protein L13a-2	32	1	32	3.72127e-09
939	7	525126	525395	LOC4342219	LOC_Os07g01870	Os07g0109500, OJ1567_G09.119	60S ribosomal protein L13a-2	32	1	32	3.72127e-09
940	8	28291616	28291810	LOC4346347	LOC_Os08g45060	Os08g0564700	putative kinase-like protein TMKL1	32	1	32	4.76383e-09
941	8	28291656	28291850	LOC4346347	LOC_Os08g45060	Os08g0564700	putative kinase-like protein TMKL1	32	1	32	4.76383e-09
942	9	8194421	8194615	LOC4346684	LOC_Os09g13920	Os09g0309500	uncharacterized LOC4346684	32	1	32	3.74539e-09
943	9	8194451	8194645	LOC4346684	LOC_Os09g13920	Os09g0309500	uncharacterized LOC4346684	32	1	32	3.74539e-09
944	9	16259731	16259920	LOC107277421	LOC_Os09g26770	Os09g0439050, OJ1344_B01.10	50S ribosomal protein L18	32	1	32	3.74539e-09
945	9	16259761	16259950	LOC107277421	LOC_Os09g26770	Os09g0439050, OJ1344_B01.10	50S ribosomal protein L18	32	1	32	3.74539e-09
946	10	1914991	1915185	LOC4348040	LOC_Os10g04130	Os10g0131200	uncharacterized LOC4348040	32	1	32	4.08828e-09
947	10	1915011	1915205	LOC4348040	LOC_Os10g04130	Os10g0131200	uncharacterized LOC4348040	32	1	32	4.08828e-09
948	11	7014766	7014960	LOC4350138	LOC_Os11g12530	Os11g0232100	receptor protein-tyrosine kinase CEPR2	32	1	32	4.16665e-09
949	11	7014786	7014980	LOC4350138	LOC_Os11g12530	Os11g0232100	receptor protein-tyrosine kinase CEPR2	32	1	32	4.16665e-09
950	11	21731376	21731565	LOC4350770	LOC_Os11g36830	unannotated	uncharacterized LOC4350770	32	1	32	4.16665e-09
951	11	21731421	21731610	LOC4350770	LOC_Os11g36830	unannotated	uncharacterized LOC4350770	32	1	32	4.16665e-09
952	11	25022646	25022840	LOC107275783	LOC_Os11g41680	Os11g0635300	cytochrome P450 71D10	32	1	32	4.16665e-09
953	11	25022666	25022855	LOC107275783	LOC_Os11g41680	Os11g0635300	cytochrome P450 71D10	32	1	32	4.16665e-09
954	12	26364161	26364350	LOC4352812	LOC_Os12g42420	Os12g0618800	uncharacterized LOC4352812	32	1	32	4.14259e-09
955	12	26364176	26364370	LOC4352812	LOC_Os12g42420	Os12g0618800	uncharacterized LOC4352812	32	1	32	4.14259e-09
905	3	6754451	6754745	LOC112938298	unannotated	unannotated	uncharacterized LOC112938298	32	1	32	3.68292e-09
906	3	6754511	6754790	LOC112938298	unannotated	unannotated	uncharacterized LOC112938298	32	1	32	3.68292e-09
929	5	15688511	15688700	LOC112938960	unannotated	unannotated	uncharacterized LOC112938960	32	1	32	4.15775e-09
933	6	10389476	10389660	LOC4340779	unannotated	unannotated	disease resistance protein RPM1-like	32	1	32	6.31722e-09
934	6	21258286	21258480	LOC4341290	unannotated	Os06g0557100	receptor-like protein kinase 5	32	1	32	6.31722e-09
956	3	30006736	30013020	LOC9266975	LOC_Os03g52239	Os03g0732100	BEL1-like homeodomain protein 4	63	2	31.5	1.91841e-16
957	1	437906	438730	LOC4326161	LOC_Os01g01830	Os01g0108200	prolyl endopeptidase	31	1	31	9.14243e-09
958	1	437911	438735	LOC4326161	LOC_Os01g01830	Os01g0108200	prolyl endopeptidase	31	1	31	9.14243e-09
959	1	2222476	2222670	LOC4325480	LOC_Os01g04814	Os01g0141100	protein SUPPRESSOR OF K(+) TRANSPORT GROWTH DEFECT 1	31	1	31	9.14243e-09
960	1	2222506	2222695	LOC4325480	LOC_Os01g04814	Os01g0141100	protein SUPPRESSOR OF K(+) TRANSPORT GROWTH DEFECT 1	31	1	31	9.14243e-09
961	1	10168346	10168540	LOC4327911	LOC_Os01g18170	Os01g0284500, GER4, OsGER4, OsJ_001298	germin-like protein 1-1	31	1	31	9.14243e-09
962	1	17070451	17070645	LOC4324538	LOC_Os01g31220	Os01g0496900	uncharacterized LOC4324538	31	1	31	9.14243e-09
963	1	20318896	20319090	LOC4326883	LOC_Os01g36620	Os01g0546800	putative pectate lyase 21	31	1	31	9.14243e-09
964	1	23577491	23577685	LOC4324595	LOC_Os01g41640	Os01g0600300	uncharacterized LOC4324595	31	1	31	9.14243e-09
965	1	23577556	23577750	LOC4324595	LOC_Os01g41640	Os01g0600300	uncharacterized LOC4324595	31	1	31	9.14243e-09
966	1	36268431	36268625	LOC4327509	LOC_Os01g62630	Os01g0844500, P0446B05.3	aspartic proteinase PCS1	31	1	31	9.14243e-09
967	1	38399736	38399930	LOC4325006	LOC_Os01g66120	Os01g0884300, NAC48, NAC6, ONAC048	NAC domain-containing protein 48-like	31	1	31	9.14243e-09
968	2	4543366	4543560	LOC4328512	LOC_Os02g08440	Os02g0181300, OJ1297_C09.15, OsWRKY71, wrky38	WRKY transcription factor WRKY71-like	31	1	31	7.46365e-09
969	2	4543386	4543580	LOC4328512	LOC_Os02g08440	Os02g0181300, OJ1297_C09.15, OsWRKY71, wrky38	WRKY transcription factor WRKY71-like	31	1	31	7.46365e-09
972	2	30886061	30886255	LOC4330671	LOC_Os02g50570	Os02g0739100, FH16, OsFH16, OsJ_008039	formin-like protein 16	31	1	31	7.46365e-09
973	3	1447461	1447655	LOC4331462	LOC_Os03g03390	Os03g0125300	PIN2/TERF1-interacting telomerase inhibitor 1	31	1	31	6.79499e-09
974	3	8440386	8441710	LOC9268957	LOC_Os03g15430	Os03g0260100	putative metallophosphoesterase At3g03305	31	1	31	6.79499e-09
975	3	9480416	9480740	LOC9267832	LOC_Os03g17050	Os03g0278700	uncharacterized LOC9267832	31	1	31	6.79499e-09
976	3	12047181	12047370	LOC4332722	LOC_Os03g21140	Os03g0328900, OsC3H22	zinc finger CCCH domain-containing protein 22-like	31	1	31	6.79499e-09
977	3	12047181	12047370	LOC4332722	LOC_Os03g21140	Os03g0328900, OsC3H22	zinc finger CCCH domain-containing protein 22-like	31	1	31	6.79499e-09
978	3	12068481	12068665	LOC4332723	LOC_Os03g21160	Os03g0329200, OsC3H23	zinc finger CCCH domain-containing protein 23-like	31	1	31	6.79499e-09
979	3	12068481	12068665	LOC4332723	LOC_Os03g21160	Os03g0329200, OsC3H23	zinc finger CCCH domain-containing protein 23-like	31	1	31	6.79499e-09
980	3	16188921	16189260	LOC4333051	LOC_Os03g28140	Os03g0399532	1-phosphatidylinositol-3-phosphate 5-kinase FAB1B	31	1	31	6.79499e-09
981	3	16188921	16189260	LOC4333051	LOC_Os03g28140	Os03g0399532	1-phosphatidylinositol-3-phosphate 5-kinase FAB1B	31	1	31	6.79499e-09
982	3	32515766	32515955	LOC4334331	LOC_Os03g57040	Os03g0783700	AP-1 complex subunit sigma-1	31	1	31	6.79499e-09
983	3	32515841	32515955	LOC4334331	LOC_Os03g57040	Os03g0783700	AP-1 complex subunit sigma-1	31	1	31	6.79499e-09
984	4	12028986	12029065	LOC4335371	LOC_Os04g21320	Os04g0281900, OsCASPL2A1, OsJ_14118	CASP-like protein 2A1	31	1	31	7.84824e-09
985	4	12029026	12029115	LOC4335371	LOC_Os04g21320	Os04g0281900, OsCASPL2A1, OsJ_14118	CASP-like protein 2A1	31	1	31	7.84824e-09
986	4	23026071	23026265	LOC4336055	LOC_Os04g38740	Os04g0461000	transcription factor MYB106	31	1	31	7.84824e-09
987	4	23026076	23026265	LOC4336055	LOC_Os04g38740	Os04g0461000	transcription factor MYB106	31	1	31	7.84824e-09
988	4	24915081	24915250	LOC4336294	LOC_Os04g42090	Os04g0498600, AdoMetDC, OsJ_004076, SAMDC	S-adenosylmethionine decarboxylase proenzyme-like	31	1	31	7.84824e-09
989	4	24915146	24915280	LOC4336294	LOC_Os04g42090	Os04g0498600, AdoMetDC, OsJ_004076, SAMDC	S-adenosylmethionine decarboxylase proenzyme-like	31	1	31	7.84824e-09
990	4	24916321	24916595	LOC4336294	LOC_Os04g42090	Os04g0498600, AdoMetDC, OsJ_004076, SAMDC	S-adenosylmethionine decarboxylase proenzyme-like	31	1	31	7.84824e-09
991	4	24916436	24916630	LOC4336294	LOC_Os04g42090	Os04g0498600, AdoMetDC, OsJ_004076, SAMDC	S-adenosylmethionine decarboxylase proenzyme-like	31	1	31	7.84824e-09
992	4	26727626	26727815	LOC4336512	LOC_Os04g45240	Os04g0535000, Os04g0535000	uncharacterized LOC4336512	31	1	31	7.84824e-09
993	4	29566131	29566325	LOC4336790	LOC_Os04g49570	Os04g0585200, GLR3.1	glutamate receptor 3.1-like	31	1	31	7.84824e-09
994	4	29566131	29566325	LOC4336790	LOC_Os04g49570	Os04g0585200, GLR3.1	glutamate receptor 3.1-like	31	1	31	7.84824e-09
995	4	34158056	34158250	LOC4337347	LOC_Os04g57400	Os04g0669800, MTK1, OsJ_16565, OsMTK1	methylthioribose kinase 1-like	31	1	31	7.84824e-09
996	4	34158071	34158260	LOC4337347	LOC_Os04g57400	Os04g0669800, MTK1, OsJ_16565, OsMTK1	methylthioribose kinase 1-like	31	1	31	7.84824e-09
997	4	35399966	35400160	LOC4337508	LOC_Os04g59520	Os04g0691800	FT-interacting protein 1	31	1	31	7.84824e-09
998	4	35399966	35400155	LOC4337508	LOC_Os04g59520	Os04g0691800	FT-interacting protein 1	31	1	31	7.84824e-09
999	5	4969351	4969660	LOC4337994	LOC_Os05g08970	Os05g0182600, P0683B12.1, SSRP1-B	FACT complex subunit SSRP1-B-like	31	1	31	7.67408e-09
1002	5	28947476	28947665	LOC4339729	LOC_Os05g50480	Os05g0581800	uncharacterized LOC4339729	31	1	31	7.67408e-09
1003	5	28947476	28947665	LOC4339729	LOC_Os05g50480	Os05g0581800	uncharacterized LOC4339729	31	1	31	7.67408e-09
1004	6	1676071	1676265	LOC4340008	LOC_Os06g04070	Os06g0131300, ADC1, ARGDC1, OsADC1	arginine decarboxylase 1-like	31	1	31	1.14697e-08
1005	6	1676116	1676310	LOC4340008	LOC_Os06g04070	Os06g0131300, ADC1, ARGDC1, OsADC1	arginine decarboxylase 1-like	31	1	31	1.14697e-08
1006	6	6464886	6465080	LOC4340539	LOC_Os06g12070	Os06g0224650	transcription termination factor MTERF2, chloroplastic	31	1	31	1.14697e-08
1007	6	6464891	6465085	LOC4340539	LOC_Os06g12070	Os06g0224650	transcription termination factor MTERF2, chloroplastic	31	1	31	1.14697e-08
1012	7	15406431	15406625	LOC4343122	LOC_Os07g26690	Os07g0448800, OJ1047_A06.117, OsJ_02g3145, PIP2-1, PIP2a, aquaporin	probable aquaporin PIP2-1	31	1	31	7.11957e-09
1013	8	3226936	3227130	LOC9267835	LOC_Os08g05940	OJ1177_E11.16	DNA-directed RNA polymerase II subunit 1	31	1	31	8.8547e-09
1014	8	19887351	19887545	LOC4345576	LOC_Os08g32080	Os08g0416000, HOX5, OsHox5, OsJ_02g6223	homeobox-leucine zipper protein HOX5-like	31	1	31	8.8547e-09
1015	8	21700506	21700700	LOC4345705	LOC_Os08g34550	Os08g0445000	RING-H2 finger protein ATL13	31	1	31	8.8547e-09
1016	8	26951076	26951260	LOC4346180	LOC_Os08g42640	Os08g0539300	E3 ubiquitin-protein ligase RFI2	31	1	31	8.8547e-09
1017	8	26951076	26951260	LOC4346180	LOC_Os08g42640	Os08g0539300	E3 ubiquitin-protein ligase RFI2	31	1	31	8.8547e-09
1018	9	12127616	12127720	LOC4346878	LOC_Os09g20240	Os09g0367900, P0564H06.4	homeobox protein Hox-D9	31	1	31	6.96974e-09
1019	9	16388291	16388485	LOC4347176	LOC_Os09g26960	Os09g0441400, OJ1344_B01.40, P0046G12.6	cytochrome P450 71A1	31	1	31	6.96974e-09
1020	9	16388566	16388760	LOC4347176	LOC_Os09g26960	Os09g0441400, OJ1344_B01.40, P0046G12.6	cytochrome P450 71A1	31	1	31	6.96974e-09
1021	10	19712386	19712575	LOC4349095	LOC_Os10g36810	Os10g0511800	zinc finger CCCH domain-containing protein 19	31	1	31	7.7728e-09
1022	11	2170456	2170630	LOC4349767	LOC_Os11g05010	Os11g0147500	heavy metal-associated isoprenylated plant protein 33	31	1	31	7.66353e-09
1023	11	2170456	2170520	LOC4349767	LOC_Os11g05010	Os11g0147500	heavy metal-associated isoprenylated plant protein 33	31	1	31	7.66353e-09
1024	11	15437031	15437225	LOC4350456	LOC_Os11g26860	Os11g0455800	serine hydroxymethyltransferase 4	31	1	31	7.66353e-09
1025	11	16004446	16004640	LOC107275773	LOC_Os11g27795	Os11g0466300	uncharacterized LOC107275773	31	1	31	7.66353e-09
1026	11	16004466	16004660	LOC107275773	LOC_Os11g27795	Os11g0466300	uncharacterized LOC107275773	31	1	31	7.66353e-09
1027	12	1018716	1018900	LOC4351361	LOC_Os12g02840	Os12g0121600	cation/H(+) antiporter 15	31	1	31	7.63262e-09
1028	12	1018716	1018900	LOC4351361	LOC_Os12g02840	Os12g0121600	cation/H(+) antiporter 15	31	1	31	7.63262e-09
1029	12	8826721	8826915	LOC4351907	LOC_Os12g15460	Os12g0256900	pentatricopeptide repeat-containing protein At5g27110	31	1	31	7.63262e-09
1030	12	8826756	8826950	LOC4351907	LOC_Os12g15460	Os12g0256900	pentatricopeptide repeat-containing protein At5g27110	31	1	31	7.63262e-09
1031	12	27222301	27222495	LOC107279569	LOC_Os12g43850	unannotated	uncharacterized LOC107279569	31	1	31	7.63262e-09
970	2	13138046	13138240	LOC4329189	unannotated	unannotated	uncharacterized LOC4329189	31	1	31	7.46365e-09
971	2	13138061	13138255	LOC4329189	unannotated	unannotated	uncharacterized LOC4329189	31	1	31	7.46365e-09
1000	5	6722251	6722435	LOC107276083	unannotated	unannotated	gibberellin 2-beta-dioxygenase 3-like	31	1	31	7.67408e-09
1001	5	6722251	6722435	LOC107276083	unannotated	unannotated	gibberellin 2-beta-dioxygenase 3-like	31	1	31	7.67408e-09
1008	6	29345811	29346000	LOC112939277	unannotated	unannotated	uncharacterized LOC112939277	31	1	31	1.14697e-08
1009	6	29345861	29346055	LOC112939277	unannotated	unannotated	uncharacterized LOC112939277	31	1	31	1.14697e-08
1010	7	9570096	9570290	LOC4342890	unannotated	Os07g0267400	uncharacterized LOC4342890	31	1	31	7.11957e-09
1011	7	9570096	9570290	LOC4342890	unannotated	Os07g0267400	uncharacterized LOC4342890	31	1	31	7.11957e-09
1032	5	18942221	18942535	LOC4338680	LOC_Os05g32440	Os05g0390600	probable membrane-associated kinase regulator 1	61	2	30.5	7.68906e-16
1033	5	18942301	18942540	LOC4338680	LOC_Os05g32440	Os05g0390600	probable membrane-associated kinase regulator 1	61	2	30.5	7.68906e-16
1036	1	1169131	1169325	LOC4326037	LOC_Os01g03060	Os01g0120700, P0684C01.4	sarcoplasmic reticulum histidine-rich calcium-binding protein	30	1	30	1.59927e-08
1037	1	1169131	1169320	LOC4326037	LOC_Os01g03060	Os01g0120700, P0684C01.4	sarcoplasmic reticulum histidine-rich calcium-binding protein	30	1	30	1.59927e-08
1040	1	5113421	5113895	LOC4327321	LOC_Os01g09860	Os01g0195200	receptor-like serine/threonine-protein kinase ALE2	30	1	30	1.59927e-08
1041	1	5113441	5113915	LOC4327321	LOC_Os01g09860	Os01g0195200	receptor-like serine/threonine-protein kinase ALE2	30	1	30	1.59927e-08
1042	1	10520131	10520445	LOC4325158	LOC_Os01g18670	Os01g0290700, P0706B05.3, mdr4	ABC transporter B family member 21	30	1	30	1.59927e-08
1043	1	10520331	10520525	LOC4325158	LOC_Os01g18670	Os01g0290700, P0706B05.3, mdr4	ABC transporter B family member 21	30	1	30	1.59927e-08
1046	1	27957261	27957455	LOC4325280	LOC_Os01g48740	Os01g0679500	aspartic proteinase NANA, chloroplast	30	1	30	1.59927e-08
1047	1	27957296	27957485	LOC4325280	LOC_Os01g48740	Os01g0679500	aspartic proteinase NANA, chloroplast	30	1	30	1.59927e-08
1048	1	41519036	41519315	LOC4326061	LOC_Os01g71630	Os01g0944200	uncharacterized LOC4326061	30	1	30	1.59927e-08
1049	1	41519046	41519325	LOC4326061	LOC_Os01g71630	Os01g0944200	uncharacterized LOC4326061	30	1	30	1.59927e-08
1050	2	6724236	6724430	LOC4328753	LOC_Os02g12800	Os02g0220600	elongation factor 1-gamma 1-like	30	1	30	1.42681e-08
1051	2	6724236	6724430	LOC4328753	LOC_Os02g12800	Os02g0220600	elongation factor 1-gamma 1-like	30	1	30	1.42681e-08
1052	2	19122371	19122555	LOC4329509	LOC_Os02g32370	Os02g0523800, IPK2, OsIPK2, OsJ_06g957, P0415B12.9	inositol polyphosphate multikinase IPK2-like	30	1	30	1.42681e-08
1053	2	19122371	19122555	LOC4329509	LOC_Os02g32370	Os02g0523800, IPK2, OsIPK2, OsJ_06g957, P0415B12.9	inositol polyphosphate multikinase IPK2-like	30	1	30	1.42681e-08
1054	2	33619116	33619305	LOC4330975	LOC_Os02g54890	Os02g0791500, OJ1046_F07.31, OJ1249_F12.2	UDP-glucuronate 4-epimerase 1	30	1	30	1.42681e-08
1055	3	367011	367205	LOC4331320	LOC_Os03g01580	Os03g0106200	uncharacterized LOC4331320	30	1	30	1.25843e-08
1056	3	4102291	4102480	LOC4331811	LOC_Os03g08020	Os03g0177500	elongation factor 1-alpha-like	60	2	30	1.30278e-15
1057	3	9452416	9452610	LOC4332426	LOC_Os03g17010	Os03g0278300	THO complex subunit 4A	30	1	30	1.25843e-08
1058	3	11522721	11522915	LOC4332664	LOC_Os03g20370	Os03g0319300	calmodulin	30	1	30	1.25843e-08
1059	3	11776896	11777090	LOC107276358	LOC_Os03g20790	Os03g0324300, EIL1, EIL1A, MHZ6, OsEIL1, OsEIL1a, OsJ_10g672	ETHYLENE INSENSITIVE 3-like 1 protein	30	1	30	1.25843e-08
1060	3	12589261	12589455	LOC4332778	LOC_Os03g21970	Os03g0338400	uncharacterized LOC4332778	30	1	30	1.25843e-08
1061	3	12589366	12589555	LOC4332778	LOC_Os03g21970	Os03g0338400	uncharacterized LOC4332778	30	1	30	1.25843e-08
1062	3	14658396	14658590	LOC4332941	LOC_Os03g25600	Os03g0372500	protein phosphatase 2C 32	30	1	30	1.25843e-08
1063	3	14658406	14658600	LOC4332941	LOC_Os03g25600	Os03g0372500	protein phosphatase 2C 32	30	1	30	1.25843e-08
1064	3	21653256	21653880	LOC4333344	LOC_Os03g38970	Os03g0586700	paladin	30	1	30	1.25843e-08
1065	3	21653276	21653900	LOC4333344	LOC_Os03g38970	Os03g0586700	paladin	30	1	30	1.25843e-08
1066	3	30929236	30929430	LOC4334125	LOC_Os03g53950	Os03g0750700	protein STRICTOSIDINE SYNTHASE-LIKE 3	30	1	30	1.25843e-08
1067	3	30929251	30929440	LOC4334125	LOC_Os03g53950	Os03g0750700	protein STRICTOSIDINE SYNTHASE-LIKE 3	30	1	30	1.25843e-08
1068	4	24327841	24328025	LOC9268154	LOC_Os04g40990	Os04g0486950, MS, OJ991113_30.4	malate synthase-like	30	1	30	1.44921e-08
1069	4	24327841	24328025	LOC9268154	LOC_Os04g40990	Os04g0486950, MS, OJ991113_30.4	malate synthase-like	30	1	30	1.44921e-08
1070	4	26399116	26399465	LOC4336469	LOC_Os04g44620	Os04g0528400	uncharacterized LOC4336469	30	1	30	1.44921e-08
1071	4	34923086	34923280	LOC4337449	LOC_Os04g58730	Os04g0683900	AT-hook motif nuclear-localized protein 9	30	1	30	1.44921e-08
1072	4	34923371	34923560	LOC4337449	LOC_Os04g58730	Os04g0683900	AT-hook motif nuclear-localized protein 9	30	1	30	1.44921e-08
1073	5	1156391	1156585	LOC4337654	LOC_Os05g03040	Os05g0121600, AP2-1, AP2D23, OsJ_16937, OsTOE1, RSR1, TOE1	AP2-like ethylene-responsive transcription factor TOE3	30	1	30	1.41225e-08
1074	5	21068176	21068370	LOC4338870	LOC_Os05g35460	Os05g0429400	patellin-3	30	1	30	1.41225e-08
1075	5	21068206	21068400	LOC4338870	LOC_Os05g35460	Os05g0429400	patellin-3	30	1	30	1.41225e-08
1076	5	22835876	22836375	LOC4339042	LOC_Os05g38950	Os05g0465100	ecotropic viral integration site 5 protein homolog	30	1	30	1.41225e-08
1077	5	22835911	22836410	LOC4339042	LOC_Os05g38950	Os05g0465100	ecotropic viral integration site 5 protein homolog	30	1	30	1.41225e-08
1078	5	27303336	27303530	LOC4339522	LOC_Os05g47650	Os05g0549800, P0560C03.2	AP2/ERF and B3 domain-containing protein Os05g0549800-like	30	1	30	1.41225e-08
1079	5	27303361	27303540	LOC4339522	LOC_Os05g47650	Os05g0549800, P0560C03.2	AP2/ERF and B3 domain-containing protein Os05g0549800-like	30	1	30	1.41225e-08
1080	6	186641	186920	LOC4339839	LOC_Os06g01304	Os06g0102700, OsPUB12, PUB12	U-box domain-containing protein 12-like	30	1	30	1.85995e-08
1081	6	186651	186930	LOC4339839	LOC_Os06g01304	Os06g0102700, OsPUB12, PUB12	U-box domain-containing protein 12-like	30	1	30	1.85995e-08
1084	6	13407711	13408010	LOC4340941	LOC_Os06g22960	Os06g0336200, OsJ_02g0360, TIP2-2	probable aquaporin TIP2-2	30	1	30	1.85995e-08
1085	6	13407761	13408055	LOC4340941	LOC_Os06g22960	Os06g0336200, OsJ_02g0360, TIP2-2	probable aquaporin TIP2-2	30	1	30	1.85995e-08
1086	6	21344676	21344870	LOC9268632	LOC_Os06g36360	Os06g0558700	nuclear poly(A) polymerase 4	30	1	30	1.85995e-08
1087	6	21344701	21344890	LOC9268632	LOC_Os06g36360	Os06g0558700	nuclear poly(A) polymerase 4	30	1	30	1.85995e-08
1088	6	21655176	21655370	LOC4341313	LOC_Os06g36770	Os06g0563300	serine/threonine protein phosphatase 2A 55 kDa regulatory subunit B alpha isoform-like	30	1	30	1.85995e-08
1089	6	21655196	21655390	LOC4341313	LOC_Os06g36770	Os06g0563300	serine/threonine protein phosphatase 2A 55 kDa regulatory subunit B alpha isoform-like	30	1	30	1.85995e-08
1090	6	25900176	25900370	LOC4341607	LOC_Os06g43090	Os06g0637500	transcription factor MYB77	30	1	30	1.85995e-08
1091	6	25900201	25900395	LOC4341607	LOC_Os06g43090	Os06g0637500	transcription factor MYB77	30	1	30	1.85995e-08
1092	7	4461011	4462380	LOC4342580	LOC_Os07g08660	OJ1046_F10.119, RPS15	40S ribosomal protein S15-like	30	1	30	1.28762e-08
1093	7	4461031	4462395	LOC4342580	LOC_Os07g08660	OJ1046_F10.119, RPS15	40S ribosomal protein S15-like	30	1	30	1.28762e-08
1094	7	15406431	15406625	LOC4343122	LOC_Os07g26690	Os07g0448800, OJ1047_A06.117, OsJ_02g3145, PIP2-1, PIP2a, aquaporin	probable aquaporin PIP2-1	30	1	30	1.28762e-08
1095	7	22821841	22822035	LOC4343638	LOC_Os07g38060	Os07g0568000, OJ1092_A07.123	exocyst complex component EXO84C	30	1	30	1.28762e-08
1096	7	22821841	22822035	LOC4343638	LOC_Os07g38060	Os07g0568000, OJ1092_A07.123	exocyst complex component EXO84C	30	1	30	1.28762e-08
1097	7	29392441	29392635	LOC4344370	LOC_Os07g49110	Os07g0691200	uncharacterized LOC4344370	30	1	30	1.28762e-08
1098	7	29392571	29392765	LOC4344370	LOC_Os07g49110	Os07g0691200	uncharacterized LOC4344370	30	1	30	1.28762e-08
1099	8	2154601	2154795	LOC4344628	LOC_Os08g04400	Os08g0138600, OJ1119_D01.10	pentatricopeptide repeat-containing protein At5g50390, chloroplastic	30	1	30	1.65068e-08
1100	8	2154606	2154800	LOC4344628	LOC_Os08g04400	Os08g0138600, OJ1119_D01.10	pentatricopeptide repeat-containing protein At5g50390, chloroplastic	30	1	30	1.65068e-08
1101	8	16849801	16849995	LOC107276098	LOC_Os08g27640	Os08g0363900, OJ1118_F01.14	protein tesmin/TSO1-like CXC 6	30	1	30	1.65068e-08
1102	8	28267756	28267950	LOC4346344	LOC_Os08g45030	Os08g0564300, mdr14	ABC transporter B family member 1	30	1	30	1.65068e-08
1103	9	10846236	10846430	LOC4346803	LOC_Os09g17740	Os09g0346500, CAB1R, LHCP, P0512H04.4	chlorophyll a-b binding protein 1, chloroplastic-like	30	1	30	1.31235e-08
1104	9	10846281	10846475	LOC4346803	LOC_Os09g17740	Os09g0346500, CAB1R, LHCP, P0512H04.4	chlorophyll a-b binding protein 1, chloroplastic-like	30	1	30	1.31235e-08
1105	9	19486611	19486805	LOC4347499	LOC_Os09g32670	Os09g0504000	UDP-glucuronate 4-epimerase 6	30	1	30	1.31235e-08
1106	10	16098266	16098455	LOC4348745	LOC_Os10g30870	Os10g0445600, OsJ_31693, RAF1	rubisco accumulation factor 1, chloroplastic-like	30	1	30	1.44551e-08
1107	10	16098276	16098465	LOC4348745	LOC_Os10g30870	Os10g0445600, OsJ_31693, RAF1	rubisco accumulation factor 1, chloroplastic-like	30	1	30	1.44551e-08
1108	10	21859026	21859215	LOC4349350	LOC_Os10g40730	Os10g0556100, EXPB4, OsEXPB4, OsaEXPb1.7	expansin-B4-like	30	1	30	1.44551e-08
1109	10	21859026	21859215	LOC4349350	LOC_Os10g40730	Os10g0556100, EXPB4, OsEXPB4, OsaEXPb1.7	expansin-B4-like	30	1	30	1.44551e-08
1110	11	194301	194495	LOC4349543	LOC_Os11g01330	Os11g0104300, D53, DWARF53, OsJ_32651	Protein DWARF 53	30	1	30	1.36363e-08
1111	11	194416	194605	LOC4349543	LOC_Os11g01330	Os11g0104300, D53, DWARF53, OsJ_32651	Protein DWARF 53	30	1	30	1.36363e-08
1114	11	15436951	15437145	LOC4350456	LOC_Os11g26860	Os11g0455800	serine hydroxymethyltransferase 4	30	1	30	1.36363e-08
1115	11	22699466	22699660	LOC4350847	LOC_Os11g38330	Os11g0596200, Os11g0596250	uncharacterized LOC4350847	30	1	30	1.36363e-08
1116	11	22699466	22699660	LOC4350847	LOC_Os11g38330	Os11g0596200, Os11g0596250	uncharacterized LOC4350847	30	1	30	1.36363e-08
1034	1	72956	73150	LOC4326462	unannotated	Os01g0101600, P0455C04.5	uncharacterized LOC4326462	30	1	30	1.59927e-08
1035	1	72966	73160	LOC4326462	unannotated	Os01g0101600, P0455C04.5	uncharacterized LOC4326462	30	1	30	1.59927e-08
1038	1	2893336	2893685	LOC4324507	unannotated	unannotated	uncharacterized LOC4324507	30	1	30	1.59927e-08
1039	1	2893336	2893685	LOC4324507	unannotated	unannotated	uncharacterized LOC4324507	30	1	30	1.59927e-08
1044	1	13453221	13453410	LOC9268814	unannotated	unannotated	uncharacterized LOC9268814	30	1	30	1.59927e-08
1045	1	13453221	13453410	LOC9268814	unannotated	unannotated	uncharacterized LOC9268814	30	1	30	1.59927e-08
1082	6	5939176	5939370	LOC4340493	unannotated	Os06g0216800	peptidyl-prolyl cis-trans isomerase CYP40	30	1	30	1.85995e-08
1083	6	5939231	5939425	LOC4340493	unannotated	Os06g0216800	peptidyl-prolyl cis-trans isomerase CYP40	30	1	30	1.85995e-08
1112	11	5815216	5815410	LOC107279423	unannotated	unannotated	uncharacterized LOC107279423	30	1	30	1.36363e-08
1113	11	5815246	5815440	LOC107279423	unannotated	unannotated	uncharacterized LOC107279423	30	1	30	1.36363e-08
1117	3	16301736	16302055	LOC4333062	LOC_Os03g28330	Os03g0401300, OsJ_11g182, OsSUS1, RSUS1, RSs2, SUS1	sucrose synthase 1-like	59	2	29.5	2.47002e-15
1118	1	1091996	1092190	LOC4326083	LOC_Os01g02940	Os01g0119100	uncharacterized LOC4326083	29	1	29	2.80656e-08
1119	1	3350326	3350520	LOC4324417	LOC_Os01g07110	Os01g0164800, P0701D05.5	protein BREAST CANCER SUSCEPTIBILITY 2 homolog B	29	1	29	2.80656e-08
1120	1	3350346	3350540	LOC4324417	LOC_Os01g07110	Os01g0164800, P0701D05.5	protein BREAST CANCER SUSCEPTIBILITY 2 homolog B	29	1	29	2.80656e-08
1121	1	3430721	3430915	LOC4327146	LOC_Os01g07260	Os01g0166800, P0028E10.3	mini-chromosome maintenance complex-binding protein	29	1	29	2.80656e-08
1122	1	3430731	3430925	LOC4327146	LOC_Os01g07260	Os01g0166800, P0028E10.3	mini-chromosome maintenance complex-binding protein	29	1	29	2.80656e-08
1123	1	17161276	17161470	LOC4324540	LOC_Os01g31370	Os01g0498300, OJ1126_G08.49	uncharacterized LOC4324540	29	1	29	2.80656e-08
1124	1	22605406	22605590	LOC4324200	LOC_Os01g40070	Os01g0582600	protein ANTAGONIST OF LIKE HETEROCHROMATIN PROTEIN 1	29	1	29	2.80656e-08
1125	1	22605501	22605600	LOC4324200	LOC_Os01g40070	Os01g0582600	protein ANTAGONIST OF LIKE HETEROCHROMATIN PROTEIN 1	29	1	29	2.80656e-08
1126	1	24484641	24484835	LOC4326654	LOC_Os01g42990	Os01g0616600	pentatricopeptide repeat-containing protein At4g36680, mitochondrial	29	1	29	2.80656e-08
1127	1	24484666	24484860	LOC4326654	LOC_Os01g42990	Os01g0616600	pentatricopeptide repeat-containing protein At4g36680, mitochondrial	29	1	29	2.80656e-08
1128	1	27302241	27302425	LOC4326321	LOC_Os01g47730	Os01g0667600	ras-related protein RABA1f	29	1	29	2.80656e-08
1129	1	27302341	27302530	LOC4326321	LOC_Os01g47730	Os01g0667600	ras-related protein RABA1f	29	1	29	2.80656e-08
1130	1	40285841	40285970	LOC4327244	LOC_Os01g69290	Os01g0922100	ice-structuring glycoprotein	29	1	29	2.80656e-08
1131	1	40285946	40286120	LOC4327244	LOC_Os01g69290	Os01g0922100	ice-structuring glycoprotein	29	1	29	2.80656e-08
1132	1	40408006	40408550	LOC9271913	LOC_Os01g69920	Os01g0923700, HK3, OHK2, OsCRL2, OsHK3	probable histidine kinase 3	29	1	29	2.80656e-08
1133	1	42185556	42185745	LOC4325381	LOC_Os01g72700	Os01g0957100, OJ1294_F06.12	probably inactive leucine-rich repeat receptor-like protein kinase At3g28040	29	1	29	2.80656e-08
1134	2	5532321	5534565	LOC4328633	LOC_Os02g10520	Os02g0198700	subtilisin-like protease SBT5.3	58	2	29	4.86201e-15
1137	2	30052501	30052695	LOC4330569	LOC_Os02g49140	Os02g0723200, GT7, OsGT7	probable glycosyltransferase 7	29	1	29	2.65063e-08
1138	2	30052511	30052705	LOC4330569	LOC_Os02g49140	Os02g0723200, GT7, OsGT7	probable glycosyltransferase 7	29	1	29	2.65063e-08
1139	2	31247846	31248120	LOC4330711	LOC_Os02g51080	Os02g0744900, CHLP, LYL1, OJ1118_G04.11, OJ1734_E02.38, OsJ_08g361	geranylgeranyl diphosphate reductase, chloroplastic-like	29	1	29	2.65063e-08
1140	2	31247846	31248120	LOC4330711	LOC_Os02g51080	Os02g0744900, CHLP, LYL1, OJ1118_G04.11, OJ1734_E02.38, OsJ_08g361	geranylgeranyl diphosphate reductase, chloroplastic-like	29	1	29	2.65063e-08
1141	2	32024406	32024600	LOC4330803	LOC_Os02g52314	Os02g0760600, OJ1175_B01.18	BTB/POZ and MATH domain-containing protein 1	29	1	29	2.65063e-08
1142	2	33700681	33700870	LOC4330985	LOC_Os02g55010	Os02g0793100, OJ1249_F12.29	protein TPLATE	29	1	29	2.65063e-08
1143	3	3126866	3127150	LOC4331683	LOC_Os03g06240	Os03g0158500	uncharacterized LOC4331683	29	1	29	2.36531e-08
1144	3	3126866	3127150	LOC4331683	LOC_Os03g06240	Os03g0158500	uncharacterized LOC4331683	29	1	29	2.36531e-08
1145	3	6458436	6458615	LOC4332108	LOC_Os03g12290	Os03g0223400, GLN1-2, GSR, OJ1743A09.19, RGS8	glutamine synthetase cytosolic isozyme 1-2-like	29	1	29	2.36531e-08
1146	3	7279146	7279520	LOC4332190	LOC_Os03g13460	Os03g0237600	65-kDa microtubule-associated protein 6	29	1	29	2.36531e-08
1147	3	7279266	7279800	LOC4332190	LOC_Os03g13460	Os03g0237600	65-kDa microtubule-associated protein 6	29	1	29	2.36531e-08
1148	3	8087396	8087435	LOC4332276	LOC_Os03g14840	Os03g0253200	serine/threonine-protein kinase WAG1	29	1	29	2.36531e-08
1149	3	8087446	8087475	LOC4332276	LOC_Os03g14840	Os03g0253200	serine/threonine-protein kinase WAG1	29	1	29	2.36531e-08
1150	3	8576936	8577130	LOC4332325	LOC_Os03g15570	Os03g0262200	mitogen-activated protein kinase kinase kinase 1	29	1	29	2.36531e-08
1151	3	9452426	9452620	LOC4332426	LOC_Os03g17010	Os03g0278300	THO complex subunit 4A	29	1	29	2.36531e-08
1152	3	11373791	11373985	LOC9271947	LOC_Os03g20140	unannotated	nonsense-mediated mRNA decay protein 2-like	29	1	29	2.36531e-08
1153	3	35896551	35896745	LOC4334811	LOC_Os03g63540	Os03g0852400	vegetative cell wall protein gp1	29	1	29	2.36531e-08
1154	4	31536796	31537405	LOC4337029	LOC_Os04g52940	Os04g0620400	serine/threonine-protein phosphatase 6 regulatory subunit 3	29	1	29	2.76836e-08
1155	5	20569376	20569565	LOC4338818	LOC_Os05g34670	Os05g0419500	KH domain-containing protein At1g09660/At1g09670	29	1	29	2.65929e-08
1156	5	20569406	20569715	LOC4338818	LOC_Os05g34670	Os05g0419500	KH domain-containing protein At1g09660/At1g09670	29	1	29	2.65929e-08
1157	5	28744251	28744440	LOC4339699	LOC_Os05g50160	Os05g0577100	protein MIZU-KUSSEI 1	29	1	29	2.65929e-08
1158	6	5005686	5005880	LOC9266408	LOC_Os06g09830	Os06g0198600	uncharacterized LOC9266408	29	1	29	3.18891e-08
1159	6	5005691	5005885	LOC9266408	LOC_Os06g09830	Os06g0198600	uncharacterized LOC9266408	29	1	29	3.18891e-08
1160	6	5209556	5209750	LOC4340424	LOC_Os06g10170	Os06g0203200	probable flavin-containing monooxygenase 1	29	1	29	3.18891e-08
1161	6	5209556	5209750	LOC4340424	LOC_Os06g10170	Os06g0203200	probable flavin-containing monooxygenase 1	29	1	29	3.18891e-08
1162	6	12968851	12969045	LOC4340915	LOC_Os06g22340	Os06g0328900	cytochrome P450 89A2	29	1	29	3.18891e-08
1163	6	12968856	12969045	LOC4340915	LOC_Os06g22340	Os06g0328900	cytochrome P450 89A2	29	1	29	3.18891e-08
1164	6	20522496	20522690	LOC4341238	LOC_Os06g35200	Os06g0544100	calmodulin-binding receptor kinase CaMRLK	29	1	29	3.18891e-08
1165	6	20522506	20522700	LOC4341238	LOC_Os06g35200	Os06g0544100	calmodulin-binding receptor kinase CaMRLK	29	1	29	3.18891e-08
1166	6	27088596	27088790	LOC4341727	LOC_Os06g44840	Os06g0658900, HPT1, OsVTE2-1, VTE2-1	probable homogentisate phytyltransferase 1, chloroplastic	29	1	29	3.18891e-08
1167	6	27088606	27088800	LOC4341727	LOC_Os06g44840	Os06g0658900, HPT1, OsVTE2-1, VTE2-1	probable homogentisate phytyltransferase 1, chloroplastic	29	1	29	3.18891e-08
1168	6	28832126	28832320	LOC4341907	LOC_Os06g47620	Os06g0691400, ILL6	IAA-amino acid hydrolase ILR1-like 6	29	1	29	3.18891e-08
1169	6	28832201	28832395	LOC4341907	LOC_Os06g47620	Os06g0691400, ILL6	IAA-amino acid hydrolase ILR1-like 6	29	1	29	3.18891e-08
1170	7	659011	659130	LOC4342233	LOC_Os07g02090	Os07g0111600, OJ1123_C12.123	probable inactive purple acid phosphatase 2	29	1	29	2.21671e-08
1171	7	659011	659105	LOC4342233	LOC_Os07g02090	Os07g0111600, OJ1123_C12.123	probable inactive purple acid phosphatase 2	29	1	29	2.21671e-08
1172	7	1866336	1866530	LOC4342350	LOC_Os07g04240	Os07g0134800, FP, SDH1	succinate dehydrogenase [ubiquinone] flavoprotein subunit, mitochondrial-like	29	1	29	2.21671e-08
1173	7	1866336	1866530	LOC4342350	LOC_Os07g04240	Os07g0134800, FP, SDH1	succinate dehydrogenase [ubiquinone] flavoprotein subunit, mitochondrial-like	29	1	29	2.21671e-08
1174	7	13267776	13267970	LOC9268478	LOC_Os07g23480	Os07g0417800	alpha-1,2-galactosyltransferase gmh3	29	1	29	2.21671e-08
1175	7	15204306	15204495	LOC4343108	LOC_Os07g26440	Os07g0445600	COP1-interacting protein 7	29	1	29	2.21671e-08
1176	7	15204346	15204540	LOC4343108	LOC_Os07g26440	Os07g0445600	COP1-interacting protein 7	29	1	29	2.21671e-08
1177	7	19037936	19038125	LOC4343321	LOC_Os07g32010	Os07g0503300	anthocyanidin 3-O-glucosyltransferase 2	29	1	29	2.21671e-08
1178	7	19037936	19038125	LOC4343321	LOC_Os07g32010	Os07g0503300	anthocyanidin 3-O-glucosyltransferase 2	29	1	29	2.21671e-08
1179	7	19491741	19491935	LOC4343356	LOC_Os07g32660	Os07g0510833	L-ascorbate oxidase homolog	29	1	29	2.21671e-08
1180	7	19491746	19491940	LOC4343356	LOC_Os07g32660	Os07g0510833	L-ascorbate oxidase homolog	29	1	29	2.21671e-08
1181	7	23747811	23748005	LOC4343742	LOC_Os07g39620	Os07g0585000, OJ1060_D03.112	uncharacterized LOC4343742	29	1	29	2.21671e-08
1182	7	23747821	23748015	LOC4343742	LOC_Os07g39620	Os07g0585000, OJ1060_D03.112	uncharacterized LOC4343742	29	1	29	2.21671e-08
1183	7	24313631	24313935	LOC4343795	LOC_Os07g40570	Os07g0596900, WRKY6	probable WRKY transcription factor 3	29	1	29	2.21671e-08
1184	8	4968341	4968535	LOC4344827	LOC_Os08g08580	unannotated	uncharacterized LOC4344827	29	1	29	2.90947e-08
1185	8	4968346	4968540	LOC4344827	LOC_Os08g08580	unannotated	uncharacterized LOC4344827	29	1	29	2.90947e-08
1186	8	10190131	10190325	LOC4345125	LOC_Os08g16660	Os08g0267300	aspartyl protease family protein At5g10770	29	1	29	2.90947e-08
1187	8	10190146	10190335	LOC4345125	LOC_Os08g16660	Os08g0267300	aspartyl protease family protein At5g10770	29	1	29	2.90947e-08
1188	8	23750686	23750875	LOC4345850	LOC_Os08g37490	Os08g0480800, GF14A, OJ1113_A10.40	14-3-3-like protein GF14-A	29	1	29	2.90947e-08
1189	8	23750731	23750925	LOC4345850	LOC_Os08g37490	Os08g0480800, GF14A, OJ1113_A10.40	14-3-3-like protein GF14-A	29	1	29	2.90947e-08
1190	8	25328811	25329005	LOC4346003	LOC_Os08g39980	Os08g0510700	uncharacterized abhydrolase domain-containing protein DDB_G0269086	29	1	29	2.90947e-08
1191	8	25328866	25329060	LOC4346003	LOC_Os08g39980	Os08g0510700	uncharacterized abhydrolase domain-containing protein DDB_G0269086	29	1	29	2.90947e-08
1192	9	3491716	3491905	LOC9271578	LOC_Os09g07150	OJ1058_F03.20	serine/arginine repetitive matrix protein 1	29	1	29	2.3925e-08
1193	9	3491791	3491910	LOC9271578	LOC_Os09g07150	OJ1058_F03.20	serine/arginine repetitive matrix protein 1	29	1	29	2.3925e-08
1194	9	10766431	10767125	LOC4346797	LOC_Os09g17600	Os09g0344800	sulfite exporter TauE/SafE family protein 3	29	1	29	2.3925e-08
1195	9	10767036	10767230	LOC4346797	LOC_Os09g17600	Os09g0344800	sulfite exporter TauE/SafE family protein 3	29	1	29	2.3925e-08
1196	9	12127526	12127610	LOC4346878	LOC_Os09g20240	Os09g0367900, P0564H06.4	homeobox protein Hox-D9	29	1	29	2.3925e-08
1197	9	20570456	20570650	LOC4347635	LOC_Os09g35760	Os09g0526200, GL2-6, Roc6	homeobox-leucine zipper protein ROC6-like	29	1	29	2.3925e-08
1198	9	20570466	20570660	LOC4347635	LOC_Os09g35760	Os09g0526200, GL2-6, Roc6	homeobox-leucine zipper protein ROC6-like	29	1	29	2.3925e-08
1199	10	13546636	13547275	LOC107275261	LOC_Os10g26145	Os10g0400900	regulator of MON1-CCZ1 complex	29	1	29	2.75503e-08
1202	11	2734741	2735670	LOC4349827	LOC_Os11g05850	Os11g0157100, CYCT1-3	cyclin-T1-3-like	29	1	29	2.47618e-08
1203	11	2734746	2735675	LOC4349827	LOC_Os11g05850	Os11g0157100, CYCT1-3	cyclin-T1-3-like	29	1	29	2.47618e-08
1204	11	3742071	3742255	LOC4349916	LOC_Os11g07440	Os11g0175400	probable alkaline/neutral invertase F	29	1	29	2.47618e-08
1205	11	3742071	3742255	LOC4349916	LOC_Os11g07440	Os11g0175400	probable alkaline/neutral invertase F	29	1	29	2.47618e-08
1206	12	1908796	1908990	LOC4351461	LOC_Os12g04480	Os12g0139300, OsCPD2	cytochrome P450 90A4-like	29	1	29	2.67242e-08
1207	12	23350036	23350225	LOC4352560	LOC_Os12g38000	Os12g0567700	60S ribosomal protein L8	58	2	29	3.36053e-15
1208	12	23350041	23350235	LOC4352560	LOC_Os12g38000	Os12g0567700	60S ribosomal protein L8	58	2	29	3.36053e-15
1209	12	26103321	26103515	LOC4352791	LOC_Os12g42090	Os12g0615400, E37, OsJ_36874	2-methyl-6-phytyl-1,4-hydroquinone methyltransferase 2, chloroplastic-like	29	1	29	2.67242e-08
1210	12	26103356	26103550	LOC4352791	LOC_Os12g42090	Os12g0615400, E37, OsJ_36874	2-methyl-6-phytyl-1,4-hydroquinone methyltransferase 2, chloroplastic-like	29	1	29	2.67242e-08
1135	2	12185526	12185715	LOC4329127	unannotated	unannotated	uncharacterized LOC4329127	29	1	29	2.65063e-08
1136	2	12185556	12185735	LOC4329127	unannotated	unannotated	uncharacterized LOC4329127	29	1	29	2.65063e-08
1200	10	17317056	17317240	LOC112936636	unannotated	unannotated	probable inactive leucine-rich repeat receptor kinase XIAO	29	1	29	2.75503e-08
1201	10	17317056	17317240	LOC112936636	unannotated	unannotated	probable inactive leucine-rich repeat receptor kinase XIAO	29	1	29	2.75503e-08
1211	2	8936126	8936335	LOC4328927	LOC_Os02g15810	Os02g0258200	high mobility group B protein 13	57	2	28.5	9.1889e-15
1212	3	3196156	3196490	LOC4331694	LOC_Os03g06390	Os03g0159900	uncharacterized LOC4331694	57	2	28.5	8.76947e-15
1213	4	19238861	19239055	LOC4335679	unannotated	unannotated	11-beta-hydroxysteroid dehydrogenase 1B-like	57	2	28.5	1.39287e-14
1214	4	19238871	19239065	LOC4335679	unannotated	unannotated	11-beta-hydroxysteroid dehydrogenase 1B-like	57	2	28.5	1.39287e-14
1215	10	8837821	8838095	LOC4348312	unannotated	Os10g0322166, Os10g0322166	uncharacterized LOC4348312	57	2	28.5	7.48527e-15
1216	10	8837851	8838110	LOC4348312	unannotated	Os10g0322166, Os10g0322166	uncharacterized LOC4348312	57	2	28.5	7.48527e-15
1218	1	289411	289690	LOC4326300	LOC_Os01g01560	Os01g0105400	uncharacterized LOC4326300	28	1	28	4.90215e-08
1219	1	289421	289700	LOC4326300	LOC_Os01g01560	Os01g0105400	uncharacterized LOC4326300	28	1	28	4.90215e-08
1220	1	4180031	4180215	LOC4325349	LOC_Os01g08470	Os01g0180000, OJ1174_D05.4	leucine-rich repeat extensin-like protein 3	28	1	28	4.90215e-08
1221	1	4180046	4180240	LOC4325349	LOC_Os01g08470	Os01g0180000, OJ1174_D05.4	leucine-rich repeat extensin-like protein 3	28	1	28	4.90215e-08
1222	1	20987886	20988200	LOC4324566	LOC_Os01g37560	Os01g0556400, OJ1014_G12.16	chaperone protein dnaJ 49	28	1	28	4.90215e-08
1223	1	23214271	23214445	LOC4326380	LOC_Os01g41000	Os01g0593100	uncharacterized LOC4326380	28	1	28	4.90215e-08
1224	1	23554301	23554495	LOC4324593	LOC_Os01g41610	Os01g0600000	uncharacterized LOC4324593	28	1	28	4.90215e-08
1225	1	26402206	26402400	LOC9271197	LOC_Os01g46400	Os01g0652800	protein trichome birefringence-like 19	28	1	28	4.90215e-08
1226	1	32322121	32322315	LOC4325496	LOC_Os01g56130	Os01g0766900, CSLC1, OsCslC1	probable xyloglucan glycosyltransferase 1	28	1	28	4.90215e-08
1227	1	32322136	32322330	LOC4325496	LOC_Os01g56130	Os01g0766900, CSLC1, OsCslC1	probable xyloglucan glycosyltransferase 1	28	1	28	4.90215e-08
1228	1	35145851	35146045	LOC4327568	LOC_Os01g60770	Os01g0823100, EXP2, EXPA2, Os-EXPA2, OsEXP2, OsEXPA2, RiExB, RiExC	expansin-A2-like	28	1	28	4.90215e-08
1229	1	35145871	35146065	LOC4327568	LOC_Os01g60770	Os01g0823100, EXP2, EXPA2, Os-EXPA2, OsEXP2, OsEXPA2, RiExB, RiExC	expansin-A2-like	28	1	28	4.90215e-08
1230	1	36410671	36410860	LOC4327476	LOC_Os01g62870	Os01g0847700	aldo-keto reductase family 4 member C10	28	1	28	4.90215e-08
1231	1	36410671	36410860	LOC4327476	LOC_Os01g62870	Os01g0847700	aldo-keto reductase family 4 member C10	28	1	28	4.90215e-08
1232	1	38654276	38654470	LOC4324904	LOC_Os01g66560	Os01g0889000	signal recognition particle subunit SRP72	28	1	28	4.90215e-08
1233	1	38654351	38654545	LOC4324904	LOC_Os01g66560	Os01g0889000	signal recognition particle subunit SRP72	28	1	28	4.90215e-08
1234	2	1800056	1800250	LOC4328218	LOC_Os02g04130	Os02g0134200, P0585B01.7	uncharacterized LOC4328218	28	1	28	4.74496e-08
1235	2	1800191	1800380	LOC4328218	LOC_Os02g04130	Os02g0134200, P0585B01.7	uncharacterized LOC4328218	28	1	28	4.74496e-08
1236	2	3341271	3341465	LOC4328390	LOC_Os02g06640	Os02g0161900, OJ9003_G05.28	polyubiquitin	28	1	28	4.74496e-08
1237	2	3341281	3341475	LOC4328390	LOC_Os02g06640	Os02g0161900, OJ9003_G05.28	polyubiquitin	28	1	28	4.74496e-08
1238	2	5913146	5913340	LOC4328673	LOC_Os02g11040	Os02g0205200	uncharacterized LOC4328673	28	1	28	4.74496e-08
1239	2	8196976	8197115	LOC4328860	LOC_Os02g14780	Os02g0245000, OJ1134_F06.6	probable splicing factor 3A subunit 1	28	1	28	4.74496e-08
1240	2	8196976	8197105	LOC4328860	LOC_Os02g14780	Os02g0245000, OJ1134_F06.6	probable splicing factor 3A subunit 1	28	1	28	4.74496e-08
1241	2	15616386	15616580	LOC9270601	LOC_Os02g26600	Os02g0464900	protein SMAX1-LIKE 5	28	1	28	4.74496e-08
1242	2	18317341	18317535	LOC4329455	LOC_Os02g30730	Os02g0511500	SART-1 family protein DOT2	28	1	28	4.74496e-08
1243	2	18317366	18317560	LOC4329455	LOC_Os02g30730	Os02g0511500	SART-1 family protein DOT2	28	1	28	4.74496e-08
1246	2	23743311	23743495	LOC4329920	LOC_Os02g39330	Os02g0605900, Cht6, OJ1058_F07.19, OsJ_07g447	chitinase 6-like	28	1	28	4.74496e-08
1247	2	23743311	23743495	LOC4329920	LOC_Os02g39330	Os02g0605900, Cht6, OJ1058_F07.19, OsJ_07g447	chitinase 6-like	28	1	28	4.74496e-08
1248	2	24771501	24771690	LOC4330018	LOC_Os02g40860	Os02g0622100, OJ1234_B11.27	casein kinase 1-like	28	1	28	4.74496e-08
1249	2	29915291	29915480	LOC4330554	LOC_Os02g48900	Os02g0720900, OJ1008_D06.22-1, OJ1008_D06.22-2	aspartyl protease family protein At5g10770	28	1	28	4.74496e-08
1250	2	29915326	29915520	LOC4330554	LOC_Os02g48900	Os02g0720900, OJ1008_D06.22-1, OJ1008_D06.22-2	aspartyl protease family protein At5g10770	28	1	28	4.74496e-08
1252	3	4146276	4146470	LOC4331818	LOC_Os03g08110	Os03g0178500	2-hydroxy-6-oxononadienedioate/2-hydroxy-6-oxononatrienedioate hydrolase	28	1	28	4.26448e-08
1253	3	4146376	4146570	LOC4331818	LOC_Os03g08110	Os03g0178500	2-hydroxy-6-oxononadienedioate/2-hydroxy-6-oxononatrienedioate hydrolase	28	1	28	4.26448e-08
1254	3	6010636	6010830	LOC4332056	LOC_Os03g11580	Os03g0214900	uncharacterized LOC4332056	28	1	28	4.26448e-08
1255	3	6010641	6010830	LOC4332056	LOC_Os03g11580	Os03g0214900	uncharacterized LOC4332056	28	1	28	4.26448e-08
1256	3	7485321	7485505	LOC4332213	LOC_Os03g13820	Os03g0241600	probable receptor-like serine/threonine-protein kinase At5g57670	28	1	28	4.26448e-08
1257	3	7485426	7485620	LOC4332213	LOC_Os03g13820	Os03g0241600	probable receptor-like serine/threonine-protein kinase At5g57670	28	1	28	4.26448e-08
1259	3	25638071	25638745	LOC4333619	LOC_Os03g45410	Os03g0657000, TBP-2, TBP2, TFIID	TATA-binding protein 2-like	28	1	28	4.26448e-08
1260	3	25638701	25638890	LOC4333619	LOC_Os03g45410	Os03g0657000, TBP-2, TBP2, TFIID	TATA-binding protein 2-like	28	1	28	4.26448e-08
1261	3	27418251	27418300	LOC9269916	LOC_Os03g48180	Os03g0687000	protein NRT1/ PTR FAMILY 2.11	28	1	28	4.26448e-08
1262	3	28514211	28514395	LOC4333860	LOC_Os03g49990	Os03g0707600, GAI, OsGAI, SLR1	DELLA protein SLR1-like	28	1	28	4.26448e-08
1263	3	28514211	28514395	LOC4333860	LOC_Os03g49990	Os03g0707600, GAI, OsGAI, SLR1	DELLA protein SLR1-like	28	1	28	4.26448e-08
1264	3	30788656	30788850	LOC4334104	LOC_Os03g53690	Os03g0748100	NADPH-dependent aldehyde reductase-like protein, chloroplastic	28	1	28	4.26448e-08
1265	3	30788726	30788920	LOC4334104	LOC_Os03g53690	Os03g0748100	NADPH-dependent aldehyde reductase-like protein, chloroplastic	28	1	28	4.26448e-08
1266	3	30991296	30991485	LOC4334132	LOC_Os03g54050	Os03g0751600	protein PYRICULARIA ORYZAE RESISTANCE 21	28	1	28	4.26448e-08
1267	3	33059716	33059740	LOC4334408	LOC_Os03g58060	Os03g0794800	5'-3' exoribonuclease 4 (OsEIN5)	28	1	28	4.26448e-08
1268	3	33769196	33769390	LOC4334512	LOC_Os03g59310	Os03g0807800	40S ribosomal protein S2-3	28	1	28	4.26448e-08
1269	3	33769286	33769480	LOC4334512	LOC_Os03g59310	Os03g0807800	40S ribosomal protein S2-3	28	1	28	4.26448e-08
1270	3	34913921	34914230	LOC4334668	LOC_Os03g61570	Os03g0831200	GATA transcription factor 16	28	1	28	4.26448e-08
1271	3	34913996	34914310	LOC4334668	LOC_Os03g61570	Os03g0831200	GATA transcription factor 16	28	1	28	4.26448e-08
1272	3	36133956	36134215	LOC4334840	LOC_Os03g63950	Os03g0856500	ribosome-binding factor PSRP1, chloroplastic	28	1	28	4.26448e-08
1273	3	36133956	36134215	LOC4334840	LOC_Os03g63950	Os03g0856500	ribosome-binding factor PSRP1, chloroplastic	28	1	28	4.26448e-08
1274	4	23796451	23796640	LOC4336150	LOC_Os04g39980	Os04g0475600, DAO	2-oxoglutarate-dependent dioxygenase DAO-like	28	1	28	5.29084e-08
1275	4	28773241	28773435	LOC4336717	LOC_Os04g48290	Os04g0571600	protein DETOXIFICATION 49	28	1	28	5.29084e-08
1276	5	643116	643265	LOC4337598	LOC_Os05g02130	Os05g0112000, OsJ_16866, XB3	E3 ubiquitin-protein ligase XB3-like	28	1	28	4.83817e-08
1277	5	2090881	2091075	LOC4337733	LOC_Os05g04510	Os05g0135700, OsJ_01g6271, SAM1, SAMS	S-adenosylmethionine synthase 1-like	28	1	28	4.83817e-08
1278	5	2090901	2091095	LOC4337733	LOC_Os05g04510	Os05g0135700, OsJ_01g6271, SAM1, SAMS	S-adenosylmethionine synthase 1-like	28	1	28	4.83817e-08
1280	5	28052296	28052485	LOC4339617	LOC_Os05g48900	Os05g0563600	fasciclin-like arabinogalactan protein 13	28	1	28	4.83817e-08
1281	5	28052296	28052485	LOC4339617	LOC_Os05g48900	Os05g0563600	fasciclin-like arabinogalactan protein 13	28	1	28	4.83817e-08
1282	6	1741611	1741795	LOC4340016	LOC_Os06g04169	Os06g0132500, 134P10.5	probable lysophospholipase BODYGUARD 3	28	1	28	5.68162e-08
1283	6	1741611	1741795	LOC4340016	LOC_Os06g04169	Os06g0132500, 134P10.5	probable lysophospholipase BODYGUARD 3	28	1	28	5.68162e-08
1284	6	3995561	3995855	LOC4340307	LOC_Os06g08250	unannotated	probable E3 ubiquitin-protein ligase RHY1A	28	1	28	5.68162e-08
1285	6	3995561	3995855	LOC4340307	LOC_Os06g08250	unannotated	probable E3 ubiquitin-protein ligase RHY1A	28	1	28	5.68162e-08
1286	6	22249966	22250740	LOC4341358	LOC_Os06g37560	Os06g0573600	beta-galactosidase 9-like	28	1	28	5.68162e-08
1287	6	22250146	22250795	LOC4341358	LOC_Os06g37560	Os06g0573600	beta-galactosidase 9-like	28	1	28	5.68162e-08
1288	6	24500361	24500555	LOC4341521	LOC_Os06g41010	unannotated	uncharacterized LOC4341521	28	1	28	5.68162e-08
1289	6	25948331	25948515	LOC4341615	LOC_Os06g43170	Os06g0638500	probable LRR receptor-like serine/threonine-protein kinase At4g37250	28	1	28	5.68162e-08
1290	6	25948456	25948530	LOC4341615	LOC_Os06g43170	Os06g0638500	probable LRR receptor-like serine/threonine-protein kinase At4g37250	28	1	28	5.68162e-08
1291	6	26949086	26949280	LOC4341718	LOC_Os06g44620	Os06g0656500, 4CL4, Os4CL4	probable 4-coumarate--CoA ligase 4	28	1	28	5.68162e-08
1292	7	18637691	18637885	LOC4343299	LOC_Os07g31450	Os07g0497000	protein CHROMATIN REMODELING 4	28	1	28	4.14231e-08
1293	7	19616971	19617120	LOC4343364	LOC_Os07g32790	Os07g0512100	ankyrin repeat domain-containing protein 13D	28	1	28	4.14231e-08
1294	7	25258921	25259115	LOC4343886	LOC_Os07g42200	Os07g0613500	serine/threonine-protein kinase RIPK	28	1	28	4.14231e-08
1295	7	25258951	25259145	LOC4343886	LOC_Os07g42200	Os07g0613500	serine/threonine-protein kinase RIPK	28	1	28	4.14231e-08
1296	7	26891346	26891540	LOC9270052	LOC_Os07g45064	Os07g0645100	transformation/transcription domain-associated protein	28	1	28	4.14231e-08
1297	8	898756	898950	LOC4344515	LOC_Os08g02330	Os08g0116400, OsRBP37	polyadenylate-binding protein-interacting protein 11	28	1	28	5.34083e-08
1298	8	898786	898980	LOC4344515	LOC_Os08g02330	Os08g0116400, OsRBP37	polyadenylate-binding protein-interacting protein 11	28	1	28	5.34083e-08
1299	8	16965076	16965270	LOC4345387	LOC_Os08g27840	Os08g0366000, OJ1484_G09.129-1	phosphoenolpyruvate carboxylase 2	28	1	28	5.34083e-08
1300	8	16965081	16965270	LOC4345387	LOC_Os08g27840	Os08g0366000, OJ1484_G09.129-1	phosphoenolpyruvate carboxylase 2	28	1	28	5.34083e-08
1301	8	19245281	19245475	LOC4345520	LOC_Os08g31140	Os08g0403300, OJ1118_A03.3	heavy metal-associated isoprenylated plant protein 23	28	1	28	5.34083e-08
1302	8	19245296	19245490	LOC4345520	LOC_Os08g31140	Os08g0403300, OJ1118_A03.3	heavy metal-associated isoprenylated plant protein 23	28	1	28	5.34083e-08
1303	8	25380166	25380355	LOC4346010	LOC_Os08g40090	Os08g0511700, IRL4, OsIRL4, P0711H09.3	plant intracellular Ras-group-related LRR protein 4-like	28	1	28	5.34083e-08
1304	8	25380166	25380355	LOC4346010	LOC_Os08g40090	Os08g0511700, IRL4, OsIRL4, P0711H09.3	plant intracellular Ras-group-related LRR protein 4-like	28	1	28	5.34083e-08
1306	10	3021266	3021460	LOC4348122	LOC_Os10g05990	Os10g0150700	proline-rich protein 4	28	1	28	5.03971e-08
1307	10	3021326	3021520	LOC4348122	LOC_Os10g05990	Os10g0150700	proline-rich protein 4	28	1	28	5.03971e-08
1308	10	19130166	19130355	LOC4349038	LOC_Os10g35770	Os10g0501500	calcium uniporter protein 2, mitochondrial	28	1	28	5.03971e-08
1309	10	19130256	19130370	LOC4349038	LOC_Os10g35770	Os10g0501500	calcium uniporter protein 2, mitochondrial	28	1	28	5.03971e-08
1311	11	1801411	1801605	LOC4349724	LOC_Os11g04320	Os11g0138700	F-box/kelch-repeat protein At5g26960	28	1	28	4.61858e-08
1312	11	6383761	6383950	LOC9268652	LOC_Os11g11490	Os11g0222000	serine/threonine-protein kinase-like protein CCR4	28	1	28	4.61858e-08
1313	11	6383806	6384000	LOC9268652	LOC_Os11g11490	Os11g0222000	serine/threonine-protein kinase-like protein CCR4	28	1	28	4.61858e-08
1314	11	15533606	15533765	LOC4350464	LOC_Os11g26990	Os11g0458100	neurofilament medium polypeptide	28	1	28	4.61858e-08
1315	11	18550301	18550495	LOC9272430	LOC_Os11g31690	Os11g0517200	uncharacterized LOC9272430	28	1	28	4.61858e-08
1317	12	12584806	12584995	LOC4352063	LOC_Os12g22284	Os12g0411700	ABC transporter G family member 11	28	1	28	4.70557e-08
1318	12	12584806	12584995	LOC4352063	LOC_Os12g22284	Os12g0411700	ABC transporter G family member 11	28	1	28	4.70557e-08
1319	12	15124431	15124620	LOC4352155	LOC_Os12g26030	Os12g0446500	FACT complex subunit SPT16-like	28	1	28	4.70557e-08
1320	12	25781541	25781735	LOC9272238	LOC_Os12g41660	Os12g0610300	formin-like protein 15	28	1	28	4.70557e-08
1321	12	25781626	25781820	LOC9272238	LOC_Os12g41660	Os12g0610300	formin-like protein 15	28	1	28	4.70557e-08
1217	1	73396	73580	LOC4326462	unannotated	Os01g0101600, P0455C04.5	uncharacterized LOC4326462	28	1	28	4.90215e-08
1244	2	20369051	20369245	LOC4329608	unannotated	Os02g0545000	myosin-8	28	1	28	4.74496e-08
1245	2	20369066	20369260	LOC4329608	unannotated	Os02g0545000	myosin-8	28	1	28	4.74496e-08
1251	3	1665106	1665300	LOC9269331	unannotated	Os03g0129800	uncharacterized protein At4g15970	28	1	28	4.26448e-08
1258	3	17885261	17885450	LOC4333165	unannotated	Os03g0427900	probable ubiquitin conjugation factor E4	28	1	28	4.26448e-08
1279	5	18728976	18729165	LOC4338659	unannotated	Os05g0386900	UDP-D-xylose:L-fucose alpha-1,3-D-xylosyltransferase MGP4	28	1	28	4.83817e-08
1305	9	16995571	16995765	LOC4347236	unannotated	unannotated	uncharacterized LOC4347236	28	1	28	4.67426e-08
1310	10	19930346	19930580	LOC4349118	unannotated	unannotated	trihelix transcription factor GTL1-like	28	1	28	5.03971e-08
1316	12	7389891	7390085	LOC9266066	unannotated	unannotated	uncharacterized LOC9266066	28	1	28	4.70557e-08
1322	2	18921166	18921395	LOC4329493	LOC_Os02g32030	Os02g0519900	elongation factor 2	55	2	27.5	3.14694e-14
1323	2	26814901	26815085	LOC4330227	LOC_Os02g44320	Os02g0662100, OJ1001_D02.3	14 kDa proline-rich protein DC2.15	55	2	27.5	3.14694e-14
1324	3	34378301	34378515	LOC4334583	LOC_Os03g60460	Os03g0819100, LKHA4, OJ1754_E06.9, OsJ_13129	leucine aminopeptidase-like	55	2	27.5	3.04501e-14
1325	4	937886	938080	LOC9267153	unannotated	unannotated	uncharacterized LOC9267153	82	3	27.3333	1.49182e-20
1326	10	11110376	11110800	LOC4348445	LOC_Os10g21670	Os10g0361000	PLAT domain-containing protein 3	136	5	27.2	8.6438e-34
1327	1	26236	26430	LOC4326456	LOC_Os01g01050	Os01g0100600, P0672D08.5	uncharacterized LOC4326456	27	1	27	8.92945e-08
1328	1	8918841	8919210	LOC107277422	LOC_Os01g15830	Os01g0263400, P0453A06.6	uncharacterized LOC107277422	27	1	27	8.92945e-08
1329	1	8918891	8919260	LOC107277422	LOC_Os01g15830	Os01g0263400, P0453A06.6	uncharacterized LOC107277422	27	1	27	8.92945e-08
1330	1	9865351	9865865	LOC107276296	LOC_Os01g17160	Os01g0278950	CO(2)-response secreted protease	27	1	27	8.92945e-08
1331	1	9865356	9865865	LOC107276296	LOC_Os01g17160	Os01g0278950	CO(2)-response secreted protease	27	1	27	8.92945e-08
1332	1	14059896	14059920	LOC4326480	LOC_Os01g24950	Os01g0351300	exocyst complex component SEC15B	27	1	27	8.92945e-08
1333	1	28277946	28278135	LOC4324151	LOC_Os01g49190	Os01g0685800	ATP synthase subunit beta, mitochondrial-like	27	1	27	8.92945e-08
1334	1	28277946	28278135	LOC4324151	LOC_Os01g49190	Os01g0685800	ATP synthase subunit beta, mitochondrial-like	27	1	27	8.92945e-08
1335	1	35872771	35872965	LOC4327461	LOC_Os01g61970	Os01g0836800	protein GPR107	27	1	27	8.92945e-08
1336	1	35872771	35872960	LOC4327461	LOC_Os01g61970	Os01g0836800	protein GPR107	27	1	27	8.92945e-08
1337	1	40488696	40488810	LOC4327226	LOC_Os01g69990	Os01g0924600	uncharacterized LOC4327226	27	1	27	8.92945e-08
1338	1	42279401	42280090	LOC4325394	LOC_Os01g72890	Os01g0959000	serine/arginine-rich splicing factor SR45	27	1	27	8.92945e-08
1339	1	42279401	42280090	LOC4325394	LOC_Os01g72890	Os01g0959000	serine/arginine-rich splicing factor SR45	27	1	27	8.92945e-08
1340	1	43159706	43159895	LOC4324310	LOC_Os01g74520	Os01g0976600, COQ5, OsJ_04g965, P0020E09.9	2-methoxy-6-polyprenyl-1,4-benzoquinol methylase, mitochondrial-like	27	1	27	8.92945e-08
1341	1	43159706	43159895	LOC4324310	LOC_Os01g74520	Os01g0976600, COQ5, OsJ_04g965, P0020E09.9	2-methoxy-6-polyprenyl-1,4-benzoquinol methylase, mitochondrial-like	27	1	27	8.92945e-08
1342	2	1116181	1116310	LOC4328121	LOC_Os02g02890	Os02g0121300, OJ1020_C02.14	peptidyl-prolyl cis-trans isomerase	27	1	27	8.84315e-08
1343	2	1116231	1116350	LOC4328121	LOC_Os02g02890	Os02g0121300, OJ1020_C02.14	peptidyl-prolyl cis-trans isomerase	27	1	27	8.84315e-08
1344	2	5913151	5913345	LOC4328673	LOC_Os02g11040	Os02g0205200	uncharacterized LOC4328673	27	1	27	8.84315e-08
1345	2	20001236	20001430	LOC9268455	LOC_Os02g33600	Os02g0539500	protein MKS1	27	1	27	8.84315e-08
1346	2	20001291	20001485	LOC9268455	LOC_Os02g33600	Os02g0539500	protein MKS1	27	1	27	8.84315e-08
1349	3	1244376	1244540	LOC4331443	LOC_Os03g03034	Os03g0122300	flavanone 3-dioxygenase 2-like	27	1	27	7.74046e-08
1350	3	1244386	1244560	LOC4331443	LOC_Os03g03034	Os03g0122300	flavanone 3-dioxygenase 2-like	27	1	27	7.74046e-08
1351	3	2901611	2901805	LOC4331652	LOC_Os03g05806	Os03g0152700	putative ribosomal large subunit pseudouridine synthase SVR1, chloroplastic	27	1	27	7.74046e-08
1352	3	2901616	2901810	LOC4331652	LOC_Os03g05806	Os03g0152700	putative ribosomal large subunit pseudouridine synthase SVR1, chloroplastic	27	1	27	7.74046e-08
1353	3	5287776	5287970	LOC4331969	LOC_Os03g10370	Os03g0200800	ADP-ribosylation factor-like protein 8a	27	1	27	7.74046e-08
1354	3	5287816	5288010	LOC4331969	LOC_Os03g10370	Os03g0200800	ADP-ribosylation factor-like protein 8a	27	1	27	7.74046e-08
1355	3	6943686	6943875	LOC4332148	LOC_Os03g12879	unannotated	atherin	27	1	27	7.74046e-08
1356	3	6943716	6943905	LOC4332148	LOC_Os03g12879	unannotated	atherin	27	1	27	7.74046e-08
1357	3	7628881	7629070	LOC4332228	LOC_Os03g14050	Os03g0244200	thaumatin-like protein 1b	27	1	27	7.74046e-08
1358	3	10910816	10911010	LOC4332603	LOC_Os03g19380	Os03g0306800	calvin cycle protein CP12-1, chloroplastic	27	1	27	7.74046e-08
1359	3	10910846	10911040	LOC4332603	LOC_Os03g19380	Os03g0306800	calvin cycle protein CP12-1, chloroplastic	27	1	27	7.74046e-08
1360	3	15477886	15478075	LOC4333005	LOC_Os03g27030	Os03g0388000	serine/arginine-rich splicing factor SC35	27	1	27	7.74046e-08
1361	3	15477886	15478075	LOC4333005	LOC_Os03g27030	Os03g0388000	serine/arginine-rich splicing factor SC35	27	1	27	7.74046e-08
1362	3	16066981	16067175	LOC4333045	LOC_Os03g27970	Os03g0397500	pre-mRNA-processing factor 17	27	1	27	7.74046e-08
1363	3	21409836	21410025	LOC4333330	LOC_Os03g38580	Os03g0582100	pentatricopeptide repeat-containing protein At3g24000, mitochondrial	27	1	27	7.74046e-08
1364	3	29730321	29730515	LOC4333980	LOC_Os03g51840	Os03g0728200	pentatricopeptide repeat-containing protein At3g49730	27	1	27	7.74046e-08
1365	3	29730371	29730565	LOC4333980	LOC_Os03g51840	Os03g0728200	pentatricopeptide repeat-containing protein At3g49730	27	1	27	7.74046e-08
1366	4	25105951	25106145	LOC4336318	LOC_Os04g42420	Os04g0502800	protein NUCLEAR FUSION DEFECTIVE 4	27	1	27	9.56158e-08
1367	4	25105971	25106165	LOC4336318	LOC_Os04g42420	Os04g0502800	protein NUCLEAR FUSION DEFECTIVE 4	27	1	27	9.56158e-08
1368	4	34401261	34401455	LOC4337376	LOC_Os04g57760	Os04g0674000	protein BPS1, chloroplastic	27	1	27	9.56158e-08
1369	4	34981206	34981400	LOC4337457	LOC_Os04g58810	Os04g0684900	probable CCR4-associated factor 1 homolog 11	27	1	27	9.56158e-08
1370	4	34981306	34981495	LOC4337457	LOC_Os04g58810	Os04g0684900	probable CCR4-associated factor 1 homolog 11	27	1	27	9.56158e-08
1373	5	4143366	4143840	LOC4337928	LOC_Os05g07700	Os05g0169100, QM1, SG12	60S ribosomal protein L10-2-like	27	1	27	8.94755e-08
1374	5	16290261	16290455	LOC4338483	LOC_Os05g27920	Os05g0346100	sorting nexin 2A	27	1	27	8.94755e-08
1375	5	16290331	16290525	LOC4338483	LOC_Os05g27920	Os05g0346100	sorting nexin 2A	27	1	27	8.94755e-08
1376	5	18723296	18723490	LOC4338658	LOC_Os05g32110	unannotated	COBRA-like protein 3	27	1	27	8.94755e-08
1377	5	23103006	23103200	LOC4339072	LOC_Os05g39380	Os05g0470700	uncharacterized LOC4339072	27	1	27	8.94755e-08
1380	5	26049546	26049740	LOC9271180	LOC_Os05g44792	Os05g0523200	uncharacterized LOC9271180	27	1	27	8.94755e-08
1381	6	6819341	6819535	LOC4340577	LOC_Os06g12580	Os06g0232000	uncharacterized protein At5g39570	27	1	27	9.81595e-08
1382	6	6819451	6819600	LOC4340577	LOC_Os06g12580	Os06g0232000	uncharacterized protein At5g39570	27	1	27	9.81595e-08
1384	6	17823751	17823935	LOC4341120	LOC_Os06g30730	Os06g0503100	ABC transporter G family member 4	27	1	27	9.81595e-08
1385	6	17823751	17823935	LOC4341120	LOC_Os06g30730	Os06g0503100	ABC transporter G family member 4	27	1	27	9.81595e-08
1386	6	23736926	23737120	LOC4341454	LOC_Os06g39912	Os06g0601100, P0486H12.4	uncharacterized protein At1g15400	27	1	27	9.81595e-08
1389	6	28286826	28287020	LOC4341853	LOC_Os06g46600	Os06g0679800	heat shock 70 kDa protein 16	27	1	27	9.81595e-08
1390	6	28286841	28287035	LOC4341853	LOC_Os06g46600	Os06g0679800	heat shock 70 kDa protein 16	27	1	27	9.81595e-08
1391	6	29342931	29343125	LOC9272115	LOC_Os06g48500	Os06g0698748	uncharacterized LOC9272115	27	1	27	9.81595e-08
1392	6	29342941	29343130	LOC9272115	LOC_Os06g48500	Os06g0698748	uncharacterized LOC9272115	27	1	27	9.81595e-08
1393	6	29364086	29364270	LOC9270793	LOC_Os06g48530	Os06g0698859	serrate RNA effector molecule	27	1	27	9.81595e-08
1394	6	29364086	29364270	LOC9270793	LOC_Os06g48530	Os06g0698859	serrate RNA effector molecule	27	1	27	9.81595e-08
1395	7	1771636	1771915	LOC4342341	LOC_Os07g04150	Os07g0133500, OJ1118_D07.19, P0507H12.4	uncharacterized LOC4342341	27	1	27	7.71547e-08
1396	7	1771671	1771945	LOC4342341	LOC_Os07g04150	Os07g0133500, OJ1118_D07.19, P0507H12.4	uncharacterized LOC4342341	27	1	27	7.71547e-08
1397	7	19438381	19438570	LOC4343350	LOC_Os07g32600	Os07g0510200	glucan endo-1,3-beta-glucosidase 1	27	1	27	7.71547e-08
1398	7	19438381	19438570	LOC4343350	LOC_Os07g32600	Os07g0510200	glucan endo-1,3-beta-glucosidase 1	27	1	27	7.71547e-08
1399	7	22833161	22833355	LOC4343640	LOC_Os07g38080	Os07g0568200, OJ1092_A07.126	uncharacterized LOC4343640	27	1	27	7.71547e-08
1400	7	22833161	22833355	LOC4343640	LOC_Os07g38080	Os07g0568200, OJ1092_A07.126	uncharacterized LOC4343640	27	1	27	7.71547e-08
1401	7	23747176	23747360	LOC4343742	LOC_Os07g39620	Os07g0585000, OJ1060_D03.112	uncharacterized LOC4343742	27	1	27	7.71547e-08
1402	7	28963441	28963635	LOC4344315	LOC_Os07g48430	Os07g0682800, ADPase, APY2, OsAPY2, OsJ_25612	probable apyrase 2	27	1	27	7.71547e-08
1403	7	28963446	28963635	LOC4344315	LOC_Os07g48430	Os07g0682800, ADPase, APY2, OsAPY2, OsJ_25612	probable apyrase 2	27	1	27	7.71547e-08
1404	8	13986146	13986340	LOC4345261	LOC_Os08g23180	Os08g0321000, P0048E12.2	fasciclin-like arabinogalactan protein 1	27	1	27	9.63992e-08
1405	8	13986156	13986350	LOC4345261	LOC_Os08g23180	Os08g0321000, P0048E12.2	fasciclin-like arabinogalactan protein 1	27	1	27	9.63992e-08
1406	8	21980741	21980935	LOC4345722	LOC_Os08g34900	Os08g0450100, OJ1005_H01.19	pectinesterase	27	1	27	9.63992e-08
1407	8	21980796	21980985	LOC4345722	LOC_Os08g34900	Os08g0450100, OJ1005_H01.19	pectinesterase	27	1	27	9.63992e-08
1408	8	27638356	27638545	LOC4346257	LOC_Os08g43730	Os08g0551200	uncharacterized LOC4346257	27	1	27	9.63992e-08
1409	8	28290496	28290690	LOC4346347	LOC_Os08g45060	Os08g0564700	putative kinase-like protein TMKL1	27	1	27	9.63992e-08
1410	8	28290571	28290765	LOC4346347	LOC_Os08g45060	Os08g0564700	putative kinase-like protein TMKL1	27	1	27	9.63992e-08
1411	9	1054566	1054760	LOC4346401	LOC_Os09g02530	Os09g0113000, OJ1134_E08.12	F-box protein At1g47056	27	1	27	8.31086e-08
1412	9	15493676	15493870	LOC4347115	LOC_Os09g25850	Os09g0426800, OJ1299_A11.27	protein ECERIFERUM 3	27	1	27	8.31086e-08
1413	9	15493681	15493875	LOC4347115	LOC_Os09g25850	Os09g0426800, OJ1299_A11.27	protein ECERIFERUM 3	27	1	27	8.31086e-08
1414	9	18956146	18956330	LOC9269664	LOC_Os09g31454	Os09g0491644	uncharacterized LOC9269664	27	1	27	8.31086e-08
1415	9	18956146	18956330	LOC9269664	LOC_Os09g31454	Os09g0491644	uncharacterized LOC9269664	27	1	27	8.31086e-08
1416	9	19486931	19487125	LOC4347499	LOC_Os09g32670	Os09g0504000	UDP-glucuronate 4-epimerase 6	27	1	27	8.31086e-08
1417	10	3850376	3850565	LOC4348154	LOC_Os10g07290	Os10g0160100	glucan endo-1,3-beta-glucosidase 10	27	1	27	9.44163e-08
1418	10	3850406	3850595	LOC4348154	LOC_Os10g07290	Os10g0160100	glucan endo-1,3-beta-glucosidase 10	27	1	27	9.44163e-08
1419	10	19379926	19380120	LOC9271722	LOC_Os10g36260	Os10g0506900	uncharacterized LOC9271722	27	1	27	9.44163e-08
1420	10	19379951	19380145	LOC9271722	LOC_Os10g36260	Os10g0506900	uncharacterized LOC9271722	27	1	27	9.44163e-08
1421	11	85831	85905	LOC4349531	LOC_Os11g01140	Os11g0102200, PHOT1B	phototropin-1B-like	27	1	27	8.54848e-08
1422	11	1120486	1120675	LOC4349638	LOC_Os11g03110	Os11g0124300, OsJ_03g1458, OsSCR1, SCR1	protein SCARECROW 1-like	27	1	27	8.54848e-08
1423	11	1120521	1120715	LOC4349638	LOC_Os11g03110	Os11g0124300, OsJ_03g1458, OsSCR1, SCR1	protein SCARECROW 1-like	27	1	27	8.54848e-08
1424	11	1306431	1306550	LOC4349656	LOC_Os11g03430	Os11g0128400	cell division control protein 45 homolog	27	1	27	8.54848e-08
1425	11	1306431	1306550	LOC4349656	LOC_Os11g03430	Os11g0128400	cell division control protein 45 homolog	27	1	27	8.54848e-08
1426	11	15533606	15533760	LOC4350464	LOC_Os11g26990	Os11g0458100	neurofilament medium polypeptide	27	1	27	8.54848e-08
1427	12	1721511	1721705	LOC9268419	LOC_Os12g04110	unannotated	pentatricopeptide repeat-containing protein At1g52620	27	1	27	8.79826e-08
1428	12	1721556	1721745	LOC9268419	LOC_Os12g04110	unannotated	pentatricopeptide repeat-containing protein At1g52620	27	1	27	8.79826e-08
1429	12	3743716	3743905	LOC4351640	LOC_Os12g07530	Os12g0174000	uncharacterized LOC4351640	27	1	27	8.79826e-08
1347	2	22433841	22434030	LOC112937814	unannotated	unannotated	uncharacterized LOC112937814	27	1	27	8.84315e-08
1348	2	22433851	22434045	LOC112937814	unannotated	unannotated	uncharacterized LOC112937814	27	1	27	8.84315e-08
1371	4	35182511	35182630	LOC9269370	unannotated	unannotated	uncharacterized LOC9269370	27	1	27	9.56158e-08
1372	4	35182516	35182630	LOC9269370	unannotated	unannotated	uncharacterized LOC9269370	27	1	27	9.56158e-08
1378	5	25589426	25589605	LOC4339319	unannotated	Os05g0516100	uncharacterized LOC4339319	27	1	27	8.94755e-08
1379	5	25589576	25589660	LOC4339319	unannotated	Os05g0516100	uncharacterized LOC4339319	27	1	27	8.94755e-08
1383	6	10649716	10649910	LOC9267619	unannotated	unannotated	UDP-glucose:2-hydroxyflavanone C-glucosyltransferase-like	27	1	27	9.81595e-08
1387	6	24586336	24586530	LOC112939397	unannotated	unannotated	uncharacterized LOC112939397	27	1	27	9.81595e-08
1388	6	24586411	24586530	LOC112939397	unannotated	unannotated	uncharacterized LOC112939397	27	1	27	9.81595e-08
1430	2	13606551	13606810	LOC9269366	LOC_Os02g22810	Os02g0332800	SH3 domain-containing protein C23A1.17	53	2	26.5	1.02047e-13
1431	1	626181	626370	LOC9271945	LOC_Os01g02150	Os01g0111900	extensin	26	1	26	1.61795e-07
1432	1	626181	626370	LOC9271945	LOC_Os01g02150	Os01g0111900	extensin	26	1	26	1.61795e-07
1433	1	1699396	1699590	LOC4325976	LOC_Os01g03950	Os01g0130400, P0504H10.9	alpha-xylosidase 1	26	1	26	1.61795e-07
1434	1	13541016	13541210	LOC4326487	LOC_Os01g24030	Os01g0342900	probable acyl-activating enzyme 1, peroxisomal	26	1	26	1.61795e-07
1435	1	13541046	13541240	LOC4326487	LOC_Os01g24030	Os01g0342900	probable acyl-activating enzyme 1, peroxisomal	26	1	26	1.61795e-07
1436	1	28679741	28679935	LOC4323884	LOC_Os01g49930	Os01g0694200	uncharacterized LOC4323884	26	1	26	1.61795e-07
1437	1	28679746	28679940	LOC4323884	LOC_Os01g49930	Os01g0694200	uncharacterized LOC4323884	26	1	26	1.61795e-07
1438	1	29682836	29683030	LOC4325943	LOC_Os01g51640	Os01g0714100, B1131B07.1	protein PLASTID MOVEMENT IMPAIRED 1-RELATED 1	26	1	26	1.61795e-07
1439	1	29682846	29683035	LOC4325943	LOC_Os01g51640	Os01g0714100, B1131B07.1	protein PLASTID MOVEMENT IMPAIRED 1-RELATED 1	26	1	26	1.61795e-07
1440	1	31630141	31630335	LOC4327015	LOC_Os01g55000	Os01g0753800	uncharacterized LOC4327015	26	1	26	1.61795e-07
1441	1	31630181	31630375	LOC4327015	LOC_Os01g55000	Os01g0753800	uncharacterized LOC4327015	26	1	26	1.61795e-07
1442	1	34586806	34587000	LOC4327592	LOC_Os01g59800	Os01g0813500	vacuolar protein sorting-associated protein 36	26	1	26	1.61795e-07
1443	1	34586856	34587050	LOC4327592	LOC_Os01g59800	Os01g0813500	vacuolar protein sorting-associated protein 36	26	1	26	1.61795e-07
1446	1	42009571	42009765	LOC4325400	LOC_Os01g72430	Os01g0953600	probable NADPH:quinone oxidoreductase 1	26	1	26	1.61795e-07
1447	2	1963836	1964135	LOC4328234	LOC_Os02g04440	Os02g0136933	WD repeat-containing protein 11	26	1	26	1.62032e-07
1448	2	1963891	1964625	LOC4328234	LOC_Os02g04440	Os02g0136933	WD repeat-containing protein 11	26	1	26	1.62032e-07
1449	2	5628251	5628445	LOC4328647	LOC_Os02g10700	Os02g0200900	EIN3-binding F-box protein 1 (OsEBF2)	26	1	26	1.62032e-07
1450	2	5628256	5628450	LOC4328647	LOC_Os02g10700	Os02g0200900	EIN3-binding F-box protein 1 (OsEBF2)	26	1	26	1.62032e-07
1451	2	8936826	8936910	LOC4328927	LOC_Os02g15810	Os02g0258200	high mobility group B protein 13	26	1	26	1.62032e-07	（3'UTR）
1452	2	9106811	9107005	LOC4328939	LOC_Os02g16030	Os02g0261000	uncharacterized LOC4328939	26	1	26	1.62032e-07	（3'UTR）
1453	2	9106836	9107030	LOC4328939	LOC_Os02g16030	Os02g0261000	uncharacterized LOC4328939	26	1	26	1.62032e-07
1454	2	24373941	24374125	LOC9269584	LOC_Os02g40260	Os02g0616100, OJ1792_D02.5-2	uncharacterized protein At4g06744	26	1	26	1.62032e-07
1455	2	24830751	24830945	LOC4330024	LOC_Os02g41460	Os02g0623400, B1215B07.4, G1L3	protein G1-like3	26	1	26	1.62032e-07
1456	2	24830816	24831010	LOC4330024	LOC_Os02g41460	Os02g0623400, B1215B07.4, G1L3	protein G1-like3	26	1	26	1.62032e-07
1457	2	29827851	29828040	LOC4330540	LOC_Os02g48730	Os02g0719000, OJ1008_D06.2, OJ2056_H01.35, RacGDI1	rho GDP-dissociation inhibitor 1	26	1	26	1.62032e-07
1458	2	29827901	29828095	LOC4330540	LOC_Os02g48730	Os02g0719000, OJ1008_D06.2, OJ2056_H01.35, RacGDI1	rho GDP-dissociation inhibitor 1	26	1	26	1.62032e-07
1459	2	32384576	32384770	LOC107277268	LOC_Os02g52960	Os02g0768750	uncharacterized LOC107277268	26	1	26	1.62032e-07
1460	2	32384616	32384805	LOC107277268	LOC_Os02g52960	Os02g0768750	uncharacterized LOC107277268	26	1	26	1.62032e-07
1461	3	9499516	9499595	LOC4332433	LOC_Os03g17100	Os03g0279200	probable histone H2A.5	26	1	26	1.4434e-07
1462	3	11772421	11772615	LOC4332697	LOC_Os03g20780	Os03g0324200, EIL1, EIL1B, OsEIL1, OsEIL1b	ETHYLENE INSENSITIVE 3-like 1 protein	26	1	26	1.4434e-07
1463	3	11777231	11777420	LOC107276358	LOC_Os03g20790	Os03g0324300, EIL1, EIL1A, MHZ6, OsEIL1, OsEIL1a, OsJ_10g672	ETHYLENE INSENSITIVE 3-like 1 protein	26	1	26	1.4434e-07
1465	3	20187751	20187945	LOC4333254	LOC_Os03g36419	Os03g0562000	F-box protein FBW2	26	1	26	1.4434e-07
1466	3	20187751	20187945	LOC4333254	LOC_Os03g36419	Os03g0562000	F-box protein FBW2	26	1	26	1.4434e-07
1467	3	28117526	28117720	LOC4333824	LOC_Os03g49400	Os03g0700800	protein ETHYLENE-INSENSITIVE 2-like	26	1	26	1.4434e-07
1468	3	28117656	28118105	LOC4333824	LOC_Os03g49400	Os03g0700800	protein ETHYLENE-INSENSITIVE 2-like	26	1	26	1.4434e-07
1469	3	29477066	29477260	LOC4333961	LOC_Os03g51520	Os03g0725050	FIP1[V]-like protein	26	1	26	1.4434e-07
1470	3	29477091	29477280	LOC4333961	LOC_Os03g51520	Os03g0725050	FIP1[V]-like protein	26	1	26	1.4434e-07
1471	3	32759451	32759645	LOC4334367	LOC_Os03g57460	Os03g0788600	fasciclin-like arabinogalactan protein 16	26	1	26	1.4434e-07
1472	3	32759496	32759690	LOC4334367	LOC_Os03g57460	Os03g0788600	fasciclin-like arabinogalactan protein 16	26	1	26	1.4434e-07
1473	3	36257046	36259030	LOC4334856	LOC_Os03g64170	Os03g0859100	GDSL esterase/lipase At1g20120	26	1	26	1.4434e-07
1474	3	36257046	36259030	LOC4334856	LOC_Os03g64170	Os03g0859100	GDSL esterase/lipase At1g20120	26	1	26	1.4434e-07
1475	4	124036	124230	LOC4334888	LOC_Os04g01160	Os04g0101800, sor1	E3 ubiquitin-protein ligase WAV3	26	1	26	1.66504e-07
1476	4	124116	124305	LOC4334888	LOC_Os04g01160	Os04g0101800, sor1	E3 ubiquitin-protein ligase WAV3	26	1	26	1.66504e-07
1477	4	14129771	14129965	LOC4335455	LOC_Os04g24600	Os04g0311400	cysteine proteinase 1	26	1	26	1.66504e-07
1478	4	14129776	14129970	LOC4335455	LOC_Os04g24600	Os04g0311400	cysteine proteinase 1	26	1	26	1.66504e-07
1479	4	19370461	19370650	LOC4335687	LOC_Os04g32310	Os04g0393900	probable serine/threonine-protein kinase PBL7	26	1	26	1.66504e-07
1480	4	19370536	19370730	LOC4335687	LOC_Os04g32310	Os04g0393900	probable serine/threonine-protein kinase PBL7	26	1	26	1.66504e-07
1481	4	23772261	23772455	LOC107275368	LOC_Os04g39910	Os04g0475100	G-type lectin S-receptor-like serine/threonine-protein kinase LECRK1	26	1	26	1.66504e-07
1482	4	23916611	23916805	LOC4336164	LOC_Os04g40190	Os04g0478000	ice-structuring glycoprotein	26	1	26	1.66504e-07
1483	4	23916636	23916825	LOC4336164	LOC_Os04g40190	Os04g0478000	ice-structuring glycoprotein	26	1	26	1.66504e-07
1486	4	29610876	29611070	LOC4336795	LOC_Os04g49660	Os04g0586000	uncharacterized LOC4336795	26	1	26	1.66504e-07
1487	4	30476241	30476435	LOC4336903	LOC_Os04g51450	Os04g0604200	xyloglucan endotransglucosylase/hydrolase protein 24	26	1	26	1.66504e-07
1488	5	1547941	1548135	LOC9266041	LOC_Os05g03620	Os05g0127300	putative serine/threonine-protein kinase-like protein CCR3	26	1	26	1.66e-07
1489	5	1547956	1548150	LOC9266041	LOC_Os05g03620	Os05g0127300	putative serine/threonine-protein kinase-like protein CCR3	26	1	26	1.66e-07
1490	5	4735651	4735845	LOC4337975	LOC_Os05g08640	Os05g0179300, AT7, OsAT7	acyl transferase 7-like	26	1	26	1.66e-07
1491	5	5295146	5295445	LOC4338007	LOC_Os05g09440	Os05g0186300	NADP-dependent malic enzyme, chloroplastic-like	26	1	26	1.66e-07
1492	5	5295146	5295445	LOC4338007	LOC_Os05g09440	Os05g0186300	NADP-dependent malic enzyme, chloroplastic-like	26	1	26	1.66e-07
1493	5	20281736	20281930	LOC4338796	LOC_Os05g34260	Os05g0414501, Os05g0414600	uncharacterized LOC4338796	26	1	26	1.66e-07
1494	5	20281766	20281960	LOC4338796	LOC_Os05g34260	Os05g0414501, Os05g0414600	uncharacterized LOC4338796	26	1	26	1.66e-07
1495	5	29545426	29545620	LOC4339799	LOC_Os05g51520	Os05g0593000	protein ALP1-like	26	1	26	1.66e-07
1496	5	29545446	29545635	LOC4339799	LOC_Os05g51520	Os05g0593000	protein ALP1-like	26	1	26	1.66e-07
1497	6	308296	308490	LOC4339855	LOC_Os06g01500	Os06g0104400	BAG family molecular chaperone regulator 7	26	1	26	1.73079e-07
1498	6	308401	308595	LOC4339855	LOC_Os06g01500	Os06g0104400	BAG family molecular chaperone regulator 7	26	1	26	1.73079e-07
1499	6	1642721	1642910	LOC4340005	LOC_Os06g04020	Os06g0130800, P0493C11.9	histone H1	26	1	26	1.73079e-07
1500	6	2517026	2517380	LOC4340128	LOC_Os06g05550	Os06g0148200, LIP1	GDSL esterase/lipase APG	26	1	26	1.73079e-07
1501	6	2746741	2746925	LOC4340163	LOC_Os06g05980	Os06g0153200	probable sugar phosphate/phosphate translocator At1g06470	26	1	26	1.73079e-07
1502	6	2746741	2746925	LOC4340163	LOC_Os06g05980	Os06g0153200	probable sugar phosphate/phosphate translocator At1g06470	26	1	26	1.73079e-07
1503	6	4898726	4899005	LOC4340392	LOC_Os06g09630	Os06g0196600	3-oxoacyl-[acyl-carrier-protein] synthase I, chloroplastic	26	1	26	1.73079e-07
1504	6	5159391	5159585	LOC4340418	LOC_Os06g10109	Os06g0202400, OJ1147_D11.43	uncharacterized LOC4340418	26	1	26	1.73079e-07
1505	6	5159401	5159590	LOC4340418	LOC_Os06g10109	Os06g0202400, OJ1147_D11.43	uncharacterized LOC4340418	26	1	26	1.73079e-07
1506	6	6482451	6482645	LOC4340543	LOC_Os06g12110	Os06g0225200, P0690H04.3	uncharacterized LOC4340543	26	1	26	1.73079e-07
1507	6	6482471	6482665	LOC4340543	LOC_Os06g12110	Os06g0225200, P0690H04.3	uncharacterized LOC4340543	26	1	26	1.73079e-07
1508	6	25899911	25900100	LOC4341607	LOC_Os06g43090	Os06g0637500	transcription factor MYB77	26	1	26	1.73079e-07
1509	6	25899956	25900150	LOC4341607	LOC_Os06g43090	Os06g0637500	transcription factor MYB77	26	1	26	1.73079e-07
1510	6	27717026	27717715	LOC9268159	LOC_Os06g45800	Os06g0669275	uncharacterized LOC9268159	26	1	26	1.73079e-07
1511	6	27717046	27717735	LOC9268159	LOC_Os06g45800	Os06g0669275	uncharacterized LOC9268159	26	1	26	1.73079e-07
1512	7	3584591	3584780	LOC4342487	LOC_Os07g07230	Os07g0166700, OJ1641_C04.121, PK2	probable inactive leucine-rich repeat receptor-like protein kinase At3g03770	26	1	26	1.43319e-07
1513	7	4890881	4891075	LOC4342620	LOC_Os07g09330	Os07g0191000	bifunctional phosphatase IMPL2, chloroplastic	26	1	26	1.43319e-07
1514	7	4890921	4891115	LOC4342620	LOC_Os07g09330	Os07g0191000	bifunctional phosphatase IMPL2, chloroplastic	26	1	26	1.43319e-07
1515	7	11090676	11090870	LOC4342941	LOC_Os07g18750	Os07g0287400	putative lipid-transfer protein DIR1	26	1	26	1.43319e-07
1516	7	11090731	11090925	LOC4342941	LOC_Os07g18750	Os07g0287400	putative lipid-transfer protein DIR1	26	1	26	1.43319e-07
1517	7	18555111	18555300	LOC4343292	LOC_Os07g31340	Os07g0495900, OJ1058_B11.130-2, OJ1457_D07.109-1, OJ1457_D07.109-2	regulator of nonsense transcripts 1 homolog	26	1	26	1.43319e-07
1518	7	18555151	18555345	LOC4343292	LOC_Os07g31340	Os07g0495900, OJ1058_B11.130-2, OJ1457_D07.109-1, OJ1457_D07.109-2	regulator of nonsense transcripts 1 homolog	26	1	26	1.43319e-07
1519	7	28412146	28412340	LOC4344249	LOC_Os07g47510	Os07g0671800	REF/SRPP-like protein At3g05500	26	1	26	1.43319e-07
1520	7	28412351	28412540	LOC4344249	LOC_Os07g47510	Os07g0671800	REF/SRPP-like protein At3g05500	26	1	26	1.43319e-07
1521	8	25563241	25563430	LOC4346028	LOC_Os08g40380	Os08g0515000	cytosolic sulfotransferase 5	26	1	26	1.84587e-07
1522	9	12561316	12561510	LOC4346909	LOC_Os09g20860	Os09g0375400, P0711A01.7	uncharacterized LOC4346909	26	1	26	1.55439e-07
1523	9	13594471	13594665	LOC4346966	LOC_Os09g22540	Os09g0393200	lysine-specific demethylase JMJ25	26	1	26	1.55439e-07
1524	9	16067786	16067970	LOC4347149	LOC_Os09g26550	Os09g0436400	putative protease Do-like 14	26	1	26	1.55439e-07
1525	9	18515541	18515735	LOC4347402	LOC_Os09g30412	Os09g0482100, HSP81-2, Hsp90	heat shock protein 81-2-like	26	1	26	1.55439e-07
1526	11	1801406	1801600	LOC4349724	LOC_Os11g04320	Os11g0138700	F-box/kelch-repeat protein At5g26960	26	1	26	1.47575e-07
1528	11	6384116	6384310	LOC9268652	LOC_Os11g11490	Os11g0222000	serine/threonine-protein kinase-like protein CCR4	26	1	26	1.47575e-07
1529	11	6384121	6384315	LOC9268652	LOC_Os11g11490	Os11g0222000	serine/threonine-protein kinase-like protein CCR4	26	1	26	1.47575e-07
1532	11	27401936	27403415	LOC107278404	LOC_Os11g45280	Os11g0678000	probable serine/threonine-protein kinase SIS8	26	1	26	1.47575e-07
1533	11	27401941	27403420	LOC107278404	LOC_Os11g45280	Os11g0678000	probable serine/threonine-protein kinase SIS8	26	1	26	1.47575e-07
1534	11	27760866	27760985	LOC9268890	LOC_Os11g45890	Os11g0686100	spidroin-1	26	1	26	1.47575e-07
1535	11	28842021	28842210	LOC4351214	LOC_Os11g47820	Os11g0704600	glucan endo-1,3-beta-glucosidase	26	1	26	1.47575e-07
1536	11	28842041	28842230	LOC4351214	LOC_Os11g47820	Os11g0704600	glucan endo-1,3-beta-glucosidase	26	1	26	1.47575e-07
1537	12	1044221	1044405	LOC4351362	LOC_Os12g02870	Os12g0122000, OsJ_03g3689, OsSCR, OsSCR2, SCARECROW, SCR2	protein SCARECROW 2-like	26	1	26	1.57289e-07
1538	12	1044226	1044410	LOC4351362	LOC_Os12g02870	Os12g0122000, OsJ_03g3689, OsSCR, OsSCR2, SCARECROW, SCR2	protein SCARECROW 2-like	26	1	26	1.57289e-07
1539	12	5436276	5436470	LOC4351744	LOC_Os12g10280	Os12g0204100	uncharacterized membrane protein YFL054C	26	1	26	1.57289e-07
1542	12	22967906	22968100	LOC9271102	LOC_Os12g37410	OsOBF1	ocs element-binding factor 1	26	1	26	1.57289e-07
1543	12	22967926	22968120	LOC9271102	LOC_Os12g37410	OsOBF1	ocs element-binding factor 1	26	1	26	1.57289e-07
1544	12	23293871	23294060	LOC4352552	LOC_Os12g37900	Os12g0566600	uncharacterized LOC4352552	26	1	26	1.57289e-07
1545	12	23293916	23294110	LOC4352552	LOC_Os12g37900	Os12g0566600	uncharacterized LOC4352552	26	1	26	1.57289e-07
1444	1	40949131	40949325	LOC9268621	unannotated	unannotated	uncharacterized LOC9268621	26	1	26	1.61795e-07
1445	1	40949161	40949355	LOC9268621	unannotated	unannotated	uncharacterized LOC9268621	26	1	26	1.61795e-07
1464	3	19175806	19176000	LOC4333229	unannotated	unannotated	uncharacterized LOC4333229	26	1	26	1.4434e-07
1484	4	25516101	25516285	LOC4336366	unannotated	Os04g0509800	uncharacterized protein DKFZp434B061	26	1	26	1.66504e-07
1485	4	25516101	25516285	LOC4336366	unannotated	Os04g0509800	uncharacterized protein DKFZp434B061	26	1	26	1.66504e-07
1527	11	5349711	5349975	LOC4350024	unannotated	unannotated	uncharacterized LOC4350024	52	2	26	2.70143e-13
1530	11	11958151	11958240	LOC4350354	unannotated	unannotated	uncharacterized LOC4350354	26	1	26	1.47575e-07
1531	11	11958226	11958260	LOC4350354	unannotated	unannotated	uncharacterized LOC4350354	26	1	26	1.47575e-07
1540	12	19635186	19635380	LOC9269223	unannotated	unannotated	uncharacterized LOC9269223	26	1	26	1.57289e-07
1541	12	19635206	19635400	LOC9269223	unannotated	unannotated	uncharacterized LOC9269223	26	1	26	1.57289e-07
1546	2	1695961	1696225	LOC4328205	LOC_Os02g03960	Os02g0132500	bZIP transcription factor 11	51	2	25.5	3.64682e-13
1547	2	8936101	8936295	LOC4328927	LOC_Os02g15810	Os02g0258200	high mobility group B protein 13	51	2	25.5	3.64682e-13
1548	2	24986821	24987015	LOC4330036	LOC_Os02g41650	Os02g0626400, P0042D01.4	phenylalanine ammonia-lyase	51	2	25.5	3.64682e-13
1549	8	2388831	2389170	LOC4344644	LOC_Os08g04780	Os08g0143400, Hd18	lysine-specific histone demethylase 1 homolog 2-like	51	2	25.5	4.65804e-13
1550	8	2388831	2389160	LOC4344644	LOC_Os08g04780	Os08g0143400, Hd18	lysine-specific histone demethylase 1 homolog 2-like	51	2	25.5	4.65804e-13
1552	1	6728311	6728505	LOC4326704	LOC_Os01g12320	Os01g0223200, P0417G05.6	GDSL esterase/lipase At5g45910	25	1	25	2.96749e-07
1553	1	6728341	6728535	LOC4326704	LOC_Os01g12320	Os01g0223200, P0417G05.6	GDSL esterase/lipase At5g45910	25	1	25	2.96749e-07
1554	1	24739276	24739470	LOC4326625	LOC_Os01g43280	Os01g0620800	hydroquinone glucosyltransferase	25	1	25	2.96749e-07
1555	1	24739301	24739495	LOC4326625	LOC_Os01g43280	Os01g0620800	hydroquinone glucosyltransferase	25	1	25	2.96749e-07
1556	1	28019811	28020000	LOC4324389	LOC_Os01g48830	Os01g0680700	putative protein TPRXL	25	1	25	2.96749e-07
1557	1	28019871	28020065	LOC4324389	LOC_Os01g48830	Os01g0680700	putative protein TPRXL	25	1	25	2.96749e-07
1558	1	29488451	29490680	LOC4327824	LOC_Os01g51290	Os01g0709500	receptor-like serine/threonine-protein kinase ALE2	25	1	25	2.96749e-07
1559	1	29488471	29490700	LOC4327824	LOC_Os01g51290	Os01g0709500	receptor-like serine/threonine-protein kinase ALE2	25	1	25	2.96749e-07
1560	1	31559566	31559760	LOC4327004	LOC_Os01g54870	Os01g0752300, OsJ_03g475, RPL18A	60S ribosomal protein L18a-like	25	1	25	2.96749e-07
1561	1	31559596	31559790	LOC4327004	LOC_Os01g54870	Os01g0752300, OsJ_03g475, RPL18A	60S ribosomal protein L18a-like	25	1	25	2.96749e-07
1562	1	40408041	40408590	LOC9271913	LOC_Os01g69920	Os01g0923700, HK3, OHK2, OsCRL2, OsHK3	probable histidine kinase 3	25	1	25	2.96749e-07
1563	1	40834141	40834335	LOC4326946	LOC_Os01g70500	Os01g0930500	uncharacterized LOC4326946	25	1	25	2.96749e-07
1564	1	40834211	40834405	LOC4326946	LOC_Os01g70500	Os01g0930500	uncharacterized LOC4326946	25	1	25	2.96749e-07
1565	2	826536	826625	LOC4328073	LOC_Os02g02400	Os02g0115700, CAT-A, OJ1442_E05.8-1, OJ1442_E05.8-2, OsJ_004973, catA, catalase	catalase isozyme A-like	25	1	25	2.88824e-07
1566	2	2143981	2144280	LOC9269261	LOC_Os02g04725	Os02g0140101, OJ1679_B08.11	dolichol-phosphate mannose synthase subunit 2	50	2	25	6.56739e-13
1567	2	5630261	5630355	LOC4328647	LOC_Os02g10700	Os02g0200900	EIN3-binding F-box protein 1 (OsEBF2)	25	1	25	2.88824e-07
1570	2	13039181	13039375	LOC4329181	LOC_Os02g21920	Os02g0324700, P0476C12.5	uncharacterized LOC4329181	25	1	25	2.88824e-07	（near 5'UTR）
1571	2	13039191	13039385	LOC4329181	LOC_Os02g21920	Os02g0324700, P0476C12.5	uncharacterized LOC4329181	25	1	25	2.88824e-07	（near 5'UTR）
1573	2	24985621	24985865	LOC4330036	LOC_Os02g41650	Os02g0626400, P0042D01.4	phenylalanine ammonia-lyase	50	2	25	6.56739e-13
1574	2	25619681	25619875	LOC4330099	LOC_Os02g42590	Os02g0638900	WD repeat-containing protein 44	25	1	25	2.88824e-07
1575	2	25619691	25619885	LOC4330099	LOC_Os02g42590	Os02g0638900	WD repeat-containing protein 44	25	1	25	2.88824e-07
1576	2	25997996	25998190	LOC4330143	LOC_Os02g43150	Os02g0645600, P0519A12.5	GATA transcription factor 6	25	1	25	2.88824e-07
1577	2	25997996	25998185	LOC4330143	LOC_Os02g43150	Os02g0645600, P0519A12.5	GATA transcription factor 6	25	1	25	2.88824e-07
1578	2	26649631	26649930	LOC4330213	LOC_Os02g44108	Os02g0658800, EXPB11, OJ1112_F09.30, OsEXPB11, P0708H12.9	expansin-B11-like	25	1	25	2.88824e-07
1579	2	26649636	26649935	LOC4330213	LOC_Os02g44108	Os02g0658800, EXPB11, OJ1112_F09.30, OsEXPB11, P0708H12.9	expansin-B11-like	25	1	25	2.88824e-07
1580	2	27166301	27166585	LOC4330265	LOC_Os02g44870	Os02g0669100, Dhn1, Dip1, LIP9, OJ1725_H08.23-1, OJ1725_H08.23-2, OsDhn1, OsLIP9	dehydrin DHN1-like	25	1	25	2.88824e-07
1581	2	27166336	27166625	LOC4330265	LOC_Os02g44870	Os02g0669100, Dhn1, Dip1, LIP9, OJ1725_H08.23-1, OJ1725_H08.23-2, OsDhn1, OsLIP9	dehydrin DHN1-like	25	1	25	2.88824e-07
1582	2	29481891	29482085	LOC4330498	LOC_Os02g48170	Os02g0711900, OJ1038_A06.27	early nodulin-75	25	1	25	2.88824e-07
1583	2	29903576	29903765	LOC4330553	LOC_Os02g48880	Os02g0720700, OJ1008_D06.20, P0654B04.5	chloride channel protein CLC-f	25	1	25	2.88824e-07
1584	2	29903656	29903850	LOC4330553	LOC_Os02g48880	Os02g0720700, OJ1008_D06.20, P0654B04.5	chloride channel protein CLC-f	25	1	25	2.88824e-07
1585	3	85316	85505	LOC4331280	LOC_Os03g01110	Os03g0100500	uncharacterized LOC4331280	25	1	25	2.65853e-07
1586	3	85316	85505	LOC4331280	LOC_Os03g01110	Os03g0100500	uncharacterized LOC4331280	25	1	25	2.65853e-07
1587	3	6854106	6854295	LOC9270049	LOC_Os03g12790	Os03g0229500	protein DETOXIFICATION 48	25	1	25	2.65853e-07
1588	3	6854106	6854295	LOC9270049	LOC_Os03g12790	Os03g0229500	protein DETOXIFICATION 48	25	1	25	2.65853e-07
1589	3	8576991	8577180	LOC4332325	LOC_Os03g15570	Os03g0262200	mitogen-activated protein kinase kinase kinase 1	25	1	25	2.65853e-07
1590	3	9499566	9499685	LOC4332433	LOC_Os03g17100	Os03g0279200	probable histone H2A.5	25	1	25	2.65853e-07
1591	3	10090366	10090560	LOC4332501	LOC_Os03g18080	Os03g0290500	phosphoinositide phosphatase SAC8	25	1	25	2.65853e-07
1592	3	10090416	10090610	LOC4332501	LOC_Os03g18080	Os03g0290500	phosphoinositide phosphatase SAC8	25	1	25	2.65853e-07
1593	3	10591831	10592020	LOC9271674	LOC_Os03g18900	unannotated	formin-like protein 5	25	1	25	2.65853e-07
1594	3	17048226	17048415	LOC4333101	LOC_Os03g29920	Os03g0412300	heterogeneous nuclear ribonucleoprotein U-like protein 1	25	1	25	2.65853e-07
1595	3	17048256	17048450	LOC4333101	LOC_Os03g29920	Os03g0412300	heterogeneous nuclear ribonucleoprotein U-like protein 1	25	1	25	2.65853e-07
1596	3	25945851	25946040	LOC4333632	LOC_Os03g45920	Os03g0661300, OsTUB8, TUB8, TUBB8	tubulin beta-8 chain-like	25	1	25	2.65853e-07
1597	3	25945851	25946040	LOC4333632	LOC_Os03g45920	Os03g0661300, OsTUB8, TUB8, TUBB8	tubulin beta-8 chain-like	25	1	25	2.65853e-07
1599	3	30991296	30991485	LOC4334132	LOC_Os03g54050	Os03g0751600	protein PYRICULARIA ORYZAE RESISTANCE 21	25	1	25	2.65853e-07
1600	3	32089076	32089270	LOC4334274	LOC_Os03g56280	Os03g0773800	malate dehydrogenase, glyoxysomal-like	25	1	25	2.65853e-07
1601	3	34547391	34547585	LOC4334614	LOC_Os03g60810	Os03g0823000	L-type lectin-domain containing receptor kinase IV.1	25	1	25	2.65853e-07
1602	3	34771826	34772020	LOC4334649	LOC_Os03g61220	Os03g0827700	DEAD-box ATP-dependent RNA helicase 3, chloroplastic-like	25	1	25	2.65853e-07
1603	4	11272646	11272810	LOC4335338	LOC_Os04g20220	Os04g0270100	eukaryotic peptide chain release factor GTP-binding subunit ERF3A	25	1	25	3.05297e-07
1604	4	11272661	11272845	LOC4335338	LOC_Os04g20220	Os04g0270100	eukaryotic peptide chain release factor GTP-binding subunit ERF3A	25	1	25	3.05297e-07
1605	4	19941721	19941905	LOC4335734	LOC_Os04g32980	Os04g0402500	probable BOI-related E3 ubiquitin-protein ligase 3	25	1	25	3.05297e-07
1606	4	24644941	24645135	LOC4336259	LOC_Os04g41550	Os04g0492900	uncharacterized CRM domain-containing protein At3g25440, chloroplastic	25	1	25	3.05297e-07
1607	4	24645051	24645855	LOC4336259	LOC_Os04g41550	Os04g0492900	uncharacterized CRM domain-containing protein At3g25440, chloroplastic	25	1	25	3.05297e-07
1608	4	24923561	24923750	LOC4336295	LOC_Os04g42100	Os04g0498700	peroxidase 18	25	1	25	3.05297e-07
1609	4	31492816	31493005	LOC4337025	LOC_Os04g52880	Os04g0619800	uncharacterized LOC4337025	25	1	25	3.05297e-07
1610	4	32386251	32386440	LOC4337146	LOC_Os04g54430	Os04g0636800	prostatic spermine-binding protein	25	1	25	3.05297e-07
1611	4	32386256	32386450	LOC4337146	LOC_Os04g54430	Os04g0636800	prostatic spermine-binding protein	25	1	25	3.05297e-07
1612	5	721546	721685	LOC4337606	LOC_Os05g02260	Os05g0113500, bip130	uncharacterized LOC4337606	25	1	25	3.02849e-07
1613	5	1456186	1456380	LOC4337673	LOC_Os05g03450	Os05g0125200	L-type lectin-domain containing receptor kinase VIII.2	25	1	25	3.02849e-07
1614	5	7768016	7768205	LOC4338152	LOC_Os05g13950	Os05g0227700	eukaryotic translation initiation factor 3 subunit L	25	1	25	3.02849e-07
1615	5	16179351	16179540	LOC4338477	LOC_Os05g27780	Os05g0344200	protein EARLY RESPONSIVE TO DEHYDRATION 15	25	1	25	3.02849e-07
1616	5	16179371	16179540	LOC4338477	LOC_Os05g27780	Os05g0344200	protein EARLY RESPONSIVE TO DEHYDRATION 15	25	1	25	3.02849e-07
1617	5	19828661	19828855	LOC4338760	LOC_Os05g33690	Os05g0406800	LRR receptor-like serine/threonine-protein kinase ERECTA	25	1	25	3.02849e-07
1618	5	20116331	20116525	LOC4338781	LOC_Os05g34050	Os05g0411300	bZIP transcription factor 39-like	25	1	25	3.02849e-07
1619	5	20116406	20116600	LOC4338781	LOC_Os05g34050	Os05g0411300	bZIP transcription factor 39-like	25	1	25	3.02849e-07
1620	5	24329701	24329890	LOC4339196	LOC_Os05g41540	Os05g0495200	basic leucine zipper 23	25	1	25	3.02849e-07
1621	5	27766441	27766485	LOC4339582	LOC_Os05g48422	Os05g0558000	ribosomal L1 domain-containing protein 1	25	1	25	3.02849e-07
1622	5	29381066	29381260	LOC4339784	LOC_Os05g51220	Os05g0590000	aspartyl protease family protein 2	25	1	25	3.02849e-07
1623	5	29381086	29381280	LOC4339784	LOC_Os05g51220	Os05g0590000	aspartyl protease family protein 2	25	1	25	3.02849e-07
1624	6	1642821	1642915	LOC4340005	LOC_Os06g04020	Os06g0130800, P0493C11.9	histone H1	25	1	25	3.11613e-07
1625	6	2395726	2395920	LOC4340108	LOC_Os06g05320	Os06g0145600, P0036F10.9	anthocyanin 5-aromatic acyltransferase	25	1	25	3.11613e-07
1626	6	2909496	2909595	LOC4340183	LOC_Os06g06290	Os06g0157000	GDSL esterase/lipase At5g45910	25	1	25	3.11613e-07
1627	6	2909511	2909595	LOC4340183	LOC_Os06g06290	Os06g0157000	GDSL esterase/lipase At5g45910	25	1	25	3.11613e-07
1628	6	4799641	4799930	LOC4340386	LOC_Os06g09450	Os06g0194900, OsSUS2, RSS1, RSUS2, Sus2	sucrose synthase 2-like	25	1	25	3.11613e-07
1629	6	5838091	5838190	LOC4340478	LOC_Os06g11135	Os06g0214850	alternative NAD(P)H-ubiquinone oxidoreductase C1, chloroplastic/mitochondrial	25	1	25	3.11613e-07
1630	6	7987411	7987605	LOC4340663	LOC_Os06g14324	Os06g0254300	probable peroxygenase 4	25	1	25	3.11613e-07
1631	6	10017736	10017925	LOC4340766	LOC_Os06g17290	Os06g0283400	phosphatidylinositol 4-kinase gamma 5	25	1	25	3.11613e-07
1632	6	10017741	10017935	LOC4340766	LOC_Os06g17290	Os06g0283400	phosphatidylinositol 4-kinase gamma 5	25	1	25	3.11613e-07
1633	6	25969476	25969785	LOC4341618	LOC_Os06g43210	Os06g0639100, P0458E02.2, P0458E02.3	probable E3 ubiquitin ligase SUD1	25	1	25	3.11613e-07
1634	6	25969516	25969825	LOC4341618	LOC_Os06g43210	Os06g0639100, P0458E02.2, P0458E02.3	probable E3 ubiquitin ligase SUD1	25	1	25	3.11613e-07
1635	6	28018801	28018950	LOC4341820	LOC_Os06g46250	Os06g0675200	uncharacterized protein DDB_G0271670	25	1	25	3.11613e-07
1636	6	28018856	28018955	LOC4341820	LOC_Os06g46250	Os06g0675200	uncharacterized protein DDB_G0271670	25	1	25	3.11613e-07
1637	7	58806	59000	LOC9272497	LOC_Os07g01110	Os07g0101000, LAC14, OsJ_02g1873	laccase-14	25	1	25	2.63104e-07
1638	7	58856	59050	LOC9272497	LOC_Os07g01110	Os07g0101000, LAC14, OsJ_02g1873	laccase-14	25	1	25	2.63104e-07
1639	7	5776976	5777160	LOC4342694	LOC_Os07g10630	Os07g0207100, OJ1119_B04.25	leucine-rich repeat receptor-like tyrosine-protein kinase PXC3	25	1	25	2.63104e-07
1640	7	5777036	5777185	LOC4342694	LOC_Os07g10630	Os07g0207100, OJ1119_B04.25	leucine-rich repeat receptor-like tyrosine-protein kinase PXC3	25	1	25	2.63104e-07
1641	7	19864131	19864325	LOC4343379	LOC_Os07g33240	Os07g0516200	reactive Intermediate Deaminase A, chloroplastic	25	1	25	2.63104e-07
1642	7	19864131	19864325	LOC4343379	LOC_Os07g33240	Os07g0516200	reactive Intermediate Deaminase A, chloroplastic	25	1	25	2.63104e-07
1643	7	24177361	24177555	LOC4343788	LOC_Os07g40320	Os07g0593332, OJ1710_H11.119	MFP1 attachment factor 1	25	1	25	2.63104e-07
1644	7	24177376	24177570	LOC4343788	LOC_Os07g40320	Os07g0593332, OJ1710_H11.119	MFP1 attachment factor 1	25	1	25	2.63104e-07
1645	8	1720401	1720595	LOC4344590	LOC_Os08g03640	Os08g0130500, YK704	60S acidic ribosomal protein P0-like	25	1	25	3.40088e-07
1646	8	1720421	1720615	LOC4344590	LOC_Os08g03640	Os08g0130500, YK704	60S acidic ribosomal protein P0-like	25	1	25	3.40088e-07
1647	8	13985681	13985875	LOC4345261	LOC_Os08g23180	Os08g0321000, P0048E12.2	fasciclin-like arabinogalactan protein 1	25	1	25	3.40088e-07
1648	8	19804971	19805165	LOC4345570	LOC_Os08g31940	Os08g0414300	uncharacterized LOC4345570	25	1	25	3.40088e-07
1649	8	19805076	19805270	LOC4345570	LOC_Os08g31940	Os08g0414300	uncharacterized LOC4345570	25	1	25	3.40088e-07
1650	8	23464181	23464375	LOC4345829	LOC_Os08g37130	Os08g0476300, OJ1111_E05.12	uncharacterized oxidoreductase YoxD	25	1	25	3.40088e-07
1653	8	25016421	25016615	LOC4345978	LOC_Os08g39550	Os08g0505900, OJ1134_H03.31	DNA damage-repair/toleration protein DRT100	25	1	25	3.40088e-07
1654	9	14812646	14812840	LOC4347054	LOC_Os09g24820	Os09g0414600, OsZHD9, P0707C02.7, ZHD9	zinc-finger homeodomain protein 9-like	25	1	25	2.87391e-07
1655	9	15282596	15282790	LOC4347093	LOC_Os09g25490	Os09g0422500, CESA9, OJ1740_D06.31, OsCesA9, OsJ_02g8258, P0418B08.2	cellulose synthase A catalytic subunit 9 [UDP-forming]-like	25	1	25	2.87391e-07
1656	9	15282601	15282795	LOC4347093	LOC_Os09g25490	Os09g0422500, CESA9, OJ1740_D06.31, OsCesA9, OsJ_02g8258, P0418B08.2	cellulose synthase A catalytic subunit 9 [UDP-forming]-like	25	1	25	2.87391e-07
1659	9	21303501	21303695	LOC4347728	LOC_Os09g36920	Os09g0540900, P0478E02.2	la-related protein 1B	25	1	25	2.87391e-07
1660	9	21303536	21303835	LOC4347728	LOC_Os09g36920	Os09g0540900, P0478E02.2	la-related protein 1B	25	1	25	2.87391e-07
1661	10	16096431	16096625	LOC4348744	LOC_Os10g30860	Os10g0445500	uncharacterized LOC4348744	25	1	25	3.39136e-07
1662	10	16096431	16096625	LOC4348744	LOC_Os10g30860	Os10g0445500	uncharacterized LOC4348744	25	1	25	3.39136e-07
1663	10	20385486	20385645	LOC4349161	LOC_Os10g38050	Os10g0524400	phospholipase D gamma 1	25	1	25	3.39136e-07
1664	10	21789186	21789380	LOC4349342	LOC_Os10g40620	Os10g0554900	QWRF motif-containing protein 7	25	1	25	3.39136e-07
1665	10	21789191	21789385	LOC4349342	LOC_Os10g40620	Os10g0554900	QWRF motif-containing protein 7	25	1	25	3.39136e-07
1666	11	660526	660715	LOC4349598	LOC_Os11g02300	Os11g0114600, OsJ_03g1409, OsWNK7, WNK7	probable serine/threonine-protein kinase WNK7	25	1	25	2.78071e-07
1667	11	660536	660730	LOC4349598	LOC_Os11g02300	Os11g0114600, OsJ_03g1409, OsWNK7, WNK7	probable serine/threonine-protein kinase WNK7	25	1	25	2.78071e-07
1668	11	3672841	3673035	LOC4349913	LOC_Os11g07280	Os11g0174000, OsJ_03g1814, OsJ_33144	coatomer subunit beta-1-like	25	1	25	2.78071e-07
1669	11	26031946	26032135	LOC4351036	LOC_Os11g43140	Os11g0652100	disease resistance protein PIK6-NP-like	25	1	25	2.78071e-07
1670	11	26031946	26032135	LOC4351036	LOC_Os11g43140	Os11g0652100	disease resistance protein PIK6-NP-like	25	1	25	2.78071e-07
1671	12	9566556	9566745	LOC4351944	LOC_Os12g16690	Os12g0267900	E3 ubiquitin-protein ligase RING1	50	2	25	5.67513e-13
1672	12	10831046	10831240	LOC4351993	LOC_Os12g18729	Os12g0285100, Ptr	uncharacterized LOC4351993	25	1	25	2.9157e-07
1673	12	10831066	10831260	LOC4351993	LOC_Os12g18729	Os12g0285100, Ptr	uncharacterized LOC4351993	25	1	25	2.9157e-07
1674	12	23635001	23635190	LOC4352595	LOC_Os12g38490	Os12g0573200	scarecrow-like protein 34	25	1	25	2.9157e-07
1675	12	25804326	25804515	LOC4352763	LOC_Os12g41680	Os12g0610600	NAC domain-containing protein 21/22	25	1	25	2.9157e-07
1676	12	26364901	26365095	LOC4352812	LOC_Os12g42420	Os12g0618800	uncharacterized LOC4352812	25	1	25	2.9157e-07
1677	12	26365006	26365200	LOC4352812	LOC_Os12g42420	Os12g0618800	uncharacterized LOC4352812	25	1	25	2.9157e-07
1551	1	73396	73580	LOC4326462	unannotated	Os01g0101600, P0455C04.5	uncharacterized LOC4326462	25	1	25	2.96749e-07
1568	2	12420026	12420530	LOC4329138	unannotated	unannotated	uncharacterized LOC4329138	25	1	25	2.88824e-07
1569	2	12420406	12420600	LOC4329138	unannotated	unannotated	uncharacterized LOC4329138	25	1	25	2.88824e-07
1572	2	22936866	22937060	LOC112936041	unannotated	unannotated	serine/threonine-protein phosphatase 7 long form homolog	25	1	25	2.88824e-07
1598	3	26137951	26138135	LOC107280473	unannotated	unannotated	uncharacterized LOC107280473	25	1	25	2.65853e-07
1651	8	23681326	23681515	LOC107281868	unannotated	unannotated	uncharacterized LOC107281868	25	1	25	3.40088e-07
1652	8	23681326	23681515	LOC107281868	unannotated	unannotated	uncharacterized LOC107281868	25	1	25	3.40088e-07
1657	9	16633386	16633580	LOC4347202	unannotated	Os09g0446200	gamma-tubulin complex component 3	25	1	25	2.87391e-07
1658	9	16633391	16633580	LOC4347202	unannotated	Os09g0446200	gamma-tubulin complex component 3	25	1	25	2.87391e-07
1679	4	7913801	7913985	LOC9272129	LOC_Os04g14150	Os04g0218400	probable methyltransferase PMT20	49	2	24.5	1.90225e-12
1680	5	2971551	2972320	LOC4337833	LOC_Os05g05940	Os05g0151300, OsJ_01g6392	REF/SRPP-like protein Os05g0151300/LOC_Os05g05940	49	2	24.5	1.41375e-12
1681	12	91921	92115	LOC4351241	LOC_Os12g01150	Os12g0102000	enoyl-[acyl-carrier-protein] reductase, mitochondrial	49	2	24.5	1.06353e-12
1682	12	91941	92135	LOC4351241	LOC_Os12g01150	Os12g0102000	enoyl-[acyl-carrier-protein] reductase, mitochondrial	49	2	24.5	1.06353e-12
1678	2	35117371	35117645	LOC107278029	unannotated	unannotated	disease resistance protein Pik-2-like	49	2	24.5	1.25058e-12
1683	1	592866	593055	LOC4326141	LOC_Os01g02090	Os01g0111200	protein decapping 5	24	1	24	5.38328e-07
1684	1	592866	593055	LOC4326141	LOC_Os01g02090	Os01g0111200	protein decapping 5	24	1	24	5.38328e-07
1685	1	3726021	3726210	LOC4327647	LOC_Os01g07760	Os01g0172400, OsJ_00559, PLD1	phospholipase D alpha 1-like	24	1	24	5.38328e-07
1686	1	3726066	3726255	LOC4327647	LOC_Os01g07760	Os01g0172400, OsJ_00559, PLD1	phospholipase D alpha 1-like	24	1	24	5.38328e-07
1687	1	4256866	4257155	LOC4325355	LOC_Os01g08560	Os01g0180800, OJ1174_D05.17, P0666G04.5	heat shock 70 kDa protein 15	24	1	24	5.38328e-07
1688	1	4256896	4257185	LOC4325355	LOC_Os01g08560	Os01g0180800, OJ1174_D05.17, P0666G04.5	heat shock 70 kDa protein 15	24	1	24	5.38328e-07
1689	1	6508351	6508690	LOC4324588	LOC_Os01g11952	Os01g0218800	histone-lysine N-methyltransferase ATX5	24	1	24	5.38328e-07
1690	1	6508571	6508690	LOC4324588	LOC_Os01g11952	Os01g0218800	histone-lysine N-methyltransferase ATX5	24	1	24	5.38328e-07
1691	1	8659711	8659905	LOC4326236	LOC_Os01g15460	Os01g0258700, OsC3H6, Zinc	zinc finger CCCH domain-containing protein 6-like	24	1	24	5.38328e-07
1692	1	8659716	8659910	LOC4326236	LOC_Os01g15460	Os01g0258700, OsC3H6, Zinc	zinc finger CCCH domain-containing protein 6-like	24	1	24	5.38328e-07
1693	1	10490691	10490885	LOC9268204	LOC_Os01g18620	Os01g0289900	malonyl-coenzyme:anthocyanin 5-O-glucoside-6'''-O-malonyltransferase	24	1	24	5.38328e-07
1694	1	10490831	10491020	LOC9268204	LOC_Os01g18620	Os01g0289900	malonyl-coenzyme:anthocyanin 5-O-glucoside-6'''-O-malonyltransferase	24	1	24	5.38328e-07
1695	1	19549971	19550125	LOC107275287	LOC_Os01g35330	P0014E04.6	angiomotin	24	1	24	5.38328e-07
1696	1	19550011	19550165	LOC107275287	LOC_Os01g35330	P0014E04.6	angiomotin	24	1	24	5.38328e-07
1697	1	40073416	40073610	LOC4324361	LOC_Os01g68970	Os01g0918500, cpr5-1	protein CPR-5	24	1	24	5.38328e-07
1698	1	40073421	40073615	LOC4324361	LOC_Os01g68970	Os01g0918500, cpr5-1	protein CPR-5	24	1	24	5.38328e-07
1699	1	43235331	43235525	LOC4327819	LOC_Os01g74650	Os01g0978100	cysteine synthase	24	1	24	5.38328e-07
1700	1	43235331	43235525	LOC4327819	LOC_Os01g74650	Os01g0978100	cysteine synthase	24	1	24	5.38328e-07
1701	2	279806	279995	LOC4328009	LOC_Os02g01490	Os02g0105100	protein transport protein SEC16B homolog	24	1	24	5.17448e-07
1702	2	279841	280035	LOC4328009	LOC_Os02g01490	Os02g0105100	protein transport protein SEC16B homolog	24	1	24	5.17448e-07
1703	2	1655306	1655335	LOC4328199	LOC_Os02g03890	Os02g0131700, OJ1007_D04.22	ras GTPase-activating protein-binding protein 2	24	1	24	5.17448e-07
1704	2	1655311	1655360	LOC4328199	LOC_Os02g03890	Os02g0131700, OJ1007_D04.22	ras GTPase-activating protein-binding protein 2	24	1	24	5.17448e-07
1705	2	1986041	1986230	LOC4328238	LOC_Os02g04490	Os02g0137450	probable histone acetyltransferase HAC-like 1	24	1	24	5.17448e-07
1706	2	1986076	1986265	LOC4328238	LOC_Os02g04490	Os02g0137450	probable histone acetyltransferase HAC-like 1	24	1	24	5.17448e-07
1707	2	3304551	3304745	LOC4328386	LOC_Os02g06588	Os02g0161300, OJ9003_G05.21	TATA-binding protein-associated factor BTAF1	24	1	24	5.17448e-07
1708	2	3304561	3304755	LOC4328386	LOC_Os02g06588	Os02g0161300, OJ9003_G05.21	TATA-binding protein-associated factor BTAF1	24	1	24	5.17448e-07
1709	2	3542146	3542340	LOC4328410	LOC_Os02g06960	Os02g0165500	zinc finger CCCH domain-containing protein 18	24	1	24	5.17448e-07
1710	2	3542171	3542365	LOC4328410	LOC_Os02g06960	Os02g0165500	zinc finger CCCH domain-containing protein 18	24	1	24	5.17448e-07
1711	2	5250286	5250475	LOC4328599	LOC_Os02g10080	Os02g0194200, OsC3H14, OsJ_005555	zinc finger CCCH domain-containing protein 14-like	24	1	24	5.17448e-07
1712	2	24974671	24974695	LOC4330034	LOC_Os02g41630	Os02g0626100, P0042D01.1, PAL	phenylalanine ammonia-lyase-like	24	1	24	5.17448e-07
1713	2	26853086	26853280	LOC4330231	LOC_Os02g44370	Os02g0663100, OJ1001_D02.13	scarecrow-like protein 6	24	1	24	5.17448e-07
1714	2	26853101	26853295	LOC4330231	LOC_Os02g44370	Os02g0663100, OJ1001_D02.13	scarecrow-like protein 6	24	1	24	5.17448e-07
1715	2	29595001	29595320	LOC4330510	LOC_Os02g48340	Os02g0714000	RNA-binding protein 24	24	1	24	5.17448e-07
1716	2	29595201	29595950	LOC4330510	LOC_Os02g48340	Os02g0714000	RNA-binding protein 24	24	1	24	5.17448e-07
1717	2	29726136	29726215	LOC4330523	LOC_Os02g48560	Os02g0716500, FAD2, OJ1191_G08.29-1, OJ2056_H01.1-1	fatty acid desaturase DES2	24	1	24	5.17448e-07
1718	2	29726136	29726215	LOC4330523	LOC_Os02g48560	Os02g0716500, FAD2, OJ1191_G08.29-1, OJ2056_H01.1-1	fatty acid desaturase DES2	24	1	24	5.17448e-07
1719	2	29889981	29890170	LOC4330551	LOC_Os02g48860	Os02g0720500, OJ1008_D06.18, P0654B04.3	aspartyl protease family protein At5g10770	24	1	24	5.17448e-07
1720	2	29890171	29890365	LOC4330551	LOC_Os02g48860	Os02g0720500, OJ1008_D06.18, P0654B04.3	aspartyl protease family protein At5g10770	24	1	24	5.17448e-07
1721	2	32184026	32184215	LOC4330824	LOC_Os02g52580	Os02g0763350	probable fucosyltransferase 8	24	1	24	5.17448e-07
1722	2	32184026	32184215	LOC4330824	LOC_Os02g52580	Os02g0763350	probable fucosyltransferase 8	24	1	24	5.17448e-07
1723	3	752946	752985	LOC4331378	LOC_Os03g02240	Os03g0113500	trihelix transcription factor GTL1	24	1	24	4.78359e-07
1724	3	752961	753080	LOC4331378	LOC_Os03g02240	Os03g0113500	trihelix transcription factor GTL1	24	1	24	4.78359e-07
1725	3	1211781	1211975	LOC4331441	LOC_Os03g02980	Os03g0122000	serine/threonine-protein kinase ATG1a	24	1	24	4.78359e-07
1726	3	1211801	1211995	LOC4331441	LOC_Os03g02980	Os03g0122000	serine/threonine-protein kinase ATG1a	24	1	24	4.78359e-07
1730	3	6436321	6436515	LOC4332106	LOC_Os03g12250	Os03g0223000	probable inactive receptor kinase At1g48480	24	1	24	4.78359e-07
1731	3	8634736	8634930	LOC4332330	LOC_Os03g15650	Os03g0262900, GPA2, OsJ_10g226, OsVPS9A, VPS9A	vacuolar protein sorting-associated protein 9A	24	1	24	4.78359e-07
1732	3	8634886	8635075	LOC4332330	LOC_Os03g15650	Os03g0262900, GPA2, OsJ_10g226, OsVPS9A, VPS9A	vacuolar protein sorting-associated protein 9A	24	1	24	4.78359e-07
1733	3	11267841	11268030	LOC4332648	LOC_Os03g19990	Os03g0314500	uncharacterized LOC4332648	24	1	24	4.78359e-07
1734	3	11267841	11268030	LOC4332648	LOC_Os03g19990	Os03g0314500	uncharacterized LOC4332648	24	1	24	4.78359e-07
1735	3	11613621	11613810	LOC4332677	LOC_Os03g20500	Os03g0321300	F-box protein At5g46170	24	1	24	4.78359e-07
1736	3	15323626	15323855	LOC4332994	LOC_Os03g26860	Os03g0385900, rps11	probable ribosomal protein S11, mitochondrial	48	2	24	2.30401e-12
1737	3	16303141	16303415	LOC4333062	LOC_Os03g28330	Os03g0401300, OsJ_11g182, OsSUS1, RSUS1, RSs2, SUS1	sucrose synthase 1-like	24	1	24	4.78359e-07
1738	3	18486106	18486240	LOC4333201	LOC_Os03g32314	Os03g0438100, aoc	allene oxide cyclase, chloroplastic-like	24	1	24	4.78359e-07
1739	3	18486151	18486245	LOC4333201	LOC_Os03g32314	Os03g0438100, aoc	allene oxide cyclase, chloroplastic-like	24	1	24	4.78359e-07
1740	3	25548316	25548510	LOC9266373	LOC_Os03g45250	Os03g0655100	plant cysteine oxidase 2	24	1	24	4.78359e-07
1741	3	25548331	25548525	LOC9266373	LOC_Os03g45250	Os03g0655100	plant cysteine oxidase 2	24	1	24	4.78359e-07
1742	3	26115111	26115305	LOC107276895	LOC_Os03g46180	Os03g0664600	uncharacterized LOC107276895	24	1	24	4.78359e-07
1743	3	26409866	26409980	LOC4333681	LOC_Os03g46660	Os03g0669300	glucan endo-1,3-beta-glucosidase 7	24	1	24	4.78359e-07
1744	3	26887981	26888175	LOC4333716	LOC_Os03g47550	Os03g0679000	glucose-induced degradation protein 4 homolog	24	1	24	4.78359e-07
1745	3	26887981	26888175	LOC4333716	LOC_Os03g47550	Os03g0679000	glucose-induced degradation protein 4 homolog	24	1	24	4.78359e-07
1747	3	32183246	32183440	LOC4334291	LOC_Os03g56470	Os03g0776100	proline-rich receptor-like protein kinase PERK4	24	1	24	4.78359e-07
1748	3	34394981	34395170	LOC4334588	LOC_Os03g60509	Os03g0819600, CHI, Cfi, OJ1754_E06.14	chalcone--flavonone isomerase-like	24	1	24	4.78359e-07
1749	3	35810346	35810540	LOC4334796	LOC_Os03g63370	Os03g0850700	phosphatidylinositol transfer protein 3	24	1	24	4.78359e-07
1750	3	36256376	36256570	LOC4334856	LOC_Os03g64170	Os03g0859100	GDSL esterase/lipase At1g20120	24	1	24	4.78359e-07
1751	3	36256496	36256690	LOC4334856	LOC_Os03g64170	Os03g0859100	GDSL esterase/lipase At1g20120	24	1	24	4.78359e-07
1752	4	2482196	2482390	LOC4335013	LOC_Os04g05050	Os04g0137001	probable pectate lyase 8	24	1	24	5.44739e-07
1753	4	2482196	2482390	LOC4335013	LOC_Os04g05050	Os04g0137001	probable pectate lyase 8	24	1	24	5.44739e-07
1756	4	20375661	20375855	LOC4335780	LOC_Os04g33640	Os04g0412300	glucan endo-1,3-beta-glucosidase 14	24	1	24	5.44739e-07
1757	4	25246321	25246515	LOC4336338	LOC_Os04g42670	Os04g0505700	F-box protein At1g47056	24	1	24	5.44739e-07
1758	4	25246321	25246515	LOC4336338	LOC_Os04g42670	Os04g0505700	F-box protein At1g47056	24	1	24	5.44739e-07
1759	4	25526936	25527325	LOC4336368	LOC_Os04g43130	Os04g0510200	transcriptional corepressor LEUNIG_HOMOLOG	24	1	24	5.44739e-07
1760	4	29610871	29611065	LOC4336795	LOC_Os04g49660	Os04g0586000	uncharacterized LOC4336795	24	1	24	5.44739e-07
1761	4	31290686	31290880	LOC4336998	LOC_Os04g52606	Os04g0616400	probable LRR receptor-like serine/threonine-protein kinase At1g56130	24	1	24	5.44739e-07
1762	4	33139541	33139890	LOC4337225	LOC_Os04g55670	Os04g0650300, GT43I	probable glucuronosyltransferase Os04g0650300	48	2	24	3.52542e-12
1763	4	34176351	34176545	LOC4337351	LOC_Os04g57440	Os04g0670200	oryzain beta chain-like	24	1	24	5.44739e-07
1764	4	34176361	34176555	LOC4337351	LOC_Os04g57440	Os04g0670200	oryzain beta chain-like	24	1	24	5.44739e-07
1765	4	35398921	35399115	LOC4337508	LOC_Os04g59520	Os04g0691800	FT-interacting protein 1	24	1	24	5.44739e-07
1766	4	35398976	35399170	LOC4337508	LOC_Os04g59520	Os04g0691800	FT-interacting protein 1	24	1	24	5.44739e-07
1767	5	159321	159515	LOC4337533	LOC_Os05g01230	Os05g0102600	E3 ubiquitin-protein ligase ORTHRUS 2	24	1	24	5.42872e-07
1768	5	159376	159565	LOC4337533	LOC_Os05g01230	Os05g0102600	E3 ubiquitin-protein ligase ORTHRUS 2	24	1	24	5.42872e-07
1769	5	214811	214970	LOC4337546	LOC_Os05g01350	Os05g0104000, FH14, OsFH14	formin-like protein 14	24	1	24	5.42872e-07
1770	5	214826	214995	LOC4337546	LOC_Os05g01350	Os05g0104000, FH14, OsFH14	formin-like protein 14	24	1	24	5.42872e-07
1771	5	1663386	1663580	LOC4337692	LOC_Os05g03760	Os05g0128200, OsC3H33	zinc finger CCCH domain-containing protein 33-like	24	1	24	5.42872e-07
1772	5	1889036	1889230	LOC4337716	LOC_Os05g04180	Os05g0132400	DUF724 domain-containing protein 3	24	1	24	5.42872e-07
1773	5	1889041	1889235	LOC4337716	LOC_Os05g04180	Os05g0132400	DUF724 domain-containing protein 3	24	1	24	5.42872e-07
1774	5	7950956	7951145	LOC4338160	LOC_Os05g14180	Os05g0230700, IAA17	auxin-responsive protein IAA17-like	24	1	24	5.42872e-07
1775	5	7950986	7951180	LOC4338160	LOC_Os05g14180	Os05g0230700, IAA17	auxin-responsive protein IAA17-like	24	1	24	5.42872e-07
1776	5	14606001	14606115	LOC4338391	LOC_Os05g25194	Os05g0316100	putative zinc transporter At3g08650	24	1	24	5.42872e-07
1777	5	14606006	14606135	LOC4338391	LOC_Os05g25194	Os05g0316100	putative zinc transporter At3g08650	24	1	24	5.42872e-07
1778	5	22007741	22007935	LOC4338951	LOC_Os05g37600	Os05g0448300	glycerol-3-phosphate 2-O-acyltransferase 6	24	1	24	5.42872e-07
1779	5	22007751	22007945	LOC4338951	LOC_Os05g37600	Os05g0448300	glycerol-3-phosphate 2-O-acyltransferase 6	24	1	24	5.42872e-07
1780	5	23497146	23497270	LOC4339106	LOC_Os05g39990	Os05g0477600, EXP4, EXPA4, OsEXP4, OsEXPA4, OsJ_01g8161	expansin-A4-like	24	1	24	5.42872e-07
1781	5	27990326	27990520	LOC4339611	LOC_Os05g48840	Os05g0562800	protein DMP6	24	1	24	5.42872e-07
1782	5	27990461	27990650	LOC4339611	LOC_Os05g48840	Os05g0562800	protein DMP6	24	1	24	5.42872e-07
1783	6	2138501	2138545	LOC4340070	LOC_Os06g04870	Os06g0140700, HOX2, OsHox2, OsJ_01g9261, OsJ_20069	homeobox-leucine zipper protein HOX2-like	24	1	24	5.70307e-07
1784	6	2138511	2138545	LOC4340070	LOC_Os06g04870	Os06g0140700, HOX2, OsHox2, OsJ_01g9261, OsJ_20069	homeobox-leucine zipper protein HOX2-like	24	1	24	5.70307e-07
1785	6	2781171	2781365	LOC9272469	LOC_Os06g06050	Os06g0154200, D3	F-box/LRR-repeat MAX2 homolog	24	1	24	5.70307e-07
1786	6	6404991	6405185	LOC4340531	LOC_Os06g11990	Os06g0223800	protein CELLULOSE SYNTHASE INTERACTIVE 1	24	1	24	5.70307e-07
1790	6	28587506	28587695	LOC4341882	LOC_Os06g47150	Os06g0685700, ARF10, ARF18, OsARF10, P0623A10.1	auxin response factor 18-like	24	1	24	5.70307e-07
1791	7	4356361	4356420	LOC4342573	LOC_Os07g08460	Os07g0182400, IAA24, OJ1506_G02.8	auxin-responsive protein IAA24-like	24	1	24	4.76365e-07
1792	7	5877156	5877345	LOC9267197	LOC_Os07g10800	Os07g0208801, OJ1136_A05.18, OJ1559_F09.128	RNA-binding protein 25	24	1	24	4.76365e-07
1793	7	5877256	5877450	LOC9267197	LOC_Os07g10800	Os07g0208801, OJ1136_A05.18, OJ1559_F09.128	RNA-binding protein 25	24	1	24	4.76365e-07
1794	7	13054286	13054470	LOC4343015	LOC_Os07g23150	Os07g0414000	malonyl-CoA:anthocyanidin 5-O-glucoside-6''-O-malonyltransferase	24	1	24	4.76365e-07
1795	7	13054286	13054470	LOC4343015	LOC_Os07g23150	Os07g0414000	malonyl-CoA:anthocyanidin 5-O-glucoside-6''-O-malonyltransferase	24	1	24	4.76365e-07
1796	7	19291201	19291395	LOC4343339	LOC_Os07g32430	Os07g0508000, OJ1163_G04.102	pre-mRNA-splicing factor ATP-dependent RNA helicase DEAH7	24	1	24	4.76365e-07
1797	7	19291231	19291425	LOC4343339	LOC_Os07g32430	Os07g0508000, OJ1163_G04.102	pre-mRNA-splicing factor ATP-dependent RNA helicase DEAH7	24	1	24	4.76365e-07
1798	7	25050011	25050040	LOC4343873	LOC_Os07g41820	Os07g0609000	stress-response A/B barrel domain-containing protein UP3	24	1	24	4.76365e-07
1799	7	25050026	25050080	LOC4343873	LOC_Os07g41820	Os07g0609000	stress-response A/B barrel domain-containing protein UP3	24	1	24	4.76365e-07
1800	7	27700161	27700345	LOC4344160	LOC_Os07g46420	Os07g0658000, OJ1477_F01.108	uncharacterized LOC4344160	24	1	24	4.76365e-07
1801	7	27700161	27700345	LOC4344160	LOC_Os07g46420	Os07g0658000, OJ1477_F01.108	uncharacterized LOC4344160	24	1	24	4.76365e-07
1802	7	29547671	29547865	LOC4344391	LOC_Os07g49330	Os07g0694000, P0627E10.3	phosphoinositide phospholipase C 2	24	1	24	4.76365e-07
1803	7	29547816	29548010	LOC4344391	LOC_Os07g49330	Os07g0694000, P0627E10.3	phosphoinositide phospholipase C 2	24	1	24	4.76365e-07
1804	8	13985761	13985955	LOC4345261	LOC_Os08g23180	Os08g0321000, P0048E12.2	fasciclin-like arabinogalactan protein 1	24	1	24	6.36309e-07
1805	8	20667786	20667980	LOC4345628	LOC_Os08g33200	Os08g0428900	putative 1-phosphatidylinositol-3-phosphate 5-kinase FAB1C	24	1	24	6.36309e-07
1806	8	20667901	20668095	LOC4345628	LOC_Os08g33200	Os08g0428900	putative 1-phosphatidylinositol-3-phosphate 5-kinase FAB1C	24	1	24	6.36309e-07
1807	8	24586861	24587055	LOC4345934	LOC_Os08g38900	Os08g0498100, COA20, OsJ_27813, ROMT-15	tricin synthase 1-like	24	1	24	6.36309e-07
1808	8	24586896	24587090	LOC4345934	LOC_Os08g38900	Os08g0498100, COA20, OsJ_27813, ROMT-15	tricin synthase 1-like	24	1	24	6.36309e-07
1809	8	28264326	28264520	LOC4346344	LOC_Os08g45030	Os08g0564300, mdr14	ABC transporter B family member 1	24	1	24	6.36309e-07
1810	9	2128566	2128760	LOC4346440	LOC_Os09g04110	Os09g0127800, OsJ_02g7299	coatomer subunit alpha-3-like	24	1	24	5.07428e-07
1812	9	13878586	13878780	LOC4346981	LOC_Os09g23350	Os09g0397300, OJ1655_B12.15	alpha,alpha-trehalose-phosphate synthase [UDP-forming] 6	24	1	24	5.07428e-07
1813	9	17360056	17360160	LOC4347277	LOC_Os09g28550	Os09g0459500, BIP119, BKI1, OsJ_29642	probable BRI1 kinase inhibitor 1	24	1	24	5.07428e-07
1814	9	17360096	17360175	LOC4347277	LOC_Os09g28550	Os09g0459500, BIP119, BKI1, OsJ_29642	probable BRI1 kinase inhibitor 1	24	1	24	5.07428e-07
1815	9	19487111	19487295	LOC4347499	LOC_Os09g32670	Os09g0504000	UDP-glucuronate 4-epimerase 6	24	1	24	5.07428e-07
1816	9	19487141	19487305	LOC4347499	LOC_Os09g32670	Os09g0504000	UDP-glucuronate 4-epimerase 6	24	1	24	5.07428e-07
1817	9	21050871	21051645	LOC4347694	LOC_Os09g36480	Os09g0535300, OsJ_30139, P0569E11.5, XCT	protein XAP5 CIRCADIAN TIMEKEEPER-like	24	1	24	5.07428e-07
1818	9	21050881	21051655	LOC4347694	LOC_Os09g36480	Os09g0535300, OsJ_30139, P0569E11.5, XCT	protein XAP5 CIRCADIAN TIMEKEEPER-like	24	1	24	5.07428e-07
1819	9	22193681	22194475	LOC4347834	LOC_Os09g38580	Os09g0558300, OJ1065_E04.6	cyclic nucleotide-gated ion channel 17	24	1	24	5.07428e-07
1820	10	4655721	4655910	LOC4348177	LOC_Os10g08570	Os10g0167500	nucleolar protein 12	24	1	24	6.21839e-07
1821	10	4655721	4655910	LOC4348177	LOC_Os10g08570	Os10g0167500	nucleolar protein 12	24	1	24	6.21839e-07
1822	10	19971956	19972150	LOC4349121	LOC_Os10g37290	Os10g0516900	uncharacterized LOC4349121	24	1	24	6.21839e-07
1823	10	22870826	22871020	LOC4349486	LOC_Os10g42439	Os10g0575200	dnaJ homolog subfamily C GRV2	24	1	24	6.21839e-07
1824	11	610726	610775	LOC4349592	LOC_Os11g02190	Os11g0113200	stress response protein nst1	24	1	24	5.04243e-07
1825	11	7878626	7878715	LOC4350190	LOC_Os11g14140	Os11g0246200	F-box/kelch-repeat protein At2g44130	24	1	24	5.04243e-07
1826	11	8103711	8103905	LOC4350209	LOC_Os11g14430	Os11g0250000	heterogeneous nuclear ribonucleoprotein Q	24	1	24	5.04243e-07
1827	11	8103716	8103910	LOC4350209	LOC_Os11g14430	Os11g0250000	heterogeneous nuclear ribonucleoprotein Q	24	1	24	5.04243e-07
1828	11	9177921	9178115	LOC4350255	LOC_Os11g16550	Os11g0267000	tetrapyrrole-binding protein, chloroplastic	24	1	24	5.04243e-07
1831	11	16871831	16872025	LOC4350511	LOC_Os11g29120	Os11g0481200	O-fucosyltransferase 1	24	1	24	5.04243e-07
1832	11	16871841	16872035	LOC4350511	LOC_Os11g29120	Os11g0481200	O-fucosyltransferase 1	24	1	24	5.04243e-07
1833	12	646476	646525	LOC4351305	LOC_Os12g02130	Os12g0112600	stress response protein nst1	24	1	24	5.3112e-07
1834	12	2547001	2547195	LOC4351518	LOC_Os12g05550	Os12g0151500, OsSTLP2, STLP2, STV1	sialyltransferase-like protein 2	24	1	24	5.3112e-07
1835	12	7892541	7892735	LOC9268826	LOC_Os12g13910	Os12g0242500	allergen Asp f 7 homolog	24	1	24	5.3112e-07
1836	12	7892546	7892735	LOC9268826	LOC_Os12g13910	Os12g0242500	allergen Asp f 7 homolog	24	1	24	5.3112e-07
1837	12	23017041	23017235	LOC4352520	LOC_Os12g37510	Os12g0561900	UDP-glycosyltransferase 91C1	24	1	24	5.3112e-07
1838	12	23017061	23017255	LOC4352520	LOC_Os12g37510	Os12g0561900	UDP-glycosyltransferase 91C1	24	1	24	5.3112e-07
1839	12	25283506	25284280	LOC9271366	LOC_Os12g40840	Os12g0600701	uncharacterized LOC9271366	48	2	24	2.03026e-12
1727	3	1664876	1664915	LOC9269331	unannotated	Os03g0129800	uncharacterized protein At4g15970	24	1	24	4.78359e-07
1728	3	1738321	1738610	LOC4331504	unannotated	unannotated	uncharacterized LOC4331504	24	1	24	4.78359e-07
1729	3	1738416	1738705	LOC4331504	unannotated	unannotated	uncharacterized LOC4331504	24	1	24	4.78359e-07
1746	3	27728826	27729015	LOC9272634	unannotated	unannotated	uncharacterized LOC9272634	48	2	24	2.30401e-12
1754	4	12630406	12630600	LOC9268970	unannotated	unannotated	uncharacterized LOC9268970	24	1	24	5.44739e-07
1755	4	12630461	12630650	LOC9268970	unannotated	unannotated	uncharacterized LOC9268970	24	1	24	5.44739e-07
1787	6	16702871	16703065	LOC107281156	unannotated	unannotated	uncharacterized LOC107281156	48	2	24	6.35459e-12
1788	6	17812161	17812355	LOC4341119	unannotated	Os06g0502900, P0564B04.9	splicing factor ESS-2 homolog	24	1	24	5.70307e-07
1789	6	17812166	17812355	LOC4341119	unannotated	Os06g0502900, P0564B04.9	splicing factor ESS-2 homolog	24	1	24	5.70307e-07
1811	9	3826776	3826965	LOC112936338	unannotated	Os09g0250150	uncharacterized LOC112936338	24	1	24	5.07428e-07
1829	11	11610286	11610480	LOC107279464	unannotated	unannotated	uncharacterized LOC107279464	24	1	24	5.04243e-07
1830	11	11610341	11610535	LOC107279464	unannotated	unannotated	uncharacterized LOC107279464	24	1	24	5.04243e-07
1840	1	36178246	36178430	LOC4327501	LOC_Os01g62490	Os01g0842500	laccase-13-like	47	2	23.5	6.20914e-12
1841	6	20901381	20901575	LOC4341266	LOC_Os06g35814	Os06g0551400, RIC2, SS230	ras-related protein RIC2-like	47	2	23.5	1.14627e-11
1842	1	270616	270790	LOC4326298	LOC_Os01g01520	Os01g0104900	fatty alcohol:caffeoyl-CoA acyltransferase	23	1	23	1.00675e-06
1843	1	478716	480400	LOC4326163	LOC_Os01g01870	Os01g0108600	transcription factor bHLH168	23	1	23	1.00675e-06
1844	1	478756	480445	LOC4326163	LOC_Os01g01870	Os01g0108600	transcription factor bHLH168	23	1	23	1.00675e-06
1845	1	1348526	1348670	LOC9268662	LOC_Os01g03340	Os01g0124200, pinA	Bowman-Birk type bran trypsin inhibitor	23	1	23	1.00675e-06
1846	1	8350456	8350650	LOC4327112	LOC_Os01g14900	P0503G09.7	probable glycerol-3-phosphate acyltransferase 3	23	1	23	1.00675e-06
1847	1	8350556	8350750	LOC4327112	LOC_Os01g14900	P0503G09.7	probable glycerol-3-phosphate acyltransferase 3	23	1	23	1.00675e-06
1848	1	21897081	21897275	LOC4326346	LOC_Os01g38970	Os01g0570700, CARB, OsJ_02g282	carbamoyl-phosphate synthase large chain, chloroplastic-like	23	1	23	1.00675e-06
1849	1	21897086	21897280	LOC4326346	LOC_Os01g38970	Os01g0570700, CARB, OsJ_02g282	carbamoyl-phosphate synthase large chain, chloroplastic-like	23	1	23	1.00675e-06
1850	1	31254161	31254445	LOC4326178	LOC_Os01g54300	Os01g0746700, MAN2, OsMAN2, P0481E12.1	mannan endo-1,4-beta-mannosidase 2	23	1	23	1.00675e-06
1851	1	31254176	31254465	LOC4326178	LOC_Os01g54300	Os01g0746700, MAN2, OsMAN2, P0481E12.1	mannan endo-1,4-beta-mannosidase 2	23	1	23	1.00675e-06
1852	1	32148986	32149180	LOC4326887	LOC_Os01g55830	Os01g0764000, GST-II, GSTF2, P0403C05.5	probable glutathione S-transferase GSTF2	23	1	23	1.00675e-06
1853	1	34171311	34171505	LOC4327550	LOC_Os01g59150	Os01g0805900, OSTB-16, R1623, RTUB-1, TUB4, TUBB4, tubB	tubulin beta-4 chain-like	23	1	23	1.00675e-06
1854	1	34171336	34171525	LOC4327550	LOC_Os01g59150	Os01g0805900, OSTB-16, R1623, RTUB-1, TUB4, TUBB4, tubB	tubulin beta-4 chain-like	23	1	23	1.00675e-06
1855	1	41887151	41887345	LOC4325739	LOC_Os01g72240	Os01g0951200, OsJ_04g774, UMPS1	uridine 5'-monophosphate synthase-like	23	1	23	1.00675e-06
1856	1	41892836	41893020	LOC4325740	LOC_Os01g72250	Os01g0951400, UMPS2	uridine 5'-monophosphate synthase-like	23	1	23	1.00675e-06
1857	2	19331456	19331645	LOC4329527	LOC_Os02g32610	Os02g0527600, P0475F05.7	serine/threonine-protein kinase CTR1	23	1	23	9.36501e-07
1858	2	19331531	19331720	LOC4329527	LOC_Os02g32610	Os02g0527600, P0475F05.7	serine/threonine-protein kinase CTR1	23	1	23	9.36501e-07
1859	2	20001616	20001810	LOC9268455	LOC_Os02g33600	Os02g0539500	protein MKS1	23	1	23	9.36501e-07
1860	2	20001641	20001835	LOC9268455	LOC_Os02g33600	Os02g0539500	protein MKS1	23	1	23	9.36501e-07
1861	2	20687351	20687545	LOC4329623	LOC_Os02g34510	Os02g0550100	V-type proton ATPase 16 kDa proteolipid subunit	23	1	23	9.36501e-07
1862	2	21398506	21398695	LOC4329691	LOC_Os02g35560	Os02g0563800, OJ1712_E04.16, P0020C11.5	uncharacterized LOC4329691	23	1	23	9.36501e-07
1863	2	21398511	21398705	LOC4329691	LOC_Os02g35560	Os02g0563800, OJ1712_E04.16, P0020C11.5	uncharacterized LOC4329691	23	1	23	9.36501e-07
1864	2	23548341	23548535	LOC4329896	LOC_Os02g38970	Os02g0601700, OJ1669_F01.3, OJ1791_B03.41	uncharacterized LOC4329896	46	2	23	8.38175e-12
1865	2	23563446	23563640	LOC4329899	LOC_Os02g39010	Os02g0602100, CDKG-1, OJ1669_F01.7, OJ1791_B03.45	cyclin-dependent kinase G-1-like	23	1	23	9.36501e-07
1866	2	23563446	23563640	LOC4329899	LOC_Os02g39010	Os02g0602100, CDKG-1, OJ1669_F01.7, OJ1791_B03.45	cyclin-dependent kinase G-1-like	23	1	23	9.36501e-07
1867	2	24935236	24935420	LOC4330031	LOC_Os02g41580	Os02g0625300, OsPPCK2L, OsPPCK2S	phosphoenolpyruvate carboxylase kinase 2	23	1	23	9.36501e-07
1868	2	26379806	26379995	LOC4330182	LOC_Os02g43700	Os02g0653900, DAD-1, DAD1	phospholipase A1-Ibeta2, chloroplastic	23	1	23	9.36501e-07
1869	2	26379816	26380010	LOC4330182	LOC_Os02g43700	Os02g0653900, DAD-1, DAD1	phospholipase A1-Ibeta2, chloroplastic	23	1	23	9.36501e-07
1870	2	30841271	30841460	LOC4330667	LOC_Os02g50490	Os02g0738600, GLU10, OsGLU10	endoglucanase 7-like	23	1	23	9.36501e-07
1871	2	30841426	30841620	LOC4330667	LOC_Os02g50490	Os02g0738600, GLU10, OsGLU10	endoglucanase 7-like	23	1	23	9.36501e-07
1872	2	31159391	31159460	LOC4330700	LOC_Os02g50960	Os02g0743400, OJ1734_E02.14, OsPIN1, PIN1, REH1	auxin efflux carrier component 1a-like	23	1	23	9.36501e-07
1873	2	31160576	31160865	LOC4330700	LOC_Os02g50960	Os02g0743400, OJ1734_E02.14, OsPIN1, PIN1, REH1	auxin efflux carrier component 1a-like	23	1	23	9.36501e-07
1874	2	31160771	31160965	LOC4330700	LOC_Os02g50960	Os02g0743400, OJ1734_E02.14, OsPIN1, PIN1, REH1	auxin efflux carrier component 1a-like	23	1	23	9.36501e-07
1875	2	32945736	32945930	LOC4330909	LOC_Os02g53780	Os02g0778300, OJ1293_A01.1-1, OJ1293_A01.1-2, OJ1534_E09.24-1, OJ1534_E09.24-2	protein FIP1	23	1	23	9.36501e-07
1876	2	32945736	32945930	LOC4330909	LOC_Os02g53780	Os02g0778300, OJ1293_A01.1-1, OJ1293_A01.1-2, OJ1534_E09.24-1, OJ1534_E09.24-2	protein FIP1	23	1	23	9.36501e-07
1877	2	33953926	33954010	LOC4331018	LOC_Os02g55430	Os02g0797600, OJ1004_E04.38	classical arabinogalactan protein 9	23	1	23	9.36501e-07
1878	2	33953956	33954060	LOC4331018	LOC_Os02g55430	Os02g0797600, OJ1004_E04.38	classical arabinogalactan protein 9	23	1	23	9.36501e-07
1879	2	34408831	34409020	LOC9269581	LOC_Os02g56250	Os02g0806300	GATA transcription factor 11	23	1	23	9.36501e-07
1880	2	34408831	34409020	LOC9269581	LOC_Os02g56250	Os02g0806300	GATA transcription factor 11	23	1	23	9.36501e-07
1881	3	1642456	1642650	LOC4331492	LOC_Os03g03690	Os03g0129000, PIGF	uncharacterized protein C1450.15	46	2	23	7.72406e-12
1882	3	4661226	4661420	LOC4331891	LOC_Os03g08970	Os03g0189100	uncharacterized LOC4331891	23	1	23	8.94755e-07
1883	3	4661266	4661460	LOC4331891	LOC_Os03g08970	Os03g0189100	uncharacterized LOC4331891	23	1	23	8.94755e-07
1884	3	6000001	6000745	LOC4332055	LOC_Os03g11570	Os03g0214600, OsRPN9b	26S proteasome non-ATPase regulatory subunit 13 homolog B	23	1	23	8.94755e-07
1885	3	6000006	6000745	LOC4332055	LOC_Os03g11570	Os03g0214600, OsRPN9b	26S proteasome non-ATPase regulatory subunit 13 homolog B	23	1	23	8.94755e-07
1886	3	8400696	8400890	LOC4332310	LOC_Os03g15350	Os03g0259300, HRD3, OsSel1	ERAD-associated E3 ubiquitin-protein ligase component HRD3-like	23	1	23	8.94755e-07
1887	3	8904126	8904320	LOC4332372	LOC_Os03g16140	Os03g0268300	digalactosyldiacylglycerol synthase 2, chloroplastic	23	1	23	8.94755e-07
1888	3	10585531	10585725	LOC4332572	LOC_Os03g18890	Os03g0300900	probable galacturonosyltransferase-like 7	23	1	23	8.94755e-07
1889	3	10585556	10585750	LOC4332572	LOC_Os03g18890	Os03g0300900	probable galacturonosyltransferase-like 7	23	1	23	8.94755e-07
1892	3	32880916	32881110	LOC4334382	LOC_Os03g57690	Os03g0790900, AO-2	probable aldehyde oxidase 2	23	1	23	8.94755e-07
1893	3	32880991	32881185	LOC4334382	LOC_Os03g57690	Os03g0790900, AO-2	probable aldehyde oxidase 2	23	1	23	8.94755e-07
1894	3	32883791	32883985	LOC4334382	LOC_Os03g57690	Os03g0790900, AO-2	probable aldehyde oxidase 2	23	1	23	8.94755e-07
1895	3	32883836	32884030	LOC4334382	LOC_Os03g57690	Os03g0790900, AO-2	probable aldehyde oxidase 2	23	1	23	8.94755e-07
1896	3	33059821	33059900	LOC4334408	LOC_Os03g58060	Os03g0794800	5'-3' exoribonuclease 4 (OsEIN5)	23	1	23	8.94755e-07
1899	4	22305271	22306055	LOC9267158	LOC_Os04g37430	Os04g0447100, LOX6	putative lipoxygenase 5	46	2	23	1.21645e-11
1900	4	26118596	26118790	LOC4336429	LOC_Os04g44120	Os04g0521900	protein PELPK1	23	1	23	1.03819e-06
1901	4	34080981	34081355	LOC4337329	LOC_Os04g57200	Os04g0667600	heavy metal-associated isoprenylated plant protein 39	23	1	23	1.03819e-06
1902	4	34081006	34081380	LOC4337329	LOC_Os04g57200	Os04g0667600	heavy metal-associated isoprenylated plant protein 39	23	1	23	1.03819e-06
1903	5	185686	185975	LOC4337539	LOC_Os05g01270	Os05g0103200	photosynthetic NDH subunit of lumenal location 5, chloroplastic	23	1	23	9.96244e-07
1904	5	185701	185990	LOC4337539	LOC_Os05g01270	Os05g0103200	photosynthetic NDH subunit of lumenal location 5, chloroplastic	23	1	23	9.96244e-07
1905	5	1157826	1158145	LOC4337654	LOC_Os05g03040	Os05g0121600, AP2-1, AP2D23, OsJ_16937, OsTOE1, RSR1, TOE1	AP2-like ethylene-responsive transcription factor TOE3	23	1	23	9.96244e-07
1906	5	1663381	1663575	LOC4337692	LOC_Os05g03760	Os05g0128200, OsC3H33	zinc finger CCCH domain-containing protein 33-like	23	1	23	9.96244e-07
1907	5	5238146	5238340	LOC4338002	LOC_Os05g09360	Os05g0185650	uncharacterized LOC4338002	23	1	23	9.96244e-07
1908	5	5238246	5238440	LOC4338002	LOC_Os05g09360	Os05g0185650	uncharacterized LOC4338002	23	1	23	9.96244e-07
1909	5	23102356	23102555	LOC4339072	LOC_Os05g39380	Os05g0470700	uncharacterized LOC4339072	46	2	23	9.75404e-12
1910	5	27780111	27780300	LOC4339583	LOC_Os05g48450	Os05g0558400	branched-chain-amino-acid aminotransferase 5, chloroplastic	23	1	23	9.96244e-07
1911	5	29071536	29071730	LOC4339746	LOC_Os05g50720	Os05g0584300	uncharacterized LOC4339746	23	1	23	9.96244e-07
1912	5	29071591	29071785	LOC4339746	LOC_Os05g50720	Os05g0584300	uncharacterized LOC4339746	23	1	23	9.96244e-07
1913	5	29339196	29339900	LOC4339776	LOC_Os05g51140	Os05g0589000	transmembrane protein 33 homolog	23	1	23	9.96244e-07
1914	5	29339221	29339920	LOC4339776	LOC_Os05g51140	Os05g0589000	transmembrane protein 33 homolog	23	1	23	9.96244e-07
1915	6	169996	170190	LOC4339838	LOC_Os06g01260	Os06g0102300, OsPCS1c, OsPCS1full, OsPCS2	glutathione gamma-glutamylcysteinyltransferase 1	23	1	23	1.04808e-06
1916	6	169996	170185	LOC4339838	LOC_Os06g01260	Os06g0102300, OsPCS1c, OsPCS1full, OsPCS2	glutathione gamma-glutamylcysteinyltransferase 1	23	1	23	1.04808e-06
1917	6	1675611	1675790	LOC4340008	LOC_Os06g04070	Os06g0131300, ADC1, ARGDC1, OsADC1	arginine decarboxylase 1-like	23	1	23	1.04808e-06
1918	6	1675676	1675815	LOC4340008	LOC_Os06g04070	Os06g0131300, ADC1, ARGDC1, OsADC1	arginine decarboxylase 1-like	23	1	23	1.04808e-06
1920	6	29079636	29079830	LOC4341939	LOC_Os06g48065	Os06g0695900, P0028E05.2	RING-H2 finger protein ATL43	23	1	23	1.04808e-06
1921	6	29079641	29079830	LOC4341939	LOC_Os06g48065	Os06g0695900, P0028E05.2	RING-H2 finger protein ATL43	23	1	23	1.04808e-06
1922	7	22239676	22239870	LOC4343574	LOC_Os07g37110	Os07g0557200	equilibrative nucleotide transporter 3	23	1	23	8.92741e-07
1923	7	22239741	22239930	LOC4343574	LOC_Os07g37110	Os07g0557200	equilibrative nucleotide transporter 3	23	1	23	8.92741e-07
1924	7	22889841	22890130	LOC4343649	LOC_Os07g38170	Os07g0569100, OJ1019_E02.9	remorin 4.1-like	46	2	23	1.08256e-11
1925	7	27890756	27890800	LOC4344182	LOC_Os07g46670	Os07g0661400	protein EARLY RESPONSIVE TO DEHYDRATION 15	23	1	23	8.92741e-07
1928	7	29404596	29404760	LOC4344371	LOC_Os07g49114	Os07g0691300	uncharacterized LOC4344371	23	1	23	8.92741e-07
1929	7	29404666	29404800	LOC4344371	LOC_Os07g49114	Os07g0691300	uncharacterized LOC4344371	23	1	23	8.92741e-07
1930	8	3190211	3190400	LOC4344690	LOC_Os08g05910	Os08g0155400, OJ1177_E11.8	protein NRT1/ PTR FAMILY 6.3	23	1	23	1.12774e-06
1931	8	3190261	3190455	LOC4344690	LOC_Os08g05910	Os08g0155400, OJ1177_E11.8	protein NRT1/ PTR FAMILY 6.3	23	1	23	1.12774e-06
1932	8	15636056	15636250	LOC9269424	LOC_Os08g25700	Os08g0345400	uncharacterized LOC9269424	23	1	23	1.12774e-06
1933	8	15636111	15636305	LOC9269424	LOC_Os08g25700	Os08g0345400	uncharacterized LOC9269424	23	1	23	1.12774e-06
1936	8	22190121	22190315	LOC4345738	LOC_Os08g35190	Os08g0453200, OJ1117_F10.33	dormancy-associated protein homolog 3	23	1	23	1.12774e-06
1937	8	23721291	23721470	LOC4345847	LOC_Os08g37444	Os08g0480100, OJ1113_A10.31-1, OJ1113_A10.31-2	signal recognition particle receptor subunit alpha	23	1	23	1.12774e-06
1938	8	23721386	23721505	LOC4345847	LOC_Os08g37444	Os08g0480100, OJ1113_A10.31-1, OJ1113_A10.31-2	signal recognition particle receptor subunit alpha	23	1	23	1.12774e-06
1939	8	24113961	24114155	LOC4345891	LOC_Os08g38060	Os08g0487500	E3 ubiquitin-protein ligase CIP8	23	1	23	1.12774e-06
1940	8	24113971	24114165	LOC4345891	LOC_Os08g38060	Os08g0487500	E3 ubiquitin-protein ligase CIP8	23	1	23	1.12774e-06
1941	8	27287811	27289255	LOC4346211	LOC_Os08g43130	Os08g0544500, NAP1, P125Nap1	probable protein NAP1	23	1	23	1.12774e-06
1942	8	27296841	27297030	LOC4346214	LOC_Os08g43160	Os08g0544800, OsJ_02g7020, PCF2	transcription factor PCF2-like	23	1	23	1.12774e-06
1943	8	27297216	27297410	LOC4346214	LOC_Os08g43160	Os08g0544800, OsJ_02g7020, PCF2	transcription factor PCF2-like	46	2	23	1.01522e-11
1946	8	27497341	27497535	LOC4346239	LOC_Os08g43470	Os08g0548200, OJ1112_E06.15	putative ER lumen protein-retaining receptor C28H8.4	23	1	23	1.12774e-06
1947	9	7316341	7316535	LOC4346660	LOC_Os09g12750	Os09g0299000	protein PHR1-LIKE 2	23	1	23	9.35234e-07
1948	9	15897386	15897535	LOC4347132	LOC_Os09g26310	Os09g0433000, OJ1081_G10.4	beta-1,3-galactosyltransferase pvg3	23	1	23	9.35234e-07
1949	9	17034911	17035100	LOC4347243	LOC_Os09g28060	Os09g0453900	radial spoke head 10 homolog B	23	1	23	9.35234e-07
1950	9	17034911	17035095	LOC4347243	LOC_Os09g28060	Os09g0453900	radial spoke head 10 homolog B	23	1	23	9.35234e-07
1951	9	18035111	18035300	LOC4347344	LOC_Os09g29660	Os09g0472100, OJ1509_C06.9	ABC transporter G family member 11	23	1	23	9.35234e-07
1952	9	18045801	18045990	LOC4347345	LOC_Os09g29670	Os09g0472200, OJ1509_C06.10	ABC transporter G family member 11	23	1	23	9.35234e-07
1953	9	18958831	18959020	LOC9271668	LOC_Os09g31458	Os09g0491676	uncharacterized LOC9271668	23	1	23	9.35234e-07
1954	9	18958881	18959075	LOC9271668	LOC_Os09g31458	Os09g0491676	uncharacterized LOC9271668	23	1	23	9.35234e-07
1955	9	19961191	19961335	LOC4347554	LOC_Os09g33810	Os09g0513000, P0450E05.5	ankyrin repeat domain-containing protein 2B	23	1	23	9.35234e-07
1956	9	19961191	19961305	LOC4347554	LOC_Os09g33810	Os09g0513000, P0450E05.5	ankyrin repeat domain-containing protein 2B	23	1	23	9.35234e-07
1957	9	20895061	20895255	LOC9267240	LOC_Os09g36230	Os09g0532500	pentatricopeptide repeat-containing protein At4g01400, mitochondrial	23	1	23	9.35234e-07
1958	10	5731071	5731175	LOC4348215	LOC_Os10g10434	Os10g0183900	ribosomal RNA small subunit methyltransferase	23	1	23	1.16296e-06
1959	10	5731081	5731190	LOC4348215	LOC_Os10g10434	Os10g0183900	ribosomal RNA small subunit methyltransferase	23	1	23	1.16296e-06
1960	10	11982921	11983115	LOC4348488	LOC_Os10g22980	Os10g0376200	uncharacterized LOC4348488	23	1	23	1.16296e-06
1961	11	7013901	7014090	LOC4350138	LOC_Os11g12530	Os11g0232100	receptor protein-tyrosine kinase CEPR2	23	1	23	9.60786e-07
1962	11	7014011	7014205	LOC4350138	LOC_Os11g12530	Os11g0232100	receptor protein-tyrosine kinase CEPR2	23	1	23	9.60786e-07
1963	12	5394531	5394725	LOC9272455	LOC_Os12g10200	Os12g0203100	putative methyltransferase At1g22800, mitochondrial	23	1	23	9.90549e-07
1964	12	5394671	5394860	LOC9272455	LOC_Os12g10200	Os12g0203100	putative methyltransferase At1g22800, mitochondrial	23	1	23	9.90549e-07
1965	12	6803851	6806585	LOC9269121	LOC_Os12g12360	Os12g0225100	la-related protein 6B	46	2	23	7.2678e-12
1966	12	9566781	9566975	LOC4351944	LOC_Os12g16690	Os12g0267900	E3 ubiquitin-protein ligase RING1	23	1	23	9.90549e-07
1967	12	24716621	24716940	LOC4352674	LOC_Os12g39980	Os12g0590500, KIN12F, OsJ_36705	kinesin-like protein KIN-12F	23	1	23	9.90549e-07
1890	3	22915141	22915335	LOC4333427	unannotated	unannotated	protein ALP1-like	23	1	23	8.94755e-07
1891	3	22915196	22915390	LOC4333427	unannotated	unannotated	protein ALP1-like	23	1	23	8.94755e-07
1897	4	16996301	16996495	LOC9268365	unannotated	unannotated	uncharacterized LOC9268365	23	1	23	1.03819e-06
1898	4	16996336	16996530	LOC9268365	unannotated	unannotated	uncharacterized LOC9268365	23	1	23	1.03819e-06
1919	6	16964041	16966185	LOC9269070	unannotated	unannotated	uncharacterized LOC9269070	23	1	23	1.04808e-06
1926	7	29199846	29200040	LOC4344343	unannotated	unannotated	dihydrofolate reductase-like	23	1	23	8.92741e-07
1927	7	29199846	29200040	LOC4344343	unannotated	unannotated	dihydrofolate reductase-like	23	1	23	8.92741e-07
1934	8	18168906	18169005	LOC9268069	unannotated	unannotated	uncharacterized LOC9268069	23	1	23	1.12774e-06
1935	8	18168956	18169055	LOC9268069	unannotated	unannotated	uncharacterized LOC9268069	23	1	23	1.12774e-06
1944	8	27373031	27373225	LOC9270406	unannotated	unannotated	uncharacterized LOC9270406	23	1	23	1.12774e-06
1945	8	27373061	27373255	LOC9270406	unannotated	unannotated	uncharacterized LOC9270406	23	1	23	1.12774e-06
1970	1	40487496	40488050	LOC4327226	LOC_Os01g69990	Os01g0924600	uncharacterized LOC4327226	45	2	22.5	2.12875e-11
1971	2	31649596	31649825	LOC4330752	LOC_Os02g51670	Os02g0752800, OJ1288_G09.10	ethylene-responsive transcription factor RAP2-4	45	2	22.5	1.55238e-11
1972	2	31649616	31649850	LOC4330752	LOC_Os02g51670	Os02g0752800, OJ1288_G09.10	ethylene-responsive transcription factor RAP2-4	45	2	22.5	1.55238e-11
1973	3	33064056	33064370	LOC4334408	LOC_Os03g58060	Os03g0794800	5'-3' exoribonuclease 4 (OsEIN5)	45	2	22.5	1.41981e-11
1974	3	33064091	33064370	LOC4334408	LOC_Os03g58060	Os03g0794800	5'-3' exoribonuclease 4 (OsEIN5)	45	2	22.5	1.41981e-11
1975	6	21963371	21963565	LOC4341339	LOC_Os06g37180	Os06g0568200	V-type proton ATPase subunit B 1	45	2	22.5	3.55601e-11
1976	9	20895006	20895255	LOC9267240	LOC_Os09g36230	Os09g0532500	pentatricopeptide repeat-containing protein At4g01400, mitochondrial	45	2	22.5	1.26424e-11
1968	1	171416	171820	LOC107279520	unannotated	unannotated	uncharacterized LOC107279520	45	2	22.5	2.12875e-11
1969	1	171471	171870	LOC107279520	unannotated	unannotated	uncharacterized LOC107279520	45	2	22.5	2.12875e-11
1977	1	1079056	1079250	LOC4326082	LOC_Os01g02930	Os01g0119000	protein O-linked-mannose beta-1,4-N-acetylglucosaminyltransferase 2	22	1	22	1.78936e-06
1978	1	1941326	1941520	LOC4325695	LOC_Os01g04350	Os01g0135900, HSP17.9B, OsHsp17.9B, P0443D08.1	17.9 kDa heat shock protein 2-like	22	1	22	1.78936e-06
1979	1	6343281	6343775	LOC4325264	LOC_Os01g11730	Os01g0216000	GDSL esterase/lipase At5g45910	22	1	22	1.78936e-06
1980	1	6343281	6343775	LOC4325264	LOC_Os01g11730	Os01g0216000	GDSL esterase/lipase At5g45910	22	1	22	1.78936e-06
1981	1	9896066	9896255	LOC4326904	LOC_Os01g17214	Os01g0279400, P0003H10.5, P0003H10.7, mfs1	protein ZINC INDUCED FACILITATOR-LIKE 1	22	1	22	1.78936e-06
1982	1	9896111	9896305	LOC4326904	LOC_Os01g17214	Os01g0279400, P0003H10.5, P0003H10.7, mfs1	protein ZINC INDUCED FACILITATOR-LIKE 1	22	1	22	1.78936e-06
1983	1	10212116	10212310	LOC107281167	LOC_Os01g18230	unannotated	berberine bridge enzyme-like 17	22	1	22	1.78936e-06
1984	1	10212136	10212330	LOC107281167	LOC_Os01g18230	unannotated	berberine bridge enzyme-like 17	22	1	22	1.78936e-06
1985	1	12581261	12581455	LOC4326970	LOC_Os01g22370	Os01g0327400	peroxidase 1	22	1	22	1.78936e-06
1986	1	20808956	20809150	LOC4325855	LOC_Os01g37260	Os01g0553400, B1110C07.8	uncharacterized LOC4325855	22	1	22	1.78936e-06
1987	1	20808956	20809150	LOC4325855	LOC_Os01g37260	Os01g0553400, B1110C07.8	uncharacterized LOC4325855	22	1	22	1.78936e-06
1988	1	23240076	23240270	LOC4326384	LOC_Os01g41040	Os01g0593600	protein SYS1 homolog	22	1	22	1.78936e-06
1989	1	23240106	23240300	LOC4326384	LOC_Os01g41040	Os01g0593600	protein SYS1 homolog	22	1	22	1.78936e-06
1990	1	24395351	24395545	LOC4326647	LOC_Os01g42870	Os01g0615200	acyl transferase 5-like	22	1	22	1.78936e-06
1991	1	26176566	26176760	LOC4326247	LOC_Os01g46040	Os01g0648700, OJ1316_H05.21, P0047B08.5	transcription factor GTE4	22	1	22	1.78936e-06
1992	1	28620396	28620590	LOC4325650	LOC_Os01g49830	Os01g0693400	AP2/ERF and B3 domain-containing protein Os01g0693400-like	22	1	22	1.78936e-06
1993	1	28620421	28620615	LOC4325650	LOC_Os01g49830	Os01g0693400	AP2/ERF and B3 domain-containing protein Os01g0693400-like	22	1	22	1.78936e-06
1994	1	29384096	29384290	LOC4327679	LOC_Os01g51140	Os01g0707500	transcription factor LATE FLOWERING-like	22	1	22	1.78936e-06
1995	1	29384096	29384290	LOC4327679	LOC_Os01g51140	Os01g0707500	transcription factor LATE FLOWERING-like	22	1	22	1.78936e-06
1996	1	33186601	33186795	LOC4327055	LOC_Os01g57420	Os01g0783200	diacylglycerol kinase 5	22	1	22	1.78936e-06
1997	1	33186601	33186795	LOC4327055	LOC_Os01g57420	Os01g0783200	diacylglycerol kinase 5	22	1	22	1.78936e-06
[truncated: 2,657 more rows]
