# Supplementary material for: A translational regulator MHZ9 modulates ethylene signaling in rice
Source: Nat Commun. 2023 Aug 4;14:4674. doi: 10.1038/s41467-023-40429-0 (PMC10403538; doi:10.1038/s41467-023-40429-0)
Supplement: Supplementary file 4 — Supplementary Data 1-12 [file 41467_2023_40429_MOESM4_ESM.zip › Supplementary Data/Supplementary Data 3 MHZ9 binding sites identified through MHZ9 CLIP-seq under ethylene treatment.xlsx]

## Sheet: CLIP-MHZ9_ET
Supplementary Data 3 MHZ9 binding sites identified through MHZ9 CLIP-seq under ethylene treatment
Results from the analysis of MHZ9 binding sites through MHZ9-CLIP- seq with pMHZ9::MHZ9-GFP transgenic rice plants under ethylene treatment for 8 h, and 35S::GFP transgenic rice plant under the same treatment was used as control. Peak_ID,Chromosome, Peak_start, Peak_end, Gene_ID and Locus_ID indicate the peaks_ID (sorted by the corresponding fold-change value), chromosome, the start of MHZ9 bindi…
Peak_ID	Chromosome	Peak_start	Peak_end	Gene_ID	Locus_ID	Aliases	Description	MHZ9_ET	GFP_ET (control)	Fold_change	Single_G_padj_value
1	1	35304711	35304775	LOC4327585	Os01g0825500	LOC_Os01g61010	protein NUCLEAR FUSION DEFECTIVE 4	961.511	1.09307	879.641	4.15022e-285
2	1	11863801	11863870	LOC4327292	Os01g0314800	LOC_Os01g21250	protein SENESCENCE-ASSOCIATED GENE 21, mitochondrial	303.731	1.09307	277.87	2.71422e-88
3	8	4192781	4192840	LOC4344774	Os08g0171600, OJ1590_E05.24	LOC_Os08g07480	DNA-directed RNA polymerases IV and V subunit 2	291.838	1.09307	266.989	1.02381e-84
4	1	24078836	24079165	LOC4327728	Os01g0609300, ABCG36, OsABCG36, OsPDR9, P0410E03.7, PDR3, pdr9	LOC_Os01g42350	ABC transporter G family member 34-like	236.947	1.09307	216.772	2.38985e-68
5	3	33916396	33916470	LOC112938548	unannotated	unannotated	transfer RNA methionine (anticodon CAU)	451.023	2.18614	206.31	1.24747e-129
6	3	34431241	34431325	LOC4334594	Os03g0820500, ADF-3, ADF3, OJ1754_E06.21, OsADF3, OsJ_13138	LOC_Os03g60580	actin-depolymerizing factor 3-like	220.48	1.09307	201.707	2.30003e-63
7	8	28163451	28163515	LOC4346335	Os08g0562500	LOC_Os08g44840	BAHD acyltransferase DCR	214.076	1.09307	195.848	1.46277e-61
8	2	34348996	34349145	LOC4331061	Os02g0805100, IAA9, OJ1548_F12.17	LOC_Os02g56120	auxin-responsive protein IAA9-like	206.757	1.09307	189.152	1.26221e-59
9	2	34348736	34348935	LOC4331061	Os02g0805100, IAA9, OJ1548_F12.17	LOC_Os02g56120	auxin-responsive protein IAA9-like	204.927	1.09307	187.478	4.22887e-59
10	7	4574826	4574950	LOC4342593	Os07g0186000, OJ1339_B08.1, OJ1339_B08.11, OsJ_02g2432, OsTrxh1, P0506C07.2, RPP13-1, TRXH	LOC_Os07g08840	thioredoxin H1-like	193.949	1.09307	177.435	1.43039e-55
11	3	22538556	22538615	LOC4333399	Os03g0602300, C6-oxidase, CYP85A1, DWARF, OJ1519_A12.12, OsDWARF	LOC_Os03g40540	cytochrome P450 85A1-like	191.204	1.09307	174.924	9.17848e-55
12	5	19699396	19699455	LOC4338747	unannotated	unannotated	uncharacterized LOC4338747	190.289	1.09307	174.087	2.00564e-54
13	11	24751111	24751170	LOC9271344	unannotated	LOC_Os11g41300	uncharacterized LOC9271344	189.375	1.09307	173.25	1.92919e-55
14	4	21645301	21645365	LOC9272241	unannotated	unannotated	uncharacterized LOC9272241	178.396	1.09307	163.207	6.45091e-51
15	6	25710756	25710820	LOC4341594	Os06g0634100	unannotated	nuclear intron maturase 4, mitochondrial	178.396	1.09307	163.207	1.23446e-50
16	7	20214996	20215085	LOC4343412	Os07g0522500, ABCG43, OJ1372_D12.114, OsABCG43, OsPDR5, pdr5	LOC_Os07g33780	ABC transporter G family member 43-like	175.652	1.09307	160.696	3.80822e-50
17	7	23723006	23723065	LOC4343741	Os07g0584900, OJ1060_D03.106, OJ1127_E01.131	LOC_Os07g39590	U-box domain-containing protein 4	174.737	1.09307	159.859	6.36308e-50
18	5	29379996	29380060	LOC4339784	Os05g0590000	LOC_Os05g51220	aspartyl protease family protein 2	172.907	1.09307	158.185	2.2701e-49
19	7	20217876	20218135	LOC4343412	Os07g0522500, ABCG43, OJ1372_D12.114, OsABCG43, OsPDR5, pdr5	LOC_Os07g33780	ABC transporter G family member 43-like	158.27	1.09307	144.793	4.90309e-45
20	7	2341886	2341950	LOC107281564	unannotated	LOC_Os07g05210	dof zinc finger protein 2-like	155.525	1.09307	142.283	2.71107e-44
21	7	26159581	26159645	LOC4343994	Os07g0630900, CSLA7, OsCslA7	LOC_Os07g43710	probable glucomannan 4-beta-mannosyltransferase 7	155.525	1.09307	142.283	2.71107e-44
22	12	26339551	26339745	LOC4352810	Os12g0618400	LOC_Os12g42380	uncharacterized LOC4352810	308.306	2.18614	141.027	2.82145e-87
23	1	28246116	28246175	LOC4324146	Os01g0685200	LOC_Os01g49150	probable histone chaperone ASF1A	153.695	1.09307	140.609	1.34118e-43
24	4	9368916	9369110	LOC4335295	Os04g0244800	LOC_Os04g17100	heavy metal-associated isoprenylated plant protein 27	150.036	1.09307	137.261	1.46433e-42
25	6	26554881	26554945	LOC9269806	unannotated	LOC_Os06g44034	uncharacterized LOC9269806	150.036	1.09307	137.261	1.71244e-42
26	2	23663716	23663780	LOC4329912	Os02g0604000, OJ1669_F01.33	LOC_Os02g39170	GDSL esterase/lipase At5g03980-like	444.619	3.27921	135.587	4.08205e-126
27	2	27165551	27165805	LOC4330265	Os02g0669100, Dhn1, Dip1, LIP9, OJ1725_H08.23-1, OJ1725_H08.23-2, OsDhn1, OsLIP9	LOC_Os02g44870	dehydrin DHN1-like	148.206	1.09307	135.587	2.83039e-42
28	4	31076521	31076585	LOC4336970	Os04g0612900	LOC_Os04g52300	uncharacterized LOC4336970	145.462	1.09307	133.076	3.14175e-41
29	9	2394546	2394610	LOC107278941	unannotated	LOC_Os09g04500	uncharacterized LOC107278941	141.802	1.09307	129.728	1.70651e-40
30	1	24078001	24078130	LOC4327728	Os01g0609300, ABCG36, OsABCG36, OsPDR9, P0410E03.7, PDR3, pdr9	LOC_Os01g42350	ABC transporter G family member 34-like	139.973	1.09307	128.054	1.52807e-39
31	7	3332981	3333205	LOC4342460	Os07g0162400, OJ1714_H10.149	LOC_Os07g06830	probable carboxylesterase 15	277.201	2.18614	126.799	2.84377e-78
32	1	24080371	24080440	LOC4327728	Os01g0609300, ABCG36, OsABCG36, OsPDR9, P0410E03.7, PDR3, pdr9	LOC_Os01g42350	ABC transporter G family member 34-like	138.143	1.09307	126.38	5.10746e-39
33	5	3009556	3009655	LOC112939173	unannotated	unannotated	small nucleolar RNA snoR109	138.143	1.09307	126.38	4.4828e-39
34	7	20217126	20217305	LOC4343412	Os07g0522500, ABCG43, OJ1372_D12.114, OsABCG43, OsPDR5, pdr5	LOC_Os07g33780	ABC transporter G family member 43-like	132.654	1.09307	121.359	1.62846e-37
35	5	6701776	6701840	LOC4338083	Os05g0208100, CIPK20, OJ1430_B02.8, OsCIPK20, OsJ_01g6739	LOC_Os05g11790	CBL-interacting protein kinase 20-like	129.909	1.09307	118.848	1.1293e-36
36	5	7950976	7951040	LOC4338160	Os05g0230700, IAA17	LOC_Os05g14180	auxin-responsive protein IAA17-like	129.909	1.09307	118.848	1.1293e-36
37	1	24075376	24075555	LOC4327728	Os01g0609300, ABCG36, OsABCG36, OsPDR9, P0410E03.7, PDR3, pdr9	LOC_Os01g42350	ABC transporter G family member 34-like	126.25	1.09307	115.5	1.75341e-35
38	8	24394001	24394065	LOC107275787	Os08g0494100, B1142B04.1, mads62	LOC_Os08g38590	agamous-like MADS-box protein AGL66	126.25	1.09307	115.5	1.77969e-35
39	2	34349271	34349390	LOC4331061	Os02g0805100, IAA9, OJ1548_F12.17	LOC_Os02g56120	auxin-responsive protein IAA9-like	124.42	1.09307	113.826	3.34792e-35
40	11	4301666	4301785	LOC4349963	Os11g0184900, NAC5, NAC71, ONAC071	LOC_Os11g08210	NAC domain-containing protein 71-like	124.42	1.09307	113.826	4.73866e-36
41	1	24390996	24391245	LOC9269181	unannotated	unannotated	uncharacterized LOC9269181	123.505	1.09307	112.989	1.05504e-34
42	1	42074606	42074770	LOC4325408	Os01g0955100, CML31	LOC_Os01g72530	probable calcium-binding protein CML31	116.186	1.09307	106.293	1.49156e-32
43	4	24858431	24858530	LOC4336283	Os04g0497000, OsNADPH-1	LOC_Os04g41960	2-alkenal reductase (NADP(+)-dependent)	109.782	1.09307	100.435	8.03726e-31
44	6	7219966	7220030	LOC4340614	Os06g0238900	LOC_Os06g13160	uncharacterized LOC4340614	109.782	1.09307	100.435	1.53802e-30
45	5	2790221	2790280	LOC4337812	Os05g0148700, OJ1504_G04.1, OSA15, OsJ_17123, OsPSAG, PSAG, PSAG1	LOC_Os05g05600	Senescence-associated protein OSA15, chloroplastic	107.038	1.09307	97.9239	6.8517e-30
46	9	11452951	11453015	LOC4346835	unannotated	unannotated	senescence-induced receptor-like serine/threonine-protein kinase	214.076	2.18614	97.9239	4.49014e-60
47	5	4142946	4143095	LOC4337928	Os05g0169100, QM1, SG12	LOC_Os05g07700	60S ribosomal protein L10-2-like	103.378	1.09307	94.5761	8.01777e-29
48	5	8903671	8903805	LOC4338208	Os05g0247100, DIP3	LOC_Os05g15770	xylanase inhibitor protein 2-like	102.464	1.09307	93.7391	1.42494e-28
49	2	34968086	34968150	LOC4331137	Os02g0816200	LOC_Os02g57110	GDSL esterase/lipase At5g33370	202.183	2.18614	92.4837	2.41269e-56
50	6	28878266	28878330	LOC107276087	Os06g0692300	LOC_Os06g47720	tyrosine-sulfated glycopeptide receptor 1	98.8042	1.09307	90.3913	2.68025e-27
51	2	811801	811875	LOC112937964	unannotated	unannotated	uncharacterized LOC112937964	96.9744	1.09307	88.7174	4.12024e-27
52	1	1868471	1868535	LOC4325808	Os01g0133900	LOC_Os01g04230	probable leucine-rich repeat receptor-like protein kinase At1g68400	96.0596	1.09307	87.8804	1.31488e-26
53	7	28994576	28994740	LOC4344318	Os07g0683600	LOC_Os07g48460	ricin B-like lectin R40G2	96.0596	1.09307	87.8804	1.03721e-26
54	3	6233596	6233670	LOC4332079	Os03g0218400, MST4	LOC_Os03g11900	sugar transport protein MST4-like	95.1447	1.09307	87.0435	2.91225e-26
55	4	9368186	9368270	LOC4335295	Os04g0244800	LOC_Os04g17100	heavy metal-associated isoprenylated plant protein 27	93.315	1.09307	85.3696	5.62355e-26
56	4	24858691	24858755	LOC4336283	Os04g0497000, OsNADPH-1	LOC_Os04g41960	2-alkenal reductase (NADP(+)-dependent)	93.315	1.09307	85.3696	5.62355e-26
57	3	34431011	34431180	LOC4334594	Os03g0820500, ADF-3, ADF3, OJ1754_E06.21, OsADF3, OsJ_13138	LOC_Os03g60580	actin-depolymerizing factor 3-like	92.4002	1.09307	84.5326	1.83269e-25
58	7	20209381	20209495	LOC4343412	Os07g0522500, ABCG43, OJ1372_D12.114, OsABCG43, OsPDR5, pdr5	LOC_Os07g33780	ABC transporter G family member 43-like	91.4853	1.09307	83.6957	2.07637e-25
59	3	24227841	24227915	LOC4333514	Os03g0634000, CIPK7, OsCIPK07, OsJ_01g1355, OsJ_11g824, TATA, THA4	LOC_Os03g43440	CBL-interacting protein kinase 7-like	90.5705	1.09307	82.8587	5.90516e-25
60	7	20214016	20214155	LOC4343412	Os07g0522500, ABCG43, OJ1372_D12.114, OsABCG43, OsPDR5, pdr5	LOC_Os07g33780	ABC transporter G family member 43-like	89.6556	1.09307	82.0217	6.6896e-25
61	7	26383181	26383320	LOC4344024	Os07g0635500, OJ1332_C12.113	LOC_Os07g44140	cytochrome P450 709B2	89.6556	1.09307	82.0217	6.6896e-25
62	1	1931026	1931215	LOC4325693	Os01g0135700, CML16, OsJ_000267	LOC_Os01g04330	probable calcium-binding protein CML16	88.7408	1.09307	81.1848	1.81376e-24
63	1	30782721	30782780	LOC4327881	Os01g0737900	LOC_Os01g53610	pentatricopeptide repeat-containing protein At4g32450, mitochondrial	88.7408	1.09307	81.1848	1.81376e-24
64	5	4143246	4143400	LOC4337928	Os05g0169100, QM1, SG12	LOC_Os05g07700	60S ribosomal protein L10-2-like	85.9962	1.09307	78.6739	9.66751e-24
65	2	3341321	3341475	LOC4328390	Os02g0161900, OJ9003_G05.28	LOC_Os02g06640	polyubiquitin	170.163	2.18614	77.837	7.22616e-47
66	1	11504661	11504805	LOC107278642	Os01g0307686	LOC_Os01g20206	putative methyltransferase DDB_G0268948	83.2516	1.09307	76.163	7.38458e-23
67	7	29116706	29116825	LOC4344331	Os07g0685700, OJ1200_C08.104, OsEIL2	LOC_Os07g48630	ETHYLENE INSENSITIVE 3-like 1 protein	82.3368	1.09307	75.3261	9.40079e-23
68	9	10547081	10547140	LOC4346788	Os09g0342000, OJ1116_F08.15	LOC_Os09g17190	uncharacterized LOC4346788	81.4219	1.09307	74.4891	1.13514e-22
69	7	4697151	4697215	LOC4342602	Os07g0187900	LOC_Os07g09010	protein NUCLEAR FUSION DEFECTIVE 4	80.5071	1.09307	73.6522	3.06435e-22
70	1	17605496	17605560	LOC4324039	Os01g0506100	LOC_Os01g32170	pentatricopeptide repeat-containing protein At5g11310, mitochondrial	79.5922	1.09307	72.8152	8.34167e-22
71	8	26921246	26921360	LOC4346175	Os08g0538600	LOC_Os08g42590	uncharacterized LOC4346175	79.5922	1.09307	72.8152	8.46672e-22
72	1	24409801	24409865	LOC4326649	Os01g0615500	LOC_Os01g42900	ABC transporter G family member 10	78.6774	1.09307	71.9783	1.48039e-21
73	3	31445881	31445955	LOC4334183	Os03g0760200	LOC_Os03g55240	isoflavone 2'-hydroxylase	78.6774	1.09307	71.9783	1.47149e-21
74	7	13325236	13325300	LOC4343032	Os07g0418500	LOC_Os07g23570	cytochrome P450 709B1	78.6774	1.09307	71.9783	1.00372e-21
75	8	26920186	26920255	LOC4346175	Os08g0538600	LOC_Os08g42590	uncharacterized LOC4346175	78.6774	1.09307	71.9783	1.42746e-21
76	2	29813521	29813635	LOC112937851	unannotated	LOC_Os02g48710	uncharacterized LOC112937851	77.7625	1.09307	71.1413	1.84296e-21
77	5	26928171	26928240	LOC4339480	Os05g0542500, LEA, LEA-3, LEA3, OJ1288_A07.1, OJ1362_G11.19	LOC_Os05g46480	late embryogenesis abundant protein 19-like	77.7625	1.09307	71.1413	2.53121e-21
78	7	13324956	13325100	LOC4343032	Os07g0418500	LOC_Os07g23570	cytochrome P450 709B1	77.7625	1.09307	71.1413	1.76262e-21
79	7	28913751	28913815	LOC4344307	Os07g0681700	LOC_Os07g48370	probable galacturonosyltransferase 7	77.7625	1.09307	71.1413	1.76262e-21
80	6	21897031	21897095	LOC4341335	Os06g0567200	LOC_Os06g37080	L-ascorbate oxidase	75.9328	1.09307	69.4674	1.18344e-20
81	3	31472331	31472475	LOC4334191	Os03g0761100, BIPP2C2, OsBIPP2C2, OsPP2C34	LOC_Os03g55320	probable protein phosphatase 2C 34	75.018	1.09307	68.6304	1.75199e-20
82	8	14332691	14332750	LOC4345278	Os08g0326300	LOC_Os08g23700	uncharacterized LOC4345278	74.1031	1.09307	67.7935	2.99029e-20
83	8	24954711	24954800	LOC4345973	Os08g0504700, OJ1134_H03.11, OsSAP11, SAP11, ZFP60	LOC_Os08g39450	zinc finger A20 and AN1 domain-containing stress-associated protein 11-like	74.1031	1.09307	67.7935	2.99029e-20
84	5	26022331	26022445	LOC107276549	Os05g0522600	LOC_Os05g44770	receptor-like protein kinase HSL1	73.1883	1.09307	66.9565	5.60625e-20
85	7	20211416	20211580	LOC4343412	Os07g0522500, ABCG43, OJ1372_D12.114, OsABCG43, OsPDR5, pdr5	LOC_Os07g33780	ABC transporter G family member 43-like	73.1883	1.09307	66.9565	3.7121e-20
86	7	29117751	29117875	LOC4344331	Os07g0685700, OJ1200_C08.104, OsEIL2	LOC_Os07g48630	ETHYLENE INSENSITIVE 3-like 1 protein	73.1883	1.09307	66.9565	3.7121e-20
87	11	16290576	16290640	LOC107279247	unannotated	unannotated	uncharacterized LOC107279247	73.1883	1.09307	66.9565	8.72221e-21
88	1	28325416	28325515	LOC9269132	Os01g0686700	LOC_Os01g49280	uncharacterized LOC9269132	72.2734	1.09307	66.1196	1.08202e-19
89	6	7984236	7984305	LOC4340663	Os06g0254300	LOC_Os06g14324	probable peroxygenase 4	72.2734	1.09307	66.1196	1.37836e-19
90	7	4574471	4574555	LOC4342593	Os07g0186000, OJ1339_B08.1, OJ1339_B08.11, OsJ_02g2432, OsTrxh1, P0506C07.2, RPP13-1, TRXH	LOC_Os07g08840	thioredoxin H1-like	72.2734	1.09307	66.1196	6.75705e-20
91	9	1213381	1213465	LOC4346409	Os09g0115400, OJ1310_F05.15	LOC_Os09g02700	polyadenylate-binding protein 2	72.2734	1.09307	66.1196	5.85209e-20
92	5	26932676	26932740	LOC4339481	Os05g0542600	LOC_Os05g46490	lys-63-specific deubiquitinase BRCC36	71.3586	1.09307	65.2826	1.7618e-19
93	9	3745796	3745860	LOC4346505	Os09g0249400, OJ1695_A02.21, OsCASPL5B3, OsJ_28518	LOC_Os09g07480	CASP-like protein 5B3	71.3586	1.09307	65.2826	1.06428e-19
94	1	7774231	7774290	LOC107277056	Os01g0240600	LOC_Os01g13860	uncharacterized LOC107277056	70.4437	1.09307	64.4457	3.70382e-19
95	9	15615096	15615155	LOC4347123	Os09g0429400	LOC_Os09g25990	glutamate receptor 2.8	70.4437	1.09307	64.4457	1.93696e-19
96	4	20082156	20082230	LOC4335745	Os04g0404800	LOC_Os04g33190	acetyl-coenzyme A synthetase, chloroplastic/glyoxysomal	69.5288	1.09307	63.6087	5.79194e-19
97	5	24327706	24327850	LOC4339196	Os05g0495200	LOC_Os05g41540	basic leucine zipper 23	69.5288	1.09307	63.6087	5.96747e-19
98	6	5369521	5369585	LOC112936022	unannotated	LOC_Os06g10440	uncharacterized LOC112936022	69.5288	1.09307	63.6087	8.58975e-19
99	10	17228051	17228125	LOC4348846	Os10g0466700	LOC_Os10g32920	60S ribosomal protein L23	69.5288	1.09307	63.6087	4.52161e-19
100	1	5214436	5214500	LOC4327326	Os01g0196500, P0419B01.2	LOC_Os01g10010	PRA1 family protein F3	68.614	1.09307	62.7717	1.21294e-18
101	1	34034391	34034580	LOC4327535	Os01g0803200, OC-I, OsCP1, SPOC-I, cystatin	LOC_Os01g58890	cysteine proteinase inhibitor 1-like	68.614	1.09307	62.7717	1.21294e-18
102	2	5932931	5933035	LOC4328676	Os02g0205500	LOC_Os02g11070	3-ketoacyl-CoA synthase 11	68.614	1.09307	62.7717	9.00781e-19
103	3	31445626	31445845	LOC4334183	Os03g0760200	LOC_Os03g55240	isoflavone 2'-hydroxylase	68.614	1.09307	62.7717	1.30062e-18
104	1	10134261	10134335	LOC4327905	Os01g0283300	LOC_Os01g18080	protein TsetseEP	67.6991	1.09307	61.9348	2.22168e-18
105	5	24327451	24327545	LOC4339196	Os05g0495200	LOC_Os05g41540	basic leucine zipper 23	67.6991	1.09307	61.9348	2.02279e-18
106	5	20129206	20129275	LOC4338782	Os05g0411600	LOC_Os05g34070	uncharacterized LOC4338782	66.7843	1.09307	61.0978	3.55581e-18
107	7	13325306	13325375	LOC4343032	Os07g0418500	LOC_Os07g23570	cytochrome P450 709B1	66.7843	1.09307	61.0978	2.82678e-18
108	1	3359071	3359155	LOC4327135	Os01g0165100, P0701D05.8	LOC_Os01g07130	uncharacterized LOC4327135	65.8694	1.09307	60.2609	7.31215e-18
109	9	9972696	9972765	LOC112936384	unannotated	unannotated	uncharacterized LOC112936384	65.8694	1.09307	60.2609	4.00185e-18
110	9	17191176	17191240	LOC4347257	Os09g0456200	LOC_Os09g28310	bZIP transcription factor TRAB1-like	65.8694	1.09307	60.2609	4.00185e-18
111	9	22775931	22775990	LOC4347915	Os09g0570500, OJ1003_C09.37	LOC_Os09g39690	uncharacterized LOC4347915	65.8694	1.09307	60.2609	4.00185e-18
112	1	4646836	4646965	LOC4325662	Os01g0186900	LOC_Os01g09220	protein ANTAGONIST OF LIKE HETEROCHROMATIN PROTEIN 1	64.9546	1.09307	59.4239	1.2906e-17
113	1	10807816	10807930	LOC4326717	Os01g0295700, OsJ_001369, OsPP2C02	LOC_Os01g19130	probable protein phosphatase 2C 2	64.9546	1.09307	59.4239	1.2906e-17
114	3	2874566	2874630	LOC4331648	Os03g0152100	LOC_Os03g05760	transcription factor-like protein DPB	64.9546	1.09307	59.4239	1.51476e-17
115	5	7747336	7747400	LOC4338151	Os05g0227600, PRP1	LOC_Os05g13940	extensin	64.9546	1.09307	59.4239	1.14104e-17
116	5	24329831	24329960	LOC4339196	Os05g0495200	LOC_Os05g41540	basic leucine zipper 23	64.9546	1.09307	59.4239	1.14104e-17
117	5	27627476	27627535	LOC4339561	Os05g0555600, GLT2, OJ1214_E03.1, OJ1263_E10.17	LOC_Os05g48200	glutamate synthase 2 [NADH], chloroplastic-like	64.9546	1.09307	59.4239	1.14104e-17
118	9	15233576	15233640	LOC4347090	Os09g0421500, OJ1740_D06.19-1, OJ1740_D06.19-2	LOC_Os09g25410	uncharacterized LOC4347090	64.9546	1.09307	59.4239	6.96476e-18
119	9	15592736	15592795	LOC107275786	Os09g0429000	LOC_Os09g25960	glutamate receptor 2.8	64.9546	1.09307	59.4239	6.96476e-18
120	5	27236896	27236975	LOC4339517	Os05g0549000	LOC_Os05g47550	putative clathrin assembly protein At2g01600	64.0397	1.09307	58.587	2.07687e-17
121	4	12325856	12325935	LOC112938937	unannotated	unannotated	transfer RNA histidin (anticodon GUG)	127.165	2.18614	58.1685	3.82845e-34
122	1	24079661	24079760	LOC4327728	Os01g0609300, ABCG36, OsABCG36, OsPDR9, P0410E03.7, PDR3, pdr9	LOC_Os01g42350	ABC transporter G family member 34-like	63.1249	1.09307	57.75	4.27417e-17
123	2	6146166	6146280	LOC112937816	Os02g0209250, OJ1006_A02.25	LOC_Os02g11850	uncharacterized LOC112937816	63.1249	1.09307	57.75	3.40574e-17
124	5	24328911	24329005	LOC4339196	Os05g0495200	LOC_Os05g41540	basic leucine zipper 23	63.1249	1.09307	57.75	3.7826e-17
125	8	27902856	27903020	LOC4346299	Os08g0557600, OJ1150_A11.25	LOC_Os08g44340	monodehydroascorbate reductase 4, cytosolic-like	63.1249	1.09307	57.75	4.67195e-17
126	12	4412791	4412880	LOC4351689	Os12g0187800	LOC_Os12g08700	uncharacterized LOC4351689	63.1249	1.09307	57.75	7.57417e-17
127	1	4742126	4742255	LOC4326769	Os01g0188400, ME6, NADP-ME	LOC_Os01g09320	NADP-dependent malic enzyme, chloroplastic-like	62.21	1.09307	56.913	7.7184e-17
128	1	28307861	28307920	LOC4324110	Os01g0686300	LOC_Os01g49240	gallate 1-beta-glucosyltransferase	62.21	1.09307	56.913	7.7184e-17
129	5	28476871	28476935	LOC107278771	unannotated	LOC_Os05g49640	uncharacterized LOC107278771	62.21	1.09307	56.913	6.69213e-17
130	7	21124851	21124955	LOC4343477	Os07g0537300, OJ1058_A12.137	LOC_Os07g35290	cysteine-rich receptor-like protein kinase 6	62.21	1.09307	56.913	6.3059e-17
131	1	24077491	24077590	LOC4327728	Os01g0609300, ABCG36, OsABCG36, OsPDR9, P0410E03.7, PDR3, pdr9	LOC_Os01g42350	ABC transporter G family member 34-like	61.2952	1.09307	56.0761	1.39531e-16
132	3	2655171	2655235	LOC4331617	Os03g0147400	LOC_Os03g05390	silicon efflux transporter LSI2-like	61.2952	1.09307	56.0761	1.76567e-16
133	5	26275776	26275840	LOC112939171	unannotated	unannotated	small nucleolar RNA U83	61.2952	1.09307	56.0761	1.19704e-16
134	11	3331166	3331225	LOC107279333	unannotated	LOC_Os11g06800	uncharacterized LOC107279333	61.2952	1.09307	56.0761	2.86515e-17
135	1	38399916	38399995	LOC4325006	Os01g0884300, NAC48, NAC6, ONAC048	LOC_Os01g66120	NAC domain-containing protein 48-like	60.3803	1.09307	55.2391	2.56631e-16
136	2	26768296	26768355	LOC4330221	Os02g0661100, OsJ_07g820, OsTPP1, P0516F12.9, TPP1	LOC_Os02g44230	probable trehalose-phosphate phosphatase 1	60.3803	1.09307	55.2391	2.11969e-16
137	3	6238086	6238315	LOC4332079	Os03g0218400, MST4	LOC_Os03g11900	sugar transport protein MST4-like	181.141	3.27921	55.2391	3.2895e-48
138	3	7565461	7565565	LOC4332220	Os03g0243100, ADF-5, ADF5, OsADF5	LOC_Os03g13950	actin-depolymerizing factor 5-like	60.3803	1.09307	55.2391	3.15155e-16
139	9	22810071	22810140	LOC4347920	Os09g0571400, B1331F11.9	LOC_Os09g39780	peptidyl-prolyl cis-trans isomerase CYP19-3	60.3803	1.09307	55.2391	1.55773e-16
140	1	12111036	12111110	LOC112937761	unannotated	LOC_Os01g21620	transfer RNA histidin (anticodon GUG)	118.931	2.18614	54.4022	1.16695e-31
141	7	8497106	8497165	LOC4342850	Os07g0252400, CESA6, OsCesA6	LOC_Os07g14850	probable cellulose synthase A catalytic subunit 6 [UDP-forming]	59.4655	1.09307	54.4022	3.82118e-16
142	7	13120611	13120755	LOC4343022	unannotated	LOC_Os07g23270	uncharacterized LOC4343022	59.4655	1.09307	54.4022	3.82118e-16
143	7	13383591	13383660	LOC4343035	unannotated	LOC_Os07g23710	cytochrome P450 709B2-like	59.4655	1.09307	54.4022	3.82118e-16
144	11	4299281	4299375	LOC4349963	Os11g0184900, NAC5, NAC71, ONAC071	LOC_Os11g08210	NAC domain-containing protein 71-like	59.4655	1.09307	54.4022	9.899e-17
145	1	18007176	18007240	LOC107278017	Os01g0511400	LOC_Os01g32810	transcription repressor OFP7	58.5506	1.09307	53.5652	8.68517e-16
146	1	24075136	24075215	LOC4327728	Os01g0609300, ABCG36, OsABCG36, OsPDR9, P0410E03.7, PDR3, pdr9	LOC_Os01g42350	ABC transporter G family member 34-like	58.5506	1.09307	53.5652	8.68517e-16
147	4	22326491	22326655	LOC4335976	unannotated	LOC_Os04g37480	deoxymugineic acid synthase 1-D-like	58.5506	1.09307	53.5652	8.23885e-16
148	12	19676161	19676235	LOC9269766	Os12g0510750	LOC_Os12g32610	uncharacterized LOC9269766	58.5506	1.09307	53.5652	1.5006e-15
149	1	3726211	3726300	LOC4327647	Os01g0172400, OsJ_00559, PLD1	LOC_Os01g07760	phospholipase D alpha 1-like	57.6358	1.09307	52.7283	1.54965e-15
150	1	28787736	28787825	LOC4323896	Os01g0695800, mdr7	LOC_Os01g50100	ABC transporter B family member 11	57.6358	1.09307	52.7283	1.54965e-15
151	1	28789916	28790095	LOC4323896	Os01g0695800, mdr7	LOC_Os01g50100	ABC transporter B family member 11	57.6358	1.09307	52.7283	1.54965e-15
152	2	29983011	29983070	LOC107276468	Os02g0722250	LOC_Os02g49040	probable serine/threonine-protein kinase DDB_G0286841	57.6358	1.09307	52.7283	1.32096e-15
153	2	31447451	31447535	LOC4330727	Os02g0748300	LOC_Os02g51350	F-box/kelch-repeat protein At1g74510	57.6358	1.09307	52.7283	1.32096e-15
154	4	29132111	29132175	LOC4336750	Os04g0578000	LOC_Os04g48850	1-aminocyclopropane-1-carboxylate synthase	57.6358	1.09307	52.7283	1.50246e-15
155	5	8902616	8902695	LOC4338208	Os05g0247100, DIP3	LOC_Os05g15770	xylanase inhibitor protein 2-like	57.6358	1.09307	52.7283	1.30682e-15
156	8	27519501	27519560	LOC9272385	Os08g0548700	LOC_Os08g43510	thaumatin-like protein 1	57.6358	1.09307	52.7283	1.78983e-15
157	10	15821281	15821345	LOC107275942	Os10g0440300	LOC_Os10g30430	heavy metal-associated isoprenylated plant protein 6	57.6358	1.09307	52.7283	1.33732e-15
158	12	2523366	2523430	LOC9267623	Os12g0150700	LOC_Os12g05510	purple acid phosphatase 22-like	57.6358	1.09307	52.7283	2.62964e-15
159	3	4925801	4925930	LOC4331929	Os03g0194900	LOC_Os03g09900	cytochrome b561 and DOMON domain-containing protein At3g25290	56.7209	1.09307	51.8913	3.68095e-15
160	6	3204146	3204215	LOC107281400	unannotated	unannotated	U4 spliceosomal RNA	56.7209	1.09307	51.8913	4.23682e-15
161	1	20600021	20600105	LOC4326196	Os01g0550300	LOC_Os01g36950	B2 protein	55.8061	1.09307	51.0543	5.10303e-15
162	1	24393196	24393310	LOC4326646	unannotated	LOC_Os01g42860	uncharacterized LOC4326646	55.8061	1.09307	51.0543	5.10303e-15
163	1	25048156	25048230	LOC4326657	Os01g0627500, CYP72A18, Rice2	LOC_Os01g43710	cytochrome P450 72A15	55.8061	1.09307	51.0543	5.10303e-15
164	2	35083906	35084025	LOC4331150	Os02g0817700, OJ1136_C12.17	LOC_Os02g57260	3-ketoacyl-CoA thiolase 2, peroxisomal	55.8061	1.09307	51.0543	4.47585e-15
165	3	7567326	7567395	LOC4332220	Os03g0243100, ADF-5, ADF5, OsADF5	LOC_Os03g13950	actin-depolymerizing factor 5-like	55.8061	1.09307	51.0543	6.45754e-15
166	3	11086741	11086860	LOC4332630	Os03g0310600	LOC_Os03g19700	UPF0481 protein At3g47200	55.8061	1.09307	51.0543	6.45754e-15
167	5	26197956	26198025	LOC4339387	Os05g0526900	LOC_Os05g45090	UDP-glycosyltransferase 88F3	55.8061	1.09307	51.0543	4.37788e-15
168	9	19884281	19884360	LOC4347545	Os09g0511600, BGLU31, Os9bglu31, OsJ_29984	LOC_Os09g33680	beta-glucosidase 31-like	55.8061	1.09307	51.0543	3.32763e-15
169	3	2515756	2515815	LOC4331602	Os03g0145400	LOC_Os03g05200	uncharacterized LOC4331602	54.8912	1.09307	50.2174	1.15925e-14
170	5	3011816	3011885	LOC9268040	unannotated	LOC_Os05g06014	uncharacterized LOC9268040	54.8912	1.09307	50.2174	7.85915e-15
171	5	24329206	24329345	LOC4339196	Os05g0495200	LOC_Os05g41540	basic leucine zipper 23	54.8912	1.09307	50.2174	7.85915e-15
172	6	21953906	21953965	LOC4341337	Os06g0567900	LOC_Os06g37150	L-ascorbate oxidase	54.8912	1.09307	50.2174	1.42456e-14
173	8	21855671	21855735	LOC4345713	Os08g0447500	LOC_Os08g34760	uncharacterized LOC4345713	54.8912	1.09307	50.2174	1.09265e-14
174	12	27060681	27060780	LOC4352868	Os12g0632000, OSGRP2, OsGRP1	LOC_Os12g43600	glycine-rich RNA-binding protein 2	54.8912	1.09307	50.2174	1.52538e-14
175	3	9248826	9248895	LOC4332403	Os03g0274300	LOC_Os03g16700	telomere repeat-binding protein 5	53.9763	1.09307	49.3804	2.12408e-14
176	4	28047061	28047130	LOC9270874	Os04g0559700, OsJ_01g5100, PIP1-2	LOC_Os04g47220	probable aquaporin PIP1-2	53.9763	1.09307	49.3804	1.70683e-14
177	5	7722621	7722685	LOC4338149	Os05g0226900	LOC_Os05g13900	extensin	53.9763	1.09307	49.3804	1.44002e-14
178	7	29117076	29117205	LOC4344331	Os07g0685700, OJ1200_C08.104, OsEIL2	LOC_Os07g48630	ETHYLENE INSENSITIVE 3-like 1 protein	53.9763	1.09307	49.3804	1.51691e-14
179	10	12109501	12109560	LOC4348499	Os10g0378300, CUTA1, OsCutA1, OsJ_31315	LOC_Os10g23204	protein CutA 1, chloroplastic-like	53.9763	1.09307	49.3804	1.52521e-14
180	11	20297471	20297535	LOC107279289	unannotated	LOC_Os11g34660	probable L-type lectin-domain containing receptor kinase VII.2	53.9763	1.09307	49.3804	4.09669e-15
181	12	17392411	17392505	LOC4352203	Os12g0477400	LOC_Os12g29330	NAC domain-containing protein 83	53.9763	1.09307	49.3804	2.56475e-14
182	2	11170481	11170545	LOC4329067	Os02g0293500, OJ1057_D08.26	LOC_Os02g19150	CLP protease regulatory subunit CLPX1, mitochondrial	53.0615	1.09307	48.5435	2.75399e-14
183	2	30981081	30981235	LOC4330680	Os02g0740700	LOC_Os02g50730	metalloendoproteinase 2-MMP	53.0615	1.09307	48.5435	2.75399e-14
184	3	31445321	31445405	LOC4334183	Os03g0760200	LOC_Os03g55240	isoflavone 2'-hydroxylase	53.0615	1.09307	48.5435	3.82068e-14
185	6	1611396	1611470	LOC4340000	Os06g0130100, P0493C11.1, PK3, SIK1	LOC_Os06g03970	LRR receptor-like serine/threonine-protein kinase ERL1	53.0615	1.09307	48.5435	4.62841e-14
186	9	9979146	9979215	LOC9269190	Os09g0332700, ABCG53, OsABCG53, OsJ_28928, OsPDR20, PDR20	LOC_Os09g16330	ABC transporter G family member 53-like	53.0615	1.09307	48.5435	1.99956e-14
187	9	17083311	17083425	LOC4347248	Os09g0454600, P0025H07.7	LOC_Os09g28160	mitochondrial phosphate carrier protein 3, mitochondrial	53.0615	1.09307	48.5435	1.99956e-14
188	12	26034941	26035000	LOC107276612	Os12g0614200	LOC_Os12g41980	phospholipase A1-Igamma2, chloroplastic	53.0615	1.09307	48.5435	4.56265e-14
189	5	24326056	24326135	LOC4339196	Os05g0495200	LOC_Os05g41540	basic leucine zipper 23	105.208	2.18614	48.125	9.24679e-28
190	1	20467276	20467350	LOC4326185	Os01g0548600	LOC_Os01g36790	cysteine-rich receptor-like protein kinase 2	52.1466	1.09307	47.7065	5.95896e-14
191	2	5248741	5248810	LOC4328598	Os02g0194100	LOC_Os02g10070	citrate synthase 4, mitochondrial	52.1466	1.09307	47.7065	5.07206e-14
192	5	28710366	28710550	LOC4339695	Os05g0576600	LOC_Os05g50100	uncharacterized LOC4339695	52.1466	1.09307	47.7065	4.74968e-14
193	7	23202926	23203115	LOC4343689	Os07g0573900, OJ1562_B11.103, OJ1699_E05.24	LOC_Os07g38630	arabinogalactan protein 13	52.1466	1.09307	47.7065	4.85096e-14
194	7	29116221	29116285	LOC4344331	Os07g0685700, OJ1200_C08.104, OsEIL2	LOC_Os07g48630	ETHYLENE INSENSITIVE 3-like 1 protein	52.1466	1.09307	47.7065	4.85096e-14
195	8	8062391	8062450	LOC4345003	Os08g0232700	LOC_Os08g13570	exocyst complex component EXO70E2	52.1466	1.09307	47.7065	6.49302e-14
196	12	18272876	18272935	LOC112937399	unannotated	LOC_Os12g30444	uncharacterized LOC112937399	52.1466	1.09307	47.7065	8.13409e-14
197	1	24075796	24075895	LOC4327728	Os01g0609300, ABCG36, OsABCG36, OsPDR9, P0410E03.7, PDR3, pdr9	LOC_Os01g42350	ABC transporter G family member 34-like	51.2318	1.09307	46.8696	1.08308e-13
198	3	29528366	29528455	LOC4333966	Os03g0726100, TubA	LOC_Os03g51600	tubulin alpha-1 chain	51.2318	1.09307	46.8696	1.26236e-13
199	4	9368081	9368175	LOC4335295	Os04g0244800	LOC_Os04g17100	heavy metal-associated isoprenylated plant protein 27	51.2318	1.09307	46.8696	9.98465e-14
200	5	4143916	4143980	LOC4337928	Os05g0169100, QM1, SG12	LOC_Os05g07700	60S ribosomal protein L10-2-like	51.2318	1.09307	46.8696	8.26805e-14
201	5	4269556	4269620	LOC4337945	Os05g0171300	LOC_Os05g07900	adenine nucleotide transporter BT1, chloroplastic/mitochondrial	51.2318	1.09307	46.8696	8.26805e-14
202	11	28828301	28828395	LOC4351213	Os11g0704500, ERR26, MT-1, MT1A, OsMT-1, OsMT-I-1a, OsMT1a, rgMT-1	LOC_Os11g47809	metallothionein-like protein 1A	51.2318	1.09307	46.8696	2.59468e-14
203	11	28933856	28933930	LOC4351224	Os11g0707000, OsJ_03g3539, OsrcaA1, RA, RCAA1, RCAA2, rca	LOC_Os11g47970	ribulose bisphosphate carboxylase/oxygenase activase, chloroplastic-like	51.2318	1.09307	46.8696	2.59468e-14
204	7	20218561	20218660	LOC4343412	Os07g0522500, ABCG43, OJ1372_D12.114, OsABCG43, OsPDR5, pdr5	LOC_Os07g33780	ABC transporter G family member 43-like	50.3169	1.09307	46.0326	1.65676e-13
205	8	26919866	26919995	LOC4346175	Os08g0538600	LOC_Os08g42590	uncharacterized LOC4346175	50.3169	1.09307	46.0326	2.13801e-13
206	12	13780966	13781030	LOC4352110	Os12g0429200	LOC_Os12g24170	beta-galactosidase 15-like	50.3169	1.09307	46.0326	2.5996e-13
207	1	40951	41110	LOC4326459	Os01g0100900, P0402A09.4, P0672D08.8, S1PL, SP-lyase, SPL	LOC_Os01g01080	sphingosine-1-phosphate lyase-like	49.4021	1.09307	45.1957	3.53896e-13
208	1	3727266	3727360	LOC4327647	Os01g0172400, OsJ_00559, PLD1	LOC_Os01g07760	phospholipase D alpha 1-like	49.4021	1.09307	45.1957	3.53896e-13
209	1	24075901	24075995	LOC4327728	Os01g0609300, ABCG36, OsABCG36, OsPDR9, P0410E03.7, PDR3, pdr9	LOC_Os01g42350	ABC transporter G family member 34-like	49.4021	1.09307	45.1957	3.53896e-13
210	2	19251841	19251905	LOC4329520	Os02g0526400, CLPD1	LOC_Os02g32520	chaperone protein ClpD1, chloroplastic-like	49.4021	1.09307	45.1957	3.16904e-13
211	2	31714426	31714590	LOC4330762	Os02g0754100, P0627E03.8	LOC_Os02g51780	DIS3-like exonuclease 2	49.4021	1.09307	45.1957	3.16904e-13
212	3	23076931	23076995	LOC9268729	unannotated	unannotated	uncharacterized LOC9268729	49.4021	1.09307	45.1957	4.11124e-13
213	3	34430466	34430545	LOC4334594	Os03g0820500, ADF-3, ADF3, OJ1754_E06.21, OsADF3, OsJ_13138	LOC_Os03g60580	actin-depolymerizing factor 3-like	49.4021	1.09307	45.1957	4.11124e-13
214	4	33138886	33139005	LOC4337225	Os04g0650300, GT43I	LOC_Os04g55670	probable glucuronosyltransferase Os04g0650300	49.4021	1.09307	45.1957	3.21734e-13
215	4	34663456	34663520	LOC4337415	Os04g0678700, OsJ_16634, PORA	LOC_Os04g58200	protochlorophyllide reductase A, chloroplastic-like	49.4021	1.09307	45.1957	3.21734e-13
216	4	34664171	34664240	LOC4337415	Os04g0678700, OsJ_16634, PORA	LOC_Os04g58200	protochlorophyllide reductase A, chloroplastic-like	49.4021	1.09307	45.1957	3.21734e-13
217	6	2473171	2473275	LOC4340122	Os06g0147300	LOC_Os06g05470	uncharacterized LOC4340122	49.4021	1.09307	45.1957	4.94406e-13
218	6	18016641	18016740	LOC4341133	Os06g0506600	LOC_Os06g30970	ubiquitin-conjugating enzyme E2-17 kDa	49.4021	1.09307	45.1957	4.94406e-13
219	7	29116311	29116420	LOC4344331	Os07g0685700, OJ1200_C08.104, OsEIL2	LOC_Os07g48630	ETHYLENE INSENSITIVE 3-like 1 protein	49.4021	1.09307	45.1957	3.0309e-13
220	9	9977091	9977220	LOC112936384	unannotated	unannotated	uncharacterized LOC112936384	49.4021	1.09307	45.1957	2.33881e-13
221	9	15961776	15961870	LOC4347142	Os09g0434500, EREBP, OJ1081_G10.25, erebp-1	LOC_Os09g26420	ethylene-responsive transcription factor 1-like	49.4021	1.09307	45.1957	2.33881e-13
222	11	4542471	4542535	LOC9268610	Os11g0189600, OsJ_33246	LOC_Os11g08569	parkeol synthase-like	49.4021	1.09307	45.1957	8.84672e-14
223	12	11263161	11263225	LOC4352014	Os12g0291100, RBCS-A	LOC_Os12g19381	ribulose bisphosphate carboxylase small chain A, chloroplastic-like	49.4021	1.09307	45.1957	4.47951e-13
224	1	4259236	4259405	LOC4325355	Os01g0180800, OJ1174_D05.17, P0666G04.5	LOC_Os01g08560	heat shock 70 kDa protein 15	48.4872	1.09307	44.3587	6.14438e-13
225	1	24076086	24076170	LOC4327728	Os01g0609300, ABCG36, OsABCG36, OsPDR9, P0410E03.7, PDR3, pdr9	LOC_Os01g42350	ABC transporter G family member 34-like	48.4872	1.09307	44.3587	6.14438e-13
226	1	24077296	24077430	LOC4327728	Os01g0609300, ABCG36, OsABCG36, OsPDR9, P0410E03.7, PDR3, pdr9	LOC_Os01g42350	ABC transporter G family member 34-like	48.4872	1.09307	44.3587	6.14438e-13
227	1	25049156	25049265	LOC4326657	Os01g0627500, CYP72A18, Rice2	LOC_Os01g43710	cytochrome P450 72A15	48.4872	1.09307	44.3587	6.14438e-13
228	1	32751046	32751115	LOC4327153	Os01g0774500	LOC_Os01g56764	uncharacterized LOC4327153	48.4872	1.09307	44.3587	6.14438e-13
229	1	43235046	43235115	LOC4327819	Os01g0978100	LOC_Os01g74650	cysteine synthase	48.4872	1.09307	44.3587	6.14438e-13
230	2	3238511	3238575	LOC4328375	Os02g0160000	LOC_Os02g06500	DExH-box ATP-dependent RNA helicase DExH11	48.4872	1.09307	44.3587	5.6873e-13
231	2	29115741	29115815	LOC4330461	Os02g0705400	LOC_Os02g47650	uncharacterized LOC4330461	48.4872	1.09307	44.3587	5.6873e-13
232	2	33569366	33569495	LOC4330971	Os02g0790500, OJ1046_F07.17-1	LOC_Os02g54820	probable alpha,alpha-trehalose-phosphate synthase [UDP-forming] 9	48.4872	1.09307	44.3587	5.6873e-13
233	3	31444131	31444295	LOC4334183	Os03g0760200	LOC_Os03g55240	isoflavone 2'-hydroxylase	48.4872	1.09307	44.3587	7.54956e-13
234	5	26023956	26024025	LOC107276549	Os05g0522600	LOC_Os05g44770	receptor-like protein kinase HSL1	48.4872	1.09307	44.3587	4.88199e-13
235	6	22082351	22082415	LOC4341347	Os06g0569900, CYP701A19, CYP701A6, D35, OsKO1, OsKO2, OsKOL2, OsKOL3, OsKOS3, OsKOS4	LOC_Os06g37364	ent-kaurene oxidase 2-like	48.4872	1.09307	44.3587	8.95633e-13
236	7	138571	138665	LOC4342175	Os07g0102300	LOC_Os07g01240	uncharacterized GPI-anchored protein At1g61900	48.4872	1.09307	44.3587	5.33674e-13
237	7	26384436	26384505	LOC4344024	Os07g0635500, OJ1332_C12.113	LOC_Os07g44140	cytochrome P450 709B2	48.4872	1.09307	44.3587	5.33674e-13
238	8	24726966	24727035	LOC4345952	Os08g0500800, OJ1345_D02.6	LOC_Os08g39150	uncharacterized LOC4345952	48.4872	1.09307	44.3587	6.70423e-13
239	9	20215021	20215135	LOC4347592	Os09g0518000, P0217C03.6	LOC_Os09g34230	UDP-glycosyltransferase 79-like	48.4872	1.09307	44.3587	4.28439e-13
240	11	2946436	2946540	LOC9268651	Os11g0160550	LOC_Os11g06180	nodulation-signaling pathway 2 protein	48.4872	1.09307	44.3587	1.63342e-13
241	11	23072171	23072240	LOC4350860	Os11g0600700	LOC_Os11g38800	uncharacterized LOC4350860	48.4872	1.09307	44.3587	1.63342e-13
242	2	1116676	1116825	LOC4328121	Os02g0121300, OJ1020_C02.14	LOC_Os02g02890	peptidyl-prolyl cis-trans isomerase	47.5724	1.09307	43.5217	1.00953e-12
243	2	31968016	31968085	LOC4330793	Os02g0759400, OJ1175_B01.3	LOC_Os02g52210	RING-H2 finger protein ATL29	47.5724	1.09307	43.5217	1.00953e-12
244	5	4145841	4145910	LOC4337929	Os05g0169200	LOC_Os05g07700	autophagy-related protein 18d	47.5724	1.09307	43.5217	8.58213e-13
245	5	8903401	8903465	LOC4338208	Os05g0247100, DIP3	LOC_Os05g15770	xylanase inhibitor protein 2-like	47.5724	1.09307	43.5217	8.58213e-13
246	5	27972331	27972405	LOC4339609	Os05g0562300	LOC_Os05g48810	dnaJ homolog subfamily B member 4	47.5724	1.09307	43.5217	8.58213e-13
247	8	1527421	1527485	LOC4344564	Os08g0126300, GAPC, GAPC1, GAPDH, GPC, OJ1163_G08.15, OsJ_02g4858, PP38	LOC_Os08g03290	glyceraldehyde-3-phosphate dehydrogenase 1, cytosolic-like	47.5724	1.09307	43.5217	1.22056e-12
248	12	9356661	9356730	LOC4351929	Os12g0264500	LOC_Os12g16350	3-hydroxyisobutyryl-CoA hydrolase 1	47.5724	1.09307	43.5217	1.30854e-12
249	1	20727716	20727780	LOC4325848	Os01g0551900	LOC_Os01g37120	uncharacterized LOC4325848	46.6575	1.09307	42.6848	1.97825e-12
250	1	28020141	28020205	LOC4324389	Os01g0680700	LOC_Os01g48830	putative protein TPRXL	46.6575	1.09307	42.6848	1.97825e-12
251	2	25511491	25511555	LOC4330083	Os02g0636300, OJ1581_H09.6, OJ1581_H9.6	LOC_Os02g42406	DEAD-box ATP-dependent RNA helicase 47A-like	46.6575	1.09307	42.6848	1.75511e-12
252	2	29114806	29114900	LOC4330461	Os02g0705400	LOC_Os02g47650	uncharacterized LOC4330461	46.6575	1.09307	42.6848	1.75511e-12
253	2	30137246	30137310	LOC4330580	Os02g0725000, OJ1124_G07.9	LOC_Os02g49310	protein kinase G11A-like	46.6575	1.09307	42.6848	1.75511e-12
254	3	11477241	11477305	LOC4332660	Os03g0318600	LOC_Os03g20310	transcription factor TGA2.2-like	46.6575	1.09307	42.6848	2.50719e-12
255	3	27740016	27740170	LOC4333788	Os03g0693000	LOC_Os03g48660	uncharacterized LOC4333788	46.6575	1.09307	42.6848	2.50719e-12
256	4	34663721	34663790	LOC4337415	Os04g0678700, OsJ_16634, PORA	LOC_Os04g58200	protochlorophyllide reductase A, chloroplastic-like	46.6575	1.09307	42.6848	1.944e-12
257	5	1663186	1663285	LOC4337692	Os05g0128200, OsC3H33	LOC_Os05g03760	zinc finger CCCH domain-containing protein 33-like	46.6575	1.09307	42.6848	1.55611e-12
258	5	26914736	26914840	LOC4339477	Os05g0542200	LOC_Os05g46460	putative aminoacrylate hydrolase RutD	46.6575	1.09307	42.6848	1.55611e-12
259	8	26142771	26142835	LOC4346090	Os08g0525600, OJ1191_A10.119	LOC_Os08g41390	70 kDa peptidyl-prolyl isomerase	46.6575	1.09307	42.6848	2.22304e-12
260	10	10320891	10320915	LOC9272159	unannotated	LOC_Os10g20480	uncharacterized LOC9272159	46.6575	1.09307	42.6848	1.9932e-12
261	11	3491356	3491445	LOC4349897	Os11g0171300, ALDP, OsJ_33121	LOC_Os11g07020	fructose-bisphosphate aldolase, chloroplastic-like	46.6575	1.09307	42.6848	5.50931e-13
262	11	19453321	19453385	LOC4350650	Os11g0533800	LOC_Os11g32940	F-box/FBD/LRR-repeat protein At1g13570	46.6575	1.09307	42.6848	5.50931e-13
263	11	25618191	25618265	LOC9266169	Os11g0645400	LOC_Os11g42550	dirigent protein 21	46.6575	1.09307	42.6848	5.50931e-13
264	1	24077656	24077835	LOC4327728	Os01g0609300, ABCG36, OsABCG36, OsPDR9, P0410E03.7, PDR3, pdr9	LOC_Os01g42350	ABC transporter G family member 34-like	137.228	3.27921	41.8478	1.93971e-35
265	2	34880491	34880560	LOC4331115	Os02g0814000, OJ1293_E04.15	LOC_Os02g56900	desumoylating isopeptidase 1	45.7427	1.09307	41.8478	3.20122e-12
266	3	6234246	6234335	LOC4332079	Os03g0218400, MST4	LOC_Os03g11900	sugar transport protein MST4-like	45.7427	1.09307	41.8478	4.53729e-12
267	3	20796726	20796850	LOC4333289	Os03g0571900	LOC_Os03g37490	protein DETOXIFICATION 40	45.7427	1.09307	41.8478	4.53729e-12
268	5	4305211	4305300	LOC4337946	Os05g0171900	LOC_Os05g07940	uncharacterized LOC4337946	45.7427	1.09307	41.8478	2.82322e-12
269	5	22971206	22971270	LOC107276762	Os05g0467900	LOC_Os05g39170	uncharacterized LOC107276762	45.7427	1.09307	41.8478	2.82322e-12
270	6	8035426	8035490	LOC4340666	unannotated	LOC_Os06g14390	1-aminocyclopropane-1-carboxylate oxidase homolog 4	45.7427	1.09307	41.8478	4.82373e-12
271	6	26481866	26481930	LOC4341670	Os06g0647801, Os06g0647801	LOC_Os06g43940	uncharacterized LOC4341670	45.7427	1.09307	41.8478	4.82373e-12
272	6	28265526	28265590	LOC112939486	unannotated	unannotated	small nucleolar RNA Z278	45.7427	1.09307	41.8478	4.82373e-12
273	6	30327226	30327295	LOC9269319	unannotated	unannotated	uncharacterized LOC9269319	45.7427	1.09307	41.8478	4.82373e-12
274	7	20213266	20213400	LOC4343412	Os07g0522500, ABCG43, OJ1372_D12.114, OsABCG43, OsPDR5, pdr5	LOC_Os07g33780	ABC transporter G family member 43-like	45.7427	1.09307	41.8478	3.34e-12
275	8	22991611	22991675	LOC4345792	Os08g0467400	LOC_Os08g36420	IAA-alanine resistance protein 1	45.7427	1.09307	41.8478	3.87038e-12
276	8	26537876	26537935	LOC4346138	Os08g0532400	LOC_Os08g42010	protein NUCLEAR FUSION DEFECTIVE 4	45.7427	1.09307	41.8478	3.87038e-12
277	11	959581	959650	LOC4349633	Os11g0121400	LOC_Os11g02830	probable serine/threonine-protein kinase PBL8	45.7427	1.09307	41.8478	1.01711e-12
278	11	12163986	12164065	LOC112937034	unannotated	unannotated	5S ribosomal RNA	317.454	7.6515	41.4891	1.00227e-81
279	1	24076496	24076565	LOC4327728	Os01g0609300, ABCG36, OsABCG36, OsPDR9, P0410E03.7, PDR3, pdr9	LOC_Os01g42350	ABC transporter G family member 34-like	44.8278	1.09307	41.0109	6.46521e-12
280	1	39565841	39565940	LOC4324990	Os01g0908700, CLP	LOC_Os01g68060	E3 ubiquitin-protein ligase RGLG2	44.8278	1.09307	41.0109	6.46521e-12
281	2	826536	826660	LOC4328073	Os02g0115700, CAT-A, OJ1442_E05.8-1, OJ1442_E05.8-2, OsJ_004973, catA, catalase	LOC_Os02g02400	catalase isozyme A-like	44.8278	1.09307	41.0109	5.71629e-12
282	2	14682971	14683035	LOC4329262	Os02g0450000	LOC_Os02g25230	uncharacterized LOC4329262	44.8278	1.09307	41.0109	5.71629e-12
283	6	27468781	27468850	LOC4341775	Os06g0665000, LEM3-like	LOC_Os06g45430	ALA-interacting subunit 3	44.8278	1.09307	41.0109	8.19668e-12
284	6	28403941	28404010	LOC4341860	Os06g0681400	LOC_Os06g46770	polyubiquitin	44.8278	1.09307	41.0109	8.19668e-12
285	7	19656796	19656860	LOC4343366	Os07g0513000	LOC_Os07g32880	ATP synthase subunit gamma, chloroplastic	44.8278	1.09307	41.0109	5.90698e-12
286	8	25940506	25940570	LOC4346072	Os08g0521400, OJ1003_A09.35-1, OJ1003_A09.35-2, OJ1003_A09.35-3, OJ1081_B12.106-1, OJ1081_B12.106-2, OJ1081_B12.106-3	LOC_Os08g41010	ranBP2-type zinc finger protein At1g67325	44.8278	1.09307	41.0109	6.7672e-12
287	8	27901761	27901835	LOC4346299	Os08g0557600, OJ1150_A11.25	LOC_Os08g44340	monodehydroascorbate reductase 4, cytosolic-like	44.8278	1.09307	41.0109	6.7672e-12
288	9	15444366	15444435	LOC4347111	Os09g0425900, OJ1299_A11.16-1	LOC_Os09g25760	tetraspanin-8	44.8278	1.09307	41.0109	4.83166e-12
289	9	20870491	20870595	LOC4347672	Os09g0532000, OJ1254_E07.23, P0515E01.8, SGR	LOC_Os09g36200	protein STAY-GREEN, chloroplastic-like	44.8278	1.09307	41.0109	4.83166e-12
290	11	13979021	13979085	LOC4350401	Os11g0432900	LOC_Os11g24510	serine carboxypeptidase-like 7	44.8278	1.09307	41.0109	1.85861e-12
291	11	23072246	23072335	LOC4350860	Os11g0600700	LOC_Os11g38800	uncharacterized LOC4350860	44.8278	1.09307	41.0109	1.85861e-12
292	11	23231701	23231770	LOC4350873	Os11g0603200	LOC_Os11g39020	ABC transporter F family member 5	44.8278	1.09307	41.0109	1.85861e-12
293	12	3501431	3501550	LOC4351612	Os12g0168900	LOC_Os12g07140	V-type proton ATPase 16 kDa proteolipid subunit-like	44.8278	1.09307	41.0109	7.52296e-12
294	12	10439596	10439660	LOC4351978	Os12g0278800, OsC3H65	LOC_Os12g18120	zinc finger CCCH domain-containing protein 65-like	44.8278	1.09307	41.0109	7.52296e-12
295	1	637966	638030	LOC4326117	Os01g0112100	LOC_Os01g02170	uncharacterized LOC4326117	43.913	1.09307	40.1739	1.17007e-11
296	1	38028961	38029025	LOC4325081	Os01g0876400	LOC_Os01g65520	SUN domain-containing protein 4	43.913	1.09307	40.1739	1.17007e-11
297	3	2654681	2654820	LOC4331617	Os03g0147400	LOC_Os03g05390	silicon efflux transporter LSI2-like	43.913	1.09307	40.1739	1.44819e-11
298	3	9895006	9895065	LOC4332480	Os03g0286800	LOC_Os03g17780	DDB1- and CUL4-associated factor 8	43.913	1.09307	40.1739	1.44819e-11
299	3	30408126	30408195	LOC4334060	Os03g0741100, BHLH148, OJ1365_D05.18, OsbHLH148	LOC_Os03g53020	transcription factor BHLH148-like	43.913	1.09307	40.1739	1.44819e-11
300	3	34167241	34167330	LOC4334553	Os03g0815100, NAC, NAC19, NAC20, snac1	LOC_Os03g60080	NAC domain-containing protein 2-like	43.913	1.09307	40.1739	1.44819e-11
301	4	17105466	17105530	LOC9266087	Os04g0357850	LOC_Os04g28860	protein ROS1	43.913	1.09307	40.1739	1.15939e-11
302	4	24858166	24858260	LOC4336283	Os04g0497000, OsNADPH-1	LOC_Os04g41960	2-alkenal reductase (NADP(+)-dependent)	43.913	1.09307	40.1739	1.15939e-11
303	6	148891	148965	LOC112939519	unannotated	LOC_Os06g01210	transfer RNA threonine (anticodon CGU)	43.913	1.09307	40.1739	1.46335e-11
304	6	28801846	28801905	LOC4341903	Os06g0690900, P0532H03.7	LOC_Os06g47570	pentatricopeptide repeat-containing protein At5g65560	43.913	1.09307	40.1739	1.46335e-11
305	8	6168986	6169055	LOC9271955	Os08g0205800	LOC_Os08g10500	cysteine-rich and transmembrane domain-containing protein WIH2	43.913	1.09307	40.1739	1.23609e-11
306	9	9973891	9974015	LOC112936384	unannotated	unannotated	uncharacterized LOC112936384	43.913	1.09307	40.1739	8.42804e-12
307	1	8729211	8729275	LOC112936120	unannotated	LOC_Os01g15530	pentatricopeptide repeat-containing protein At5g56310-like	42.9981	1.09307	39.337	2.09898e-11
308	1	24077881	24077990	LOC4327728	Os01g0609300, ABCG36, OsABCG36, OsPDR9, P0410E03.7, PDR3, pdr9	LOC_Os01g42350	ABC transporter G family member 34-like	42.9981	1.09307	39.337	2.09898e-11
309	2	29718641	29718705	LOC9269625	unannotated	LOC_Os02g48550	uncharacterized LOC9269625	42.9981	1.09307	39.337	1.9256e-11
310	3	9492091	9492155	LOC4332431	Os03g0278900	LOC_Os03g17070	ATP synthase subunit b', chloroplastic	42.9981	1.09307	39.337	2.55953e-11
311	4	25564781	25564850	LOC4336376	Os04g0511200, OsJ_15434, PXG	LOC_Os04g43200	peroxygenase-like	42.9981	1.09307	39.337	2.09383e-11
312	6	14527876	14527950	LOC4340988	Os06g0354700, NYC3	LOC_Os06g24730	pheophytinase, chloroplastic	42.9981	1.09307	39.337	2.61668e-11
313	7	136611	136675	LOC4342175	Os07g0102300	LOC_Os07g01240	uncharacterized GPI-anchored protein At1g61900	42.9981	1.09307	39.337	1.92087e-11
314	7	4970681	4970750	LOC4342626	Os07g0192000	LOC_Os07g09420	AAA-ATPase At3g28580	42.9981	1.09307	39.337	1.92087e-11
315	7	19194801	19194865	LOC9271659	unannotated	unannotated	uncharacterized LOC9271659	42.9981	1.09307	39.337	1.92087e-11
316	8	6168431	6168545	LOC9271955	Os08g0205800	LOC_Os08g10500	cysteine-rich and transmembrane domain-containing protein WIH2	42.9981	1.09307	39.337	2.21399e-11
317	9	21198511	21198575	LOC4347712	Os09g0538500	LOC_Os09g36740	protein POLLENLESS 3-LIKE 2	42.9981	1.09307	39.337	1.54625e-11
318	11	2241041	2241115	LOC4349774	Os11g0148500, OsJ_32969, OsPK1	LOC_Os11g05110	pyruvate kinase 1, cytosolic-like	42.9981	1.09307	39.337	6.20984e-12
319	11	4299871	4299945	LOC4349963	Os11g0184900, NAC5, NAC71, ONAC071	LOC_Os11g08210	NAC domain-containing protein 71-like	42.9981	1.09307	39.337	6.20984e-12
320	11	12107321	12107395	LOC112937050	unannotated	unannotated	5S ribosomal RNA	300.987	7.6515	39.337	2.50218e-77
321	11	19593011	19593080	LOC107278041	Os11g0537400	LOC_Os11g33120	respiratory burst oxidase homolog protein B	42.9981	1.09307	39.337	6.20984e-12
322	10	1437121	1437180	LOC107279170	unannotated	unannotated	uncharacterized LOC107279170	127.165	3.27921	38.779	8.42042e-33
323	1	3357721	3357785	LOC4324418	Os01g0165000, DREB2A, ERF40, OsDREB2A, OsJ_000494	LOC_Os01g07120	dehydration-responsive element-binding protein 2A-like	42.0833	1.09307	38.5	3.73589e-11
324	1	4301631	4301695	LOC9271473	unannotated	LOC_Os01g08630	uncharacterized LOC9271473	42.0833	1.09307	38.5	3.73589e-11
325	1	41495986	41496055	LOC4326061	Os01g0944200	LOC_Os01g71624	uncharacterized LOC4326061	42.0833	1.09307	38.5	3.73589e-11
326	2	24316016	24316115	LOC4329980	unannotated	LOC_Os02g40180	receptor kinase-like protein Xa21	42.0833	1.09307	38.5	3.4813e-11
327	2	33261561	33261655	LOC4330940	Os02g0783625, OJ1311_D08.27, OJ1311_D08.29, OJ1715_H01.7, OJ1715_H01.9, OsLKR/SDH	LOC_Os02g54254	alpha-aminoadipic semialdehyde synthase	42.0833	1.09307	38.5	3.4813e-11
328	5	8002356	8002420	LOC4338163	Os05g0231700, OsJ_01g6926, TIP4-1	LOC_Os05g14240	probable aquaporin TIP4-1	42.0833	1.09307	38.5	3.19269e-11
329	6	13686031	13686095	LOC4340958	Os06g0342200, eif-1a-OF2	LOC_Os06g23440	eukaryotic translation initiation factor 1A	42.0833	1.09307	38.5	4.59565e-11
330	1	4647746	4647810	LOC4325662	Os01g0186900	LOC_Os01g09220	protein ANTAGONIST OF LIKE HETEROCHROMATIN PROTEIN 1	41.1684	1.09307	37.663	6.66136e-11
331	1	6843616	6843675	LOC4326733	Os01g0224500, P0492F05.3	LOC_Os01g12480	uncharacterized LOC4326733	41.1684	1.09307	37.663	6.66136e-11
332	1	39566186	39566255	LOC4324990	Os01g0908700, CLP	LOC_Os01g68060	E3 ubiquitin-protein ligase RGLG2	41.1684	1.09307	37.663	6.66136e-11
333	3	4913826	4913890	LOC4331928	Os03g0194600	LOC_Os03g09880	cytochrome b561 and DOMON domain-containing protein At5g35735	41.1684	1.09307	37.663	8.24669e-11
334	3	12870896	12870965	LOC4332813	Os03g0345200, RPS21	LOC_Os03g22460	40S ribosomal protein S21-like	41.1684	1.09307	37.663	8.24669e-11
335	3	13289826	13289885	LOC4332857	Os03g0353500	LOC_Os03g23020	ribosomal RNA-processing protein 17	41.1684	1.09307	37.663	8.24669e-11
336	3	28666466	28666535	LOC4333880	Os03g0710800, GF14F, OsGF14a, OsJ_12g311, SR14-3-3	LOC_Os03g50290	14-3-3-like protein GF14-F	41.1684	1.09307	37.663	8.24669e-11
337	3	28667571	28667675	LOC4333880	Os03g0710800, GF14F, OsGF14a, OsJ_12g311, SR14-3-3	LOC_Os03g50290	14-3-3-like protein GF14-F	41.1684	1.09307	37.663	8.24669e-11
338	4	24858961	24859070	LOC4336283	Os04g0497000, OsNADPH-1	LOC_Os04g41960	2-alkenal reductase (NADP(+)-dependent)	41.1684	1.09307	37.663	6.84415e-11
339	5	22209216	22209275	LOC4338967	Os05g0452800	LOC_Os05g37900	uncharacterized LOC4338967	41.1684	1.09307	37.663	5.65902e-11
340	5	26245221	26245285	LOC4339397	Os05g0528000	LOC_Os05g45210	respiratory burst oxidase homolog protein A	41.1684	1.09307	37.663	5.65902e-11
341	5	27641696	27641770	LOC9271790	Os05g0555800	LOC_Os05g48220	60S ribosomal protein L35a-2	41.1684	1.09307	37.663	5.65902e-11
342	6	8129191	8129255	LOC9269856	Os06g0256000, P0624H09.6	LOC_Os06g14460	condensin complex subunit 3	41.1684	1.09307	37.663	8.4019e-11
343	8	9193721	9193800	LOC4345081	Os08g0250700	LOC_Os08g15204	thioredoxin domain-containing protein 9 homolog	41.1684	1.09307	37.663	7.13002e-11
344	8	23921216	23921275	LOC4345870	Os08g0484200, OJ1111_H02.30	LOC_Os08g37760	E3 ubiquitin-protein ligase ATL6	41.1684	1.09307	37.663	7.13002e-11
345	9	17141926	17141990	LOC4347253	Os09g0455400	LOC_Os09g28220	NF-kappa-B-activating protein	41.1684	1.09307	37.663	4.90318e-11
346	10	21063721	21063805	LOC4349254	unannotated	unannotated	uncharacterized LOC4349254	41.1684	1.09307	37.663	6.65923e-11
347	11	8019076	8019140	LOC4350201	Os11g0248200	LOC_Os11g14300	la-related protein 6B	41.1684	1.09307	37.663	2.10559e-11
348	11	28808181	28808250	LOC4351208	Os11g0703900	LOC_Os11g47760	heat shock cognate 70 kDa protein 2	41.1684	1.09307	37.663	2.10559e-11
349	1	20467381	20467485	LOC4326185	Os01g0548600	LOC_Os01g36790	cysteine-rich receptor-like protein kinase 2	40.2535	1.09307	36.8261	1.1996e-10
350	1	38401191	38401340	LOC4325006	Os01g0884300, NAC48, NAC6, ONAC048	LOC_Os01g66120	NAC domain-containing protein 48-like	40.2535	1.09307	36.8261	1.1996e-10
351	1	39568981	39569105	LOC4324990	Os01g0908700, CLP	LOC_Os01g68060	E3 ubiquitin-protein ligase RGLG2	40.2535	1.09307	36.8261	1.1996e-10
352	1	42074226	42074340	LOC4325408	Os01g0955100, CML31	LOC_Os01g72530	probable calcium-binding protein CML31	40.2535	1.09307	36.8261	1.1996e-10
353	2	11370606	11370665	LOC107279979	OJ1654_A02.11	LOC_Os02g19460	uncharacterized LOC107279979	40.2535	1.09307	36.8261	1.16201e-10
354	2	31067756	31067855	LOC4330691	Os02g0742000	LOC_Os02g50840	uncharacterized LOC4330691	40.2535	1.09307	36.8261	1.16201e-10
355	5	20680121	20680210	LOC4338832	Os05g0421600	LOC_Os05g34830	NAC domain-containing protein 48-like	40.2535	1.09307	36.8261	1.02914e-10
356	6	2035116	2035180	LOC112939522	unannotated	unannotated	transfer RNA alanine (anticodon AGC)	40.2535	1.09307	36.8261	1.50831e-10
357	6	13330521	13330590	LOC107278136	unannotated	LOC_Os06g22850	uncharacterized LOC107278136	40.2535	1.09307	36.8261	1.50831e-10
358	8	28291901	28291970	LOC4346347	Os08g0564700	LOC_Os08g45060	putative kinase-like protein TMKL1	40.2535	1.09307	36.8261	1.28167e-10
359	9	9971151	9971225	LOC112936384	unannotated	unannotated	uncharacterized LOC112936384	40.2535	1.09307	36.8261	8.87702e-11
360	11	20297091	20297150	LOC107279289	unannotated	LOC_Os11g34660	probable L-type lectin-domain containing receptor kinase VII.2	40.2535	1.09307	36.8261	3.8496e-11
361	12	1104431	1104495	LOC4351367	Os12g0123500, ADPase, APY3, OsAPY3, OsJ_35056	unannotated	probable apyrase 3	40.2535	1.09307	36.8261	1.31597e-10
362	12	17463541	17463640	LOC9267937	Os12g0478200	LOC_Os12g29400	GEM-like protein 5	40.2535	1.09307	36.8261	1.31597e-10
363	1	496346	496410	LOC4326129	unannotated	unannotated	late embryogenesis abundant protein 19-like	39.3387	1.09307	35.9891	2.16215e-10
364	1	1348211	1348290	LOC9268662	Os01g0124200, pinA	LOC_Os01g03340	Bowman-Birk type bran trypsin inhibitor	39.3387	1.09307	35.9891	2.16215e-10
365	1	42260851	42260945	LOC4325391	Os01g0958700, P0401G10.7	LOC_Os01g72860	MACPF domain-containing protein At4g24290	39.3387	1.09307	35.9891	2.16215e-10
366	2	23112726	23112820	LOC9270837	Os02g0595700, OJ1126_D09.31-2, tufA	LOC_Os02g38210	elongation factor Tu, chloroplastic	39.3387	1.09307	35.9891	2.04616e-10
367	2	25863596	25863660	LOC107276426	Os02g0643600, OJ1282_H11.7	LOC_Os02g42970	NAC domain-containing protein 7	39.3387	1.09307	35.9891	2.04616e-10
368	3	6233776	6233860	LOC4332079	Os03g0218400, MST4	LOC_Os03g11900	sugar transport protein MST4-like	39.3387	1.09307	35.9891	2.66843e-10
369	3	6237101	6237215	LOC4332079	Os03g0218400, MST4	LOC_Os03g11900	sugar transport protein MST4-like	39.3387	1.09307	35.9891	2.66843e-10
370	3	20796286	20796395	LOC4333289	Os03g0571900	LOC_Os03g37490	protein DETOXIFICATION 40	39.3387	1.09307	35.9891	2.66843e-10
371	4	985971	986040	LOC4334949	Os04g0116600	LOC_Os04g02620	very-long-chain 3-oxoacyl-CoA reductase 1	39.3387	1.09307	35.9891	2.24276e-10
372	4	4359131	4359190	LOC107275490	Os04g0164000	LOC_Os04g08200	uncharacterized LOC107275490	39.3387	1.09307	35.9891	2.24276e-10
373	5	4571286	4571350	LOC4337958	Os05g0176100, CESA1, OsCesA1, OsJ_01g6545	LOC_Os05g08370	probable cellulose synthase A catalytic subunit 1 [UDP-forming]	39.3387	1.09307	35.9891	1.85065e-10
374	5	26910816	26910880	LOC4339476	Os05g0542100	LOC_Os05g46450	uncharacterized LOC4339476	39.3387	1.09307	35.9891	1.85065e-10
375	5	26928771	26928845	LOC4339480	Os05g0542500, LEA, LEA-3, LEA3, OJ1288_A07.1, OJ1362_G11.19	LOC_Os05g46480	late embryogenesis abundant protein 19-like	39.3387	1.09307	35.9891	1.85065e-10
376	6	1675291	1675395	LOC4340008	Os06g0131300, ADC1, ARGDC1, OsADC1	LOC_Os06g04070	arginine decarboxylase 1-like	39.3387	1.09307	35.9891	2.7106e-10
377	7	20211291	20211405	LOC4343412	Os07g0522500, ABCG43, OJ1372_D12.114, OsABCG43, OsPDR5, pdr5	LOC_Os07g33780	ABC transporter G family member 43-like	39.3387	1.09307	35.9891	2.02128e-10
378	7	27912221	27912280	LOC4344183	Os07g0661500	LOC_Os07g46690	DDT domain-containing protein PTM	39.3387	1.09307	35.9891	2.02128e-10
379	7	28453801	28453865	LOC4344254	Os07g0673200, OsJ_25542	LOC_Os07g47590	probable E3 ubiquitin-protein ligase BAH1-like 2	39.3387	1.09307	35.9891	2.02128e-10
380	8	27902261	27902360	LOC4346299	Os08g0557600, OJ1150_A11.25	LOC_Os08g44340	monodehydroascorbate reductase 4, cytosolic-like	39.3387	1.09307	35.9891	2.30616e-10
381	9	9397546	9397605	LOC4346718	unannotated	LOC_Os09g15365	uncharacterized LOC4346718	39.3387	1.09307	35.9891	1.58629e-10
382	9	9978936	9979005	LOC9269190	Os09g0332700, ABCG53, OsABCG53, OsJ_28928, OsPDR20, PDR20	LOC_Os09g16330	ABC transporter G family member 53-like	39.3387	1.09307	35.9891	1.58629e-10
383	12	12270976	12271050	LOC4352048	Os12g0406200	LOC_Os12g21798	40S ribosomal protein S3a-like	39.3387	1.09307	35.9891	2.29777e-10
384	12	27223291	27223355	LOC107279569	unannotated	LOC_Os12g43850	uncharacterized LOC107279569	39.3387	1.09307	35.9891	2.29777e-10
385	1	4331676	4331810	LOC4325329	Os01g0182600, GI	LOC_Os01g08700	protein GIGANTEA-like	38.4238	1.09307	35.1522	3.84008e-10
386	1	17992336	17992400	LOC4324029	Os01g0511100	LOC_Os01g32780	universal stress protein A-like protein	38.4238	1.09307	35.1522	3.84008e-10
387	1	28788726	28788790	LOC4323896	Os01g0695800, mdr7	LOC_Os01g50100	ABC transporter B family member 11	38.4238	1.09307	35.1522	3.84008e-10
388	1	37272681	37272750	LOC4324736	Os01g0860800	LOC_Os01g64170	glucan endo-1,3-beta-glucosidase 14	38.4238	1.09307	35.1522	3.84008e-10
389	2	827241	827300	LOC4328073	Os02g0115700, CAT-A, OJ1442_E05.8-1, OJ1442_E05.8-2, OsJ_004973, catA, catalase	LOC_Os02g02400	catalase isozyme A-like	38.4238	1.09307	35.1522	3.70876e-10
390	2	12401836	12401900	LOC4329137	Os02g0313700	LOC_Os02g20970	C2 domain-containing protein At1g53590	38.4238	1.09307	35.1522	3.70876e-10
391	2	32102846	32102905	LOC4330815	Os02g0762300, CTU1, NCS6	LOC_Os02g52470	cytoplasmic tRNA 2-thiolation protein 1-like	38.4238	1.09307	35.1522	3.70876e-10
392	3	13184181	13184255	LOC4332846	Os03g0351500, OsJ_01g0399, SODCC.1, SodCc1, cuznsod1	LOC_Os03g22810	superoxide dismutase [Cu-Zn] 1-like	38.4238	1.09307	35.1522	4.65475e-10
393	3	31206736	31206800	LOC112938543	unannotated	unannotated	transfer RNA arginine (anticodon ACG)	38.4238	1.09307	35.1522	4.65475e-10
394	3	33391681	33391745	LOC4334453	Os03g0800700, OsJ_12g982, OsTrx10, OsTrxh2-2	LOC_Os03g58630	thioredoxin H2-2-like	38.4238	1.09307	35.1522	4.65475e-10
395	4	24512626	24512705	LOC4336242	Os04g0490500	LOC_Os04g41310	PTI1-like tyrosine-protein kinase 3	38.4238	1.09307	35.1522	3.95619e-10
396	4	28084331	28084390	LOC4336652	Os04g0560500	LOC_Os04g47290	phytoene dehydrogenase	38.4238	1.09307	35.1522	3.95619e-10
397	4	30292891	30292955	LOC4336875	Os04g0600300, AOX1b	LOC_Os04g51160	ubiquinol oxidase 1b, mitochondrial-like	38.4238	1.09307	35.1522	3.95619e-10
398	5	3842931	3842995	LOC4337911	Os05g0165400	LOC_Os05g07260	uncharacterized LOC4337911	38.4238	1.09307	35.1522	3.2944e-10
399	5	17955701	17955760	LOC112939046	Os05g0372833	unannotated	uncharacterized LOC112939046	38.4238	1.09307	35.1522	3.2944e-10
400	5	26022476	26022550	LOC107276549	Os05g0522600	LOC_Os05g44770	receptor-like protein kinase HSL1	38.4238	1.09307	35.1522	3.2944e-10
401	6	24035416	24035480	LOC4341476	Os06g0605900	LOC_Os06g40360	EIN3-binding F-box protein 1	38.4238	1.09307	35.1522	4.876e-10	OsEBF1
402	8	1566876	1566945	LOC4344567	Os08g0127100, OJ1163_G08.25	LOC_Os08g03350	lysine histidine transporter 1	38.4238	1.09307	35.1522	4.15323e-10
403	10	11982426	11982490	LOC4348488	Os10g0376200	LOC_Os10g22980	uncharacterized LOC4348488	38.4238	1.09307	35.1522	3.86316e-10
404	10	13132326	13132395	LOC4348540	Os10g0393800	LOC_Os10g25400	GDSL esterase/lipase At5g45910	38.4238	1.09307	35.1522	3.86316e-10
405	11	16317196	16317260	LOC4350498	Os11g0473200	LOC_Os11g28360	ubiquitin carboxyl-terminal hydrolase 5	38.4238	1.09307	35.1522	1.2929e-10
406	11	22698246	22698310	LOC4350847	Os11g0596200, Os11g0596250	LOC_Os11g38330	uncharacterized LOC4350847	38.4238	1.09307	35.1522	1.2929e-10
407	11	24194936	24195000	LOC4350943	Os11g0620500	LOC_Os11g40550	pollen receptor-like kinase 3	38.4238	1.09307	35.1522	1.2929e-10
408	1	7894671	7894735	LOC4327702	Os01g0243100, KIN14A, OsJ_01g073	LOC_Os01g14090	kinesin-like protein KIN-14A	37.509	1.09307	34.3152	6.88343e-10
409	1	24393376	24393445	LOC4326646	unannotated	LOC_Os01g42860	uncharacterized LOC4326646	37.509	1.09307	34.3152	6.88343e-10
410	1	33748511	33748575	LOC4327619	Os01g0796700	LOC_Os01g58400	putative E3 ubiquitin-protein ligase RING1a	37.509	1.09307	34.3152	6.88343e-10
411	2	4699166	4699225	LOC4328526	Os02g0184200, OJ1572_F02.11, OVP5	LOC_Os02g09150	pyrophosphate-energized vacuolar membrane proton pump	37.509	1.09307	34.3152	6.84317e-10
412	3	2866546	2866635	LOC4331647	Os03g0152000	LOC_Os03g05750	heavy metal-associated isoprenylated plant protein 6	37.509	1.09307	34.3152	7.83946e-10
413	3	12690561	12690625	LOC4332790	Os03g0340700	LOC_Os03g22140	spidroin-2	37.509	1.09307	34.3152	7.83946e-10
414	3	20793431	20793495	LOC4333289	Os03g0571900	LOC_Os03g37490	protein DETOXIFICATION 40	37.509	1.09307	34.3152	7.83946e-10
415	3	25639731	25639790	LOC4333620	Os03g0657100	LOC_Os03g45420	U-box domain-containing protein 44	37.509	1.09307	34.3152	7.83946e-10
416	3	29387581	29387705	LOC4333949	Os03g0723400	LOC_Os03g51350	hapless 2	37.509	1.09307	34.3152	7.83946e-10
417	3	31696811	31696875	LOC107275253	unannotated	LOC_Os03g55670	CCG-binding protein 1	37.509	1.09307	34.3152	7.83946e-10
418	3	33472246	33472310	LOC4334464	unannotated	LOC_Os03g58764	uncharacterized LOC4334464	37.509	1.09307	34.3152	7.83946e-10
419	3	35009216	35009340	LOC4334685	Os03g0833300, SPL6	LOC_Os03g61760	squamosa promoter-binding-like protein 6	37.509	1.09307	34.3152	7.83946e-10
420	4	19797091	19797150	LOC4335721	Os04g0400000	LOC_Os04g32800	protein PYRICULARIA ORYZAE RESISTANCE 21	37.509	1.09307	34.3152	7.08466e-10
421	4	34909631	34909690	LOC4337447	Os04g0683700	LOC_Os04g58710	oxalate--CoA ligase	37.509	1.09307	34.3152	7.08466e-10
422	5	2674126	2674185	LOC9272414	Os05g0146900	LOC_Os05g05390	uncharacterized LOC9272414	37.509	1.09307	34.3152	5.81301e-10
423	5	3058541	3058605	LOC107277097	Os05g0153066	LOC_Os05g06120	probable ubiquitin-conjugating enzyme E2 23	37.509	1.09307	34.3152	5.81301e-10
424	6	17389751	17389810	LOC107275657	unannotated	unannotated	uncharacterized LOC107275657	37.509	1.09307	34.3152	8.77892e-10
425	7	2870751	2870820	LOC4342424	unannotated	LOC_Os07g05940	9-cis-epoxycarotenoid dioxygenase NCED4, chloroplastic-like	37.509	1.09307	34.3152	6.29632e-10
426	7	18729211	18729275	LOC4343306	Os07g0498900	LOC_Os07g31550	protein trichome birefringence-like 13	37.509	1.09307	34.3152	6.29632e-10
427	7	19047131	19047195	LOC4343322	Os07g0503500	LOC_Os07g32020	anthocyanidin 3-O-glucosyltransferase 2	37.509	1.09307	34.3152	6.29632e-10
428	7	20735131	20735205	LOC4343445	Os07g0529800, GOS2	LOC_Os07g34589	protein translation factor SUI1 homolog	37.509	1.09307	34.3152	6.29632e-10
429	7	27798096	27798155	LOC4344170	Os07g0659500, OJ1477_F01.124	LOC_Os07g46540	condensin complex subunit 1	37.509	1.09307	34.3152	6.29632e-10
430	8	25972046	25972110	LOC4346078	Os08g0522400, OJ1081_B12.115, OJ1186_G01.1	LOC_Os08g41090	putative L-ascorbate peroxidase 6	37.509	1.09307	34.3152	7.48566e-10
431	9	22004791	22004850	LOC4347809	Os09g0555100	unannotated	protein PIN-LIKES 7	37.509	1.09307	34.3152	5.21615e-10
432	11	4299436	4299500	LOC4349963	Os11g0184900, NAC5, NAC71, ONAC071	LOC_Os11g08210	NAC domain-containing protein 71-like	37.509	1.09307	34.3152	2.35368e-10
433	11	7807691	7807755	LOC107279252	unannotated	unannotated	uncharacterized LOC107279252	37.509	1.09307	34.3152	2.35368e-10
434	11	21989636	21989700	LOC107276261	Os11g0582000	LOC_Os11g37210	neurogenic locus notch homolog protein 1	37.509	1.09307	34.3152	2.35368e-10
435	12	10081331	10081410	LOC4351966	Os12g0274700, OsJ_01g6909, OsrbcS, RBCS, RBCS-C	LOC_Os12g17600	ribulose bisphosphate carboxylase small chain, chloroplastic-like	37.509	1.09307	34.3152	6.7066e-10
436	12	11321161	11321225	LOC4352021	Os12g0292400	LOC_Os12g19470	ribulose bisphosphate carboxylase small chain, chloroplastic-like	37.509	1.09307	34.3152	6.7066e-10
437	1	29772671	29772735	LOC4325576	Os01g0715500, OsVDAC4, P0683B11.1, VDAC4	LOC_Os01g51770	mitochondrial outer membrane protein porin 4	36.5941	1.09307	33.4783	1.26226e-09
438	2	3341011	3341090	LOC4328390	Os02g0161900, OJ9003_G05.28	LOC_Os02g06640	polyubiquitin	36.5941	1.09307	33.4783	1.18996e-09
439	2	5415191	5415285	LOC4328618	Os02g0196800, OJ1524_D08.17	LOC_Os02g10310	fumarylacetoacetase-like	36.5941	1.09307	33.4783	1.18996e-09
440	2	17073856	17073920	LOC9270703	Os02g0489800	LOC_Os02g28850	kinesin-like protein KIN-12B	36.5941	1.09307	33.4783	1.18996e-09
441	2	19253476	19253545	LOC4329520	Os02g0526400, CLPD1	LOC_Os02g32520	chaperone protein ClpD1, chloroplastic-like	36.5941	1.09307	33.4783	1.18996e-09
442	2	27166231	27166360	LOC4330265	Os02g0669100, Dhn1, Dip1, LIP9, OJ1725_H08.23-1, OJ1725_H08.23-2, OsDhn1, OsLIP9	LOC_Os02g44870	dehydrin DHN1-like	36.5941	1.09307	33.4783	1.18996e-09
443	2	31238111	31238175	LOC4330709	Os02g0744700, OJ1118_G04.8, OJ1734_E02.35, SS2, SSII-2	LOC_Os02g51070	soluble starch synthase 2-2, chloroplastic/amyloplastic-like	73.1883	2.18614	33.4783	1.2222e-18
444	3	2265916	2265985	LOC9266412	Os03g0141000	LOC_Os03g04750	60S ribosomal protein L21-2	36.5941	1.09307	33.4783	1.30924e-09
445	3	9372591	9372655	LOC4332413	Os03g0276500	LOC_Os03g16860	heat shock cognate 70 kDa protein 2	36.5941	1.09307	33.4783	1.30924e-09
446	3	28667236	28667300	LOC4333880	Os03g0710800, GF14F, OsGF14a, OsJ_12g311, SR14-3-3	LOC_Os03g50290	14-3-3-like protein GF14-F	36.5941	1.09307	33.4783	1.30924e-09
447	3	30006621	30006685	LOC9266975	Os03g0732100	LOC_Os03g52239	BEL1-like homeodomain protein 4	36.5941	1.09307	33.4783	1.30924e-09
448	3	32273181	32273255	LOC4334300	Os03g0778100, PSI-F	LOC_Os03g56670	photosystem I reaction center subunit III, chloroplastic	36.5941	1.09307	33.4783	1.30924e-09
449	4	22392726	22392790	LOC4335989	Os04g0449400, OsPP2C40	LOC_Os04g37660	probable protein phosphatase 2C 40	36.5941	1.09307	33.4783	1.23993e-09
450	4	27125206	27125270	LOC4336542	Os04g0541700, Hox22, OsHox22, OsJ_01g4981	LOC_Os04g45810	homeobox-leucine zipper protein HOX22	36.5941	1.09307	33.4783	1.23993e-09
451	4	27559566	27559630	LOC4336589	Os04g0550400, BRE1A, OsJ_01g5032	LOC_Os04g46450	E3 ubiquitin-protein ligase BRE1-like 1	36.5941	1.09307	33.4783	1.23993e-09
452	4	34822951	34823025	LOC9266719	Os04g0682050, OsJ_16663	LOC_Os04g58564	anamorsin homolog 2-like	36.5941	1.09307	33.4783	1.23993e-09
453	5	26095541	26095605	LOC4339366	Os05g0524100	LOC_Os05g44900	uncharacterized LOC4339366	36.5941	1.09307	33.4783	1.05969e-09
454	6	1646191	1646275	LOC4340006	Os06g0130900	LOC_Os06g04030	histone H3.3	36.5941	1.09307	33.4783	1.50993e-09
455	6	24009746	24009810	LOC4341475	Os06g0605600	LOC_Os06g40330	transcription factor MYB101	36.5941	1.09307	33.4783	1.50993e-09
456	6	30036166	30036245	LOC4342030	Os06g0710300	LOC_Os06g49640	uncharacterized LOC4342030	36.5941	1.09307	33.4783	1.50993e-09
457	7	143136	143205	LOC4342175	Os07g0102300	LOC_Os07g01240	uncharacterized GPI-anchored protein At1g61900	36.5941	1.09307	33.4783	1.10196e-09
458	7	28728206	28728275	LOC4344287	Os07g0678600, CIPK2, OJ1409_C08.14-1, OJ1409_C08.14-2, OsCIPK02, OsJ_02g4573	LOC_Os07g48100	CBL-interacting protein kinase 2-like	36.5941	1.09307	33.4783	1.10196e-09
459	7	29116986	29117060	LOC4344331	Os07g0685700, OJ1200_C08.104, OsEIL2	LOC_Os07g48630	ETHYLENE INSENSITIVE 3-like 1 protein	36.5941	1.09307	33.4783	1.10196e-09
460	8	19532656	19532715	LOC4345540	P0042B03.1	LOC_Os08g31569	uncharacterized LOC4345540	36.5941	1.09307	33.4783	1.32971e-09
461	8	27973031	27973095	LOC4346314	Os08g0559200	LOC_Os08g44480	40S ribosomal protein S25-2	36.5941	1.09307	33.4783	1.32971e-09
462	9	3600511	3600575	LOC4346497	Os09g0247700, OJ1451_A02.25, OsJ_28507, P0499G10.6	LOC_Os09g07294	auxin transport protein BIG-like	36.5941	1.09307	33.4783	9.46423e-10
463	9	18718631	18718730	LOC4347418	Os09g0484900	LOC_Os09g31130	tonoplast dicarboxylate transporter	36.5941	1.09307	33.4783	9.46423e-10
464	10	19631411	19631520	LOC4349090	Os10g0510500	LOC_Os10g36703	auxin-responsive protein SAUR32	36.5941	1.09307	33.4783	1.19223e-09
465	11	685046	685145	LOC4349601	Os11g0115100, LTP110-A, LTP110-B, OsJ_03g1413	LOC_Os11g02350	non-specific lipid-transfer protein 3-like	36.5941	1.09307	33.4783	4.23093e-10
466	11	4250486	4250555	LOC4349956	Os11g0183900	LOC_Os11g08100	aspartic proteinase Asp1-like	36.5941	1.09307	33.4783	4.23093e-10
467	11	15721456	15721550	LOC4350473	Os11g0461000	LOC_Os11g27329	anthocyanidin 3-O-glucosyltransferase	36.5941	1.09307	33.4783	4.23093e-10
468	12	18175281	18175345	LOC107276318	Os12g0487250	LOC_Os12g30310	calcium-dependent protein kinase 27-like	36.5941	1.09307	33.4783	1.18565e-09
469	2	9885916	9885980	LOC4328986	Os02g0272300	LOC_Os02g17240	rop guanine nucleotide exchange factor 10	181.141	5.46536	33.1435	1.52538e-45
470	11	12042596	12042670	LOC112937053	unannotated	unannotated	5S ribosomal RNA	324.773	9.83764	33.0133	3.16116e-81
471	1	154076	154135	LOC4326441	Os01g0102800, OsCSB	LOC_Os01g01312	DNA excision repair protein CSB-like	35.6793	1.09307	32.6413	2.24974e-09
472	1	21144541	21144605	LOC4324675	Os01g0558600, B1064G04.9, RIC1	LOC_Os01g37800	ras-related protein RIC1-like	35.6793	1.09307	32.6413	2.24974e-09
473	1	32714761	32714830	LOC9269465	Os01g0773800	LOC_Os01g56690	transcription factor BHLH148-like	35.6793	1.09307	32.6413	2.24974e-09
474	2	21598216	21598280	LOC4329718	Os02g0567900	LOC_Os02g35950	polyadenylate-binding protein RBP47	35.6793	1.09307	32.6413	2.11e-09
475	2	30461196	30461260	LOC4330621	Os02g0731200, MADS57, OsJ_08g264, OsMADS57	LOC_Os02g49840	MADS-box transcription factor 57-like	35.6793	1.09307	32.6413	2.11e-09
476	3	4237326	4237395	LOC4331833	Os03g0180900, JAZ11, OsJAZ11, OsJAZ2, OsJ_09g657, OsTIFY11c, TIFY11C	LOC_Os03g08320	protein TIFY 11c-like	35.6793	1.09307	32.6413	2.22463e-09
477	3	9868376	9868450	LOC4332477	Os03g0286200	LOC_Os03g17730	arogenate dehydratase/prephenate dehydratase 2, chloroplastic	35.6793	1.09307	32.6413	2.22463e-09
478	3	12378451	12378510	LOC4332752	Os03g0334700	LOC_Os03g21680	phospholipid-transporting ATPase 1	35.6793	1.09307	32.6413	2.22463e-09
479	3	15215036	15215100	LOC4332988	Os03g0383800	LOC_Os03g26630	apoptotic chromatin condensation inducer in the nucleus	35.6793	1.09307	32.6413	2.22463e-09
480	3	26208176	26208240	LOC4333661	Os03g0666200	LOC_Os03g46340	switch-associated protein 70	35.6793	1.09307	32.6413	2.22463e-09
481	3	30885596	30885685	LOC4334116	Os03g0749500	LOC_Os03g53860	beta-glucosidase BoGH3B	35.6793	1.09307	32.6413	2.22463e-09
482	4	18404311	18404380	LOC4335611	Os04g0376500	LOC_Os04g30780	eukaryotic translation initiation factor 3 subunit H	35.6793	1.09307	32.6413	2.25309e-09
483	5	1000581	1000690	LOC4337638	Os05g0119300	LOC_Os05g02780	glycine-rich protein A3	35.6793	1.09307	32.6413	1.82263e-09
484	5	22601321	22601430	LOC4339012	Os05g0460000	LOC_Os05g38530	probable mediator of RNA polymerase II transcription subunit 37c	35.6793	1.09307	32.6413	1.82263e-09
485	5	25186206	25186275	LOC4339268	Os05g0508700	LOC_Os05g43280	TNF receptor-associated factor homolog 1a	35.6793	1.09307	32.6413	1.82263e-09
486	5	27976266	27976335	LOC4339610	Os05g0562400	LOC_Os05g48820	homeobox-DDT domain protein RLT2	35.6793	1.09307	32.6413	1.82263e-09
487	6	22601196	22601255	LOC107278114	unannotated	LOC_Os06g38130	ethylene receptor 3-like	35.6793	1.09307	32.6413	2.50536e-09
488	6	26409806	26409870	LOC4341660	Os06g0646500, OJ1226_A12.17	LOC_Os06g43850	ATP synthase subunit O, mitochondrial	35.6793	1.09307	32.6413	2.50536e-09
489	6	28389126	28389190	LOC4341858	Os06g0681200	LOC_Os06g46740	early nodulin-like protein 1	35.6793	1.09307	32.6413	2.50536e-09
490	7	7743331	7743420	LOC4342802	Os07g0239400	LOC_Os07g13530	ras-related protein RABE1c	35.6793	1.09307	32.6413	1.95687e-09
491	7	20212326	20212395	LOC4343412	Os07g0522500, ABCG43, OJ1372_D12.114, OsABCG43, OsPDR5, pdr5	LOC_Os07g33780	ABC transporter G family member 43-like	35.6793	1.09307	32.6413	1.95687e-09
492	7	20216466	20216535	LOC4343412	Os07g0522500, ABCG43, OJ1372_D12.114, OsABCG43, OsPDR5, pdr5	LOC_Os07g33780	ABC transporter G family member 43-like	35.6793	1.09307	32.6413	1.95687e-09
493	8	189726	189810	LOC4344429	Os08g0103300, OsTLP12, OsTLP2, TULP12, TULP2	LOC_Os08g01290	tubby-like F-box protein 12	35.6793	1.09307	32.6413	2.3324e-09
494	8	3182716	3182800	LOC4344690	Os08g0155400, OJ1177_E11.8	LOC_Os08g05910	protein NRT1/ PTR FAMILY 6.3	35.6793	1.09307	32.6413	2.3324e-09
495	8	3229656	3229720	LOC9267835	OJ1177_E11.16	LOC_Os08g05940	DNA-directed RNA polymerase II subunit 1	35.6793	1.09307	32.6413	2.3324e-09
496	8	27901476	27901550	LOC4346299	Os08g0557600, OJ1150_A11.25	LOC_Os08g44340	monodehydroascorbate reductase 4, cytosolic-like	35.6793	1.09307	32.6413	2.3324e-09
497	9	13818466	13818530	LOC112936544	unannotated	LOC_Os09g23290	transfer RNA glycine (anticodon CCC)	35.6793	1.09307	32.6413	1.69706e-09
498	9	20145646	20145710	LOC4347583	Os09g0516800	LOC_Os09g34120	uncharacterized LOC4347583	35.6793	1.09307	32.6413	1.69706e-09
499	11	3489961	3490065	LOC4349897	Os11g0171300, ALDP, OsJ_33121	LOC_Os11g07020	fructose-bisphosphate aldolase, chloroplastic-like	35.6793	1.09307	32.6413	7.61198e-10
500	11	4299581	4299690	LOC4349963	Os11g0184900, NAC5, NAC71, ONAC071	LOC_Os11g08210	NAC domain-containing protein 71-like	35.6793	1.09307	32.6413	7.61198e-10
501	11	7348646	7348705	LOC4350155	Os11g0237700	LOC_Os11g13420	mini-ribonuclease 3	35.6793	1.09307	32.6413	7.61198e-10
502	11	19591146	19591220	LOC107278041	Os11g0537400	LOC_Os11g33120	respiratory burst oxidase homolog protein B	35.6793	1.09307	32.6413	7.61198e-10
503	12	18876336	18876400	LOC4352257	Os12g0497300, OsRad51A2, Rad51	LOC_Os12g31370	DNA repair protein RAD51 homolog B	35.6793	1.09307	32.6413	2.16959e-09
504	11	3489061	3489130	LOC4349897	Os11g0171300, ALDP, OsJ_33121	LOC_Os11g07020	fructose-bisphosphate aldolase, chloroplastic-like	70.4437	2.18614	32.2228	1.72755e-18
505	1	1992111	1992185	LOC107278584	Os01g0137200	LOC_Os01g04470	cysteine-rich receptor-like protein kinase 2	34.7644	1.09307	31.8043	3.91058e-09
506	1	24077171	24077285	LOC4327728	Os01g0609300, ABCG36, OsABCG36, OsPDR9, P0410E03.7, PDR3, pdr9	LOC_Os01g42350	ABC transporter G family member 34-like	34.7644	1.09307	31.8043	3.91058e-09
507	1	32557891	32557965	LOC4324616	Os01g0771400, P0695H10.3	LOC_Os01g56490	ubiquitin carboxyl-terminal hydrolase 13	34.7644	1.09307	31.8043	3.91058e-09
508	1	34157146	34157210	LOC4327548	Os01g0805700	LOC_Os01g59130	stomatal closure-related actin-binding protein 1	34.7644	1.09307	31.8043	3.91058e-09
509	1	40813451	40813535	LOC4326943	Os01g0930200, P0506E04.7	LOC_Os01g70470	uncharacterized LOC4326943	34.7644	1.09307	31.8043	3.91058e-09
510	2	4669106	4669165	LOC107279905	unannotated	LOC_Os02g09100	uncharacterized LOC107279905	34.7644	1.09307	31.8043	3.69333e-09
511	2	16170376	16170435	LOC4329352	unannotated	LOC_Os02g27440	DNA topoisomerase 1	34.7644	1.09307	31.8043	3.69333e-09
512	2	24777836	24777915	LOC4330020	Os02g0622300, OJ1234_B11.29, OsRPL14	LOC_Os02g40880	probable 60S ribosomal protein L14	34.7644	1.09307	31.8043	3.69333e-09
513	2	24974031	24974105	LOC4330034	Os02g0626100, P0042D01.1, PAL	LOC_Os02g41630	phenylalanine ammonia-lyase-like	34.7644	1.09307	31.8043	3.69333e-09
514	2	29813226	29813290	LOC112937851	unannotated	LOC_Os02g48710	uncharacterized LOC112937851	34.7644	1.09307	31.8043	3.69333e-09
515	3	3745581	3745645	LOC4331767	Os03g0169800	LOC_Os03g07370	uncharacterized LOC4331767	34.7644	1.09307	31.8043	3.75881e-09
516	3	11095791	11095880	LOC4332632	Os03g0310900	unannotated	uncharacterized LOC4332632	34.7644	1.09307	31.8043	3.75881e-09
517	3	26466886	26466950	LOC107278374	Os03g0671000	LOC_Os03g46790	transcription factor NAI1	34.7644	1.09307	31.8043	3.75881e-09
518	3	29627411	29627475	LOC4333975	Os03g0727200, HOS13, OSH3	LOC_Os03g51710	homeobox protein knotted-1-like 7	34.7644	1.09307	31.8043	3.75881e-09
519	3	30810311	30810430	LOC4334110	Os03g0748700	LOC_Os03g53750	protein NAR1	34.7644	1.09307	31.8043	3.75881e-09
520	3	33310561	33310625	LOC4334440	Os03g0799100, bip116	LOC_Os03g58480	protein WVD2-like 2	34.7644	1.09307	31.8043	3.75881e-09
521	3	33792056	33792180	LOC4334517	Os03g0808300	LOC_Os03g59360	remorin 4.1-like	34.7644	1.09307	31.8043	3.75881e-09
522	5	8474251	8474310	LOC107277150	Os05g0239000	LOC_Os05g14900	uncharacterized LOC107277150	34.7644	1.09307	31.8043	3.23701e-09
523	5	9645836	9645900	LOC4338238	Os05g0258200	LOC_Os05g16920	probable LRR receptor-like serine/threonine-protein kinase At1g56140	34.7644	1.09307	31.8043	3.23701e-09
524	5	24324776	24324835	LOC4339196	Os05g0495200	LOC_Os05g41540	basic leucine zipper 23	34.7644	1.09307	31.8043	3.23701e-09
525	5	26927961	26928030	LOC4339480	Os05g0542500, LEA, LEA-3, LEA3, OJ1288_A07.1, OJ1362_G11.19	LOC_Os05g46480	late embryogenesis abundant protein 19-like	34.7644	1.09307	31.8043	3.23701e-09
526	7	4970486	4970550	LOC4342626	Os07g0192000	LOC_Os07g09420	AAA-ATPase At3g28580	34.7644	1.09307	31.8043	3.51939e-09
527	7	19899691	19899775	LOC4343381	Os07g0516400	LOC_Os07g33280	uncharacterized LOC4343381	34.7644	1.09307	31.8043	3.51939e-09
528	8	3369506	3369575	LOC4344703	Os08g0157600, COC1	LOC_Os08g06110	protein LHY	34.7644	1.09307	31.8043	4.1033e-09
529	8	20241031	20241095	LOC107282072	unannotated	unannotated	uncharacterized LOC107282072	34.7644	1.09307	31.8043	4.1033e-09
530	8	25663181	25663305	LOC9267724	Os08g0517200	LOC_Os08g40530	calcium-transporting ATPase 5, plasma membrane-type-like	34.7644	1.09307	31.8043	4.1033e-09
531	9	7204261	7204380	LOC4346651	Os09g0297000	LOC_Os09g12560	ferrochelatase-1, chloroplastic-like	34.7644	1.09307	31.8043	2.97685e-09
532	11	4964791	4964860	LOC9271996	unannotated	LOC_Os11g09260	protein ACCELERATED CELL DEATH 6-like	34.7644	1.09307	31.8043	1.3984e-09
533	12	24140651	24140720	LOC4352641	Os12g0581700	LOC_Os12g39200	uncharacterized LOC4352641	34.7644	1.09307	31.8043	3.84584e-09
534	11	12116716	12116790	LOC112937124	unannotated	unannotated	5S ribosomal RNA	307.391	9.83764	31.2464	1.78415e-76
535	1	20464981	20465030	LOC4326185	Os01g0548600	LOC_Os01g36790	cysteine-rich receptor-like protein kinase 2	33.8496	1.09307	30.9674	7.04037e-09
536	1	21120596	21120685	LOC4324672	Os01g0558200, B1064G04.5	LOC_Os01g37760	NADP-specific glutamate dehydrogenase	33.8496	1.09307	30.9674	7.04037e-09
537	1	28791951	28792030	LOC4323896	Os01g0695800, mdr7	LOC_Os01g50100	ABC transporter B family member 11	33.8496	1.09307	30.9674	7.04037e-09
538	1	33227461	33227520	LOC4327035	Os01g0784200, B1070A12.4	LOC_Os01g57510	receptor-like serine/threonine-protein kinase SD1-8	33.8496	1.09307	30.9674	7.04037e-09
539	2	4644886	4644950	LOC9272403	unannotated	unannotated	uncharacterized LOC9272403	33.8496	1.09307	30.9674	6.48506e-09
540	2	12924351	12924415	LOC9270100	Os02g0323000	LOC_Os02g21750	ABC transporter B family member 9	33.8496	1.09307	30.9674	6.48506e-09
541	2	19976386	19976450	LOC4329584	Os02g0539100	LOC_Os02g33580	digalactosyldiacylglycerol synthase 1, chloroplastic	33.8496	1.09307	30.9674	6.48506e-09
542	2	34433101	34433200	LOC9268417	Os02g0806600, OJ1111_C07.17-1, OJ1111_C07.17-2, epsin-like	LOC_Os02g56270	clathrin interactor EPSIN 2	33.8496	1.09307	30.9674	6.48506e-09
543	2	35720906	35720970	LOC4331247	Os02g0830801, OJ1149_C12.3	LOC_Os02g58410	protein furry	33.8496	1.09307	30.9674	6.48506e-09
544	3	7322651	7322715	LOC4332195	Os03g0238600	LOC_Os03g13540	purple acid phosphatase 3	33.8496	1.09307	30.9674	6.70305e-09
545	3	10163871	10163940	LOC4332509	Os03g0292100, OsPP2C32	LOC_Os03g18150	probable protein phosphatase 2C 32	33.8496	1.09307	30.9674	6.70305e-09
546	3	12273366	12273430	LOC4332737	Os03g0332533	LOC_Os03g21480	acid phosphatase 1	33.8496	1.09307	30.9674	6.70305e-09
547	3	14782221	14782280	LOC4332952	Os03g0374800	LOC_Os03g25820	probable polyamine transporter At3g13620	33.8496	1.09307	30.9674	6.70305e-09
548	4	9075496	9075565	LOC4335227	Os04g0234600	LOC_Os04g16680	sedoheptulose-1,7-bisphosphatase, chloroplastic	33.8496	1.09307	30.9674	6.90699e-09
549	4	20082371	20082440	LOC4335745	Os04g0404800	LOC_Os04g33190	acetyl-coenzyme A synthetase, chloroplastic/glyoxysomal	33.8496	1.09307	30.9674	6.90699e-09
550	4	20679706	20679770	LOC107280696	unannotated	unannotated	protein DMP3-like	33.8496	1.09307	30.9674	6.90699e-09
551	5	46921	46985	LOC4337520	Os05g0100500	LOC_Os05g01020	paired amphipathic helix protein Sin3-like 4	33.8496	1.09307	30.9674	5.66115e-09
552	5	16702046	16702105	LOC4338509	Os05g0353500	LOC_Os05g28520	probable inactive receptor-like protein kinase At3g56050	33.8496	1.09307	30.9674	5.66115e-09
553	5	21561711	21561775	LOC9270028	Os05g0440100	LOC_Os05g36910	uncharacterized LOC9270028	33.8496	1.09307	30.9674	5.66115e-09
554	5	24328321	24328440	LOC4339196	Os05g0495200	LOC_Os05g41540	basic leucine zipper 23	33.8496	1.09307	30.9674	5.66115e-09
555	5	24444196	24444255	LOC4339209	Os05g0497300	LOC_Os05g41780	ethylene-responsive transcription factor 4	33.8496	1.09307	30.9674	5.66115e-09
556	5	28996671	28996785	LOC4339736	Os05g0582500	LOC_Os05g50570	serine carboxypeptidase-like 50	33.8496	1.09307	30.9674	5.66115e-09
557	6	640426	640490	LOC4339891	Os06g0111400	LOC_Os06g02130	extra-large guanine nucleotide-binding protein 3	33.8496	1.09307	30.9674	7.72338e-09
558	6	4800416	4800495	LOC4340386	Os06g0194900, OsSUS2, RSS1, RSUS2, Sus2	LOC_Os06g09450	sucrose synthase 2-like	33.8496	1.09307	30.9674	7.72338e-09
559	6	8098151	8098220	LOC4340671	Os06g0255700, P0624H09.1	LOC_Os06g14440	protein CHROMATIN REMODELING 35	33.8496	1.09307	30.9674	7.72338e-09
560	6	9497106	9497170	LOC112939274	unannotated	LOC_Os06g16560	uncharacterized LOC112939274	33.8496	1.09307	30.9674	7.72338e-09
561	6	21343516	21343595	LOC9268632	Os06g0558700	LOC_Os06g36360	nuclear poly(A) polymerase 4	33.8496	1.09307	30.9674	7.72338e-09
562	7	25793966	25794035	LOC4343955	Os07g0623300	LOC_Os07g43050	serine/arginine-rich splicing factor SC35	33.8496	1.09307	30.9674	6.40244e-09
563	8	1720031	1720095	LOC4344589	Os08g0130400	LOC_Os08g03630	2-succinylbenzoate--CoA ligase, chloroplastic/peroxisomal	33.8496	1.09307	30.9674	7.52703e-09
564	8	25658446	25658510	LOC9267724	Os08g0517200	LOC_Os08g40530	calcium-transporting ATPase 5, plasma membrane-type-like	507.744	16.3961	30.9674	1.503e-125
565	9	5396141	5396215	LOC4346580	Os09g0272000, P0515A04.8	LOC_Os09g09930	POU domain, class 4, transcription factor 1	33.8496	1.09307	30.9674	5.18121e-09
566	9	12805111	12805170	LOC4346925	Os09g0379900	LOC_Os09g21210	probable endo-1,3(4)-beta-glucanase ARB_01444	33.8496	1.09307	30.9674	5.18121e-09
567	9	22353341	22353410	LOC4347860	Os09g0562700	LOC_Os09g38920	ervatamin-B	33.8496	1.09307	30.9674	5.18121e-09
568	10	15578706	15578770	LOC9271220	unannotated	LOC_Os10g30010	uncharacterized LOC9271220	33.8496	1.09307	30.9674	6.69526e-09
569	10	21465296	21465360	LOC4349301	Os10g0548600, EXPB9, OsEXPB9, OsaEXPb1.6	LOC_Os10g40090	expansin-B9-like	33.8496	1.09307	30.9674	6.69526e-09
570	11	2948896	2948955	LOC9268651	Os11g0160550	LOC_Os11g06180	nodulation-signaling pathway 2 protein	33.8496	1.09307	30.9674	2.50811e-09
571	11	19595766	19595840	LOC107278041	Os11g0537400	LOC_Os11g33120	respiratory burst oxidase homolog protein B	33.8496	1.09307	30.9674	2.50811e-09
572	11	21989956	21990020	LOC107276261	Os11g0582000	LOC_Os11g37210	neurogenic locus notch homolog protein 1	33.8496	1.09307	30.9674	2.50811e-09
573	12	8871966	8872035	LOC4351911	Os12g0257600	LOC_Os12g15530	laccase-25-like	33.8496	1.09307	30.9674	6.72949e-09
574	12	22581586	22581645	LOC4352487	Os12g0555000, RSOsPR10	LOC_Os12g36830	major allergen Dau c 1	33.8496	1.09307	30.9674	6.72949e-09
575	1	10140011	10140075	LOC4327907	Os01g0283500	LOC_Os01g18100	rhomboid-like protein 14, mitochondrial	32.9347	1.09307	30.1304	1.24541e-08
576	1	28788996	28789070	LOC4323896	Os01g0695800, mdr7	LOC_Os01g50100	ABC transporter B family member 11	32.9347	1.09307	30.1304	1.24541e-08
577	1	29487391	29487450	LOC4327824	Os01g0709500	LOC_Os01g51290	receptor-like serine/threonine-protein kinase ALE2	32.9347	1.09307	30.1304	1.24541e-08
578	1	32716571	32716655	LOC9269465	Os01g0773800	LOC_Os01g56690	transcription factor BHLH148-like	32.9347	1.09307	30.1304	1.24541e-08
579	2	6146511	6146575	LOC112937816	Os02g0209250, OJ1006_A02.25	LOC_Os02g11850	uncharacterized LOC112937816	32.9347	1.09307	30.1304	1.14183e-08
580	2	21933971	21934035	LOC4329733	Os02g0572400, OsJ_07g218, OsRIBA2, RIBA2	LOC_Os02g36340	probable bifunctional riboflavin biosynthesis protein RIBA 2, chloroplastic	32.9347	1.09307	30.1304	1.14183e-08
581	2	31709111	31709170	LOC4330761	Os02g0754000, OJ1288_G09.29-1	LOC_Os02g51770	nuclear receptor coactivator 7	32.9347	1.09307	30.1304	1.14183e-08
582	3	2369461	2369580	LOC4331585	Os03g0142800, ABCC13, LPA2, OsABCC13, OsMRP13, OsMRP5	LOC_Os03g04920	ABC transporter C family member 13-like	32.9347	1.09307	30.1304	1.18148e-08
583	3	3126266	3126395	LOC4331683	Os03g0158500	LOC_Os03g06240	uncharacterized LOC4331683	32.9347	1.09307	30.1304	1.18148e-08
584	3	12219721	12219820	LOC4332730	Os03g0331600	LOC_Os03g21370	uncharacterized LOC4332730	32.9347	1.09307	30.1304	1.18148e-08
585	3	28538036	28538100	LOC4333861	Os03g0707900	LOC_Os03g50010	outer envelope protein 64, chloroplastic	32.9347	1.09307	30.1304	1.18148e-08
586	3	30206871	30206985	LOC4334035	Os03g0737000	LOC_Os03g52690	CBS domain-containing protein CBSX3, mitochondrial	32.9347	1.09307	30.1304	1.18148e-08
587	3	34431336	34431395	LOC4334594	Os03g0820500, ADF-3, ADF3, OJ1754_E06.21, OsADF3, OsJ_13138	LOC_Os03g60580	actin-depolymerizing factor 3-like	32.9347	1.09307	30.1304	1.18148e-08
588	3	35502786	35502855	LOC4334757	Os03g0844500, B'zeta	LOC_Os03g62730	serine/threonine protein phosphatase 2A 57 kDa regulatory subunit B' theta isoform	32.9347	1.09307	30.1304	1.18148e-08
589	4	25563606	25563670	LOC4336376	Os04g0511200, OsJ_15434, PXG	LOC_Os04g43200	peroxygenase-like	32.9347	1.09307	30.1304	1.22076e-08
590	5	23463671	23463765	LOC4339101	Os05g0476700	LOC_Os05g39930	U-box domain-containing protein 16	32.9347	1.09307	30.1304	1.01765e-08
591	5	24327306	24327415	LOC4339196	Os05g0495200	LOC_Os05g41540	basic leucine zipper 23	65.8694	2.18614	30.1304	1.48265e-16
592	5	26913671	26913735	LOC107281117	unannotated	unannotated	uncharacterized LOC107281117	32.9347	1.09307	30.1304	1.01765e-08
593	5	28038586	28038690	LOC9268260	Os05g0563400, ARF15, OsETTIN1, OsJ_01g8762	LOC_Os05g48870	auxin response factor 15-like	32.9347	1.09307	30.1304	1.01765e-08
594	6	6306441	6306500	LOC4340525	Os06g0222400	LOC_Os06g11860	ethylene-responsive transcription factor RAP2-13	32.9347	1.09307	30.1304	1.36942e-08
595	6	9398591	9398660	LOC4340751	Os06g0275800	LOC_Os06g16420	amino acid transporter AVT6A	32.9347	1.09307	30.1304	1.36942e-08
596	6	15602116	15602180	LOC9267972	Os06g0470000	LOC_Os06g27560	uncharacterized LOC9267972	32.9347	1.09307	30.1304	1.36942e-08
597	7	18639211	18639270	LOC4343299	Os07g0497000	LOC_Os07g31450	protein CHROMATIN REMODELING 4	32.9347	1.09307	30.1304	1.09566e-08
598	7	19515461	19515525	LOC4343358	Os07g0511100	LOC_Os07g32680	glycine-rich protein 5	32.9347	1.09307	30.1304	1.09566e-08
599	7	26383921	26384035	LOC4344024	Os07g0635500, OJ1332_C12.113	LOC_Os07g44140	cytochrome P450 709B2	32.9347	1.09307	30.1304	1.09566e-08
600	7	29547511	29547580	LOC4344391	Os07g0694000, P0627E10.3	LOC_Os07g49330	phosphoinositide phospholipase C 2	32.9347	1.09307	30.1304	1.09566e-08
601	8	1675476	1675555	LOC9266083	Os08g0129800, Os08g0129800	LOC_Os08g03579	uncharacterized LOC9266083	32.9347	1.09307	30.1304	1.32809e-08
602	9	297566	297625	LOC112936538	unannotated	unannotated	transfer RNA arginine (anticodon ACG)	32.9347	1.09307	30.1304	9.05166e-09
603	9	16456866	16456935	LOC4347182	Os09g0442600, OsRSH3, RSH3	LOC_Os09g27050	probable GTP diphosphokinase RSH3, chloroplastic	32.9347	1.09307	30.1304	9.05166e-09
604	9	20593166	20593230	LOC4347637	Os09g0526600, HSF24, HSFB2C, OJ1439_F07.16-1, OJ1439_F07.16-2, OsHsf-24	LOC_Os09g35790	heat stress transcription factor B-2c-like	32.9347	1.09307	30.1304	9.05166e-09
605	9	20945941	20946000	LOC4347682	Os09g0533300, OJ1112_E07.8	LOC_Os09g36290	probable inactive purple acid phosphatase 29	32.9347	1.09307	30.1304	9.05166e-09
606	10	21953821	21953890	LOC4349358	Os10g0557800	LOC_Os10g40824	uncharacterized LOC4349358	32.9347	1.09307	30.1304	1.17005e-08
607	10	22985421	22985515	LOC4349494	Os10g0576900	LOC_Os10g42620	cinnamoyl-CoA reductase-like SNL6	32.9347	1.09307	30.1304	1.17005e-08
608	11	2524801	2524870	LOC4349810	Os11g0153800	LOC_Os11g05562	40S ribosomal protein S25	32.9347	1.09307	30.1304	4.4855e-09
609	11	2525496	2525565	LOC4349810	Os11g0153800	LOC_Os11g05562	40S ribosomal protein S25	32.9347	1.09307	30.1304	4.4855e-09
610	11	12152301	12152375	LOC112937274	unannotated	unannotated	5S ribosomal RNA	296.412	9.83764	30.1304	1.29232e-73
611	11	19179571	19179640	LOC4350630	Os11g0528400	LOC_Os11g32490	uncharacterized LOC4350630	32.9347	1.09307	30.1304	4.4855e-09
612	11	26560626	26560695	LOC4351066	Os11g0661400	LOC_Os11g43970	uncharacterized LOC4351066	32.9347	1.09307	30.1304	4.4855e-09
613	11	28011811	28011870	LOC9270610	Os11g0689500	LOC_Os11g46250	uncharacterized LOC9270610	32.9347	1.09307	30.1304	4.4855e-09
614	12	3091006	3091075	LOC4351570	Os12g0161350, Os12g0161350	LOC_Os12g06420	uncharacterized LOC4351570	32.9347	1.09307	30.1304	1.18121e-08
615	12	25058211	25058275	LOC4352700	Os12g0596900	LOC_Os12g40500	phosphatidylinositol-glycan biosynthesis class X protein	32.9347	1.09307	30.1304	1.18121e-08
616	12	27332176	27332240	LOC4352902	Os12g0637800	LOC_Os12g44070	uncharacterized LOC4352902	32.9347	1.09307	30.1304	1.18121e-08
617	4	19715191	19715260	LOC107277301	Os04g0399000	LOC_Os04g32710	40S ribosomal protein S27	97.8893	3.27921	29.8514	2.56243e-24
618	11	1020741	1020810	LOC107277804	Os11g0122800	LOC_Os11g02950	probable auxin efflux carrier component 5a	64.9546	2.18614	29.712	6.66029e-17
619	1	3189201	3189270	LOC4324068	Os01g0160800, B1189A09.2	LOC_Os01g06740	protein synthesis inhibitor I	32.0199	1.09307	29.2935	2.22017e-08
620	1	29965546	29965610	LOC4324695	Os01g0719100, Tranpr	LOC_Os01g52110	probable E3 ubiquitin-protein ligase RZFP34	32.0199	1.09307	29.2935	2.22017e-08
621	1	31375556	31375615	LOC4324621	Os01g0749400	LOC_Os01g54560	probable alpha,alpha-trehalose-phosphate synthase [UDP-forming] 7	32.0199	1.09307	29.2935	2.22017e-08
622	1	41631281	41631345	LOC4325834	Os01g0947000	LOC_Os01g71860	uncharacterized LOC4325834	32.0199	1.09307	29.2935	2.22017e-08
623	2	806351	806415	LOC112937964	unannotated	unannotated	uncharacterized LOC112937964	32.0199	1.09307	29.2935	1.99041e-08
624	2	5931086	5931195	LOC4328676	Os02g0205500	LOC_Os02g11070	3-ketoacyl-CoA synthase 11	32.0199	1.09307	29.2935	1.99041e-08
625	2	31446181	31446300	LOC4330727	Os02g0748300	LOC_Os02g51350	F-box/kelch-repeat protein At1g74510	32.0199	1.09307	29.2935	1.99041e-08
626	2	31968136	31968205	LOC4330793	Os02g0759400, OJ1175_B01.3	LOC_Os02g52210	RING-H2 finger protein ATL29	32.0199	1.09307	29.2935	1.99041e-08
627	3	63811	63875	LOC4331278	Os03g0100300	LOC_Os03g01090	uncharacterized LOC4331278	32.0199	1.09307	29.2935	2.04957e-08
628	3	5436576	5436635	LOC4331984	Os03g0203700	LOC_Os03g10640	calcium-transporting ATPase 2, plasma membrane-type	32.0199	1.09307	29.2935	2.04957e-08
629	3	5775441	5775505	LOC4332024	Os03g0210600	LOC_Os03g11220	glycine-rich cell wall structural protein 1.8	32.0199	1.09307	29.2935	2.04957e-08
630	3	6234766	6234835	LOC4332079	Os03g0218400, MST4	LOC_Os03g11900	sugar transport protein MST4-like	32.0199	1.09307	29.2935	2.04957e-08
631	3	13162706	13162770	LOC4332844	Os03g0351300	LOC_Os03g22790	inactive beta-amylase 9	32.0199	1.09307	29.2935	2.04957e-08
632	3	27346146	27346265	LOC4333749	Os03g0685500	LOC_Os03g48080	uncharacterized protein C6C3.02c	32.0199	1.09307	29.2935	2.04957e-08
633	3	34167156	34167225	LOC4334553	Os03g0815100, NAC, NAC19, NAC20, snac1	LOC_Os03g60080	NAC domain-containing protein 2-like	32.0199	1.09307	29.2935	2.04957e-08
634	3	35829551	35829615	LOC4334800	Os03g0851100	LOC_Os03g63410	elongation factor Tu, mitochondrial	32.0199	1.09307	29.2935	2.04957e-08
635	4	20434081	20434155	LOC4335791	Os04g0413600	unannotated	40S ribosomal protein S14	32.0199	1.09307	29.2935	2.12234e-08
636	4	25424171	25424240	LOC4336357	Os04g0508800	LOC_Os04g42980	E3 ubiquitin-protein ligase WAV3	32.0199	1.09307	29.2935	2.12234e-08
637	4	30292981	30293040	LOC4336875	Os04g0600300, AOX1b	LOC_Os04g51160	ubiquinol oxidase 1b, mitochondrial-like	32.0199	1.09307	29.2935	2.12234e-08
638	4	34115796	34115860	LOC4337337	Os04g0668700	LOC_Os04g57300	phosphatidylinositol 4-kinase gamma 6	32.0199	1.09307	29.2935	2.12234e-08
639	5	14246106	14246175	LOC4338378	Os05g0311500	LOC_Os05g24650	protein LURP-one-related 8	32.0199	1.09307	29.2935	1.77429e-08
640	5	14900251	14900320	LOC4338409	Os05g0320700, OsC4HL	LOC_Os05g25640	trans-cinnamate 4-monooxygenase	32.0199	1.09307	29.2935	1.77429e-08
641	5	21701696	21701760	LOC4338929	unannotated	LOC_Os05g37130	glucan endo-1,3-beta-glucosidase 14-like	32.0199	1.09307	29.2935	1.77429e-08
642	5	23464096	23464230	LOC4339101	Os05g0476700	LOC_Os05g39930	U-box domain-containing protein 16	32.0199	1.09307	29.2935	1.77429e-08
643	5	28373781	28373850	LOC4339658	Os05g0569900	LOC_Os05g49480	uncharacterized LOC4339658	32.0199	1.09307	29.2935	1.77429e-08
644	6	3590741	3590805	LOC4340267	Os06g0171600	LOC_Os06g07474	ALBINO3-like protein 2, chloroplastic	32.0199	1.09307	29.2935	2.32993e-08
645	6	3656806	3656875	LOC4340273	Os06g0172600	LOC_Os06g07580	40S ribosomal protein S30	32.0199	1.09307	29.2935	2.32993e-08
646	6	6450456	6450515	LOC112939526	unannotated	unannotated	transfer RNA tryptophan (anticodon CCA)	32.0199	1.09307	29.2935	2.32993e-08
647	6	28041561	28041645	LOC4341823	Os06g0675600, B1153E06.1	LOC_Os06g46270	NAC domain-containing protein 21/22	32.0199	1.09307	29.2935	2.32993e-08
648	6	28404126	28404195	LOC4341860	Os06g0681400	LOC_Os06g46770	polyubiquitin	32.0199	1.09307	29.2935	2.32993e-08
649	7	10231841	10231910	LOC4342911	Os07g0274700	LOC_Os07g17330	uncharacterized LOC4342911	32.0199	1.09307	29.2935	1.92143e-08
650	7	23748336	23748395	LOC4343742	Os07g0585000, OJ1060_D03.112	LOC_Os07g39620	uncharacterized LOC4343742	32.0199	1.09307	29.2935	1.92143e-08
651	7	24700186	24700245	LOC4343839	Os07g0603600	LOC_Os07g41230	putative methylesterase 11, chloroplastic	32.0199	1.09307	29.2935	1.92143e-08
652	7	28456431	28456495	LOC4344254	Os07g0673200, OsJ_25542	LOC_Os07g47590	probable E3 ubiquitin-protein ligase BAH1-like 2	32.0199	1.09307	29.2935	1.92143e-08
653	8	2311826	2311895	LOC9266372	Os08g0141400, OJ1368_G08.31	LOC_Os08g04630	external alternative NAD(P)H-ubiquinone oxidoreductase B2, mitochondrial	32.0199	1.09307	29.2935	2.40647e-08
654	9	3599981	3600075	LOC4346497	Os09g0247700, OJ1451_A02.25, OsJ_28507, P0499G10.6	LOC_Os09g07294	auxin transport protein BIG-like	32.0199	1.09307	29.2935	1.60159e-08
655	9	17222296	17222390	LOC4347259	Os09g0456800, HSF23, HSFB1, OsHsf-23	LOC_Os09g28354	heat stress transcription factor B-1-like	32.0199	1.09307	29.2935	1.60159e-08
656	10	14603306	14603435	LOC4348634	Os10g0416800	LOC_Os10g28120	chitinase 2	32.0199	1.09307	29.2935	2.05131e-08
657	10	15575971	15576055	LOC9271220	unannotated	LOC_Os10g30010	uncharacterized LOC9271220	32.0199	1.09307	29.2935	2.05131e-08
658	11	3806386	3806450	LOC4349924	Os11g0176200	LOC_Os11g07500	DExH-box ATP-dependent RNA helicase DExH10	32.0199	1.09307	29.2935	8.09396e-09
659	11	26553291	26553425	LOC4351066	Os11g0661400	LOC_Os11g43970	uncharacterized LOC4351066	32.0199	1.09307	29.2935	8.09396e-09
660	11	27117341	27117405	LOC4351088	Os11g0671000	LOC_Os11g44810	dormancy-associated protein 1	32.0199	1.09307	29.2935	8.09396e-09
661	12	8871686	8871765	LOC4351911	Os12g0257600	LOC_Os12g15530	laccase-25-like	32.0199	1.09307	29.2935	2.02571e-08
662	12	27245611	27245680	LOC4352886	Os12g0635500	LOC_Os12g43880	uncharacterized LOC4352886	32.0199	1.09307	29.2935	2.02571e-08
663	11	12161926	12162000	LOC112937028	unannotated	unannotated	5S ribosomal RNA	285.434	9.83764	29.0145	1.1967e-70
664	11	12151351	12151425	LOC112937271	unannotated	unannotated	5S ribosomal RNA	316.539	10.9307	28.9587	1.03023e-77
665	5	7747476	7747535	LOC4338151	Os05g0227600, PRP1	LOC_Os05g13940	extensin	63.1249	2.18614	28.875	8.87609e-16
666	11	12119371	12119435	LOC112937200	unannotated	unannotated	5S ribosomal RNA	63.1249	2.18614	28.875	2.22334e-16
667	1	8417636	8417700	LOC4327708	Os01g0254000, GBP, P0705D01.9	LOC_Os01g15010	GTP-binding protein SAR1A	31.105	1.09307	28.4565	3.87668e-08
668	1	27042286	27042390	LOC112939912	unannotated	unannotated	uncharacterized LOC112939912	31.105	1.09307	28.4565	3.87668e-08
669	1	34642586	34642655	LOC4327599	Os01g0814400	LOC_Os01g59900	lisH domain-containing protein C1711.05	31.105	1.09307	28.4565	3.87668e-08
670	1	36541356	36541460	LOC4324799	Os01g0850100, ERH1, OsJ_04g087, P0529H11.3	LOC_Os01g63060	phosphatidylinositol:ceramide inositolphosphotransferase-like	31.105	1.09307	28.4565	3.87668e-08
671	1	42328901	42328970	LOC4325241	Os01g0960200	LOC_Os01g72970	nitrate regulatory gene2 protein	31.105	1.09307	28.4565	3.87668e-08
672	2	4888561	4888645	LOC4328553	Os02g0188000, OJ1145_F01.11	LOC_Os02g09510	gallate 1-beta-glucosyltransferase	31.105	1.09307	28.4565	3.56445e-08
673	2	5061141	5061205	LOC4328577	Os02g0191300, P0453H10.7	LOC_Os02g09810	amino acid transporter AVT6A	31.105	1.09307	28.4565	3.56445e-08
674	2	11157301	11157370	LOC4329066	Os02g0293400, OJ1057_D08.24	LOC_Os02g19140	E3 ubiquitin-protein ligase SINAT5	31.105	1.09307	28.4565	3.56445e-08
675	2	23821921	23821985	LOC107276249	Os02g0607500, OsJ_007238, OsPP2C22	LOC_Os02g39480	putative protein phosphatase 2C 22	31.105	1.09307	28.4565	3.56445e-08
676	2	24235771	24235835	LOC4329973	Os02g0614100, OJ2055_H10.17	LOC_Os02g40030	nucleotide-sugar uncharacterized transporter 3	31.105	1.09307	28.4565	3.56445e-08
677	2	28578576	28578645	LOC4330398	Os02g0695600	LOC_Os02g46830	uncharacterized LOC4330398	31.105	1.09307	28.4565	3.56445e-08
678	3	479406	479470	LOC4331334	Os03g0107900, OsJ_09g104	LOC_Os03g01760	probable glucuronosyltransferase Os03g0107900	31.105	1.09307	28.4565	3.43397e-08
679	3	8700226	8700290	LOC4332340	Os03g0264300	LOC_Os03g15770	putative serine/threonine-protein kinase	31.105	1.09307	28.4565	3.43397e-08
680	3	8769216	8769340	LOC4332350	Os03g0265600	LOC_Os03g15890	serine/arginine-rich splicing factor SR45a	31.105	1.09307	28.4565	3.43397e-08
681	3	11239211	11239280	LOC4332645	Os03g0314100	LOC_Os03g19960	probable pre-mRNA-splicing factor ATP-dependent RNA helicase DEAH3	31.105	1.09307	28.4565	3.43397e-08
682	3	11477286	11477350	LOC4332660	Os03g0318600	LOC_Os03g20310	transcription factor TGA2.2-like	31.105	1.09307	28.4565	3.43397e-08
683	3	12380811	12380880	LOC4332753	Os03g0334800	LOC_Os03g21690	transmembrane protein 87B	31.105	1.09307	28.4565	3.43397e-08
684	3	26308766	26308835	LOC4333672	Os03g0667800	LOC_Os03g46490	40S ribosomal protein S21-like	31.105	1.09307	28.4565	3.43397e-08
685	3	27343521	27343585	LOC4333749	Os03g0685500	LOC_Os03g48080	uncharacterized protein C6C3.02c	31.105	1.09307	28.4565	3.43397e-08
686	3	33695806	33695870	LOC4334502	Os03g0806500, APRL5, OsAPRL5, OsJ_13029	LOC_Os03g59170	5'-adenylylsulfate reductase-like 5	31.105	1.09307	28.4565	3.43397e-08
687	3	34166466	34166530	LOC4334553	Os03g0815100, NAC, NAC19, NAC20, snac1	LOC_Os03g60080	NAC domain-containing protein 2-like	31.105	1.09307	28.4565	3.43397e-08
688	3	34337991	34338060	LOC4334577	Os03g0818100	LOC_Os03g60370	multiple inositol polyphosphate phosphatase 1	31.105	1.09307	28.4565	3.43397e-08
689	4	16425856	16425955	LOC107278525	unannotated	LOC_Os04g27800	uncharacterized LOC107278525	31.105	1.09307	28.4565	3.70363e-08
690	4	22123786	22123850	LOC107280520	unannotated	unannotated	E3 ubiquitin-protein ligase EL5-like	31.105	1.09307	28.4565	3.70363e-08
691	4	23150911	23151010	LOC4336079	Os04g0463700	LOC_Os04g38970	uncharacterized LOC4336079	31.105	1.09307	28.4565	3.70363e-08
692	4	32628396	32628485	LOC4337170	Os04g0641200	LOC_Os04g54850	probable pectinesterase/pectinesterase inhibitor 13	31.105	1.09307	28.4565	3.70363e-08
693	5	4961566	4961685	LOC4337993	Os05g0182500	LOC_Os05g08960	ubiquitin-conjugating enzyme E2 2	31.105	1.09307	28.4565	3.03803e-08
694	5	12453926	12453990	LOC4338297	Os05g0287800	LOC_Os05g21180	phosphatidylinositol:ceramide inositolphosphotransferase-like	31.105	1.09307	28.4565	3.03803e-08
695	5	23674161	23674225	LOC4339126	Os05g0481500	LOC_Os05g40290	KH domain-containing protein SPIN1-like	31.105	1.09307	28.4565	3.03803e-08
696	5	25000966	25001025	LOC4339252	unannotated	LOC_Os05g43050	uncharacterized LOC4339252	31.105	1.09307	28.4565	3.03803e-08
697	6	1556796	1556860	LOC4339994	Os06g0129400, OsJ_19983	LOC_Os06g03860	SPX domain-containing membrane protein Os06g0129400-like	31.105	1.09307	28.4565	3.87797e-08
698	6	4796756	4796815	LOC4340386	Os06g0194900, OsSUS2, RSS1, RSUS2, Sus2	LOC_Os06g09450	sucrose synthase 2-like	31.105	1.09307	28.4565	3.87797e-08
699	6	8882831	8882895	LOC4340715	Os06g0267500, nam1	unannotated	SUPPRESSOR OF GAMMA RESPONSE 1	31.105	1.09307	28.4565	3.87797e-08
700	6	19701446	19701515	LOC4341198	Os06g0529900	LOC_Os06g33880	Alstrom syndrome protein 1	31.105	1.09307	28.4565	3.87797e-08
701	6	25098821	25098885	LOC107281330	unannotated	LOC_Os06g41860	AT-hook motif nuclear-localized protein 27	31.105	1.09307	28.4565	3.87797e-08
702	6	26646691	26646750	LOC4341688	Os06g0650900	LOC_Os06g44160	chaperone protein dnaJ 8, chloroplastic	31.105	1.09307	28.4565	3.87797e-08
703	6	30037106	30037170	LOC4342030	Os06g0710300	LOC_Os06g49640	uncharacterized LOC4342030	31.105	1.09307	28.4565	3.87797e-08
704	7	20205736	20205805	LOC4343412	Os07g0522500, ABCG43, OJ1372_D12.114, OsABCG43, OsPDR5, pdr5	LOC_Os07g33780	ABC transporter G family member 43-like	31.105	1.09307	28.4565	3.23572e-08
705	7	20206161	20206295	LOC4343412	Os07g0522500, ABCG43, OJ1372_D12.114, OsABCG43, OsPDR5, pdr5	LOC_Os07g33780	ABC transporter G family member 43-like	31.105	1.09307	28.4565	3.23572e-08
706	7	20216866	20216930	LOC4343412	Os07g0522500, ABCG43, OJ1372_D12.114, OsABCG43, OsPDR5, pdr5	LOC_Os07g33780	ABC transporter G family member 43-like	31.105	1.09307	28.4565	3.23572e-08
707	7	21133566	21133630	LOC4343479	Os07g0537500, OJ1058_A12.139, P0696F12.1	LOC_Os07g35310	cysteine-rich receptor-like protein kinase 6	31.105	1.09307	28.4565	3.23572e-08
708	7	22120231	22120295	LOC4343565	Os07g0555200, OsJ_24703, eIF-4G, eIF4G	LOC_Os07g36940	eukaryotic translation initiation factor 4G-like	31.105	1.09307	28.4565	3.23572e-08
709	7	24459821	24459885	LOC4343809	Os07g0599100, OJ1634_B10.108	LOC_Os07g40810	putative pentatricopeptide repeat-containing protein At1g26500	31.105	1.09307	28.4565	3.23572e-08
710	8	3431401	3431460	LOC4344709	Os08g0158800	LOC_Os08g06220	uncharacterized LOC4344709	31.105	1.09307	28.4565	4.25884e-08
711	8	9193556	9193630	LOC4345081	Os08g0250700	LOC_Os08g15204	thioredoxin domain-containing protein 9 homolog	31.105	1.09307	28.4565	4.25884e-08
712	8	15227581	15227655	LOC9269071	Os08g0338600	LOC_Os08g25080	uncharacterized LOC9269071	31.105	1.09307	28.4565	4.25884e-08
713	9	11348831	11348895	LOC4346830	Os09g0354300	LOC_Os09g18520	S-norcoclaurine synthase 1	31.105	1.09307	28.4565	2.78847e-08
714	9	20223796	20223930	LOC4347593	Os09g0518200, P0217C03.8, P0498F03.1	LOC_Os09g34250	UDP-glucosyltransferase UGT13248	31.105	1.09307	28.4565	2.78847e-08
715	9	22225706	22225775	LOC4347841	Os09g0559200, OJ1065_E04.15	LOC_Os09g38650	uncharacterized LOC4347841	31.105	1.09307	28.4565	2.78847e-08
716	10	2339666	2339725	LOC4348070	Os10g0137700	unannotated	uncharacterized LOC4348070	31.105	1.09307	28.4565	3.55597e-08
717	10	4587641	4587705	LOC107279051	unannotated	unannotated	prothymosin alpha-like	31.105	1.09307	28.4565	3.55597e-08
718	11	12102476	12102550	LOC112937258	unannotated	unannotated	5S ribosomal RNA	279.945	9.83764	28.4565	3.40391e-69
719	11	23908306	23908370	LOC4350917	Os11g0615000	LOC_Os11g40080	phosphatidate phosphatase PAH2	31.105	1.09307	28.4565	1.42899e-08
720	11	26832231	26832295	LOC4351076	Os11g0665600	LOC_Os11g44380	uncharacterized LOC4351076	31.105	1.09307	28.4565	1.42899e-08
721	11	27717506	27717570	LOC4351135	unannotated	LOC_Os11g45809	uncharacterized LOC4351135	31.105	1.09307	28.4565	1.42899e-08
722	11	28807056	28807140	LOC4351208	Os11g0703900	LOC_Os11g47760	heat shock cognate 70 kDa protein 2	31.105	1.09307	28.4565	1.42899e-08
723	12	6978566	6978630	LOC4351822	unannotated	LOC_Os12g12664	uncharacterized LOC4351822	31.105	1.09307	28.4565	3.45221e-08
724	12	10080981	10081045	LOC4351966	Os12g0274700, OsJ_01g6909, OsrbcS, RBCS, RBCS-C	LOC_Os12g17600	ribulose bisphosphate carboxylase small chain, chloroplastic-like	31.105	1.09307	28.4565	3.45221e-08
725	12	21494196	21494260	LOC4352428	Os12g0538900	LOC_Os12g35360	golgin candidate 6	31.105	1.09307	28.4565	3.45221e-08
726	2	6066711	6066820	LOC4328686	Os02g0208200	LOC_Os02g11750	probable splicing factor, arginine/serine-rich 6	91.4853	3.27921	27.8986	1.51672e-22
727	1	5031016	5031075	LOC4327312	Os01g0193900, P0001B06.7	LOC_Os01g09760	protein ALWAYS EARLY 2	30.1902	1.09307	27.6196	6.55534e-08
728	1	9695151	9695215	LOC4324263	Os01g0276700	LOC_Os01g16960	pyruvate kinase, cytosolic isozyme	30.1902	1.09307	27.6196	6.55534e-08
729	1	14615901	14615960	LOC112936100	unannotated	LOC_Os01g25810	putative disease resistance protein RGA4	30.1902	1.09307	27.6196	6.55534e-08
730	1	18767591	18767650	LOC4323930	Os01g0524700	LOC_Os01g34080	uncharacterized LOC4323930	30.1902	1.09307	27.6196	6.55534e-08
731	1	24075571	24075640	LOC4327728	Os01g0609300, ABCG36, OsABCG36, OsPDR9, P0410E03.7, PDR3, pdr9	LOC_Os01g42350	ABC transporter G family member 34-like	30.1902	1.09307	27.6196	6.55534e-08
732	1	24078641	24078725	LOC4327728	Os01g0609300, ABCG36, OsABCG36, OsPDR9, P0410E03.7, PDR3, pdr9	LOC_Os01g42350	ABC transporter G family member 34-like	30.1902	1.09307	27.6196	6.55534e-08
733	1	26107141	26107205	LOC4326243	Os01g0647700, OJ1316_H05.3	LOC_Os01g45960	uncharacterized LOC4326243	30.1902	1.09307	27.6196	6.55534e-08
734	1	36084811	36084920	LOC4327391	Os01g0840700	LOC_Os01g62350	60S ribosomal protein L36-3	30.1902	1.09307	27.6196	6.55534e-08
735	1	40813861	40813925	LOC4326943	Os01g0930200, P0506E04.7	LOC_Os01g70470	uncharacterized LOC4326943	30.1902	1.09307	27.6196	6.55534e-08
736	2	1160836	1160895	LOC4328127	Os02g0122000, OJ1020_C02.26	LOC_Os02g02960	histone deacetylase complex subunit SAP18	30.1902	1.09307	27.6196	5.88177e-08
737	2	4482581	4482645	LOC107276125	Os02g0180400, OJ1297_C09.4	LOC_Os02g08400	probable N-acetyltransferase HLS1	30.1902	1.09307	27.6196	5.88177e-08
738	1	5629046	5629115	LOC4328647	Os02g0200900	LOC_Os02g10700	EIN3-binding F-box protein 1	30.1902	1.09307	27.6196	5.88177e-08	OsEBF2
739	1	5931676	5931800	LOC4328676	Os02g0205500	LOC_Os02g11070	3-ketoacyl-CoA synthase 11	30.1902	1.09307	27.6196	5.88177e-08
740	1	7149576	7149640	LOC4328790	Os02g0227400, P0620H05.9	LOC_Os02g13400	nuclear poly(A) polymerase 4	30.1902	1.09307	27.6196	5.88177e-08
741	1	9140341	9140405	LOC4328942	Os02g0261400	LOC_Os02g16060	putative disease resistance protein RGA3	30.1902	1.09307	27.6196	5.88177e-08
742	1	19203376	19203440	LOC4329516	Os02g0525600	LOC_Os02g32469	uncharacterized LOC4329516	30.1902	1.09307	27.6196	5.88177e-08
743	1	22370351	22370415	LOC4329781	Os02g0580900, OJ1115_A05.12-1, OJ1115_A05.12-2	unannotated	protein NRT1/ PTR FAMILY 6.4	30.1902	1.09307	27.6196	5.88177e-08
744	1	26156726	26156790	LOC4330159	Os02g0649700, FTSH7, OsFTSH7, OsJ_007487	LOC_Os02g43350	ATP-dependent zinc metalloprotease FTSH 7, chloroplastic-like	30.1902	1.09307	27.6196	5.88177e-08
745	1	26942176	26942240	LOC4330236	Os02g0664100, P0461B08.3	LOC_Os02g44510	UDP-glucose:glycoprotein glucosyltransferase	30.1902	1.09307	27.6196	5.88177e-08
746	1	31113806	31113870	LOC4330695	Os02g0742700, OJ1734_E02.2	LOC_Os02g50900	protein RICE SALT SENSITIVE 3-like	30.1902	1.09307	27.6196	5.88177e-08
747	1	31932606	31932670	LOC4330788	Os02g0758200	LOC_Os02g52170	uncharacterized LOC4330788	30.1902	1.09307	27.6196	5.88177e-08
748	1	34381976	34382045	LOC4331069	Os02g0805900, OJ1111_C07.4, OJ1548_F12.26	LOC_Os02g56210	mRNA-decapping enzyme subunit 2	30.1902	1.09307	27.6196	5.88177e-08
749	1	35222466	35222530	LOC4331169	Os02g0820400, OJ1202_E07.32	LOC_Os02g57480	coumaroyl-CoA:anthocyanidin 3-O-glucoside-6''-O-coumaroyltransferase 2	30.1902	1.09307	27.6196	5.88177e-08
750	2	1110541	1110600	LOC4331430	Os03g0120200	LOC_Os03g02840	uncharacterized LOC4331430	30.1902	1.09307	27.6196	5.8648e-08
751	2	2144511	2144575	LOC4331562	Os03g0139100	LOC_Os03g04590	60S ribosomal protein L23	30.1902	1.09307	27.6196	5.8648e-08
752	2	6589971	6590035	LOC4332120	Os03g0225700	LOC_Os03g12470	wall-associated receptor kinase-like 14	30.1902	1.09307	27.6196	5.8648e-08
753	2	9846431	9846495	LOC4332474	Os03g0285700, APX1, APXa, OsAPx01, OsJ_009999	LOC_Os03g17690	L-ascorbate peroxidase 1, cytosolic-like	30.1902	1.09307	27.6196	5.8648e-08
754	2	24452636	24452700	LOC4333528	Os03g0638200	LOC_Os03g43720	organic cation/carnitine transporter 7	30.1902	1.09307	27.6196	5.8648e-08
755	2	28110391	28110460	LOC4333823	Os03g0700700, LOX5	LOC_Os03g49380	probable linoleate 9S-lipoxygenase 4	30.1902	1.09307	27.6196	5.8648e-08
756	2	30407836	30407905	LOC4334060	Os03g0741100, BHLH148, OJ1365_D05.18, OsbHLH148	LOC_Os03g53020	transcription factor BHLH148-like	30.1902	1.09307	27.6196	5.8648e-08
757	2	34333361	34333425	LOC112938389	unannotated	unannotated	U1 spliceosomal RNA	120.761	4.37229	27.6196	2.51286e-29
758	3	2688846	2688910	LOC107277876	Os04g0139100	LOC_Os04g05360	uncharacterized LOC107277876	30.1902	1.09307	27.6196	6.13494e-08
759	3	18690376	18690445	LOC4335635	Os04g0381400	LOC_Os04g31230	uncharacterized LOC4335635	30.1902	1.09307	27.6196	6.13494e-08
760	3	19694136	19694200	LOC4335712	Os04g0398700	LOC_Os04g32680	pollen-specific protein C13	30.1902	1.09307	27.6196	6.13494e-08
761	3	21539626	21539690	LOC4335887	Os04g0433600	LOC_Os04g35410	uncharacterized LOC4335887	30.1902	1.09307	27.6196	6.13494e-08
762	3	21591866	21591925	LOC4335891	Os04g0434300	LOC_Os04g35480	threonylcarbamoyladenosine tRNA methylthiotransferase	30.1902	1.09307	27.6196	6.13494e-08
763	3	22452151	22452215	LOC107275637	Os04g0450701	LOC_Os04g37770	arabinogalactan protein 1	30.1902	1.09307	27.6196	6.13494e-08
764	3	25471446	25471510	LOC4336361	Os04g0509200	LOC_Os04g43040	coiled-coil domain-containing protein 115	30.1902	1.09307	27.6196	6.13494e-08
765	3	26546326	26546385	LOC4336485	Os04g0530700	LOC_Os04g44840	probable beta-D-xylosidase 6	30.1902	1.09307	27.6196	6.13494e-08
766	4	16152186	16152245	LOC4338474	Os05g0343400, OsWRKY53	LOC_Os05g27730	probable WRKY transcription factor 26	30.1902	1.09307	27.6196	5.37302e-08
767	4	20894566	20894630	LOC4338853	Os05g0426300	LOC_Os05g35190	protein trichome berefringence-like 7	30.1902	1.09307	27.6196	5.37302e-08
768	4	23899746	23899810	LOC4339142	Os05g0486100	LOC_Os05g40770	probable leucine-rich repeat receptor-like protein kinase At5g49770	30.1902	1.09307	27.6196	5.37302e-08
769	4	24329071	24329165	LOC4339196	Os05g0495200	LOC_Os05g41540	basic leucine zipper 23	30.1902	1.09307	27.6196	5.37302e-08
770	4	29028851	29028910	LOC4339741	Os05g0583200	LOC_Os05g50640	zinc finger BED domain-containing protein RICESLEEPER 3-like	30.1902	1.09307	27.6196	5.37302e-08
771	4	29203506	29203575	LOC4339756	Os05g0586200, GH3.5, JAR1, OsGH3-5, OsJAR1, OsJ_19714	LOC_Os05g50890	jasmonic acid-amido synthetase JAR1-like	30.1902	1.09307	27.6196	5.37302e-08
772	5	2195156	2195215	LOC4340082	Os06g0142100	LOC_Os06g04980	uncharacterized LOC4340082	30.1902	1.09307	27.6196	6.52218e-08
773	5	4799681	4799750	LOC4340386	Os06g0194900, OsSUS2, RSS1, RSUS2, Sus2	LOC_Os06g09450	sucrose synthase 2-like	30.1902	1.09307	27.6196	6.52218e-08
774	5	7531196	7531260	LOC4340634	Os06g0244700	LOC_Os06g13600	TORTIFOLIA1-like protein 3	30.1902	1.09307	27.6196	6.52218e-08
775	5	23468696	23468770	LOC4341431	Os06g0596300	LOC_Os06g39520	palmitoyl-acyl carrier protein thioesterase, chloroplastic	30.1902	1.09307	27.6196	6.52218e-08
776	5	24493716	24493795	LOC4341520	Os06g0612800, OsJ_02g1110, OsSAP8, SAP3, SAP8	LOC_Os06g41010	zinc finger A20 and AN1 domain-containing stress-associated protein 8	30.1902	1.09307	27.6196	6.52218e-08
777	5	25693411	25693470	LOC4341591	Os06g0633800	LOC_Os06g42720	amino acid transporter AVT6A	30.1902	1.09307	27.6196	6.52218e-08
778	5	26647651	26647715	LOC4341688	Os06g0650900	LOC_Os06g44160	chaperone protein dnaJ 8, chloroplastic	30.1902	1.09307	27.6196	6.52218e-08
779	5	31053636	31053695	LOC4342137	Os06g0729000, OsJ_22735, OsPSY1, PSY1	LOC_Os06g51290	phytoene synthase 2, chloroplastic	30.1902	1.09307	27.6196	6.52218e-08
780	6	4918581	4918650	LOC4342621	Os07g0191200, OSA2, a2	LOC_Os07g09340	plasma membrane ATPase 1	30.1902	1.09307	27.6196	5.67038e-08
781	6	9975671	9975735	LOC4342894	Os07g0270900, OJ1001_C01.111	LOC_Os07g16950	protein MAK16 homolog A	30.1902	1.09307	27.6196	5.67038e-08
782	6	20218211	20218285	LOC4343412	Os07g0522500, ABCG43, OJ1372_D12.114, OsABCG43, OsPDR5, pdr5	LOC_Os07g33780	ABC transporter G family member 43-like	30.1902	1.09307	27.6196	5.67038e-08
783	6	24985601	24985670	LOC4343864	Anp32	LOC_Os07g41694	acidic leucine-rich nuclear phosphoprotein 32-related protein 1-like	30.1902	1.09307	27.6196	5.67038e-08
784	6	28476636	28476700	LOC4344258	Os07g0673700, P0304A10.2	LOC_Os07g47650	F-box/kelch-repeat protein SKIP6	30.1902	1.09307	27.6196	5.67038e-08
785	6	29024601	29024660	LOC4344322	Os07g0684400	LOC_Os07g48520	vegetative cell wall protein gp1	30.1902	1.09307	27.6196	5.67038e-08
786	7	16910626	16910690	LOC112939893	Os08g0365200, OJ1484_G09.118	LOC_Os08g27759	uncharacterized LOC112939893	30.1902	1.09307	27.6196	7.22596e-08
787	7	19915371	19915435	LOC4345578	Os08g0416400	LOC_Os08g32100	RNA-binding protein 25	30.1902	1.09307	27.6196	7.22596e-08
788	7	23995941	23996035	LOC4345877	Os08g0485400	LOC_Os08g37874	nitronate monooxygenase	30.1902	1.09307	27.6196	7.22596e-08
789	8	3655076	3655140	LOC4346499	Os09g0248100, OJ1695_A02.4	LOC_Os09g07350	fasciclin-like arabinogalactan protein 2	30.1902	1.09307	27.6196	4.95526e-08
790	8	9971666	9971735	LOC112936384	unannotated	unannotated	uncharacterized LOC112936384	30.1902	1.09307	27.6196	4.95526e-08
791	8	9976031	9976105	LOC112936384	unannotated	unannotated	uncharacterized LOC112936384	30.1902	1.09307	27.6196	4.95526e-08
792	8	14697016	14697080	LOC4347050	Os09g0413600	LOC_Os09g24700	uncharacterized LOC4347050	30.1902	1.09307	27.6196	4.95526e-08
793	8	15204026	15204090	LOC4347087	unannotated	LOC_Os09g25370	deoxyhypusine synthase-like	30.1902	1.09307	27.6196	4.95526e-08
794	9	2853866	2853950	LOC4348107	Os10g0147400	LOC_Os10g05690	auxin transporter-like protein 3	30.1902	1.09307	27.6196	5.97754e-08
795	9	11665191	11665260	LOC4348470	Os10g0370400	LOC_Os10g22510	disease resistance protein RGA4-like	30.1902	1.09307	27.6196	5.97754e-08
796	9	13031876	13031940	LOC4348531	Os10g0391400, JAZ13, OsJAZ13, OsTIFY11e, TIFY11E	LOC_Os10g25230	protein TIFY 11e-like	30.1902	1.09307	27.6196	5.97754e-08
797	10	5892781	5892845	LOC107279422	unannotated	LOC_Os11g10730	uncharacterized LOC107279422	30.1902	1.09307	27.6196	2.5896e-08
798	10	11710376	11710435	LOC112936982	unannotated	LOC_Os11g20260	uncharacterized protein K02A2.6-like	30.1902	1.09307	27.6196	2.5896e-08
799	10	23066881	23066950	LOC4350860	Os11g0600700	LOC_Os11g38800	uncharacterized LOC4350860	30.1902	1.09307	27.6196	2.5896e-08
800	0	550686	550750	LOC4326136	Os01g0110400, P0439B06.9	LOC_Os01g02020	acetyl-CoA acetyltransferase, cytosolic 1	29.2753	1.09307	26.7826	1.12713e-07
801	0	3726951	3727020	LOC4327647	Os01g0172400, OsJ_00559, PLD1	LOC_Os01g07760	phospholipase D alpha 1-like	29.2753	1.09307	26.7826	1.12713e-07
802	0	25047006	25047075	LOC4326657	Os01g0627500, CYP72A18, Rice2	LOC_Os01g43710	cytochrome P450 72A15	29.2753	1.09307	26.7826	1.12713e-07
803	0	25682571	25682650	LOC4326582	Os01g0639600	LOC_Os01g45250	uncharacterized LOC4326582	29.2753	1.09307	26.7826	1.12713e-07
804	0	30481491	30481550	LOC4324426	Os01g0730700, WRKY14	LOC_Os01g53040	probable WRKY transcription factor 65	29.2753	1.09307	26.7826	1.12713e-07
805	0	33010066	33010135	LOC4326436	Os01g0779400	LOC_Os01g57110	helicase-like transcription factor CHR28	29.2753	1.09307	26.7826	1.12713e-07
806	0	35505866	35505970	LOC4327425	Os01g0830000	LOC_Os01g61400	UPF0051 protein slr0074	29.2753	1.09307	26.7826	1.12713e-07
807	0	38029751	38029820	LOC4325081	Os01g0876400	LOC_Os01g65520	SUN domain-containing protein 4	29.2753	1.09307	26.7826	1.12713e-07
808	1	3341766	3341970	LOC4328390	Os02g0161900, OJ9003_G05.28	LOC_Os02g06640	polyubiquitin	58.5506	2.18614	26.7826	1.71199e-14
809	1	8760191	8760250	LOC4328913	Os02g0255100, OsPP2C13	LOC_Os02g15594	probable protein phosphatase 2C member 13, mitochondrial	29.2753	1.09307	26.7826	1.04181e-07
810	1	17052181	17052245	LOC107276395	Os02g0489550	LOC_Os02g28830	probable UDP-N-acetylglucosamine--peptide N-acetylglucosaminyltransferase SEC	29.2753	1.09307	26.7826	1.04181e-07
811	1	19917841	19917900	LOC4329579	Os02g0537900	LOC_Os02g33490	pyrophosphate-energized membrane proton pump 3	29.2753	1.09307	26.7826	1.04181e-07
812	1	26212266	26212330	LOC4330163	Os02g0650500	LOC_Os02g43430	probable serine/threonine-protein kinase PBL19	29.2753	1.09307	26.7826	1.04181e-07
813	1	33009416	33009475	LOC107276966	Os02g0779900, OJ1293_A01.21, OJ1293_A01.24	LOC_Os02g53910	subtilisin-like protease SBT1.4	29.2753	1.09307	26.7826	1.04181e-07
814	2	3167121	3167180	LOC4331688	Os03g0159100	LOC_Os03g06330	probable serine/threonine-protein kinase PBL16	29.2753	1.09307	26.7826	1.03153e-07
815	2	5673556	5673620	LOC107276291	Os03g0208700	LOC_Os03g11030	putative cyclin-F3-1	29.2753	1.09307	26.7826	1.03153e-07
816	2	5809641	5809705	LOC4332030	Os03g0211400	LOC_Os03g11290	uncharacterized LOC4332030	29.2753	1.09307	26.7826	1.03153e-07
817	2	11239391	11239455	LOC4332645	Os03g0314100	LOC_Os03g19960	probable pre-mRNA-splicing factor ATP-dependent RNA helicase DEAH3	29.2753	1.09307	26.7826	1.03153e-07
818	2	12982631	12982695	LOC4332822	Os03g0347200, ABH1, CBP80, OsJ_10g823	LOC_Os03g22570	nuclear cap-binding protein subunit 1-like	29.2753	1.09307	26.7826	1.03153e-07
819	2	14872826	14872890	LOC4332959	Os03g0376800	LOC_Os03g25970	KH domain-containing protein At4g18375	29.2753	1.09307	26.7826	1.03153e-07
820	2	29527681	29527750	LOC4333966	Os03g0726100, TubA	LOC_Os03g51600	tubulin alpha-1 chain	29.2753	1.09307	26.7826	1.03153e-07
821	2	31613636	31613710	LOC4334214	Os03g0764300	LOC_Os03g55560	mitogen-activated protein kinase kinase kinase 5	29.2753	1.09307	26.7826	1.03153e-07
822	2	33444266	33444330	LOC4334461	Os03g0801800	LOC_Os03g58720	RNA-binding protein 28	29.2753	1.09307	26.7826	1.03153e-07
823	3	7311941	7312005	LOC4335176	Os04g0209200, mrp9	LOC_Os04g13210	ABC transporter C family member 14	29.2753	1.09307	26.7826	1.08817e-07
824	3	27866531	27866595	LOC4336632	Os04g0556900	LOC_Os04g47010	WASH complex subunit 1	29.2753	1.09307	26.7826	1.08817e-07
825	3	34605616	34605700	LOC4337406	Os04g0677500	LOC_Os04g58110	pyruvate kinase, cytosolic isozyme	29.2753	1.09307	26.7826	1.08817e-07
826	4	838221	838290	LOC4337615	Os05g0115100	LOC_Os05g02450	uncharacterized LOC4337615	29.2753	1.09307	26.7826	9.70778e-08
827	4	26805821	26805880	LOC9270318	Os05g0539600	LOC_Os05g46220	probable ADP,ATP carrier protein At5g56450	29.2753	1.09307	26.7826	9.70778e-08
828	5	811391	811455	LOC4339910	Os06g0114000	LOC_Os06g02380	ruBisCO large subunit-binding protein subunit beta, chloroplastic	29.2753	1.09307	26.7826	1.12381e-07
829	5	7709076	7709140	LOC4340648	Os06g0248500	LOC_Os06g13870	U-box domain-containing protein 21	29.2753	1.09307	26.7826	1.12381e-07
830	5	27523401	27523465	LOC4341778	Os06g0665800, HMA9, OsHMA5	LOC_Os06g45500	cation-transporting ATPase HMA5-like	29.2753	1.09307	26.7826	1.12381e-07
831	5	28193951	28194010	LOC4341844	Os06g0678200, OsSPS1, SPS1	LOC_Os06g46450	solanesyl-diphosphate synthase 1, mitochondrial-like	29.2753	1.09307	26.7826	1.12381e-07
832	5	29527591	29527660	LOC4341969	Os06g0701400, P0596H10.6, P1/P2-like	LOC_Os06g48780	60S acidic ribosomal protein P3-like	29.2753	1.09307	26.7826	1.12381e-07
833	5	30499011	30499140	LOC4342084	Os06g0717800, OJ1540_H01.4, OsPP2C60	LOC_Os06g50380	probable protein phosphatase 2C 60	29.2753	1.09307	26.7826	1.12381e-07
834	6	2314856	2314920	LOC4342391	Os07g0145400	LOC_Os07g05190	probable LRR receptor-like serine/threonine-protein kinase At4g20940	29.2753	1.09307	26.7826	9.46216e-08
835	6	3333646	3333710	LOC4342460	Os07g0162400, OJ1714_H10.149	LOC_Os07g06830	probable carboxylesterase 15	29.2753	1.09307	26.7826	9.46216e-08
836	6	4916766	4916825	LOC4342621	Os07g0191200, OSA2, a2	LOC_Os07g09340	plasma membrane ATPase 1	29.2753	1.09307	26.7826	9.46216e-08
837	6	6140206	6140270	LOC4342715	Os07g0212300, OJ1664_D08.108	LOC_Os07g11120	nudix hydrolase 16, mitochondrial	29.2753	1.09307	26.7826	9.46216e-08
838	6	13314951	13315015	LOC4343030	Os07g0418200	LOC_Os07g23550	ATG8-interacting protein 1	29.2753	1.09307	26.7826	9.46216e-08
839	6	17259331	17259400	LOC4343218	Os07g0476500	LOC_Os07g29390	peptidyl-prolyl cis-trans isomerase CYP21-4	29.2753	1.09307	26.7826	9.46216e-08
840	6	18401446	18401510	LOC107277317	Os07g0492200, OJ1218_C12.27	LOC_Os07g30990	ubiquitin-60S ribosomal protein L40	29.2753	1.09307	26.7826	9.46216e-08
841	6	22731231	22731295	LOC4343629	Os07g0566200, OJ1773_H01.121, OsJ_02g3811, OsPP2C64	LOC_Os07g37890	probable protein phosphatase 2C 64	29.2753	1.09307	26.7826	9.46216e-08
842	6	23199341	23199405	LOC4343688	Os07g0573800, OJ1562_B11.101-1, OJ1562_B11.101-2, OJ1699_E05.22-1, OJ1699_E05.22-2	LOC_Os07g38620	glutamyl-tRNA reductase-binding protein, chloroplastic	29.2753	1.09307	26.7826	9.46216e-08
843	6	28312601	28312665	LOC4344235	Os07g0669650, HAK7, OsHAK7	LOC_Os07g47350	potassium transporter 7-like	29.2753	1.09307	26.7826	9.46216e-08
844	7	26920276	26920340	LOC4346175	Os08g0538600	LOC_Os08g42590	uncharacterized LOC4346175	29.2753	1.09307	26.7826	1.31262e-07
845	8	14697406	14697470	LOC4347050	Os09g0413600	LOC_Os09g24700	uncharacterized LOC4347050	29.2753	1.09307	26.7826	8.67589e-08
846	8	16457336	16457410	LOC4347182	Os09g0442600, OsRSH3, RSH3	LOC_Os09g27050	probable GTP diphosphokinase RSH3, chloroplastic	29.2753	1.09307	26.7826	8.67589e-08
847	9	4640396	4640460	LOC4348176	Os10g0167300, AD709, Eno1, OSE1	LOC_Os10g08550	enolase-like	29.2753	1.09307	26.7826	1.02387e-07
848	9	9315886	9315950	LOC4348334	Os10g0330000	LOC_Os10g18340	nodulin-related protein 1	29.2753	1.09307	26.7826	1.02387e-07
849	9	14751201	14751270	LOC4348646	Os10g0419300, ARD1, HSF25, HSF6, HSFA2C, OsHSF6, OsHsf-25, OsIDI1, OsJ_03g0304, SIP2, rHsf6	LOC_Os10g28340	heat stress transcription factor A-2c-like	29.2753	1.09307	26.7826	1.02387e-07
850	9	22251716	22251780	LOC4349401	Os10g0563500	LOC_Os10g41390	uncharacterized LOC4349401	29.2753	1.09307	26.7826	1.02387e-07
851	10	3080241	3080335	LOC4349863	Os11g0163100, Act, actin	LOC_Os11g06390	actin-7	29.2753	1.09307	26.7826	4.66253e-08
852	10	22151606	22151670	LOC4350798	Os11g0585900	LOC_Os11g37520	ETO1-like protein 1	29.2753	1.09307	26.7826	4.66253e-08
853	10	28827811	28827875	LOC4351213	Os11g0704500, ERR26, MT-1, MT1A, OsMT-1, OsMT-I-1a, OsMT1a, rgMT-1	LOC_Os11g47809	metallothionein-like protein 1A	29.2753	1.09307	26.7826	4.66253e-08
854	11	8021306	8021365	LOC9272096	unannotated	LOC_Os12g14126	uncharacterized LOC9272096	29.2753	1.09307	26.7826	1.06401e-07
855	11	8819876	8819935	LOC107277211	unannotated	LOC_Os12g15450	uncharacterized LOC107277211	29.2753	1.09307	26.7826	1.06401e-07
856	11	19141296	19141360	LOC4352280	Os12g0502300, CYCA2-1	LOC_Os12g31810	cyclin-A2-1-like	29.2753	1.09307	26.7826	1.06401e-07
857	0	9874471	9874555	LOC4326901	Os01g0279100, P0003H10.2, ZIP1	LOC_Os01g17170	magnesium-protoporphyrin IX monomethyl ester [oxidative] cyclase, chloroplastic	28.3605	1.09307	25.9457	1.9476e-07
858	0	18413521	18413580	LOC107279872	B1003B09.7, B1168H06.1	unannotated	uncharacterized LOC107279872	28.3605	1.09307	25.9457	1.9476e-07
859	0	24079766	24079830	LOC4327728	Os01g0609300, ABCG36, OsABCG36, OsPDR9, P0410E03.7, PDR3, pdr9	LOC_Os01g42350	ABC transporter G family member 34-like	28.3605	1.09307	25.9457	1.9476e-07
860	0	26619866	26619925	LOC112937666	Os01g0655600	LOC_Os01g46730	uncharacterized LOC112937666	28.3605	1.09307	25.9457	1.9476e-07
861	0	28080606	28080720	LOC4324395	Os01g0681600	LOC_Os01g48930	replication stress response regulator SDE2	28.3605	1.09307	25.9457	1.9476e-07
862	0	28792631	28792695	LOC4323896	Os01g0695800, mdr7	LOC_Os01g50100	ABC transporter B family member 11	28.3605	1.09307	25.9457	1.9476e-07
863	0	29843066	29843130	LOC4325586	Os01g0717000	LOC_Os01g51920	probable choline kinase 2	28.3605	1.09307	25.9457	1.9476e-07
864	0	34642921	34642985	LOC4327599	Os01g0814400	LOC_Os01g59900	lisH domain-containing protein C1711.05	28.3605	1.09307	25.9457	1.9476e-07
865	0	35481596	35481660	LOC4327530	Os01g0829100, P0446G04.2	LOC_Os01g61330	receptor-interacting serine/threonine-protein kinase 4	28.3605	1.09307	25.9457	1.9476e-07
866	0	37831711	37831775	LOC107276270	Os01g0872300	LOC_Os01g65190	protein NRT1/ PTR FAMILY 5.10	28.3605	1.09307	25.9457	1.9476e-07
867	0	38970786	38970850	LOC9271934	Os01g0896700, RPL5B	unannotated	60S ribosomal protein L5-2-like	28.3605	1.09307	25.9457	1.9476e-07
868	0	39082001	39082060	LOC4325113	Os01g0898800	LOC_Os01g67320	uncharacterized LOC4325113	28.3605	1.09307	25.9457	1.9476e-07
869	1	840181	840245	LOC4328075	Os02g0115900, OJ1442_E05.10	LOC_Os02g02410	heat shock 70 kDa protein BIP1-like	28.3605	1.09307	25.9457	1.75503e-07
870	1	1328316	1328380	LOC4328149	Os02g0125300, BI-1, BI1, OsBI-1	LOC_Os02g03280	bax inhibitor 1-like	28.3605	1.09307	25.9457	1.75503e-07
871	1	2842011	2842075	LOC4328317	Os02g0151400	LOC_Os02g05770	uncharacterized LOC4328317	28.3605	1.09307	25.9457	1.75503e-07
872	1	5628386	5628500	LOC4328647	Os02g0200900	LOC_Os02g10700	EIN3-binding F-box protein 1	28.3605	1.09307	25.9457	1.75503e-07	OsEBF2
873	1	7752451	7752510	LOC4328832	Os02g0236600, OJ1077_A12.23	LOC_Os02g14160	peroxidase P7	28.3605	1.09307	25.9457	1.75503e-07
874	1	8726946	8727015	LOC4328910	Os02g0254700, spdSyn3	LOC_Os02g15550	spermine synthase	28.3605	1.09307	25.9457	1.75503e-07
875	1	10346686	10346745	LOC107277760	Os02g0279851	LOC_Os02g17860	glycine-rich cell wall structural protein	28.3605	1.09307	25.9457	1.75503e-07
876	1	11412496	11412560	LOC107280155	OJ1654_A02.20	LOC_Os02g19530	L-type lectin-domain containing receptor kinase IV.1	28.3605	1.09307	25.9457	1.75503e-07
877	1	14355721	14355745	LOC4329253	Os02g0445600, OJ1116_C12.20	LOC_Os02g24740	auxin-responsive protein SAUR50	28.3605	1.09307	25.9457	1.75503e-07
878	1	24046701	24046760	LOC4329955	Os02g0611200, OJ1004_A05.7, OJ1476_F05.33, adometDC2	LOC_Os02g39790	S-adenosylmethionine decarboxylase proenzyme-like	28.3605	1.09307	25.9457	1.75503e-07
879	1	25540096	25540165	LOC4330088	Os02g0637000, OJ1581_H09.18	LOC_Os02g42450	putative ripening-related protein 2	28.3605	1.09307	25.9457	1.75503e-07
880	1	32561801	32561865	LOC4330873	Os02g0771600, OJ1353_F08.16-1, OJ1611_C08.2-1	LOC_Os02g53180	1-aminocyclopropane-1-carboxylate oxidase 1-like	28.3605	1.09307	25.9457	1.75503e-07
881	1	34432196	34432260	LOC9268417	Os02g0806600, OJ1111_C07.17-1, OJ1111_C07.17-2, epsin-like	LOC_Os02g56270	clathrin interactor EPSIN 2	28.3605	1.09307	25.9457	1.75503e-07
882	1	35277881	35277945	LOC4331182	Os02g0821900, OJ1119_A01.11	LOC_Os02g57600	ATG8-interacting protein 1	28.3605	1.09307	25.9457	1.75503e-07
883	2	6266721	6266785	LOC4332081	Os03g0219100	LOC_Os03g11950	uncharacterized LOC4332081	28.3605	1.09307	25.9457	1.7552e-07
884	2	7070381	7070445	LOC107277087	Os03g0233300	LOC_Os03g13080	serine/threonine receptor-like kinase NFP	28.3605	1.09307	25.9457	1.7552e-07
885	2	10555971	10556040	LOC4332566	Os03g0300200	LOC_Os03g18830	programmed cell death protein 2	28.3605	1.09307	25.9457	1.7552e-07
886	2	10974751	10974810	LOC4332616	Os03g0308200	LOC_Os03g19520	uncharacterized LOC4332616	28.3605	1.09307	25.9457	1.7552e-07
887	2	15504716	15504780	LOC4333007	Os03g0388500	LOC_Os03g27080	calmodulin-binding transcription activator 3	28.3605	1.09307	25.9457	1.7552e-07
888	2	16372341	16372410	LOC107280428	unannotated	LOC_Os03g28420	3-oxoacyl-[acyl-carrier-protein] synthase II, chloroplastic-like	28.3605	1.09307	25.9457	1.7552e-07
889	2	16701566	16701630	LOC4333081	Os03g0407000	LOC_Os03g29350	inter-alpha-trypsin inhibitor heavy chain H3	28.3605	1.09307	25.9457	1.7552e-07
890	2	18158491	18158555	LOC4333181	Os03g0432100, CPDK2, OsJ_01g0907, PPDK2	LOC_Os03g31750	pyruvate, phosphate dikinase 2-like	28.3605	1.09307	25.9457	1.7552e-07
891	2	33773186	33773255	LOC4334513	Os03g0807900	LOC_Os03g59320	chaperonin-like RbcX protein 2, chloroplastic	28.3605	1.09307	25.9457	1.7552e-07
892	2	35132776	35132840	LOC9267503	unannotated	LOC_Os03g61980	abscisic acid 8'-hydroxylase 1-like	28.3605	1.09307	25.9457	1.7552e-07
893	3	11285846	11285910	LOC4335338	Os04g0270100	LOC_Os04g20220	eukaryotic peptide chain release factor GTP-binding subunit ERF3A	28.3605	1.09307	25.9457	1.89302e-07
894	3	23641061	23641125	LOC4336135	Os04g0472900	LOC_Os04g39680	FT-interacting protein 1	28.3605	1.09307	25.9457	1.89302e-07
895	3	26367761	26367820	LOC4336460	Os04g0527400	LOC_Os04g44530	uncharacterized LOC4336460	28.3605	1.09307	25.9457	1.89302e-07
896	3	27866316	27866380	LOC4336632	Os04g0556900	LOC_Os04g47010	WASH complex subunit 1	28.3605	1.09307	25.9457	1.89302e-07
897	4	3724651	3724710	LOC4337902	Os05g0163400	LOC_Os05g07070	probable E3 ubiquitin-protein ligase RHG1A	28.3605	1.09307	25.9457	1.6587e-07
898	4	28997361	28997430	LOC4339736	Os05g0582500	LOC_Os05g50570	serine carboxypeptidase-like 50	28.3605	1.09307	25.9457	1.6587e-07
899	4	29634461	29634580	LOC4339812	Os05g0595100, OsJ_19776, OsUGE-1, UGE-1	LOC_Os05g51670	UDP-glucose 4-epimerase 1-like	28.3605	1.09307	25.9457	1.6587e-07
900	5	840151	840215	LOC9266365	Os06g0114650	unannotated	gluconokinase	28.3605	1.09307	25.9457	1.87595e-07
901	5	5227406	5227475	LOC4340426	Os06g0203600	LOC_Os06g10210	fatty-acid-binding protein 2	28.3605	1.09307	25.9457	1.87595e-07
902	5	12117186	12117250	LOC9272116	Os06g0315000, B1156C07.3	LOC_Os06g20960	salicylate carboxymethyltransferase	28.3605	1.09307	25.9457	1.87595e-07
903	5	17511261	17511320	LOC4341106	Os06g0498500, P0596H06.4	LOC_Os06g30320	nucleolar complex protein 3 homolog	28.3605	1.09307	25.9457	1.87595e-07
904	5	22249876	22249935	LOC4341358	Os06g0573600	LOC_Os06g37560	beta-galactosidase 9-like	28.3605	1.09307	25.9457	1.87595e-07
905	5	24997326	24997390	LOC4341550	Os06g0622000	LOC_Os06g41710	MORC family CW-type zinc finger protein 3	28.3605	1.09307	25.9457	1.87595e-07
906	5	26228511	26228575	LOC4341639	Os06g0643500	LOC_Os06g43600	36.4 kDa proline-rich protein	28.3605	1.09307	25.9457	1.87595e-07
907	5	30826226	30826295	LOC112939240	Os06g0725400	unannotated	NADH dehydrogenase [ubiquinone] 1 beta subcomplex subunit 2-like	28.3605	1.09307	25.9457	1.87595e-07
908	5	30993296	30993355	LOC4342129	Os06g0728000, HMG, HMGB1	LOC_Os06g51220	DNA-binding protein MNB1B	28.3605	1.09307	25.9457	1.87595e-07
909	6	2760586	2760650	LOC4342417	Os07g0152200	LOC_Os07g05740	leucine-rich repeat receptor-like serine/threonine-protein kinase At1g17230	28.3605	1.09307	25.9457	1.64828e-07
910	6	6236461	6236535	LOC4342719	unannotated	LOC_Os07g11300	uncharacterized LOC4342719	28.3605	1.09307	25.9457	1.64828e-07
911	6	9976051	9976115	LOC4342894	Os07g0270900, OJ1001_C01.111	LOC_Os07g16950	protein MAK16 homolog A	28.3605	1.09307	25.9457	1.64828e-07
912	6	24243406	24243465	LOC112936031	unannotated	LOC_Os07g40450	proline-, glutamic acid- and leucine-rich protein 1-like	28.3605	1.09307	25.9457	1.64828e-07
913	6	27039921	27039980	LOC4344110	Os07g0647500, OJ1316_A04.115	LOC_Os07g45320	uncharacterized LOC4344110	28.3605	1.09307	25.9457	1.64828e-07
914	6	29584111	29584225	LOC4344397	Os07g0694700, APX2, APXb, OsAPx02, SS622	LOC_Os07g49400	L-ascorbate peroxidase 2, cytosolic-like	28.3605	1.09307	25.9457	1.64828e-07
915	7	202521	202580	LOC4344432	Os08g0103600	LOC_Os08g01320	BTB/POZ domain-containing protein At1g21780	28.3605	1.09307	25.9457	2.24549e-07
916	7	8761906	8761975	LOC4345047	Os08g0243500	LOC_Os08g14570	NADPH--cytochrome P450 reductase	28.3605	1.09307	25.9457	2.24549e-07
917	7	21011211	21011275	LOC4345650	Os08g0433200	LOC_Os08g33640	uncharacterized LOC4345650	28.3605	1.09307	25.9457	2.24549e-07
918	8	9098336	9098405	LOC4346705	Os09g0319800	LOC_Os09g15050	syn-copalyl diphosphate synthase-like	28.3605	1.09307	25.9457	1.47805e-07
919	8	17571436	17571510	LOC4347305	Os09g0464000	LOC_Os09g28910	beta carbonic anhydrase 5, chloroplastic	28.3605	1.09307	25.9457	1.47805e-07
920	8	18526396	18526470	LOC4347405	Os09g0482400, HSP81-3	unannotated	heat shock protein 81-3-like	28.3605	1.09307	25.9457	1.47805e-07
921	8	18686551	18686685	LOC4347415	Os09g0484200	LOC_Os09g31080	cytochrome c1	28.3605	1.09307	25.9457	1.47805e-07
922	8	18990061	18990125	LOC9270165	Os09g0491772	LOC_Os09g31486	heat shock 70 kDa protein, mitochondrial	28.3605	1.09307	25.9457	1.47805e-07
923	9	18711246	18711310	LOC4348984	Os10g0492900	LOC_Os10g35070	alpha-galactosidase	28.3605	1.09307	25.9457	1.81907e-07
924	9	23081981	23082045	LOC4349510	Os10g0578900, CPCT	LOC_Os10g42790	choline-phosphate cytidylyltransferase 2	28.3605	1.09307	25.9457	1.81907e-07
925	10	3423456	3423520	LOC4349894	Os11g0170300	LOC_Os11g06930	CBS domain-containing protein CBSCBSPB3	28.3605	1.09307	25.9457	8.23994e-08
926	10	4375411	4375480	LOC4349966	Os11g0186200	LOC_Os11g08300	aldehyde dehydrogenase family 3 member H1	28.3605	1.09307	25.9457	8.23994e-08
927	10	16718116	16718180	LOC4350506	Os11g0477400	unannotated	uncharacterized LOC4350506	28.3605	1.09307	25.9457	8.23994e-08
928	10	28828181	28828245	LOC4351213	Os11g0704500, ERR26, MT-1, MT1A, OsMT-1, OsMT-I-1a, OsMT1a, rgMT-1	LOC_Os11g47809	metallothionein-like protein 1A	28.3605	1.09307	25.9457	8.23994e-08
929	11	2229091	2229155	LOC107279621	unannotated	LOC_Os12g05070	protein transport protein sec31-like	28.3605	1.09307	25.9457	1.80269e-07
930	11	11224181	11224245	LOC4352010	Os12g0290600	LOC_Os12g19350	SAGA-associated factor 29 homolog A	28.3605	1.09307	25.9457	1.80269e-07
931	11	22064071	22064130	LOC112937471	unannotated	unannotated	uncharacterized LOC112937471	28.3605	1.09307	25.9457	1.80269e-07
932	11	22466851	22466915	LOC4352474	Os12g0552800	LOC_Os12g36680	uncharacterized LOC4352474	28.3605	1.09307	25.9457	1.80269e-07
933	11	23026356	23026420	LOC4352521	unannotated	LOC_Os12g37519	uncharacterized LOC4352521	28.3605	1.09307	25.9457	1.80269e-07
934	10	12086841	12086915	LOC112937147	unannotated	unannotated	5S ribosomal RNA	281.775	10.9307	25.7783	1.66111e-68
935	10	12177831	12177905	LOC112937047	unannotated	unannotated	5S ribosomal RNA	309.22	12.0238	25.7174	1.31395e-74
936	0	38969111	38969185	LOC9271934	Os01g0896700, RPL5B	unannotated	60S ribosomal protein L5-2-like	84.1665	3.27921	25.6667	2.67001e-20
937	10	12115211	12115285	LOC112937123	unannotated	unannotated	5S ribosomal RNA	304.646	12.0238	25.337	1.6952e-73
938	1	814401	814475	LOC112937964	unannotated	unannotated	uncharacterized LOC112937964	303.731	12.0238	25.2609	8.05724e-73
939	0	2087046	2087105	LOC4325473	Os01g0139200, P0480E02.3	LOC_Os01g04650	leucine-rich repeat extensin-like protein 2	27.4456	1.09307	25.1087	3.22474e-07
940	0	3455371	3455455	LOC107276245	Os01g0167600, OJ1276_B06.7, P0028E10.9	LOC_Os01g07320	uncharacterized LOC107276245	27.4456	1.09307	25.1087	3.22474e-07
941	0	4106886	4106945	LOC107279786	unannotated	LOC_Os01g08370	disease resistance protein RGA2-like	27.4456	1.09307	25.1087	3.22474e-07
942	0	5843176	5843235	LOC4325525	Os01g0207400	LOC_Os01g10960	peptide-N4-(N-acetyl-beta-glucosaminyl)asparagine amidase A	27.4456	1.09307	25.1087	3.22474e-07
943	0	7881841	7881905	LOC4327701	Os01g0243000	LOC_Os01g14080	GDSL esterase/lipase At4g10955	27.4456	1.09307	25.1087	3.22474e-07
944	0	8486916	8486975	LOC4327714	Os01g0255000	LOC_Os01g15120	epoxide hydrolase A	27.4456	1.09307	25.1087	3.22474e-07
945	0	13291671	13291735	LOC9268703	Os01g0338100, B1088D01.2	LOC_Os01g23630	transcription initiation factor TFIID subunit 13	27.4456	1.09307	25.1087	3.22474e-07
946	0	13923961	13924025	LOC4326473	Os01g0349400	LOC_Os01g24750	serine/threonine-protein phosphatase PP1	27.4456	1.09307	25.1087	3.22474e-07
947	0	16232221	16232285	LOC9270533	unannotated	LOC_Os01g28989	uncharacterized LOC9270533	27.4456	1.09307	25.1087	3.22474e-07
948	0	23911961	23912025	LOC4324218	Os01g0606900	LOC_Os01g42190	dnaJ homolog subfamily B member 7	27.4456	1.09307	25.1087	3.22474e-07
949	0	23942891	23942955	LOC4324222	Os01g0607400, HWC1	LOC_Os01g42260	transcriptional corepressor LEUNIG	27.4456	1.09307	25.1087	3.22474e-07
950	0	24061521	24061585	LOC4327728	Os01g0609300, ABCG36, OsABCG36, OsPDR9, P0410E03.7, PDR3, pdr9	LOC_Os01g42350	ABC transporter G family member 34-like	27.4456	1.09307	25.1087	3.22474e-07
951	0	24076881	24076940	LOC4327728	Os01g0609300, ABCG36, OsABCG36, OsPDR9, P0410E03.7, PDR3, pdr9	LOC_Os01g42350	ABC transporter G family member 34-like	27.4456	1.09307	25.1087	3.22474e-07
952	0	29069171	29069235	LOC4326931	Os01g0701900, P0421H07.5	LOC_Os01g50616	phosphatidylinositol/phosphatidylcholine transfer protein SFH6	27.4456	1.09307	25.1087	3.22474e-07
953	0	29571181	29571245	LOC4325933	Os01g0711500, B1142C05.7, CBL10, OsJ_003119	LOC_Os01g51420	calcineurin B-like protein 10	27.4456	1.09307	25.1087	3.22474e-07
954	0	33409966	33410030	LOC4325859	Os01g0787600	LOC_Os01g57770	salicylic acid-binding protein 2	27.4456	1.09307	25.1087	3.22474e-07
955	0	33414456	33414515	LOC4325859	Os01g0787600	LOC_Os01g57770	salicylic acid-binding protein 2	27.4456	1.09307	25.1087	3.22474e-07
956	0	42095416	42095485	LOC4325409	Os01g0955700	LOC_Os01g72570	protein CLT1, chloroplastic	27.4456	1.09307	25.1087	3.22474e-07
957	0	42186851	42186915	LOC4325381	Os01g0957100, OJ1294_F06.12	LOC_Os01g72700	probably inactive leucine-rich repeat receptor-like protein kinase At3g28040	27.4456	1.09307	25.1087	3.22474e-07
958	0	42850181	42850250	LOC4323844	Os01g0971200, P0518C01.9	LOC_Os01g73970	uncharacterized LOC4323844	27.4456	1.09307	25.1087	3.22474e-07
959	1	12433381	12433445	LOC9269067	Os02g0314300, CAX1c, OsCAX1c	LOC_Os02g21009	vacuolar cation/proton exchanger 1c-like	27.4456	1.09307	25.1087	2.96771e-07
960	1	15935646	15935710	LOC4329342	Os02g0470400, OJ1371_D04.19	LOC_Os02g27110	uncharacterized LOC4329342	27.4456	1.09307	25.1087	2.96771e-07
961	1	16208486	16208550	LOC4329353	Os02g0474700	LOC_Os02g27470	importin beta-like SAD2	27.4456	1.09307	25.1087	2.96771e-07
962	1	17045786	17045850	LOC4329382	Os02g0489500, Os02g0489525	LOC_Os02g28820	uncharacterized LOC4329382	27.4456	1.09307	25.1087	2.96771e-07
963	1	24047046	24047120	LOC4329955	Os02g0611200, OJ1004_A05.7, OJ1476_F05.33, adometDC2	LOC_Os02g39790	S-adenosylmethionine decarboxylase proenzyme-like	27.4456	1.09307	25.1087	2.96771e-07
964	1	27245176	27245240	LOC4330274	Os02g0670900	LOC_Os02g44980	amino acid transporter AVT3B	27.4456	1.09307	25.1087	2.96771e-07
965	1	29595056	29595160	LOC4330510	Os02g0714000	LOC_Os02g48340	RNA-binding protein 24	27.4456	1.09307	25.1087	2.96771e-07
966	1	33691136	33691200	LOC4330983	Os02g0792900, OJ1249_F12.26	LOC_Os02g54990	probable serine incorporator	27.4456	1.09307	25.1087	2.96771e-07
967	1	34433511	34433570	LOC9268417	Os02g0806600, OJ1111_C07.17-1, OJ1111_C07.17-2, epsin-like	LOC_Os02g56270	clathrin interactor EPSIN 2	27.4456	1.09307	25.1087	2.96771e-07
968	1	35081651	35081725	LOC4331150	Os02g0817700, OJ1136_C12.17	LOC_Os02g57260	3-ketoacyl-CoA thiolase 2, peroxisomal	27.4456	1.09307	25.1087	2.96771e-07
969	2	2014226	2014290	LOC4331543	Os03g0136500	LOC_Os03g04370	uncharacterized LOC4331543	27.4456	1.09307	25.1087	2.94645e-07
970	2	4808206	4808265	LOC4331914	Os03g0192400	LOC_Os03g09210	NADH dehydrogenase [ubiquinone] 1 alpha subcomplex subunit 13-B	27.4456	1.09307	25.1087	2.94645e-07
971	2	6013506	6013570	LOC4332057	Os03g0215000	LOC_Os03g11590	GDP-mannose transporter GONST3	27.4456	1.09307	25.1087	2.94645e-07
972	2	6653406	6653465	LOC4332126	Os03g0226600	LOC_Os03g12550	uncharacterized LOC4332126	27.4456	1.09307	25.1087	2.94645e-07
973	2	9560061	9560125	LOC4332438	Os03g0280000	LOC_Os03g17180	ABC transporter B family member 20	27.4456	1.09307	25.1087	2.94645e-07
974	2	14360841	14360900	LOC4332918	Os03g0367000	LOC_Os03g25140	peptidyl-prolyl cis-trans isomerase PASTICCINO1	27.4456	1.09307	25.1087	2.94645e-07
975	2	15383701	15383765	LOC4332996	Os03g0386500, OsJ_11g091, OsTPP9, TPP9	LOC_Os03g26910	probable trehalose-phosphate phosphatase 9	27.4456	1.09307	25.1087	2.94645e-07
976	2	15664766	15664825	LOC4333022	Os03g0391000, APG4A, ATG4A, OsJ_01g0666	LOC_Os03g27350	cysteine protease ATG4A-like	27.4456	1.09307	25.1087	2.94645e-07
977	2	23053451	23053515	LOC4333433	Os03g0610700	LOC_Os03g41419	serpin-ZXA-like	27.4456	1.09307	25.1087	2.94645e-07
978	2	25809951	25810015	LOC4333626	Os03g0659400	LOC_Os03g45730	E3 ubiquitin ligase PARAQUAT TOLERANCE 3	27.4456	1.09307	25.1087	2.94645e-07
979	2	28842226	28842295	LOC4333898	Os03g0713000	LOC_Os03g50510	threonine dehydratase biosynthetic, chloroplastic	27.4456	1.09307	25.1087	2.94645e-07
980	2	29257616	29257675	LOC4333935	Os03g0721200	LOC_Os03g51140	protein ILITYHIA	27.4456	1.09307	25.1087	2.94645e-07
981	2	29790946	29791045	LOC4333986	Os03g0729100	LOC_Os03g51930	uncharacterized LOC4333986	27.4456	1.09307	25.1087	2.94645e-07
982	2	30481731	30481800	LOC4334068	Os03g0742800	LOC_Os03g53140	protein transport protein sec23-1	27.4456	1.09307	25.1087	2.94645e-07
983	2	31181426	31181490	LOC112938458	unannotated	unannotated	small nucleolar RNA SNORD14	27.4456	1.09307	25.1087	2.94645e-07
984	2	32107121	32107180	LOC4334278	Os03g0774400	LOC_Os03g56320	uncharacterized LOC4334278	27.4456	1.09307	25.1087	2.94645e-07
985	2	33757436	33757500	LOC9269350	Os03g0807600	LOC_Os03g59290	cycloartenol-C-24-methyltransferase 1-like	27.4456	1.09307	25.1087	2.94645e-07
986	2	34430731	34430795	LOC4334594	Os03g0820500, ADF-3, ADF3, OJ1754_E06.21, OsADF3, OsJ_13138	LOC_Os03g60580	actin-depolymerizing factor 3-like	27.4456	1.09307	25.1087	2.94645e-07
987	2	36130196	36130255	LOC4334839	Os03g0856400	LOC_Os03g63940	sucrose nonfermenting 4-like protein	27.4456	1.09307	25.1087	2.94645e-07
988	3	5170361	5170425	LOC9266632	unannotated	LOC_Os04g09620	uncharacterized LOC9266632	27.4456	1.09307	25.1087	3.10284e-07
989	3	20078041	20078105	LOC4335745	Os04g0404800	LOC_Os04g33190	acetyl-coenzyme A synthetase, chloroplastic/glyoxysomal	27.4456	1.09307	25.1087	3.10284e-07
990	3	20078256	20078320	LOC4335745	Os04g0404800	LOC_Os04g33190	acetyl-coenzyme A synthetase, chloroplastic/glyoxysomal	27.4456	1.09307	25.1087	3.10284e-07
991	3	20082991	20083060	LOC4335745	Os04g0404800	LOC_Os04g33190	acetyl-coenzyme A synthetase, chloroplastic/glyoxysomal	27.4456	1.09307	25.1087	3.10284e-07
992	3	21801291	21801360	LOC4335919	Os04g0438500	LOC_Os04g35780	uncharacterized protein C57A10.07	27.4456	1.09307	25.1087	3.10284e-07
993	3	22272086	22272150	LOC4335970	Os04g0446700	LOC_Os04g36910	uncharacterized LOC4335970	27.4456	1.09307	25.1087	3.10284e-07
994	3	22326726	22326790	LOC4335976	unannotated	LOC_Os04g37480	deoxymugineic acid synthase 1-D-like	27.4456	1.09307	25.1087	3.10284e-07
995	3	25360726	25360785	LOC4336347	Os04g0507500	LOC_Os04g42840	CLIP-associated protein	27.4456	1.09307	25.1087	3.10284e-07
996	3	26364671	26364770	LOC4336460	Os04g0527400	LOC_Os04g44530	uncharacterized LOC4336460	27.4456	1.09307	25.1087	3.10284e-07
997	3	27840321	27840390	LOC4336627	Os04g0556300	LOC_Os04g46960	probable phospholipid hydroperoxide glutathione peroxidase	27.4456	1.09307	25.1087	3.10284e-07
998	3	33126466	33126530	LOC4337223	Os04g0650000, H0212B02.7	LOC_Os04g55650	oryzain alpha chain-like	27.4456	1.09307	25.1087	3.10284e-07
999	3	33167631	33167665	LOC4337230	Os04g0650800	LOC_Os04g55720	D-3-phosphoglycerate dehydrogenase 3, chloroplastic	27.4456	1.09307	25.1087	3.10284e-07
1000	4	3011201	3011300	LOC112939172	unannotated	unannotated	small nucleolar RNA snoR109	109.782	4.37229	25.1087	2.19355e-26
1001	4	4313151	4313210	LOC4337948	Os05g0172100	LOC_Os05g07960	uncharacterized LOC4337948	27.4456	1.09307	25.1087	2.77255e-07
1002	4	5795116	5795185	LOC4338033	Os05g0194600	LOC_Os05g10630	probable tRNA N6-adenosine threonylcarbamoyltransferase	27.4456	1.09307	25.1087	2.77255e-07
1003	4	8902791	8902850	LOC4338208	Os05g0247100, DIP3	LOC_Os05g15770	xylanase inhibitor protein 2-like	27.4456	1.09307	25.1087	2.77255e-07
1004	4	19029311	19029375	LOC4338684	Os05g0391600	LOC_Os05g32544	uncharacterized LOC4338684	27.4456	1.09307	25.1087	2.77255e-07
1005	4	19118306	19118370	LOC4338692	Os05g0393100	LOC_Os05g32660	leucine-rich repeat receptor-like serine/threonine-protein kinase At2g14510	27.4456	1.09307	25.1087	2.77255e-07
1006	4	20940756	20940825	LOC4338858	Os05g0427100	LOC_Os05g35260	uncharacterized LOC4338858	27.4456	1.09307	25.1087	2.77255e-07
1007	4	23009341	23009405	LOC4339064	Os05g0468700, AMT2-1, OJ1058_C01.9	LOC_Os05g39240	ammonium transporter 2 member 1-like	27.4456	1.09307	25.1087	2.77255e-07
1008	4	27705166	27705230	LOC4339574	Os05g0557100	LOC_Os05g48330	aspartic proteinase NANA, chloroplast	27.4456	1.09307	25.1087	2.77255e-07
1009	5	4731606	4731665	LOC4340383	Os06g0194000, P0648E08.7, tsh1	LOC_Os06g09390	ethylene-responsive transcription factor 1-like	27.4456	1.09307	25.1087	3.22442e-07
1010	5	7650261	7650320	LOC4340643	Os06g0247500, OJ1136_C11.21	LOC_Os06g13810	pyrophosphate--fructose 6-phosphate 1-phosphotransferase subunit beta	27.4456	1.09307	25.1087	3.22442e-07
1011	5	23620716	23620775	LOC4341446	Os06g0598900	LOC_Os06g39760	serine-threonine kinase receptor-associated protein	27.4456	1.09307	25.1087	3.22442e-07
1012	5	30123071	30123135	LOC4342043	Os06g0712300, OJ1663_H12.22	LOC_Os06g49790	lysophospholipid acyltransferase LPEAT2	27.4456	1.09307	25.1087	3.22442e-07
1013	6	15673786	15673845	LOC112939571	unannotated	unannotated	uncharacterized LOC112939571	27.4456	1.09307	25.1087	2.86229e-07
1014	6	19282236	19282300	LOC4343336	Os07g0507700, OJ1163_G04.101	LOC_Os07g32420	transcription factor GTE11	27.4456	1.09307	25.1087	2.86229e-07
1015	6	24440056	24440120	LOC107278250	Os07g0598800, OJ1579_C03.27, OJ1634_B10.103	LOC_Os07g40780	uncharacterized LOC107278250	27.4456	1.09307	25.1087	2.86229e-07
1016	6	26382711	26382770	LOC4344024	Os07g0635500, OJ1332_C12.113	LOC_Os07g44140	cytochrome P450 709B2	27.4456	1.09307	25.1087	2.86229e-07
1017	6	27658336	27658405	LOC4344154	Os07g0657200, Sec31p	LOC_Os07g46370	protein transport protein SEC31 homolog B	27.4456	1.09307	25.1087	2.86229e-07
1018	6	27962691	27962760	LOC4344192	Os07g0662900, D-enzyme, DPE2	LOC_Os07g46790	4-alpha-glucanotransferase DPE2-like	27.4456	1.09307	25.1087	2.86229e-07
1019	7	2031621	2031680	LOC4344612	Os08g0135900, OJ1613_G04.6	LOC_Os08g04180	tryptophan synthase beta chain 1	27.4456	1.09307	25.1087	3.69632e-07
1020	7	4344251	4344320	LOC4344785	Os08g0174700, OsSERK1	LOC_Os08g07760	LRR receptor kinase BAK1-like	27.4456	1.09307	25.1087	3.69632e-07
1021	7	4691476	4691540	LOC4344819	Os08g0180100	LOC_Os08g08205	histone-lysine N-methyltransferase ATXR3	27.4456	1.09307	25.1087	3.69632e-07
1022	7	8761816	8761885	LOC4345047	Os08g0243500	LOC_Os08g14570	NADPH--cytochrome P450 reductase	27.4456	1.09307	25.1087	3.69632e-07
1023	7	15107596	15107660	LOC4345308	Os08g0337001	LOC_Os08g24930	uncharacterized LOC4345308	27.4456	1.09307	25.1087	3.69632e-07
1024	7	19047146	19047205	LOC107277262	Os08g0399300, OJ1051_A08.13	LOC_Os08g30850	uncharacterized LOC107277262	27.4456	1.09307	25.1087	3.69632e-07
1025	7	23721271	23721335	LOC4345847	Os08g0480100, OJ1113_A10.31-1, OJ1113_A10.31-2	LOC_Os08g37444	signal recognition particle receptor subunit alpha	27.4456	1.09307	25.1087	3.69632e-07
1026	7	23969936	23970005	LOC4345876	Os08g0485000	LOC_Os08g37840	protein EXORDIUM-like 2	27.4456	1.09307	25.1087	3.69632e-07
1027	7	27900446	27900505	LOC4346299	Os08g0557600, OJ1150_A11.25	LOC_Os08g44340	monodehydroascorbate reductase 4, cytosolic-like	27.4456	1.09307	25.1087	3.69632e-07
1028	7	28267436	28267505	LOC4346344	Os08g0564300, mdr14	LOC_Os08g45030	ABC transporter B family member 1	27.4456	1.09307	25.1087	3.69632e-07
1029	8	1163116	1163180	LOC4346402	Os09g0114500, BC2, GDD1, KIF4-like, OJ1134_E08.39-1, OJ1134_E08.39-2, OJ1134_E08.39-3, OsJ_28385	LOC_Os09g02650	kinesin-like protein KIN-4A	27.4456	1.09307	25.1087	2.49943e-07
1030	8	2385736	2385805	LOC4346452	Os09g0131200	LOC_Os09g04490	receptor-like protein 44	27.4456	1.09307	25.1087	2.49943e-07
1031	8	3115876	3115940	LOC4346476	Os09g0241100	LOC_Os09g06560	WD repeat and HMG-box DNA-binding protein 1	27.4456	1.09307	25.1087	2.49943e-07
1032	8	9970886	9970955	LOC112936384	unannotated	unannotated	uncharacterized LOC112936384	27.4456	1.09307	25.1087	2.49943e-07
1033	8	13573296	13573405	LOC9268766	unannotated	LOC_Os09g22460	uncharacterized LOC9268766	27.4456	1.09307	25.1087	2.49943e-07
1034	8	14547126	14547190	LOC4347029	Os09g0409950, OJ1585_D02.24, bip120	LOC_Os09g24440	transcription initiation factor TFIID subunit 2	27.4456	1.09307	25.1087	2.49943e-07
1035	8	17082096	17082155	LOC4347248	Os09g0454600, P0025H07.7	LOC_Os09g28160	mitochondrial phosphate carrier protein 3, mitochondrial	27.4456	1.09307	25.1087	2.49943e-07
1036	8	19378856	19378915	LOC4347482	Os09g0500600, TOP3B	LOC_Os09g32450	DNA topoisomerase 3-beta-like	27.4456	1.09307	25.1087	2.49943e-07
1037	8	19506076	19506150	LOC4347500	Os09g0504700	LOC_Os09g32690	E3 ubiquitin-protein ligase RNF4	27.4456	1.09307	25.1087	2.49943e-07
1038	9	15755311	15755380	LOC4348718	Os10g0439200, EXP28, EXPA28, OsEXP28, OsEXPA28, OsaEXPa1.7	LOC_Os10g30340	expansin-A28-like	27.4456	1.09307	25.1087	3.17198e-07
1039	9	18710791	18710855	LOC4348984	Os10g0492900	LOC_Os10g35070	alpha-galactosidase	27.4456	1.09307	25.1087	3.17198e-07
1040	10	22927806	22927900	LOC9266321	Os11g0599200	LOC_Os11g38650	UDP-glycosyltransferase 72B3	27.4456	1.09307	25.1087	1.481e-07
1041	11	680476	680540	LOC4351307	Os12g0113500, CIPK14, OsCIPK14, OsJ_03g1406, PK3	LOC_Os12g02200	CBL-interacting protein kinase 14-like	27.4456	1.09307	25.1087	2.94545e-07
1042	11	4503336	4503405	LOC4351693	Os12g0189300	LOC_Os12g08760	carboxyvinyl-carboxyphosphonate phosphorylmutase, chloroplastic	27.4456	1.09307	25.1087	2.94545e-07
1043	11	7511036	7511100	LOC112937354	unannotated	unannotated	uncharacterized LOC112937354	27.4456	1.09307	25.1087	2.94545e-07
1044	11	8015666	8015730	LOC9272096	unannotated	LOC_Os12g14126	uncharacterized LOC9272096	27.4456	1.09307	25.1087	2.94545e-07
1045	11	10822261	10822330	LOC107279765	unannotated	unannotated	uncharacterized LOC107279765	27.4456	1.09307	25.1087	2.94545e-07
1046	11	11263071	11263135	LOC4352014	Os12g0291100, RBCS-A	LOC_Os12g19381	ribulose bisphosphate carboxylase small chain A, chloroplastic-like	27.4456	1.09307	25.1087	2.94545e-07
1047	11	12964576	12964640	LOC112937396	unannotated	unannotated	uncharacterized LOC112937396	27.4456	1.09307	25.1087	2.94545e-07
1048	11	16196921	16196990	LOC4352182	Os12g0460800	LOC_Os12g27520	serine/threonine-protein kinase AFC2	27.4456	1.09307	25.1087	2.94545e-07
1049	11	19916376	19916445	LOC4352338	Os12g0514400	LOC_Os12g32980	OBERON-like protein	27.4456	1.09307	25.1087	2.94545e-07
1050	11	22431571	22431630	LOC4352472	Os12g0552500	LOC_Os12g36640	universal stress protein PHOS34	27.4456	1.09307	25.1087	2.94545e-07
1051	11	26305656	26305720	LOC4352807	unannotated	LOC_Os12g42300	K(+) efflux antiporter 3, chloroplastic	27.4456	1.09307	25.1087	2.94545e-07
1052	0	3014026	3014085	LOC4324083	Os01g0156300	LOC_Os01g06340	uncharacterized LOC4324083	26.5307	1.09307	24.2717	5.51234e-07
1053	0	3849711	3849770	LOC4327131	Os01g0175000	LOC_Os01g07960	acyl-protein thioesterase 1 homolog 1	26.5307	1.09307	24.2717	5.51234e-07
1054	0	4426781	4426845	LOC9269019	Os01g0183633	LOC_Os01g08814	60S ribosomal protein L18a-like protein	53.0615	2.18614	24.2717	6.22378e-13
1055	0	4538601	4538665	LOC4325655	Os01g0185400	LOC_Os01g09020	pleiotropic regulator 1	26.5307	1.09307	24.2717	5.51234e-07
1056	0	7575791	7575855	LOC4327787	Os01g0236700, AtNLP3, NLP3, OsJ_01g032	LOC_Os01g13540	protein NLP3-like	26.5307	1.09307	24.2717	5.51234e-07
1057	0	8133091	8133155	LOC9268673	Os01g0247700	LOC_Os01g14520	S-type anion channel SLAH1	26.5307	1.09307	24.2717	5.51234e-07
1058	0	20601471	20601535	LOC4326196	Os01g0550300	LOC_Os01g36950	B2 protein	26.5307	1.09307	24.2717	5.51234e-07
1059	0	27312051	27312115	LOC4326322	Os01g0667700	LOC_Os01g47740	probable E3 ubiquitin-protein ligase ZFP1	26.5307	1.09307	24.2717	5.51234e-07
1060	0	28789371	28789440	LOC4323896	Os01g0695800, mdr7	LOC_Os01g50100	ABC transporter B family member 11	26.5307	1.09307	24.2717	5.51234e-07
1061	0	32438381	32438445	LOC4325594	Os01g0769000, P0665A11.3	LOC_Os01g56300	protein PAT1 homolog 1	26.5307	1.09307	24.2717	5.51234e-07
1062	0	34685216	34685295	LOC4327483	Os01g0815800, bip123	LOC_Os01g59990	60S ribosomal protein L24	26.5307	1.09307	24.2717	5.51234e-07
1063	0	36158776	36158840	LOC4327499	Os01g0842200, P0406G08.8	LOC_Os01g62460	scarecrow-like protein 9	26.5307	1.09307	24.2717	5.51234e-07
1064	0	41096316	41096380	LOC4326523	Os01g0936100	LOC_Os01g71000	receptor-like cytoplasmic kinase 185	26.5307	1.09307	24.2717	5.51234e-07
1065	0	41498256	41498325	LOC4326061	Os01g0944200	LOC_Os01g71624	uncharacterized LOC4326061	26.5307	1.09307	24.2717	5.51234e-07
1066	0	42297301	42297360	LOC9267950	Os01g0959600	LOC_Os01g72930	pentatricopeptide repeat-containing protein At3g13880	26.5307	1.09307	24.2717	5.51234e-07
1067	0	43097436	43097500	LOC4324302	Os01g0975300, myb	LOC_Os01g74410	transcription factor MYB59	26.5307	1.09307	24.2717	5.51234e-07
1068	1	3508151	3508215	LOC4328408	Os02g0165100, OJ1661_C12.29	LOC_Os02g06930	cold-responsive protein kinase 1	26.5307	1.09307	24.2717	4.74459e-07
1069	1	4941871	4941930	LOC4328559	Os02g0189100, OJ1145_F01.25	LOC_Os02g09600	mediator of RNA polymerase II transcription subunit 11	26.5307	1.09307	24.2717	4.74459e-07
1070	1	6605571	6605635	LOC4328737	Os02g0218200, OsJ_05g906, P0027A02.7	LOC_Os02g12650	aminopeptidase M1-A-like	26.5307	1.09307	24.2717	4.74459e-07
1071	1	9777706	9777775	LOC4328982	Os02g0271000	LOC_Os02g17090	subtilisin-like protease SBT3.9	26.5307	1.09307	24.2717	4.74459e-07
1072	1	11160546	11160605	LOC4329066	Os02g0293400, OJ1057_D08.24	LOC_Os02g19140	E3 ubiquitin-protein ligase SINAT5	26.5307	1.09307	24.2717	4.74459e-07
1073	1	12399141	12399200	LOC4329137	Os02g0313700	LOC_Os02g20970	C2 domain-containing protein At1g53590	26.5307	1.09307	24.2717	4.74459e-07
1074	1	13369686	13369775	LOC4329203	Os02g0329800, OJ1521_G01.21	LOC_Os02g22380	uncharacterized LOC4329203	26.5307	1.09307	24.2717	4.74459e-07
1075	1	16215401	16215470	LOC4329353	Os02g0474700	LOC_Os02g27470	importin beta-like SAD2	26.5307	1.09307	24.2717	4.74459e-07
1076	1	17120286	17120350	LOC4329386	Os02g0490500	LOC_Os02g28900	7-deoxyloganetin glucosyltransferase	26.5307	1.09307	24.2717	4.74459e-07
1077	1	17515371	17515430	LOC4329411	Os02g0497700, OJ1288_D09.22	LOC_Os02g29480	ras GTPase-activating protein-binding protein 1	26.5307	1.09307	24.2717	4.74459e-07
1078	1	20910601	20910665	LOC4329647	Os02g0553802	LOC_Os02g34850	uncharacterized LOC4329647	26.5307	1.09307	24.2717	4.74459e-07
1079	1	21447521	21447590	LOC112938119	unannotated	unannotated	transfer RNA alanine (anticodon CGC)	26.5307	1.09307	24.2717	4.74459e-07
1080	1	27245646	27245705	LOC4330274	Os02g0670900	LOC_Os02g44980	amino acid transporter AVT3B	26.5307	1.09307	24.2717	4.74459e-07
1081	1	28267531	28267595	LOC4330368	Os02g0689200, OJ1743_B12.21-1, OJ1743_B12.21-2	LOC_Os02g46380	probable purine permease 11	26.5307	1.09307	24.2717	4.74459e-07
1082	1	28518261	28518325	LOC9269142	Os02g0694201	LOC_Os02g46700	histone acetyltransferase MCC1	26.5307	1.09307	24.2717	4.74459e-07
1083	1	28816346	28816410	LOC4330433	Os02g0700500, OJ1111_E07.11, OsJ_08g051, OsPUT1, PUT1	LOC_Os02g47210	polyamine transporter PUT1-like	26.5307	1.09307	24.2717	4.74459e-07
1084	1	29357541	29357605	LOC4330484	Os02g0709400, 49D11.1, ADL1, DEK1, ODM63, OJ1311_H06.4, OsDEK1, SHL3	LOC_Os02g47970	calpain-type cysteine protease ADL1-like	26.5307	1.09307	24.2717	4.74459e-07
1085	1	30748106	30748170	LOC4330657	Os02g0736400	LOC_Os02g50350	dihydropyrimidine dehydrogenase (NADP(+)), chloroplastic	26.5307	1.09307	24.2717	4.74459e-07
1086	1	30974646	30974705	LOC4330679	Os02g0740600	LOC_Os02g50710	uncharacterized LOC4330679	26.5307	1.09307	24.2717	4.74459e-07
1087	1	31650336	31650405	LOC4330752	Os02g0752800, OJ1288_G09.10	LOC_Os02g51670	ethylene-responsive transcription factor RAP2-4	26.5307	1.09307	24.2717	4.74459e-07
1088	1	32965666	32965725	LOC9272552	Os02g0778700, OJ1293_A01.7	LOC_Os02g53830	uncharacterized LOC9272552	26.5307	1.09307	24.2717	4.74459e-07
1089	1	33253391	33253455	LOC4330940	Os02g0783625, OJ1311_D08.27, OJ1311_D08.29, OJ1715_H01.7, OJ1715_H01.9, OsLKR/SDH	LOC_Os02g54254	alpha-aminoadipic semialdehyde synthase	26.5307	1.09307	24.2717	4.74459e-07
1090	1	35031831	35031895	LOC4331144	Os02g0816900, MyoXIB, OJ1136_C12.6	LOC_Os02g57190	myosin-6	26.5307	1.09307	24.2717	4.74459e-07
1091	1	35562716	35562785	LOC9267532	Os02g0827500	LOC_Os02g58110	uncharacterized LOC9267532	26.5307	1.09307	24.2717	4.74459e-07
1092	1	35662206	35662270	LOC4331239	OJ1124_D06.11-2	LOC_Os02g58260	uncharacterized LOC4331239	26.5307	1.09307	24.2717	4.74459e-07
1093	2	605361	605420	LOC4331353	Os03g0110400	LOC_Os03g01970	THO complex subunit 1	26.5307	1.09307	24.2717	4.91748e-07
1094	2	1882406	1882470	LOC4331524	Os03g0133500	LOC_Os03g04120	probable acyl-activating enzyme 1, peroxisomal	26.5307	1.09307	24.2717	4.91748e-07
1095	2	2564541	2564610	LOC4331608	Os03g0146100, AQP, OsJ_009057, TIP1-1, YK333, aquaporin, rTIP1	LOC_Os03g05290	probable aquaporin TIP1-1	26.5307	1.09307	24.2717	4.91748e-07
1096	2	4925616	4925680	LOC4331929	Os03g0194900	LOC_Os03g09900	cytochrome b561 and DOMON domain-containing protein At3g25290	26.5307	1.09307	24.2717	4.91748e-07
1097	2	6009841	6009900	LOC4332056	Os03g0214900	LOC_Os03g11580	uncharacterized LOC4332056	26.5307	1.09307	24.2717	4.91748e-07
1098	2	6896806	6896880	LOC4332145	Os03g0230300	LOC_Os03g12820	probable inactive poly [ADP-ribose] polymerase SRO2	26.5307	1.09307	24.2717	4.91748e-07
1099	2	8501466	8501525	LOC4332320	Os03g0261500	LOC_Os03g15480	J domain-containing protein spf31	26.5307	1.09307	24.2717	4.91748e-07
1100	2	9286421	9286485	LOC4332406	Os03g0275100, OsJ_009919, OsPP2C31	LOC_Os03g16760	probable protein phosphatase 2C 31	26.5307	1.09307	24.2717	4.91748e-07
1101	2	10419141	10419205	LOC4332548	Os03g0297600	LOC_Os03g18600	abscisic acid receptor PYL4	26.5307	1.09307	24.2717	4.91748e-07
1102	2	10655511	10655575	LOC4332581	Os03g0302200	LOC_Os03g19020	uncharacterized LOC4332581	26.5307	1.09307	24.2717	4.91748e-07
1103	2	10919166	10919295	LOC4332606	Os03g0307100, GEP, OsJ_10g563	LOC_Os03g19410	probable glutamyl endopeptidase, chloroplastic	26.5307	1.09307	24.2717	4.91748e-07
1104	2	11174296	11174355	LOC4332638	Os03g0312600	LOC_Os03g19870	GPN-loop GTPase QQT2	26.5307	1.09307	24.2717	4.91748e-07
1105	2	11284031	11284100	LOC4332650	Os03g0314800, NIN1, OsNIN1	LOC_Os03g20020	neutral/alkaline invertase 1, mitochondrial-like	26.5307	1.09307	24.2717	4.91748e-07
1106	2	15530901	15530965	LOC4333009	Os03g0388900	LOC_Os03g27120	metacaspase-1	26.5307	1.09307	24.2717	4.91748e-07
1107	2	27418366	27418430	LOC9269916	Os03g0687000	LOC_Os03g48180	protein NRT1/ PTR FAMILY 2.11	26.5307	1.09307	24.2717	4.91748e-07
1108	2	29066801	29066865	LOC4333917	Os03g0717900	LOC_Os03g50870	UV-B-induced protein At3g17800, chloroplastic	26.5307	1.09307	24.2717	4.91748e-07
1109	2	29201141	29201215	LOC4333932	Os03g0720300	LOC_Os03g51080	glutamate decarboxylase 1	26.5307	1.09307	24.2717	4.91748e-07
1110	2	35990926	35990990	LOC4334826	Os03g0854500, HSF13, HSF3, HSFA1, OsHsf-13, rHsf3	LOC_Os03g63750	heat stress transcription factor A-1-like	26.5307	1.09307	24.2717	4.91748e-07
1111	3	1861966	1862030	LOC4334998	Os04g0129500	LOC_Os04g04020	protein transport protein Sec24-like At3g07100	26.5307	1.09307	24.2717	5.18073e-07
1112	3	9915811	9915875	LOC9266269	Os04g0252200	LOC_Os04g18010	probable cleavage and polyadenylation specificity factor subunit 1	26.5307	1.09307	24.2717	5.18073e-07
1113	3	18171756	18171820	LOC4335599	Os04g0372700	LOC_Os04g30420	chloroplast envelope quinone oxidoreductase homolog	26.5307	1.09307	24.2717	5.18073e-07
1114	3	21994986	21995105	LOC4335933	Os04g0441900	LOC_Os04g36050	CLPTM1-like membrane protein cnrB	26.5307	1.09307	24.2717	5.18073e-07
1115	3	32295286	32295350	LOC4337127	Os04g0634800	LOC_Os04g54210	uncharacterized LOC4337127	26.5307	1.09307	24.2717	5.18073e-07
1116	3	33378226	33378290	LOC112938786	unannotated	LOC_Os04g56040	glycine-rich cell wall structural protein-like	26.5307	1.09307	24.2717	5.18073e-07
1117	3	34094881	34094950	LOC4337332	Os04g0667900	LOC_Os04g57230	uncharacterized LOC4337332	26.5307	1.09307	24.2717	5.18073e-07
1118	3	34155651	34155715	LOC4337347	Os04g0669800, MTK1, OsJ_16565, OsMTK1	LOC_Os04g57400	methylthioribose kinase 1-like	26.5307	1.09307	24.2717	5.18073e-07
1119	4	6195946	6196010	LOC4338054	Os05g0199500	LOC_Os05g11060	probable beta-1,3-galactosyltransferase 12	26.5307	1.09307	24.2717	4.60849e-07
1120	4	15055861	15055925	LOC4338419	Os05g0324100	LOC_Os05g25870	tRNA (guanine(26)-N(2))-dimethyltransferase	26.5307	1.09307	24.2717	4.60849e-07
1121	4	20546681	20546745	LOC4338816	Os05g0419100, OsJ_18575, P0426G01.9	LOC_Os05g34640	PHD finger protein ALFIN-LIKE 5-like	26.5307	1.09307	24.2717	4.60849e-07
1122	4	23102816	23102905	LOC4339072	Os05g0470700	LOC_Os05g39380	uncharacterized LOC4339072	26.5307	1.09307	24.2717	4.60849e-07
1123	4	24381456	24381520	LOC4339204	Os05g0496200	LOC_Os05g41640	phosphoglycerate kinase, chloroplastic	26.5307	1.09307	24.2717	4.60849e-07
1124	4	25303101	25303165	LOC4339283	Os05g0510800, CSLC7, OJ1005_B11.7, OsCslC7	LOC_Os05g43530	probable xyloglucan glycosyltransferase 7	26.5307	1.09307	24.2717	4.60849e-07
1125	4	29561541	29561605	LOC4339802	Os05g0593300	LOC_Os05g51550	chromatin modification-related protein EAF1 B	26.5307	1.09307	24.2717	4.60849e-07
1126	5	149646	149710	LOC4339833	Os06g0101600, OsJ_01g9001, PETE	LOC_Os06g01210	plastocyanin, chloroplastic-like	26.5307	1.09307	24.2717	5.24516e-07
1127	5	1879486	1879550	LOC4340034	Os06g0134900, P0548D03.3	LOC_Os06g04390	uncharacterized LOC4340034	26.5307	1.09307	24.2717	5.24516e-07
1128	5	2516901	2516970	LOC4340128	Os06g0148200, LIP1	LOC_Os06g05550	GDSL esterase/lipase APG	26.5307	1.09307	24.2717	5.24516e-07
1129	5	3203936	3204000	LOC4340223	Os06g0163400, OsPDIL1-5, OsPDIL3-1, PDIL1-5, PDIL3-1	LOC_Os06g06790	protein disulfide isomerase-like 1-5	26.5307	1.09307	24.2717	5.24516e-07
1130	5	4265086	4265150	LOC4340332	Os06g0184800	LOC_Os06g08564	hydrophobic protein OSR8-like	26.5307	1.09307	24.2717	5.24516e-07
1131	5	18015736	18015805	LOC4341133	Os06g0506600	LOC_Os06g30970	ubiquitin-conjugating enzyme E2-17 kDa	26.5307	1.09307	24.2717	5.24516e-07
1132	5	21124006	21124070	LOC4341281	Os06g0554800, ABCG42, OsABCG42, OsPDR12, pdr12	LOC_Os06g36090	ABC transporter G family member 42-like	26.5307	1.09307	24.2717	5.24516e-07
1133	5	24348846	24348905	LOC4341509	Os06g0610800	LOC_Os06g40818	aspartyl protease family protein At5g10770	26.5307	1.09307	24.2717	5.24516e-07
1134	5	25236356	25236415	LOC4341572	Os06g0625800	LOC_Os06g42030	pentatricopeptide repeat-containing protein At4g16470	26.5307	1.09307	24.2717	5.24516e-07
1135	5	25690501	25690570	LOC4341591	Os06g0633800	LOC_Os06g42720	amino acid transporter AVT6A	26.5307	1.09307	24.2717	5.24516e-07
1136	5	26025831	26025895	LOC4341623	Os06g0639800	LOC_Os06g43304	premnaspirodiene oxygenase	26.5307	1.09307	24.2717	5.24516e-07
1137	5	26216201	26216270	LOC4341638	Os06g0643300, CHMP1, OsJ_22129	LOC_Os06g43590	ESCRT-related protein CHMP1-like	26.5307	1.09307	24.2717	5.24516e-07
1138	5	26634366	26634425	LOC4341685	Os06g0650600	LOC_Os06g44140	transmembrane 9 superfamily member 9	26.5307	1.09307	24.2717	5.24516e-07
1139	5	30797786	30797850	LOC4342103	Os06g0724700, P0548E04.6	LOC_Os06g50910	serine/threonine-protein kinase ATR-like	26.5307	1.09307	24.2717	5.24516e-07
1140	6	678106	678165	LOC4342236	Os07g0112000, OJ1118_G09.107, OJ1123_C12.129	LOC_Os07g02130	flavin-containing monooxygenase FMO GS-OX-like 8	26.5307	1.09307	24.2717	4.98794e-07
1141	6	3605701	3605760	LOC4342490	Os07g0167100, OJ1641_C04.125	LOC_Os07g07260	glutamine-dependent NAD(+) synthetase	26.5307	1.09307	24.2717	4.98794e-07
1142	6	3779656	3779725	LOC4342515	Os07g0171300	LOC_Os07g07560	casein kinase 1-like protein HD16	26.5307	1.09307	24.2717	4.98794e-07
1143	6	12684031	12684090	LOC4342993	Os07g0408100, OJ1723_B06.131	LOC_Os07g22534	protein ROOT INITIATION DEFECTIVE 3	26.5307	1.09307	24.2717	4.98794e-07
1144	6	13780856	13780920	LOC4343051	Os07g0425000	LOC_Os07g24230	probable folate-biopterin transporter 9, chloroplastic	26.5307	1.09307	24.2717	4.98794e-07
1145	6	20114776	20114835	LOC4343402	Os07g0520800, LTD, OJ1657_A07.104, OJ1793_E11.12, OJ1793_E11.124, OsJ_24479	LOC_Os07g33660	protein LHCP TRANSLOCATION DEFECT	26.5307	1.09307	24.2717	4.98794e-07
1146	6	24274071	24274135	LOC4343793	Os07g0596300, BUI1, FH5, OsFH5	LOC_Os07g40510	formin-like protein 5	26.5307	1.09307	24.2717	4.98794e-07
1147	7	1048506	1048570	LOC4344534	Os08g0118900, OJ1005_B05.19, OsJ_25843	LOC_Os08g02540	probable adenylate kinase 7, mitochondrial	26.5307	1.09307	24.2717	5.71574e-07
1148	7	1565286	1565330	LOC4344567	Os08g0127100, OJ1163_G08.25	LOC_Os08g03350	lysine histidine transporter 1	26.5307	1.09307	24.2717	5.71574e-07
1149	7	5694336	5694400	LOC9266434	unannotated	LOC_Os08g09860	uncharacterized LOC9266434	26.5307	1.09307	24.2717	5.71574e-07
1150	7	6022866	6022935	LOC4344914	Os08g0203400, OJ1014_H11.14	LOC_Os08g10310	probable LRR receptor-like serine/threonine-protein kinase At1g56140	26.5307	1.09307	24.2717	5.71574e-07
1151	7	17628936	17628995	LOC4345420	Os08g0375800, OJ1705_C03.103	LOC_Os08g28830	putative pentatricopeptide repeat-containing protein At3g25970	26.5307	1.09307	24.2717	5.71574e-07
1152	7	22830661	22830725	LOC9271357	Os08g0465000, OsHox27, hox27	LOC_Os08g36220	homeobox-leucine zipper protein HOX27	26.5307	1.09307	24.2717	5.71574e-07
1153	7	23419961	23420025	LOC4345825	Os08g0475400, OJ1111_E05.2	LOC_Os08g37060	probable carboxylesterase 12	26.5307	1.09307	24.2717	5.71574e-07
1154	7	23572916	23572980	LOC4345836	Os08g0477900, OJ1666_A04.16	LOC_Os08g37290	transcription factor AIG1	26.5307	1.09307	24.2717	5.71574e-07
1155	7	25223931	25223995	LOC4345993	Os08g0508800, CM-LOX1, LOX2.1, LOX8, lox2osPil	LOC_Os08g39840	lipoxygenase 7, chloroplastic-like	26.5307	1.09307	24.2717	5.71574e-07
1156	7	25979906	25979975	LOC4346080	Os08g0522600, OJ1081_B12.119, OJ1186_G01.5	LOC_Os08g41110	chaperone protein dnaJ 10	26.5307	1.09307	24.2717	5.71574e-07
1157	7	26561511	26561575	LOC4346143	Os08g0532900	LOC_Os08g42050	transmembrane emp24 domain-containing protein p24beta2	26.5307	1.09307	24.2717	5.71574e-07
1158	7	28083846	28083910	LOC4346326	Os08g0560900	LOC_Os08g44680	photosystem I reaction center subunit II, chloroplastic	26.5307	1.09307	24.2717	5.71574e-07
1159	8	1054731	1054790	LOC4346401	Os09g0113000, OJ1134_E08.12	LOC_Os09g02530	F-box protein At1g47056	26.5307	1.09307	24.2717	4.33814e-07
1160	8	12734136	12734200	LOC4346920	Os09g0378300	LOC_Os09g21110	leucine--tRNA ligase, cytoplasmic	26.5307	1.09307	24.2717	4.33814e-07
1161	8	14698781	14698845	LOC4347050	Os09g0413600	LOC_Os09g24700	uncharacterized LOC4347050	26.5307	1.09307	24.2717	4.33814e-07
1162	8	17092206	17092270	LOC4347249	Os09g0454900	LOC_Os09g28180	G-type lectin S-receptor-like serine/threonine-protein kinase At5g35370	26.5307	1.09307	24.2717	4.33814e-07
1163	8	17499666	17499725	LOC4347299	Os09g0462700	LOC_Os09g28810	polyadenylate-binding protein RBP47	26.5307	1.09307	24.2717	4.33814e-07
1164	8	17737436	17737495	LOC4347317	Os09g0466900, OJ1005_D12.36-1, OJ1005_D12.36-2	LOC_Os09g29170	serine/threonine-protein kinase PEPKR2	26.5307	1.09307	24.2717	4.33814e-07
1165	8	19883191	19883255	LOC4347545	Os09g0511600, BGLU31, Os9bglu31, OsJ_29984	LOC_Os09g33680	beta-glucosidase 31-like	26.5307	1.09307	24.2717	4.33814e-07
1166	10	671751	671775	LOC9268373	Os11g0114800	LOC_Os11g02310	pentatricopeptide repeat-containing protein At4g18840	26.5307	1.09307	24.2717	2.62419e-07
1167	10	2688516	2688580	LOC4349824	Os11g0156700	LOC_Os11g05810	growth/differentiation factor 7	26.5307	1.09307	24.2717	2.62419e-07
1168	10	3153836	3153900	LOC107278221	unannotated	LOC_Os11g06540	probable inactive receptor kinase At5g16590	26.5307	1.09307	24.2717	2.62419e-07
1169	10	4899486	4899550	LOC4349997	Os11g0197600	LOC_Os11g09160	B3 domain-containing protein Os11g0197600-like	26.5307	1.09307	24.2717	2.62419e-07
1170	10	8562386	8562450	LOC107275977	unannotated	LOC_Os11g15180	anthranilate O-methyltransferase 1-like	26.5307	1.09307	24.2717	2.62419e-07
1171	10	10827636	10827700	LOC112936927	unannotated	LOC_Os11g18990	uncharacterized LOC112936927	26.5307	1.09307	24.2717	2.62419e-07
1172	10	24222066	24222135	LOC4350947	Os11g0621300	LOC_Os11g40590	glycine-rich domain-containing protein 1	26.5307	1.09307	24.2717	2.62419e-07
1173	11	8962611	8962635	LOC4351915	Os12g0258700, LAC24, OsJ_01g6843, OsJ_17624	LOC_Os12g15680	laccase-24-like	26.5307	1.09307	24.2717	5.03134e-07
1174	11	19436911	19436980	LOC4352296	Os12g0506700	LOC_Os12g32200	uncharacterized LOC4352296	26.5307	1.09307	24.2717	5.03134e-07
1175	11	21208691	21208755	LOC4352405	Os12g0533400	LOC_Os12g34840	rho GTPase-activating protein 2	26.5307	1.09307	24.2717	5.03134e-07
1176	11	22648766	22648835	LOC4352498	Os12g0556500	LOC_Os12g36940	calmodulin-binding protein 60 C	26.5307	1.09307	24.2717	5.03134e-07
1177	11	26268666	26268730	LOC9270250	Os12g0617400, NCED5	LOC_Os12g42280	9-cis-epoxycarotenoid dioxygenase NCED5, chloroplastic-like	26.5307	1.09307	24.2717	5.03134e-07
1178	10	12170691	12170765	LOC112937038	unannotated	unannotated	5S ribosomal RNA	317.454	13.1169	24.202	1.21336e-75
1179	10	12103446	12103520	LOC112937099	unannotated	unannotated	5S ribosomal RNA	313.795	13.1169	23.923	1.15267e-74
1180	0	1931321	1931415	LOC4325693	Os01g0135700, CML16, OsJ_000267	LOC_Os01g04330	probable calcium-binding protein CML16	52.1466	2.18614	23.8533	1.10384e-12
1181	5	6200541	6200605	LOC4340515	Os06g0220300, P0516A04.2	LOC_Os06g11700	protein EXORDIUM	52.1466	2.18614	23.8533	1.5903e-12
1182	10	12150341	12150415	LOC112937270	unannotated	unannotated	5S ribosomal RNA	311.05	13.1169	23.7138	5.55484e-74
1183	10	12088176	12088250	LOC112937197	unannotated	unannotated	5S ribosomal RNA	310.135	13.1169	23.644	9.09349e-74
1184	10	12079371	12079445	LOC112937097	unannotated	unannotated	5S ribosomal RNA	309.22	13.1169	23.5743	1.43359e-73
1185	10	12101481	12101560	LOC112937257	unannotated	unannotated	5S ribosomal RNA	309.22	13.1169	23.5743	1.43359e-73
1186	0	36536	36610	LOC4326459	Os01g0100900, P0402A09.4, P0672D08.8, S1PL, SP-lyase, SPL	LOC_Os01g01080	sphingosine-1-phosphate lyase-like	25.6159	1.09307	23.4348	8.97587e-07
1187	0	1203376	1203445	LOC4326042	Os01g0121300	LOC_Os01g03110	uncharacterized LOC4326042	25.6159	1.09307	23.4348	8.97587e-07
1188	0	1230486	1230550	LOC4326045	Os01g0121700, P0445D12.4	unannotated	ABC transporter G family member 7	25.6159	1.09307	23.4348	8.97587e-07
1189	0	2216351	2216415	LOC4325480	Os01g0141100	LOC_Os01g04814	protein SUPPRESSOR OF K(+) TRANSPORT GROWTH DEFECT 1	25.6159	1.09307	23.4348	8.97587e-07
1190	0	4147176	4147240	LOC4323879	Os01g0179500	LOC_Os01g08430	uncharacterized LOC4323879	25.6159	1.09307	23.4348	8.97587e-07
1191	0	5313646	5313710	LOC4327336	Os01g0198000, OsRDR4, RDR4	LOC_Os01g10140	probable RNA-dependent RNA polymerase 4	25.6159	1.09307	23.4348	8.97587e-07
1192	0	5669311	5669370	LOC4327076	Os01g0203000, BZR2, OsBZR2	LOC_Os01g10610	protein BZR1 homolog 2-like	25.6159	1.09307	23.4348	8.97587e-07
1193	0	5671201	5671265	LOC4327076	Os01g0203000, BZR2, OsBZR2	LOC_Os01g10610	protein BZR1 homolog 2-like	25.6159	1.09307	23.4348	8.97587e-07
1194	0	7186631	7186695	LOC4325883	unannotated	LOC_Os01g12940	bark storage protein A-like	25.6159	1.09307	23.4348	8.97587e-07
1195	0	9114711	9114775	LOC4324375	Os01g0266500, P0011D01.4	LOC_Os01g16146	uncharacterized isomerase BH0283	25.6159	1.09307	23.4348	8.97587e-07
1196	0	14298956	14299020	LOC4326280	Os01g0355500, B1157F09.8	LOC_Os01g25320	auxilin-related protein 1	25.6159	1.09307	23.4348	8.97587e-07
1197	0	16050771	16050900	LOC9266898	Os01g0383700	LOC_Os01g28680	LEC14B protein	25.6159	1.09307	23.4348	8.97587e-07
1198	0	25792961	25793025	LOC4326560	Os01g0642000, IMCEL2, P0510C12.9	LOC_Os01g45460	probable isoprenylcysteine alpha-carbonyl methylesterase ICMEL2	25.6159	1.09307	23.4348	8.97587e-07
1199	0	29606161	29606225	LOC4325937	Os01g0712700	LOC_Os01g51540	cytidine deaminase 1	25.6159	1.09307	23.4348	8.97587e-07
1200	0	29836001	29836070	LOC4325585	Os01g0716800	LOC_Os01g51890	type IV inositol polyphosphate 5-phosphatase 3	25.6159	1.09307	23.4348	8.97587e-07
1201	0	32543526	32543590	LOC4324614	Os01g0771200	LOC_Os01g56470	uncharacterized LOC4324614	25.6159	1.09307	23.4348	8.97587e-07
1202	0	33059481	33059545	LOC4327836	Os01g0780500, RiSC, SC, SCAMP2	LOC_Os01g57220	secretory carrier-associated membrane protein 2-like	25.6159	1.09307	23.4348	8.97587e-07
1203	0	33201216	33201280	LOC4327057	Os01g0783500	LOC_Os01g57450	universal stress protein PHOS32	25.6159	1.09307	23.4348	8.97587e-07
1204	0	35760366	35760435	LOC4327414	Os01g0834500, P0506B12.5	LOC_Os01g61814	40S ribosomal protein S23	25.6159	1.09307	23.4348	8.97587e-07
1205	0	37906591	37906695	LOC4324768	Os01g0873900	LOC_Os01g65330	uncharacterized LOC4324768	25.6159	1.09307	23.4348	8.97587e-07
1206	0	39310291	39310355	LOC4325014	Os01g0902700	LOC_Os01g67630	protein NRT1/ PTR FAMILY 8.1	25.6159	1.09307	23.4348	8.97587e-07
1207	0	40812816	40812880	LOC4326943	Os01g0930200, P0506E04.7	LOC_Os01g70470	uncharacterized LOC4326943	25.6159	1.09307	23.4348	8.97587e-07
1208	0	42262006	42262075	LOC4325391	Os01g0958700, P0401G10.7	LOC_Os01g72860	MACPF domain-containing protein At4g24290	25.6159	1.09307	23.4348	8.97587e-07
1209	0	42363131	42363200	LOC9268634	Os01g0960800, P0483G10.4	unannotated	mitochondrial import inner membrane translocase subunit PAM16 like 2	25.6159	1.09307	23.4348	8.97587e-07
1210	1	1116121	1116225	LOC4328121	Os02g0121300, OJ1020_C02.14	LOC_Os02g02890	peptidyl-prolyl cis-trans isomerase	51.2318	2.18614	23.4348	1.75511e-12
1211	1	1762606	1762675	LOC4328210	Os02g0133300	LOC_Os02g04040	structural maintenance of chromosomes protein 3	25.6159	1.09307	23.4348	8.05928e-07
1212	1	4123351	4123415	LOC4328470	Os02g0175400, OJ1077_E05.10	LOC_Os02g07870	V-type proton ATPase catalytic subunit A	25.6159	1.09307	23.4348	8.05928e-07
1213	1	5913536	5913600	LOC4328673	Os02g0205200	LOC_Os02g11040	uncharacterized LOC4328673	25.6159	1.09307	23.4348	8.05928e-07
1214	1	9117181	9117245	LOC4328940	Os02g0261100, OsJ_06g152, OsUBC5b, UBC5B	LOC_Os02g16040	ubiquitin-conjugating enzyme E2 5B-like	25.6159	1.09307	23.4348	8.05928e-07
1215	1	10984741	10984805	LOC4329056	Os02g0290300, OJ1086_G08.1, OJ1756_H07.57	LOC_Os02g18820	uncharacterized LOC4329056	25.6159	1.09307	23.4348	8.05928e-07
1216	1	11708276	11708340	LOC4329096	Os02g0301800	LOC_Os02g19890	disease resistance protein RGA5-like	25.6159	1.09307	23.4348	8.05928e-07
1217	1	18120401	18120465	LOC9267555	Os02g0507600	LOC_Os02g30420	proline-rich protein 12	25.6159	1.09307	23.4348	8.05928e-07
1218	1	18981121	18981190	LOC4329497	Os02g0520800	LOC_Os02g32120	cytochrome b-c1 complex subunit Rieske, mitochondrial	25.6159	1.09307	23.4348	8.05928e-07
1219	1	19253886	19253950	LOC4329520	Os02g0526400, CLPD1	LOC_Os02g32520	chaperone protein ClpD1, chloroplastic-like	25.6159	1.09307	23.4348	8.05928e-07
1220	1	24974191	24974285	LOC4330034	Os02g0626100, P0042D01.1, PAL	LOC_Os02g41630	phenylalanine ammonia-lyase-like	25.6159	1.09307	23.4348	8.05928e-07
1221	1	24986526	24986595	LOC4330036	Os02g0626400, P0042D01.4	LOC_Os02g41650	phenylalanine ammonia-lyase	25.6159	1.09307	23.4348	8.05928e-07
1222	1	27360561	27360630	LOC4330284	Os02g0672600, OJ1197_E09.7, OJ1493_H11.20	LOC_Os02g45110	probable N6-adenosine-methyltransferase MT-A70-like	25.6159	1.09307	23.4348	8.05928e-07
1223	1	29118971	29119040	LOC4330462	Os02g0705500, P0680A05.9	LOC_Os02g47660	transcription factor bHLH63	25.6159	1.09307	23.4348	8.05928e-07
1224	1	29876286	29876350	LOC4330547	Os02g0720100, OJ1008_D06.14	LOC_Os02g48820	blue copper protein	25.6159	1.09307	23.4348	8.05928e-07
1225	1	30981946	30982030	LOC4330680	Os02g0740700	LOC_Os02g50730	metalloendoproteinase 2-MMP	25.6159	1.09307	23.4348	8.05928e-07
1226	1	33260811	33260875	LOC4330940	Os02g0783625, OJ1311_D08.27, OJ1311_D08.29, OJ1715_H01.7, OJ1715_H01.9, OsLKR/SDH	LOC_Os02g54254	alpha-aminoadipic semialdehyde synthase	25.6159	1.09307	23.4348	8.05928e-07
1227	2	2525151	2525215	LOC4331602	Os03g0145400	LOC_Os03g05200	uncharacterized LOC4331602	25.6159	1.09307	23.4348	8.36523e-07
1228	2	2653086	2653155	LOC4331617	Os03g0147400	LOC_Os03g05390	silicon efflux transporter LSI2-like	25.6159	1.09307	23.4348	8.36523e-07
1229	2	4493826	4493890	LOC4331867	Os03g0185700	LOC_Os03g08720	tryptamine benzoyltransferase 1-like	25.6159	1.09307	23.4348	8.36523e-07
1230	2	6563906	6563970	LOC4332117	Os03g0225300	LOC_Os03g12430	pentatricopeptide repeat-containing protein At5g47360	25.6159	1.09307	23.4348	8.36523e-07
1231	2	9452431	9452495	LOC4332426	Os03g0278300	LOC_Os03g17010	THO complex subunit 4A	25.6159	1.09307	23.4348	8.36523e-07
1232	2	21647806	21647875	LOC4333344	Os03g0586700	LOC_Os03g38970	paladin	25.6159	1.09307	23.4348	8.36523e-07
1233	2	24594176	24594240	LOC4333537	Os03g0639700	LOC_Os03g43850	DNA repair protein recA homolog 1, chloroplastic	25.6159	1.09307	23.4348	8.36523e-07
1234	2	28141401	28141465	LOC4333826	Os03g0701100	LOC_Os03g49430	pre-mRNA-splicing factor 18	25.6159	1.09307	23.4348	8.36523e-07
1235	2	31149976	31150040	LOC4334150	unannotated	LOC_Os03g54780	uncharacterized LOC4334150	25.6159	1.09307	23.4348	8.36523e-07
1236	2	31183526	31183590	LOC112938459	unannotated	unannotated	small nucleolar RNA SNORD14	25.6159	1.09307	23.4348	8.36523e-07
1237	2	32394306	32394375	LOC112938267	Os03g0781300	LOC_Os03g56860	uncharacterized LOC112938267	25.6159	1.09307	23.4348	8.36523e-07
1238	2	32710611	32710685	LOC4334359	Os03g0787300, dnaJ	LOC_Os03g57340	dnaJ protein homolog	25.6159	1.09307	23.4348	8.36523e-07
1239	2	34332401	34332470	LOC4334576	Os03g0818000	LOC_Os03g60360	protein FLX-like 1	25.6159	1.09307	23.4348	8.36523e-07
1240	2	35828621	35828685	LOC4334800	Os03g0851100	LOC_Os03g63410	elongation factor Tu, mitochondrial	25.6159	1.09307	23.4348	8.36523e-07
1241	3	2131	2195	LOC4334882	unannotated	LOC_Os03g64415	kinesin-like protein KIN-14G	51.2318	2.18614	23.4348	1.944e-12
1242	3	542036	542155	LOC107280573	unannotated	unannotated	probable L-type lectin-domain containing receptor kinase S.5	25.6159	1.09307	23.4348	8.73086e-07
1243	3	11805541	11805605	LOC4335364	Os04g0278900	LOC_Os04g20990	tRNA-dihydrouridine(20/20a) synthase	25.6159	1.09307	23.4348	8.73086e-07
1244	3	16755041	16755105	LOC9271155	Os04g0351300	LOC_Os04g28300	protein Rf1, mitochondrial	25.6159	1.09307	23.4348	8.73086e-07
1245	3	17108571	17108630	LOC107276584	Os04g0358000	LOC_Os04g28870	quinone-oxidoreductase QR1, chloroplastic	25.6159	1.09307	23.4348	8.73086e-07
1246	3	22981686	22981745	LOC4336050	Os04g0460400	LOC_Os04g38690	casparian strip membrane protein 5	25.6159	1.09307	23.4348	8.73086e-07
1247	3	23278866	23278935	LOC4336091	Os04g0465600	LOC_Os04g39150	MLP-like protein 423	25.6159	1.09307	23.4348	8.73086e-07
1248	3	24915076	24915200	LOC4336294	Os04g0498600, AdoMetDC, OsJ_004076, SAMDC	LOC_Os04g42090	S-adenosylmethionine decarboxylase proenzyme-like	25.6159	1.09307	23.4348	8.73086e-07
1249	3	29501001	29501065	LOC9269592	Os04g0583800	LOC_Os04g49440	organelle RRM domain-containing protein 6, chloroplastic	25.6159	1.09307	23.4348	8.73086e-07
1250	3	32384156	32384225	LOC4337146	Os04g0636800	LOC_Os04g54430	prostatic spermine-binding protein	25.6159	1.09307	23.4348	8.73086e-07
1251	3	34718711	34718780	LOC4337425	Os04g0679900	LOC_Os04g58330	tetraspanin-19	25.6159	1.09307	23.4348	8.73086e-07
1252	4	2176896	2176955	LOC4337744	OJ1127_B08.13, RAP	LOC_Os05g04630	aspartic proteinase-like	25.6159	1.09307	23.4348	7.50456e-07
1253	4	4108781	4108845	LOC4337924	Os05g0168500	LOC_Os05g07650	transmembrane 9 superfamily member 12	25.6159	1.09307	23.4348	7.50456e-07
1254	4	5743221	5743280	LOC9267853	unannotated	unannotated	uncharacterized LOC9267853	25.6159	1.09307	23.4348	7.50456e-07
1255	4	8702021	8702085	LOC4338199	Os05g0243300	LOC_Os05g15370	50S ribosomal protein L13	25.6159	1.09307	23.4348	7.50456e-07
1256	4	14614591	14614650	LOC4338392	Os05g0316200	LOC_Os05g25210	protein SSUH2 homolog	25.6159	1.09307	23.4348	7.50456e-07
1257	4	14732886	14732950	LOC4338399	Os05g0317900	LOC_Os05g25370	receptor-like protein kinase FERONIA	25.6159	1.09307	23.4348	7.50456e-07
1258	4	20192626	20192685	LOC4338787	Os05g0412800	LOC_Os05g34150	glutathione transferase GST 23	25.6159	1.09307	23.4348	7.50456e-07
1259	4	22141196	22141260	LOC4338959	Os05g0450600	LOC_Os05g37800	UPF0503 protein At3g09070, chloroplastic	25.6159	1.09307	23.4348	7.50456e-07
1260	4	22394426	22394495	LOC4338982	Os05g0455800	LOC_Os05g38180	protein YIPF1 homolog	25.6159	1.09307	23.4348	7.50456e-07
1261	4	22713661	22713720	LOC4339026	Os05g0462301	LOC_Os05g38710	phosphatidate phosphatase PAH1	25.6159	1.09307	23.4348	7.50456e-07
1262	4	23527206	23527265	LOC4339111	Os05g0478300	LOC_Os05g40050	probable LRR receptor-like serine/threonine-protein kinase IRK	25.6159	1.09307	23.4348	7.50456e-07
1263	4	24323676	24323745	LOC4339196	Os05g0495200	LOC_Os05g41540	basic leucine zipper 23	25.6159	1.09307	23.4348	7.50456e-07
1264	4	24326961	24327030	LOC4339196	Os05g0495200	LOC_Os05g41540	basic leucine zipper 23	25.6159	1.09307	23.4348	7.50456e-07
1265	4	26915416	26915485	LOC4339477	Os05g0542200	LOC_Os05g46460	putative aminoacrylate hydrolase RutD	25.6159	1.09307	23.4348	7.50456e-07
1266	4	27047626	27047695	LOC4339494	Os05g0545000	LOC_Os05g46720	phosphatidylinositol/phosphatidylcholine transfer protein SFH8	25.6159	1.09307	23.4348	7.50456e-07
1267	4	27511721	27511790	LOC4339546	Os05g0553000, OJ1263_E10.1, atpB	LOC_Os05g47980	ATP synthase subunit beta, mitochondrial-like	25.6159	1.09307	23.4348	7.50456e-07
1268	4	28705521	28705580	LOC4339694	Os05g0576500	LOC_Os05g50090	probable 2-oxoglutarate-dependent dioxygenase AOP1	25.6159	1.09307	23.4348	7.50456e-07
1269	5	4160726	4160790	LOC107277137	Os06g0183600, P0554A06.4	LOC_Os06g08460	exocyst complex component EXO70A1	25.6159	1.09307	23.4348	8.74739e-07
1270	5	4177141	4177205	LOC9268973	Os06g0183800, P0554A06.6	LOC_Os06g08480	CHD3-type chromatin-remodeling factor PICKLE	25.6159	1.09307	23.4348	8.74739e-07
1271	5	4353161	4353225	LOC4340344	Os06g0186400, P0470C02.1	LOC_Os06g08720	serine carboxypeptidase II-2	25.6159	1.09307	23.4348	8.74739e-07
1272	5	5228906	5228975	LOC4340426	Os06g0203600	LOC_Os06g10210	fatty-acid-binding protein 2	25.6159	1.09307	23.4348	8.74739e-07
1273	5	7230391	7230460	LOC4340617	Os06g0239200	LOC_Os06g13190	uncharacterized LOC4340617	25.6159	1.09307	23.4348	8.74739e-07
1274	5	7699526	7699590	LOC4340647	Os06g0248400	LOC_Os06g13860	inactive poly [ADP-ribose] polymerase RCD1	25.6159	1.09307	23.4348	8.74739e-07
1275	5	9127176	9127245	LOC107275293	Os06g0271400	LOC_Os06g16040	uncharacterized LOC107275293	25.6159	1.09307	23.4348	8.74739e-07
1276	5	11986501	11986565	LOC9269280	Os06g0313381	LOC_Os06g20790	jasmonate O-methyltransferase	25.6159	1.09307	23.4348	8.74739e-07
1277	5	22556891	22556955	LOC9269935	unannotated	LOC_Os06g38115	uncharacterized LOC9269935	25.6159	1.09307	23.4348	8.74739e-07
1278	5	23806511	23806570	LOC4341457	Os06g0602400	LOC_Os06g40020	DEAD-box ATP-dependent RNA helicase 52A-like	25.6159	1.09307	23.4348	8.74739e-07
1279	5	31211386	31211445	LOC4342159	Os06g0731800, OsJ_22754	LOC_Os06g51510	clathrin light chain 2-like	25.6159	1.09307	23.4348	8.74739e-07
1280	6	477516	477580	LOC4342214	Os07g0108900, FDRMADS3, MADS15, OJ1567_G09.109-1, OsMADS15, RAP1A, RMADS215	LOC_Os07g01820	MADS-box transcription factor 15-like	25.6159	1.09307	23.4348	8.57386e-07
1281	6	20205586	20205650	LOC4343412	Os07g0522500, ABCG43, OJ1372_D12.114, OsABCG43, OsPDR5, pdr5	LOC_Os07g33780	ABC transporter G family member 43-like	25.6159	1.09307	23.4348	8.57386e-07
1282	6	22535626	22535690	LOC4343608	Os07g0563300, OJ1720_F04.105	LOC_Os07g37610	B3 domain-containing protein Os07g0563300-like	25.6159	1.09307	23.4348	8.57386e-07
1283	6	23496741	23496810	LOC107276239	Os07g0580766	LOC_Os07g39250	uncharacterized LOC107276239	25.6159	1.09307	23.4348	8.57386e-07
1284	6	26484026	26484095	LOC4344039	Os07g0637300, OJ1136_D11.126	LOC_Os07g44330	pyruvate dehydrogenase (acetyl-transferring) kinase, mitochondrial	25.6159	1.09307	23.4348	8.57386e-07
1285	6	26952426	26952490	LOC107278765	Os07g0646000	LOC_Os07g45160	SAC3 family protein B	25.6159	1.09307	23.4348	8.57386e-07
1286	6	29116551	29116660	LOC4344331	Os07g0685700, OJ1200_C08.104, OsEIL2	LOC_Os07g48630	ETHYLENE INSENSITIVE 3-like 1 protein	25.6159	1.09307	23.4348	8.57386e-07
1287	6	29354386	29354465	LOC4344365	Os07g0690300	LOC_Os07g49030	uncharacterized LOC4344365	25.6159	1.09307	23.4348	8.57386e-07
1288	7	463556	463620	LOC4344470	Os08g0109300	LOC_Os08g01770	probable adenylate kinase 2, chloroplastic	25.6159	1.09307	23.4348	9.08231e-07
1289	7	5166046	5166110	LOC107275921	Os08g0188300	LOC_Os08g08880	RNA polymerase II degradation factor 1	25.6159	1.09307	23.4348	9.08231e-07
1290	7	5419386	5419450	LOC4344864	Os08g0192800	LOC_Os08g09340	transcription factor GTE7	25.6159	1.09307	23.4348	9.08231e-07
1291	7	6170801	6170865	LOC4344928	Os08g0205900, OJ1119_C05.10, OsJ_26408	LOC_Os08g10510	probable gamma-aminobutyrate transaminase 3, mitochondrial	25.6159	1.09307	23.4348	9.08231e-07
1292	7	9099266	9099325	LOC4345073	Os08g0249000	LOC_Os08g15050	zinc finger protein CONSTANS-LIKE 3	25.6159	1.09307	23.4348	9.08231e-07
1293	7	14587401	14587470	LOC107282078	unannotated	unannotated	proline-rich receptor-like protein kinase PERK10	25.6159	1.09307	23.4348	9.08231e-07
1294	7	15659611	15659675	LOC4345338	Os08g0345700	LOC_Os08g25720	pyrophosphate--fructose 6-phosphate 1-phosphotransferase subunit alpha	25.6159	1.09307	23.4348	9.08231e-07
1295	7	18877131	18877195	LOC4345494	Os08g0396700, OJ1297_D02.11-1, OJ1297_D02.11-2, OJ1297_D02.11-3	LOC_Os08g30634	disease resistance protein RGA5-like	25.6159	1.09307	23.4348	9.08231e-07
1296	7	19024846	19024910	LOC4345501	Os08g0398700, OJ1051_A08.7, OJ1198_B10.19	LOC_Os08g30810	aminopeptidase M1-B-like	25.6159	1.09307	23.4348	9.08231e-07
1297	7	19778901	19778965	LOC4345565	Os08g0413500, Os08g0413850	LOC_Os08g31910	uncharacterized LOC4345565	25.6159	1.09307	23.4348	9.08231e-07
1298	7	19914296	19914360	LOC4345578	Os08g0416400	LOC_Os08g32100	RNA-binding protein 25	25.6159	1.09307	23.4348	9.08231e-07
1299	7	24127376	24127435	LOC4345893	Os08g0487800	LOC_Os08g38086	heat shock protein 90-5, chloroplastic	25.6159	1.09307	23.4348	9.08231e-07
1300	7	26090911	26091010	LOC4346086	Os08g0524600, OJ1191_A10.105	LOC_Os08g41300	60S ribosomal protein L32-1	25.6159	1.09307	23.4348	9.08231e-07
1301	7	26406956	26407020	LOC4346123	Os08g0530200, OJ1770_H02.31, OJ1789_C07.10	LOC_Os08g41810	60S ribosomal protein L17	25.6159	1.09307	23.4348	9.08231e-07
1302	8	6438686	6438750	LOC9268343	Os09g0287300	LOC_Os09g11510	uncharacterized protein At3g52155, chloroplastic	25.6159	1.09307	23.4348	7.29518e-07
1303	8	16573741	16573805	LOC4347195	Os09g0444900, OJ1123_B08.15-1, OJ1123_B08.15-2	LOC_Os09g27260	uncharacterized LOC4347195	25.6159	1.09307	23.4348	7.29518e-07
1304	8	18330091	18330155	LOC4347372	Os09g0478400	LOC_Os09g30140	uncharacterized LOC4347372	25.6159	1.09307	23.4348	7.29518e-07
1305	8	18512411	18512470	LOC4347401	Os09g0482000	LOC_Os09g30411	plant UBX domain-containing protein 10	25.6159	1.09307	23.4348	7.29518e-07
1306	8	19733291	19733355	LOC4347528	Os09g0508900	LOC_Os09g33470	peroxisomal nicotinamide adenine dinucleotide carrier	25.6159	1.09307	23.4348	7.29518e-07
1307	8	20572306	20572370	LOC4347635	Os09g0526200, GL2-6, Roc6	LOC_Os09g35760	homeobox-leucine zipper protein ROC6-like	25.6159	1.09307	23.4348	7.29518e-07
1308	9	12122191	12122260	LOC4348501	unannotated	LOC_Os10g23240	uncharacterized LOC4348501	25.6159	1.09307	23.4348	9.55954e-07
1309	9	14747391	14747455	LOC4348646	Os10g0419300, ARD1, HSF25, HSF6, HSFA2C, OsHSF6, OsHsf-25, OsIDI1, OsJ_03g0304, SIP2, rHsf6	LOC_Os10g28340	heat stress transcription factor A-2c-like	25.6159	1.09307	23.4348	9.55954e-07
1310	9	23192771	23192810	LOC4349524	Os10g0580900	LOC_Os10g43060	uncharacterized LOC4349524	25.6159	1.09307	23.4348	9.55954e-07
1311	10	157706	157770	LOC107275909	Os11g0103900	LOC_Os11g01290	uncharacterized LOC107275909	25.6159	1.09307	23.4348	4.50518e-07
1312	10	1658006	1658065	LOC4349708	Os11g0135900	LOC_Os11g04104	protein ZINC INDUCED FACILITATOR-LIKE 1	25.6159	1.09307	23.4348	4.50518e-07
1313	10	2491661	2491725	LOC4349805	Os11g0153300	LOC_Os11g05530	uncharacterized protein At1g76070	25.6159	1.09307	23.4348	4.50518e-07
1314	10	4092241	4092305	LOC4349942	Os11g0181500	LOC_Os11g07916	nifU-like protein 1, chloroplastic	25.6159	1.09307	23.4348	4.50518e-07
1315	10	4300006	4300080	LOC4349963	Os11g0184900, NAC5, NAC71, ONAC071	LOC_Os11g08210	NAC domain-containing protein 71-like	25.6159	1.09307	23.4348	4.50518e-07
1316	10	4300511	4300575	LOC4349963	Os11g0184900, NAC5, NAC71, ONAC071	LOC_Os11g08210	NAC domain-containing protein 71-like	25.6159	1.09307	23.4348	4.50518e-07
1317	10	4301576	4301640	LOC4349963	Os11g0184900, NAC5, NAC71, ONAC071	LOC_Os11g08210	NAC domain-containing protein 71-like	25.6159	1.09307	23.4348	4.50518e-07
1318	10	6623711	6623775	LOC4350117	Os11g0226700	LOC_Os11g11940	disease resistance protein RGA4-like	25.6159	1.09307	23.4348	4.50518e-07
1319	10	7962936	7962995	LOC4350197	Os11g0247300, TID1, TubA	LOC_Os11g14220	tubulin alpha-2 chain-like	25.6159	1.09307	23.4348	4.50518e-07
1320	10	12099236	12099260	LOC112937256	unannotated	unannotated	5S ribosomal RNA	25.6159	1.09307	23.4348	4.50518e-07
1321	10	13523721	13523785	LOC4350380	unannotated	LOC_Os11g23880	uncharacterized LOC4350380	25.6159	1.09307	23.4348	4.50518e-07
1322	10	18385751	18385810	LOC4350580	Os11g0513900	LOC_Os11g31470	uncharacterized LOC4350580	25.6159	1.09307	23.4348	4.50518e-07
1323	10	18876741	18876825	LOC9271774	Os11g0523110	LOC_Os11g32030	momilactone A synthase-like	25.6159	1.09307	23.4348	4.50518e-07
1324	10	20675671	20675695	LOC112936966	Os11g0556400	LOC_Os11g35274	wall-associated receptor kinase-like 22	25.6159	1.09307	23.4348	4.50518e-07
1325	11	19494421	19494490	LOC4352304	Os12g0507600	LOC_Os12g32284	protein TRIGALACTOSYLDIACYLGLYCEROL 5, chloroplastic	25.6159	1.09307	23.4348	8.76958e-07
1326	11	22285526	22285585	LOC112937408	unannotated	LOC_Os12g36410	protein ALP1-like	25.6159	1.09307	23.4348	8.76958e-07
1327	11	25832526	25832590	LOC4352769	Os12g0611200	LOC_Os12g41715	DEAD-box ATP-dependent RNA helicase 9-like	25.6159	1.09307	23.4348	8.76958e-07
1328	4	24328041	24328160	LOC4339196	Os05g0495200	LOC_Os05g41540	basic leucine zipper 23	357.708	15.303	23.375	5.09913e-84
1329	8	9973591	9973710	LOC112936384	unannotated	unannotated	uncharacterized LOC112936384	50.3169	2.18614	23.0163	2.6586e-12
1330	4	27168701	27168760	LOC4339508	Os05g0547700	LOC_Os05g46954	uncharacterized LOC4339508	200.353	8.74457	22.9117	4.48966e-47
1331	0	931856	931915	LOC107281769	unannotated	LOC_Os01g02710	rust resistance kinase Lr10-like	24.701	1.09307	22.5978	1.45028e-06
1332	0	3189181	3189245	LOC4324068	Os01g0160800, B1189A09.2	LOC_Os01g06740	protein synthesis inhibitor I	24.701	1.09307	22.5978	1.45028e-06
1333	0	3189846	3189960	LOC4324068	Os01g0160800, B1189A09.2	LOC_Os01g06740	protein synthesis inhibitor I	24.701	1.09307	22.5978	1.45028e-06
1334	0	5499041	5499105	LOC4327066	Os01g0201000	LOC_Os01g10430	probable serine/threonine-protein kinase At1g54610	24.701	1.09307	22.5978	1.45028e-06
1335	0	6446046	6446110	LOC9271145	Os01g0217900, OsROS1, ROS1, ROS1A, TA2	LOC_Os01g11900	protein ROS1	24.701	1.09307	22.5978	1.45028e-06
1336	0	7303536	7303600	LOC4324277	Os01g0232100, TIP4-2	LOC_Os01g13130	probable aquaporin TIP4-2	24.701	1.09307	22.5978	1.45028e-06
1337	0	7898006	7898070	LOC4327703	Os01g0243200	LOC_Os01g14100	probable folate-biopterin transporter 4	24.701	1.09307	22.5978	1.45028e-06
1338	0	8707726	8707790	LOC4326240	Os01g0259600, P0699D11.4	LOC_Os01g15490	FAD synthase	24.701	1.09307	22.5978	1.45028e-06
1339	0	9193096	9193155	LOC4324383	Os01g0267800	LOC_Os01g16230	serine/threonine-protein kinase-like protein At5g23170	24.701	1.09307	22.5978	1.45028e-06
1340	0	9697041	9697105	LOC4324263	Os01g0276700	LOC_Os01g16960	pyruvate kinase, cytosolic isozyme	24.701	1.09307	22.5978	1.45028e-06
1341	0	10008146	10008210	LOC4326913	Os01g0281100	LOC_Os01g17396	uncharacterized LOC4326913	24.701	1.09307	22.5978	1.45028e-06
1342	0	12873346	12873415	LOC4326838	Os01g0332100	LOC_Os01g22900	neutral/alkaline invertase 1, mitochondrial-like	24.701	1.09307	22.5978	1.45028e-06
1343	0	13714626	13714685	LOC107281144	unannotated	LOC_Os01g24340	uncharacterized LOC107281144	24.701	1.09307	22.5978	1.45028e-06
1344	0	20281041	20281105	LOC4326879	Os01g0545900	LOC_Os01g36540	putative pentatricopeptide repeat-containing protein At1g64310	24.701	1.09307	22.5978	1.45028e-06
1345	0	21431936	21432000	LOC4327922	Os01g0563000	LOC_Os01g38229	70 kDa peptidyl-prolyl isomerase	24.701	1.09307	22.5978	1.45028e-06
1346	0	25681681	25681775	LOC4326582	Os01g0639600	LOC_Os01g45250	uncharacterized LOC4326582	49.4021	2.18614	22.5978	6.30823e-12
1347	0	27609016	27609080	LOC4325900	Os01g0672500, P0485G01.3	LOC_Os01g48200	callose synthase 12	24.701	1.09307	22.5978	1.45028e-06
1348	0	27610626	27610710	LOC4325900	Os01g0672500, P0485G01.3	LOC_Os01g48200	callose synthase 12	24.701	1.09307	22.5978	1.45028e-06
1349	0	27612071	27612135	LOC4325900	Os01g0672500, P0485G01.3	LOC_Os01g48200	callose synthase 12	24.701	1.09307	22.5978	1.45028e-06
1350	0	28606706	28606770	LOC4325649	Os01g0693300	LOC_Os01g49820	lipid phosphate phosphatase 2	24.701	1.09307	22.5978	1.45028e-06
1351	0	30031846	30031910	LOC4324705	Os01g0720500, P0690B02.7	unannotated	chlorophyll a-b binding protein of LHCII type 1	24.701	1.09307	22.5978	1.45028e-06
1352	0	31277971	31278035	LOC4325541	Os01g0747400, P0481E12.9	LOC_Os01g54350	serine/threonine-protein kinase HT1	24.701	1.09307	22.5978	1.45028e-06
1353	0	32000936	32001065	LOC4325621	Os01g0760600	LOC_Os01g55540	aspartate aminotransferase, cytoplasmic-like	24.701	1.09307	22.5978	1.45028e-06
1354	0	33767436	33767500	LOC4327621	Os01g0797600	LOC_Os01g58420	ethylene-responsive transcription factor 8	24.701	1.09307	22.5978	1.45028e-06
1355	0	35541321	35541385	LOC4327430	Os01g0830700, XOAT1	LOC_Os01g61460	protein trichome birefringence-like 28	24.701	1.09307	22.5978	1.45028e-06
1356	0	36298421	36298485	LOC9269673	Os01g0845100	LOC_Os01g62670	uncharacterized LOC9269673	24.701	1.09307	22.5978	1.45028e-06
1357	0	37783526	37783590	LOC9270135	Os01g0871350	LOC_Os01g65094	uncharacterized LOC9270135	24.701	1.09307	22.5978	1.45028e-06
1358	0	39880261	39880325	LOC107277461	Os01g0915400	LOC_Os01g68680	probable UDP-N-acetylglucosamine--peptide N-acetylglucosaminyltransferase SEC	24.701	1.09307	22.5978	1.45028e-06
1359	0	42074841	42074905	LOC4325408	Os01g0955100, CML31	LOC_Os01g72530	probable calcium-binding protein CML31	24.701	1.09307	22.5978	1.45028e-06
1360	0	42237186	42237250	LOC4325387	Os01g0958100, OJ1294_F06.26-1, OJ1294_F06.26-2	LOC_Os01g72800	cell division protein FtsY homolog, chloroplastic	24.701	1.09307	22.5978	1.45028e-06
1361	0	42725096	42725160	LOC4324017	Os01g0968600, OJ1656_A11.15, OJ1656_A11.16-1, OJ1656_A11.16-2, OsIPT9	LOC_Os01g73750	BTB/POZ domain-containing protein FBL11	24.701	1.09307	22.5978	1.45028e-06
1362	0	43234546	43234610	LOC4327819	Os01g0978100	LOC_Os01g74650	cysteine synthase	24.701	1.09307	22.5978	1.45028e-06
1363	1	3342986	3343050	LOC4328390	Os02g0161900, OJ9003_G05.28	LOC_Os02g06640	polyubiquitin	24.701	1.09307	22.5978	1.33279e-06
1364	1	4009551	4009620	LOC4328452	Os02g0173200	LOC_Os02g07690	transcription factor MafA	24.701	1.09307	22.5978	1.33279e-06
1365	1	7719256	7719325	LOC4328830	Os02g0236200, OJ1077_A12.17	LOC_Os02g14130	shaggy-related protein kinase GSK4-like	24.701	1.09307	22.5978	1.33279e-06
1366	1	8201896	8201960	LOC4328860	Os02g0245000, OJ1134_F06.6	LOC_Os02g14780	probable splicing factor 3A subunit 1	24.701	1.09307	22.5978	1.33279e-06
1367	1	9393621	9393685	LOC4328948	Os02g0264300	LOC_Os02g16450	plastid division protein PDV1	24.701	1.09307	22.5978	1.33279e-06
1368	1	18997241	18997305	LOC4329499	Os02g0521300	LOC_Os02g32160	protein BONZAI 1	24.701	1.09307	22.5978	1.33279e-06
1369	1	22409356	22409485	LOC4329785	Os02g0581300, OJ1115_A05.19	LOC_Os02g37080	ASC1-like protein 1	24.701	1.09307	22.5978	1.33279e-06
1370	1	23246331	23246400	LOC112937975	unannotated	LOC_Os02g38450	uncharacterized LOC112937975	24.701	1.09307	22.5978	1.33279e-06
1371	1	24081216	24081250	LOC4329959	Os02g0611800, OJ1004_A05.15	LOC_Os02g39850	hydroxycinnamoyltransferase 2-like	24.701	1.09307	22.5978	1.33279e-06
1372	1	24477001	24477065	LOC4329989	Os02g0617100, OJ1014_H03.2, OJ1792_D02.27	LOC_Os02g40410	uncharacterized LOC4329989	24.701	1.09307	22.5978	1.33279e-06
1373	1	25344116	25344180	LOC9267447	unannotated	unannotated	uncharacterized LOC9267447	24.701	1.09307	22.5978	1.33279e-06
1374	1	26490791	26490860	LOC4330195	Os02g0655700, OJ1003_B06.31	LOC_Os02g43860	cationic amino acid transporter 9, chloroplastic	24.701	1.09307	22.5978	1.33279e-06
1375	1	29823436	29823495	LOC4330539	Os02g0718900, ANT, OJ2056_H01.33	LOC_Os02g48720	ADP,ATP carrier protein, mitochondrial-like	24.701	1.09307	22.5978	1.33279e-06
1376	1	30052436	30052495	LOC4330569	Os02g0723200, GT7, OsGT7	LOC_Os02g49140	probable glycosyltransferase 7	24.701	1.09307	22.5978	1.33279e-06
1377	1	30842351	30842415	LOC4330667	Os02g0738600, GLU10, OsGLU10	LOC_Os02g50490	endoglucanase 7-like	24.701	1.09307	22.5978	1.33279e-06
1378	1	32865236	32865305	LOC4330904	Os02g0777100, OJ1534_E09.9-1, OJ1534_E09.9-2	LOC_Os02g53700	uncharacterized LOC4330904	24.701	1.09307	22.5978	1.33279e-06
1379	1	32917991	32918055	LOC9268867	Os02g0777800	LOC_Os02g53750	serine/threonine-protein kinase RIPK	24.701	1.09307	22.5978	1.33279e-06
1380	2	27886	27950	LOC9271595	Os03g0100100	LOC_Os03g01020	pectinesterase inhibitor 12-like	24.701	1.09307	22.5978	1.36196e-06
1381	2	542191	542255	LOC4331344	Os03g0109300, LOGL3, OsJ_09g119	LOC_Os03g01880	probable cytokinin riboside 5'-monophosphate phosphoribohydrolase LOGL3	24.701	1.09307	22.5978	1.36196e-06
1382	2	6896626	6896690	LOC4332145	Os03g0230300	LOC_Os03g12820	probable inactive poly [ADP-ribose] polymerase SRO2	24.701	1.09307	22.5978	1.36196e-06
1383	2	6898026	6898105	LOC4332145	Os03g0230300	LOC_Os03g12820	probable inactive poly [ADP-ribose] polymerase SRO2	24.701	1.09307	22.5978	1.36196e-06
1384	2	7565351	7565415	LOC4332220	Os03g0243100, ADF-5, ADF5, OsADF5	LOC_Os03g13950	actin-depolymerizing factor 5-like	24.701	1.09307	22.5978	1.36196e-06
1385	2	9372526	9372585	LOC4332413	Os03g0276500	LOC_Os03g16860	heat shock cognate 70 kDa protein 2	24.701	1.09307	22.5978	1.36196e-06
1386	2	12930081	12930145	LOC4332816	unannotated	LOC_Os03g22510	flowering-promoting factor 1-like protein 5	24.701	1.09307	22.5978	1.36196e-06
1387	2	13591596	13591660	LOC4332864	Os03g0355600	LOC_Os03g23950	beta-adaptin-like protein C	24.701	1.09307	22.5978	1.36196e-06
1388	2	13678781	13678845	LOC107277534	Os03g0356526	LOC_Os03g24100	uncharacterized LOC107277534	24.701	1.09307	22.5978	1.36196e-06
1389	2	15475661	15475725	LOC4333005	Os03g0388000	LOC_Os03g27030	serine/arginine-rich splicing factor SC35	24.701	1.09307	22.5978	1.36196e-06
1390	2	16407901	16407970	LOC4333065	Os03g0402800, JAZ6, OsJAZ5, OsJAZ6, OsJ_11g194, OsTIFY10a, TIFY10A	LOC_Os03g28940	protein TIFY 10a-like	24.701	1.09307	22.5978	1.36196e-06
1391	2	21416291	21416360	LOC4333331	Os03g0582200, OJ1785_A05.15, OsJ_01g1085, SCAMP4	LOC_Os03g38590	secretory carrier-associated membrane protein 4-like	24.701	1.09307	22.5978	1.36196e-06
1392	2	26350821	26350885	LOC4333675	Os03g0668400	LOC_Os03g46560	protein WHAT'S THIS FACTOR 1 homolog	24.701	1.09307	22.5978	1.36196e-06
1393	2	26863046	26863110	LOC4333714	Os03g0678400	LOC_Os03g47500	E3 ubiquitin-protein ligase RNF5	24.701	1.09307	22.5978	1.36196e-06
1394	2	27726126	27726150	LOC107278586	unannotated	LOC_Os03g48626	uncharacterized LOC107278586	24.701	1.09307	22.5978	1.36196e-06
1395	2	28335816	28335885	LOC9270471	Os03g0704700	LOC_Os03g49770	oxysterol-binding protein-related protein 1C	24.701	1.09307	22.5978	1.36196e-06
1396	2	28703906	28703970	LOC4333883	Os03g0711200	LOC_Os03g50320	phosphatidylinositol 4-kinase alpha 1	24.701	1.09307	22.5978	1.36196e-06
1397	2	29074386	29074415	LOC4333919	Os03g0718100, AC1, ACT1, OsJ_01g1865, OsRAc1, RAC1, actin	LOC_Os03g50885	actin-1-like	24.701	1.09307	22.5978	1.36196e-06
1398	2	30297666	30297730	LOC4334045	Os03g0738200	LOC_Os03g52794	serine/threonine-protein kinase SMG1	24.701	1.09307	22.5978	1.36196e-06
1399	2	30407371	30407440	LOC4334060	Os03g0741100, BHLH148, OJ1365_D05.18, OsbHLH148	LOC_Os03g53020	transcription factor BHLH148-like	24.701	1.09307	22.5978	1.36196e-06
1400	2	30409341	30409410	LOC4334060	Os03g0741100, BHLH148, OJ1365_D05.18, OsbHLH148	LOC_Os03g53020	transcription factor BHLH148-like	24.701	1.09307	22.5978	1.36196e-06
1401	2	31204586	31204650	LOC112938475	unannotated	unannotated	small nucleolar RNA SNORD24	24.701	1.09307	22.5978	1.36196e-06
1402	2	31605156	31605280	LOC4334213	Os03g0764100	LOC_Os03g55540	zinc finger protein 1	24.701	1.09307	22.5978	1.36196e-06
1403	2	31792646	31792735	LOC4334237	Os03g0767800	LOC_Os03g55850	cold-regulated 413 plasma membrane protein 2	24.701	1.09307	22.5978	1.36196e-06
1404	2	35442586	35442655	LOC4334748	Os03g0843300	LOC_Os03g62620	uncharacterized LOC4334748	24.701	1.09307	22.5978	1.36196e-06
1405	2	35504431	35504500	LOC4334758	Os03g0844600	LOC_Os03g62740	GDSL esterase/lipase At3g48460	24.701	1.09307	22.5978	1.36196e-06
1406	3	1152006	1152075	LOC4334969	Os04g0119500, mrp1	LOC_Os04g02910	uncharacterized LOC4334969	24.701	1.09307	22.5978	1.46906e-06
1407	3	27176231	27176295	LOC107280775	unannotated	LOC_Os04g45900	uncharacterized LOC107280775	24.701	1.09307	22.5978	1.46906e-06
1408	3	29814196	29814260	LOC4336816	Os04g0589900	LOC_Os04g49990	AT-hook motif nuclear-localized protein 10	24.701	1.09307	22.5978	1.46906e-06
1409	3	31461286	31461345	LOC9270188	Os04g0619200	LOC_Os04g52830	F-box/kelch-repeat protein At5g60570	24.701	1.09307	22.5978	1.46906e-06
1410	3	32940231	32940295	LOC107278452	unannotated	LOC_Os04g55370	uncharacterized LOC107278452	24.701	1.09307	22.5978	1.46906e-06
1411	3	33375281	33375350	LOC9267389	Os04g0654400	LOC_Os04g56030	glycine-rich cell wall structural protein	24.701	1.09307	22.5978	1.46906e-06
1412	3	33557631	33557695	LOC4337265	Os04g0658000, 24K23.3	LOC_Os04g56290	putative glucose-6-phosphate 1-epimerase	24.701	1.09307	22.5978	1.46906e-06
1413	3	35277736	35277805	LOC4337491	Os04g0689500	LOC_Os04g59330	uncharacterized LOC4337491	24.701	1.09307	22.5978	1.46906e-06
1414	4	3189936	3189995	LOC4337844	Os05g0154600	LOC_Os05g06270	E3 ubiquitin-protein ligase RFI2	24.701	1.09307	22.5978	1.23466e-06
1415	4	3655936	3656005	LOC9272304	Os05g0162200	LOC_Os05g06980	calponin homology domain-containing protein DDB_G0272472	24.701	1.09307	22.5978	1.23466e-06
1416	4	4145056	4145120	LOC4337929	Os05g0169200	LOC_Os05g07700	autophagy-related protein 18d	24.701	1.09307	22.5978	1.23466e-06
1417	4	4593286	4593390	LOC4337962	Os05g0176700	LOC_Os05g08420	uncharacterized LOC4337962	24.701	1.09307	22.5978	1.23466e-06
1418	4	6860201	6860265	LOC4338096	Os05g0210600	LOC_Os05g11990	TPR repeat-containing thioredoxin TTL1	24.701	1.09307	22.5978	1.23466e-06
1419	4	13278656	13278720	LOC9267951	unannotated	LOC_Os05g23255	uncharacterized LOC9267951	24.701	1.09307	22.5978	1.23466e-06
1420	4	16277376	16277440	LOC9267390	Os05g0345700	LOC_Os05g27890	uncharacterized LOC9267390	24.701	1.09307	22.5978	1.23466e-06
1421	4	19112431	19112495	LOC4338691	Os05g0392700	LOC_Os05g32630	peroxisomal adenine nucleotide carrier 1	24.701	1.09307	22.5978	1.23466e-06
1422	4	21453841	21453915	LOC107281146	unannotated	LOC_Os05g36184	uncharacterized LOC107281146	24.701	1.09307	22.5978	1.23466e-06
1423	4	22296176	22296245	LOC4338974	Os05g0454200	LOC_Os05g38000	rop guanine nucleotide exchange factor 7	24.701	1.09307	22.5978	1.23466e-06
1424	4	22598121	22598180	LOC4339011	Os05g0459900	LOC_Os05g38520	60S ribosomal protein L36-3	24.701	1.09307	22.5978	1.23466e-06
1425	4	22838621	22838680	LOC4339042	Os05g0465100	LOC_Os05g38950	ecotropic viral integration site 5 protein homolog	24.701	1.09307	22.5978	1.23466e-06
1426	4	24360556	24360620	LOC4339200	Os05g0495700, OJ1579_G03.13, OsJ_19053	LOC_Os05g41590	probable glycerol-3-phosphate dehydrogenase [NAD(+)] 3, cytosolic	24.701	1.09307	22.5978	1.23466e-06
1427	4	25775566	25775630	LOC4339338	Os05g0519200	LOC_Os05g44290	serine/threonine-protein kinase HT1	24.701	1.09307	22.5978	1.23466e-06
1428	4	26025181	26025245	LOC107276549	Os05g0522600	LOC_Os05g44770	receptor-like protein kinase HSL1	24.701	1.09307	22.5978	1.23466e-06
1429	4	29361036	29361100	LOC9267456	Os05g0589700	LOC_Os05g51190	inactive protein kinase SELMODRAFT_444075	24.701	1.09307	22.5978	1.23466e-06
1430	5	886056	886080	LOC4339927	Os06g0116100	LOC_Os06g02550	cyclin-dependent kinase F-4-like	24.701	1.09307	22.5978	1.39925e-06
1431	5	1348916	1348975	LOC4339959	Os06g0125000	LOC_Os06g03500	putative disease resistance RPP13-like protein 3	24.701	1.09307	22.5978	1.39925e-06
1432	5	1512066	1512135	LOC4339985	Os06g0128400, P0538C01.6	LOC_Os06g03780	nucleolar protein 10	24.701	1.09307	22.5978	1.39925e-06
1433	5	1571896	1571955	LOC9266623	Os06g0129600, GLIP1	LOC_Os06g03890	GDSL esterase/lipase At5g45910	24.701	1.09307	22.5978	1.39925e-06
1434	5	3324326	3324390	LOC4340242	Os06g0166100, P0680A03.7	LOC_Os06g07010	protein FAR1-RELATED SEQUENCE 5	24.701	1.09307	22.5978	1.39925e-06
1435	5	3925871	3925935	LOC4340299	Os06g0179000	LOC_Os06g08090	heparanase-like protein 3	24.701	1.09307	22.5978	1.39925e-06
1436	5	4167301	4167415	LOC9268973	Os06g0183800, P0554A06.6	LOC_Os06g08480	CHD3-type chromatin-remodeling factor PICKLE	24.701	1.09307	22.5978	1.39925e-06
1437	5	5091436	5091500	LOC4340413	Os06g0200800	LOC_Os06g09980	uncharacterized LOC4340413	24.701	1.09307	22.5978	1.39925e-06
1438	5	7136946	7137010	LOC4340605	Os06g0237300	LOC_Os06g13030	fibrous sheath CABYR-binding protein	24.701	1.09307	22.5978	1.39925e-06
1439	5	8726506	8726570	LOC4340699	Os06g0264300, OJ1001_B06.1	LOC_Os06g15360	ubiquitin receptor RAD23d	24.701	1.09307	22.5978	1.39925e-06
1440	5	11268836	11268895	LOC4340828	Os06g0301300, OJ1217_C01.10	LOC_Os06g19730	proteasome activator subunit 4	24.701	1.09307	22.5978	1.39925e-06
1441	5	12849286	12849350	LOC4340912	Os06g0327300, OsNTRA	LOC_Os06g22140	thioredoxin reductase NTRA-like	24.701	1.09307	22.5978	1.39925e-06
1442	5	20832786	20832850	LOC4341261	Os06g0549900	LOC_Os06g35700	berberine bridge enzyme-like 18	24.701	1.09307	22.5978	1.39925e-06
1443	5	20908851	20908915	LOC4341269	unannotated	unannotated	G-type lectin S-receptor-like serine/threonine-protein kinase SD2-5	24.701	1.09307	22.5978	1.39925e-06
1444	5	23440056	23440120	LOC4341429	Os06g0595800, P0417D05.2	LOC_Os06g39470	acyl transferase 7-like	24.701	1.09307	22.5978	1.39925e-06
1445	5	23963701	23963765	LOC107277747	Os06g0605000	LOC_Os06g40230	uncharacterized LOC107277747	24.701	1.09307	22.5978	1.39925e-06
1446	5	27517936	27518000	LOC4341778	Os06g0665800, HMA9, OsHMA5	LOC_Os06g45500	cation-transporting ATPase HMA5-like	24.701	1.09307	22.5978	1.39925e-06
1447	5	27725411	27725475	LOC4341796	Os06g0669400, FTSH2, OsFTSH2, OsJ_02g1445	LOC_Os06g45820	ATP-dependent zinc metalloprotease FTSH 2, chloroplastic-like	24.701	1.09307	22.5978	1.39925e-06
1448	5	28350511	28350570	LOC4341854	Os06g0680500, P0547F09.3	LOC_Os06g46670	glutamate receptor 3.4	24.701	1.09307	22.5978	1.39925e-06
1449	5	29235056	29235120	LOC9272123	Os06g0698674, P0545E05.8	LOC_Os06g48350	eukaryotic translation initiation factor 5	24.701	1.09307	22.5978	1.39925e-06
1450	5	29968456	29968520	LOC107275316	Os06g0708300, P0655A07.3	LOC_Os06g49460	protein RER1A	24.701	1.09307	22.5978	1.39925e-06
1451	6	3881771	3881835	LOC107277788	Os07g0173601, OJ1656_E11.105	LOC_Os07g07715	uncharacterized LOC107277788	24.701	1.09307	22.5978	1.40799e-06
1452	6	12324076	12324135	LOC4342984	Os07g0404300	LOC_Os07g22024	uncharacterized LOC4342984	24.701	1.09307	22.5978	1.40799e-06
1453	6	19293626	19293690	LOC4343339	Os07g0508000, OJ1163_G04.102	LOC_Os07g32430	pre-mRNA-splicing factor ATP-dependent RNA helicase DEAH7	24.701	1.09307	22.5978	1.40799e-06
1454	6	20212691	20212755	LOC4343412	Os07g0522500, ABCG43, OJ1372_D12.114, OsABCG43, OsPDR5, pdr5	LOC_Os07g33780	ABC transporter G family member 43-like	24.701	1.09307	22.5978	1.40799e-06
1455	6	21129226	21129285	LOC4343478	Os07g0537400, OJ1058_A12.138	LOC_Os07g35300	cysteine-rich receptor-like protein kinase 6	24.701	1.09307	22.5978	1.40799e-06
1456	6	22268056	22268120	LOC4343579	Os07g0558000, P0567H04.5	LOC_Os07g37180	probable serine/threonine-protein kinase abkC	24.701	1.09307	22.5978	1.40799e-06
1457	6	22347621	22347680	LOC4343589	Os07g0559400	LOC_Os07g37310	uncharacterized LOC4343589	24.701	1.09307	22.5978	1.40799e-06
1458	6	25435801	25435865	LOC107277036	Os07g0616750, Os07g0616850	unannotated	uncharacterized LOC107277036	24.701	1.09307	22.5978	1.40799e-06
1459	6	28275521	28275580	LOC4344231	Os07g0669100	LOC_Os07g47290	xylose isomerase	24.701	1.09307	22.5978	1.40799e-06
1460	7	3128761	3128830	LOC4344683	Os08g0154300, OJ1066_B03.121-1	LOC_Os08g05830	transaldolase	24.701	1.09307	22.5978	1.49629e-06
1461	7	3430921	3430985	LOC4344709	Os08g0158800	LOC_Os08g06220	uncharacterized LOC4344709	24.701	1.09307	22.5978	1.49629e-06
1462	7	7560486	7560550	LOC4344968	Os08g0224200, OJ1006_H01.121	LOC_Os08g12760	uncharacterized LOC4344968	24.701	1.09307	22.5978	1.49629e-06
1463	7	12724791	12724860	LOC4345227	Os08g0305300	LOC_Os08g21350	protein SMG7	24.701	1.09307	22.5978	1.49629e-06
1464	7	13473721	13473785	LOC4345242	Os08g0314800, OJ1120_B07.121	LOC_Os08g22354	polyadenylate-binding protein 2	24.701	1.09307	22.5978	1.49629e-06
1465	7	17673016	17673080	LOC4345426	Os08g0376600, OJ1705_C03.114	LOC_Os08g28890	leucine-rich repeat receptor protein kinase EMS1	24.701	1.09307	22.5978	1.49629e-06
1466	7	19072336	19072400	LOC4345507	Os08g0400000, OJ1051_A08.21	LOC_Os08g30900	uncharacterized LOC4345507	24.701	1.09307	22.5978	1.49629e-06
1467	7	24722121	24722185	LOC4345951	Os08g0500700, HSP81-1, HSP82, OJ1118_A06.20-1, OJ1118_A06.20-2, OJ1345_D02.4-1, OJ1345_D02.4-2	LOC_Os08g39140	heat shock protein 81-1	24.701	1.09307	22.5978	1.49629e-06
1468	7	25248056	25248120	LOC4345994	Os08g0509100, CM-LOX2, LOX9	LOC_Os08g39850	probable lipoxygenase 8, chloroplastic	24.701	1.09307	22.5978	1.49629e-06
1469	7	25323031	25323095	LOC4346001	Os08g0510500	LOC_Os08g39970	protein EMSY-LIKE 3	24.701	1.09307	22.5978	1.49629e-06
1470	7	27602316	27602380	LOC4346254	Os08g0550400, OJ1479_B11.22	LOC_Os08g43670	NEP1-interacting protein-like 1	24.701	1.09307	22.5978	1.49629e-06
1471	8	10153196	10153255	LOC4346770	Os09g0334800	LOC_Os09g16540	L-type lectin-domain containing receptor kinase IX.1	24.701	1.09307	22.5978	1.23006e-06
1472	8	17082266	17082330	LOC4347248	Os09g0454600, P0025H07.7	LOC_Os09g28160	mitochondrial phosphate carrier protein 3, mitochondrial	24.701	1.09307	22.5978	1.23006e-06
1473	8	18058496	18058560	LOC9268005	Os09g0472700, OJ1509_C06.15	LOC_Os09g29690	EG45-like domain containing protein	24.701	1.09307	22.5978	1.23006e-06
1474	8	18528711	18528775	LOC4347405	Os09g0482400, HSP81-3	unannotated	heat shock protein 81-3-like	24.701	1.09307	22.5978	1.23006e-06
1475	8	18954426	18954450	LOC9269664	Os09g0491644	LOC_Os09g31454	uncharacterized LOC9269664	24.701	1.09307	22.5978	1.23006e-06
1476	8	19031801	19031870	LOC9267816	unannotated	LOC_Os09g31518	cinnamoyl-CoA reductase 1-like	24.701	1.09307	22.5978	1.23006e-06
1477	8	20018941	20019000	LOC4347564	Os09g0514200, CPK22, OsCDPK22, OsCPK22	LOC_Os09g33910	calcium-dependent protein kinase 22-like	24.701	1.09307	22.5978	1.23006e-06
1478	8	20215376	20215440	LOC4347592	Os09g0518000, P0217C03.6	LOC_Os09g34230	UDP-glycosyltransferase 79-like	24.701	1.09307	22.5978	1.23006e-06
1479	8	20259331	20259395	LOC4347599	Os09g0518900	LOC_Os09g34320	uncharacterized LOC4347599	24.701	1.09307	22.5978	1.23006e-06
1480	8	22033931	22034000	LOC4347811	Os09g0555300	LOC_Os09g38300	F-box/kelch-repeat protein At5g42350	24.701	1.09307	22.5978	1.23006e-06
1481	9	1731381	1731445	LOC4348023	Os10g0127700	LOC_Os10g03830	uncharacterized LOC4348023	24.701	1.09307	22.5978	1.45339e-06
1482	9	3013106	3013170	LOC4348120	Os10g0150400	LOC_Os10g05970	proline-rich protein 4	24.701	1.09307	22.5978	1.45339e-06
1483	9	7496151	7496220	LOC4348269	Os10g0205200	LOC_Os10g13800	ubiquitin-fold modifier-conjugating enzyme 1-like	24.701	1.09307	22.5978	1.45339e-06
1484	9	9928246	9928310	LOC9269624	Os10g0339600	LOC_Os10g19880	alpha-L-fucosidase 2	24.701	1.09307	22.5978	1.45339e-06
1485	9	11010111	11010175	LOC107278146	Os10g0358900	LOC_Os10g21490	uncharacterized LOC107278146	24.701	1.09307	22.5978	1.45339e-06
1486	9	11274071	11274130	LOC4348450	Os10g0363300, ACC1, OsJ_31236	LOC_Os10g21910	acetyl-CoA carboxylase 1-like	24.701	1.09307	22.5978	1.45339e-06
1487	9	17766916	17766980	LOC4348894	Os10g0476700	LOC_Os10g33690	GDSL esterase/lipase At5g62930	24.701	1.09307	22.5978	1.45339e-06
1488	9	19278511	19278575	LOC4349057	Os10g0504600	LOC_Os10g36060	myosin-11	24.701	1.09307	22.5978	1.45339e-06
1489	9	19811081	19811150	LOC4349105	Os10g0513900	LOC_Os10g36980	cytochrome P450 89A2	24.701	1.09307	22.5978	1.45339e-06
1490	9	20004501	20004565	LOC4349123	Os10g0517500	LOC_Os10g37340	methionine gamma-lyase	24.701	1.09307	22.5978	1.45339e-06
1491	9	22258251	22258315	LOC4349403	Os10g0563700	LOC_Os10g41410	nucleoside diphosphate kinase 1	24.701	1.09307	22.5978	1.45339e-06
1492	9	22939401	22939465	LOC4349491	Os10g0576000	LOC_Os10g42540	NADH dehydrogenase [ubiquinone] 1 beta subcomplex subunit 10-B	24.701	1.09307	22.5978	1.45339e-06
1493	9	22981866	22981930	LOC4349494	Os10g0576900	LOC_Os10g42620	cinnamoyl-CoA reductase-like SNL6	24.701	1.09307	22.5978	1.45339e-06
1494	10	693866	693935	LOC9267894	Os11g0115350, LTP2-A	LOC_Os11g02369	non-specific lipid-transfer protein 2	24.701	1.09307	22.5978	7.97219e-07
1495	10	5078251	5078315	LOC9267168	Os11g0200950	LOC_Os11g09460	MEIOTIC F-BOX protein MOF-like	24.701	1.09307	22.5978	7.97219e-07
1496	10	5660326	5660390	LOC9267129	Os11g0209700	LOC_Os11g10420	phosphatidylinositol 4-kinase beta 1	24.701	1.09307	22.5978	7.97219e-07
1497	10	10973181	10973245	LOC4350320	Os11g0297800	LOC_Os11g19210	probable beta-D-xylosidase 7	24.701	1.09307	22.5978	7.97219e-07
1498	10	12087851	12087925	LOC112937186	unannotated	unannotated	5S ribosomal RNA	296.412	13.1169	22.5978	3.76865e-70
1499	10	15224586	15224650	LOC4350448	Os11g0451700	LOC_Os11g26570	water stress-inducible protein Rab21-like	24.701	1.09307	22.5978	7.97219e-07
1500	10	20478606	20478665	LOC4350706	Os11g0550800	LOC_Os11g34940	50S ribosomal protein 6, chloroplastic	24.701	1.09307	22.5978	7.97219e-07
1501	10	22367266	22367325	LOC107278780	unannotated	LOC_Os11g37780	disease resistance protein RGA5-like	24.701	1.09307	22.5978	7.97219e-07
1502	10	22536516	22536540	LOC4350826	Os11g0592500	LOC_Os11g38000	disease resistance protein RGA5-like	24.701	1.09307	22.5978	7.97219e-07
1503	10	27116826	27116890	LOC4351088	Os11g0671000	LOC_Os11g44810	dormancy-associated protein 1	24.701	1.09307	22.5978	7.97219e-07
1504	10	28806881	28807010	LOC4351208	Os11g0703900	LOC_Os11g47760	heat shock cognate 70 kDa protein 2	24.701	1.09307	22.5978	7.97219e-07
1505	11	2248386	2248450	LOC4351493	Os12g0145700, OsJ_35209, OsPK2	LOC_Os12g05110	pyruvate kinase 2, cytosolic-like	24.701	1.09307	22.5978	1.42417e-06
1506	11	8871436	8871500	LOC4351911	Os12g0257600	LOC_Os12g15530	laccase-25-like	24.701	1.09307	22.5978	1.42417e-06
1507	11	9352816	9352885	LOC4351929	Os12g0264500	LOC_Os12g16350	3-hydroxyisobutyryl-CoA hydrolase 1	24.701	1.09307	22.5978	1.42417e-06
1508	11	10831446	10831510	LOC4351993	Os12g0285100, Ptr	LOC_Os12g18729	uncharacterized LOC4351993	24.701	1.09307	22.5978	1.42417e-06
1509	11	12854126	12854200	LOC107279652	Os12g0416600	LOC_Os12g22780	lysine-rich arabinogalactan protein 19	24.701	1.09307	22.5978	1.42417e-06
1510	11	22580881	22580910	LOC4352487	Os12g0555000, RSOsPR10	LOC_Os12g36830	major allergen Dau c 1	24.701	1.09307	22.5978	1.42417e-06
1511	11	25917911	25917975	LOC107276600	Os12g0612600	LOC_Os12g41840	protein transport protein SEC61 subunit alpha	24.701	1.09307	22.5978	1.42417e-06
1512	11	27238746	27238815	LOC9270699	Os12g0635400	unannotated	VQ motif-containing protein 29	24.701	1.09307	22.5978	1.42417e-06
1513	10	12160266	12160345	LOC112937280	unannotated	unannotated	5S ribosomal RNA	294.583	13.1169	22.4583	1.12635e-69
1514	10	12079046	12079120	LOC112937086	unannotated	unannotated	5S ribosomal RNA	268.967	12.0238	22.3696	7.51857e-64
1515	10	12113731	12113805	LOC112937267	unannotated	unannotated	5S ribosomal RNA	317.454	14.2099	22.3403	1.42971e-74
1516	5	29207541	29207670	LOC112939305	unannotated	unannotated	uncharacterized LOC112939305	262.563	12.0238	21.837	1.87749e-60
1517	0	515016	515135	LOC4326133	Os01g0109700	LOC_Os01g01960	paired amphipathic helix protein Sin3-like 3	23.7862	1.09307	21.7609	2.39752e-06
1518	0	3846346	3846410	LOC4327131	Os01g0175000	LOC_Os01g07960	acyl-protein thioesterase 1 homolog 1	23.7862	1.09307	21.7609	2.39752e-06
1519	0	5250746	5250810	LOC9268869	Os01g0197200	LOC_Os01g10050	DEAD-box ATP-dependent RNA helicase 20-like	23.7862	1.09307	21.7609	2.39752e-06
1520	0	7657341	7657405	LOC107280818	unannotated	unannotated	uncharacterized LOC107280818	23.7862	1.09307	21.7609	2.39752e-06
1521	0	7718356	7718415	LOC4326364	Os01g0239100	LOC_Os01g13760	dnaJ homolog subfamily B member 1	23.7862	1.09307	21.7609	2.39752e-06
1522	0	8446271	8446335	LOC4327710	Os01g0254200, P0711E10.3	LOC_Os01g15029	uncharacterized LOC4327710	23.7862	1.09307	21.7609	2.39752e-06
1523	0	10294406	10294475	LOC4327918	Os01g0286600, PPO, PPOX1	LOC_Os01g18320	protoporphyrinogen oxidase, chloroplastic-like	23.7862	1.09307	21.7609	2.39752e-06
1524	0	12874026	12874090	LOC4326838	Os01g0332100	LOC_Os01g22900	neutral/alkaline invertase 1, mitochondrial-like	23.7862	1.09307	21.7609	2.39752e-06
1525	0	15465311	15465375	LOC4325442	Os01g0375000, B1111C09.2	LOC_Os01g27730	guanine nucleotide-binding protein-like NSN1	23.7862	1.09307	21.7609	2.39752e-06
1526	0	19102226	19102290	LOC112939306	unannotated	unannotated	uncharacterized LOC112939306	23.7862	1.09307	21.7609	2.39752e-06
1527	0	20332911	20332975	LOC4326180	Os01g0547000	LOC_Os01g36640	disease resistance protein RPM1	23.7862	1.09307	21.7609	2.39752e-06
1528	0	20589456	20589520	LOC4326194	Os01g0550100	LOC_Os01g36930	ubiquitin carboxyl-terminal hydrolase 6	23.7862	1.09307	21.7609	2.39752e-06
1529	0	23502221	23502285	LOC4325962	Os01g0598200, CBL2, CBL5	LOC_Os01g41510	calcineurin B-like protein 5	23.7862	1.09307	21.7609	2.39752e-06
1530	0	24817491	24817555	LOC9271596	Os01g0622000	LOC_Os01g43380	uncharacterized LOC9271596	23.7862	1.09307	21.7609	2.39752e-06
1531	0	25638931	25638990	LOC4326580	Os01g0639100	LOC_Os01g45190	eukaryotic initiation factor 4A-III homolog A-like	23.7862	1.09307	21.7609	2.39752e-06
1532	0	27179926	27179985	LOC4326854	Os01g0665300	LOC_Os01g47540	CTD small phosphatase-like protein 2	23.7862	1.09307	21.7609	2.39752e-06
1533	0	30324741	30324805	LOC4323915	Os01g0727500	LOC_Os01g52730	uncharacterized LOC4323915	23.7862	1.09307	21.7609	2.39752e-06
1534	0	36166996	36167055	LOC4327500	Os01g0842400, LAC4, OsJ_003940	LOC_Os01g62480	laccase-4-like	23.7862	1.09307	21.7609	2.39752e-06
1535	0	37412186	37412250	LOC4324791	Os01g0864500, NDR3, P0505D12.1	LOC_Os01g64470	NDR1/HIN1-like protein 10	23.7862	1.09307	21.7609	2.39752e-06
1536	0	38263346	38263405	LOC4324850	Os01g0881500, B1065E10.4	LOC_Os01g65900	scarecrow-like protein 1	23.7862	1.09307	21.7609	2.39752e-06
1537	0	40487401	40487465	LOC4327226	Os01g0924600	LOC_Os01g69990	uncharacterized LOC4327226	23.7862	1.09307	21.7609	2.39752e-06
1538	0	40488511	40488575	LOC4327226	Os01g0924600	LOC_Os01g69990	uncharacterized LOC4327226	23.7862	1.09307	21.7609	2.39752e-06
1539	0	41307396	41307460	LOC4326516	Os01g0940100, HXK3, HXK8	LOC_Os01g71320	hexokinase-3-like	23.7862	1.09307	21.7609	2.39752e-06
1540	0	41574786	41574855	LOC4325826	Os01g0945800	LOC_Os01g71770	RNA-binding protein Musashi homolog 2	23.7862	1.09307	21.7609	2.39752e-06
1541	0	41577441	41577510	LOC4325826	Os01g0945800	LOC_Os01g71770	RNA-binding protein Musashi homolog 2	23.7862	1.09307	21.7609	2.39752e-06
1542	0	42364116	42364175	LOC107277144	Os01g0960900, P0483G10.5	unannotated	protein NRT1/ PTR FAMILY 2.3	23.7862	1.09307	21.7609	2.39752e-06
1543	0	42413161	42413225	LOC4324548	Os01g0962100	LOC_Os01g73110	uncharacterized LOC4324548	23.7862	1.09307	21.7609	2.39752e-06
1544	0	43141901	43141965	LOC4324307	Os01g0976300, P0020E09.5	LOC_Os01g74490	protein SODIUM POTASSIUM ROOT DEFECTIVE 3	23.7862	1.09307	21.7609	2.39752e-06
1545	1	1655386	1655450	LOC4328199	Os02g0131700, OJ1007_D04.22	LOC_Os02g03890	ras GTPase-activating protein-binding protein 2	23.7862	1.09307	21.7609	2.18134e-06
1546	1	3505466	3505535	LOC4328408	Os02g0165100, OJ1661_C12.29	LOC_Os02g06930	cold-responsive protein kinase 1	23.7862	1.09307	21.7609	2.18134e-06
1547	1	3715386	3715455	LOC4328432	Os02g0168800, HEMC, HMBS, OsJ_05g540, PBG	LOC_Os02g07230	porphobilinogen deaminase, chloroplastic-like	23.7862	1.09307	21.7609	2.18134e-06
1548	1	3772901	3772965	LOC9269154	Os02g0169700, OJ1116_A06.7	LOC_Os02g07330	uncharacterized LOC9269154	23.7862	1.09307	21.7609	2.18134e-06
1549	1	4827741	4827805	LOC4328543	Os02g0186900, OJ1073_F05.20, OJ1115_B01.31	LOC_Os02g09400	ent-isokaurene C2/C3-hydroxylase-like	23.7862	1.09307	21.7609	2.18134e-06
1550	1	4834881	4834945	LOC4328545	Os02g0187100, OJ1073_F05.22, OJ1115_B01.33	LOC_Os02g09420	cyclase-like protein 1	23.7862	1.09307	21.7609	2.18134e-06
1551	1	4997386	4997450	LOC4328570	Os02g0190300	LOC_Os02g09720	putative multidrug resistance protein	23.7862	1.09307	21.7609	2.18134e-06
1552	1	5630276	5630350	LOC4328647	Os02g0200900	LOC_Os02g10700	EIN3-binding F-box protein 1	23.7862	1.09307	21.7609	2.18134e-06	OsEBF2
1553	1	7510696	7510760	LOC9267718	Os02g0232500, OJ1705_E12.28	LOC_Os02g13850	probable LRR receptor-like serine/threonine-protein kinase At1g53440	23.7862	1.09307	21.7609	2.18134e-06
1554	1	7614526	7614590	LOC4328818	Os02g0234300, OJ1145_E05.4, OsJ_06g003, OsPUB4, PUB4	LOC_Os02g13960	U-box domain-containing protein 4-like	23.7862	1.09307	21.7609	2.18134e-06
1555	1	8815066	8815130	LOC4328917	Os02g0255700	LOC_Os02g15660	protein TSS	23.7862	1.09307	21.7609	2.18134e-06
1556	1	9121841	9121910	LOC107280079	unannotated	LOC_Os02g16050	uncharacterized LOC107280079	23.7862	1.09307	21.7609	2.18134e-06
1557	1	11669061	11669125	LOC4329095	Os02g0301500	LOC_Os02g19860	probable pre-mRNA-splicing factor ATP-dependent RNA helicase DEAH5	23.7862	1.09307	21.7609	2.18134e-06
1558	1	16703216	16703280	LOC4329372	unannotated	LOC_Os02g28220	phenolic glucoside malonyltransferase 1-like	23.7862	1.09307	21.7609	2.18134e-06
1559	1	19254001	19254065	LOC4329520	Os02g0526400, CLPD1	LOC_Os02g32520	chaperone protein ClpD1, chloroplastic-like	23.7862	1.09307	21.7609	2.18134e-06
1560	1	23243891	23243955	LOC4329873	Os02g0597900, OJ1212_D02.8	LOC_Os02g38440	very-long-chain 3-oxoacyl-CoA reductase 1	23.7862	1.09307	21.7609	2.18134e-06
1561	1	24084116	24084140	LOC4329959	Os02g0611800, OJ1004_A05.15	LOC_Os02g39850	hydroxycinnamoyltransferase 2-like	23.7862	1.09307	21.7609	2.18134e-06
1562	1	24173341	24173405	LOC4329969	Os02g0613200, OJ1004_A05.39	LOC_Os02g39970	F-box/LRR-repeat protein 14	23.7862	1.09307	21.7609	2.18134e-06
1563	1	27166096	27166165	LOC4330265	Os02g0669100, Dhn1, Dip1, LIP9, OJ1725_H08.23-1, OJ1725_H08.23-2, OsDhn1, OsLIP9	LOC_Os02g44870	dehydrin DHN1-like	23.7862	1.09307	21.7609	2.18134e-06
1564	1	28295921	28295980	LOC4330371	Os02g0689800, OJ1743_B12.28, PIE1	LOC_Os02g46450	protein PHOTOPERIOD-INDEPENDENT EARLY FLOWERING 1	23.7862	1.09307	21.7609	2.18134e-06
1565	1	29597391	29597450	LOC4330510	Os02g0714000	LOC_Os02g48340	RNA-binding protein 24	23.7862	1.09307	21.7609	2.18134e-06
1566	1	29935771	29935835	LOC4330559	Os02g0721600, OJ1008_D06.31-2	LOC_Os02g48964	uncharacterized WD repeat-containing protein C2A9.03	23.7862	1.09307	21.7609	2.18134e-06
1567	1	30422946	30423010	LOC4330614	Os02g0730300, HAK25, OsHAK25	LOC_Os02g49760	potassium transporter 25-like	23.7862	1.09307	21.7609	2.18134e-06
1568	1	30626526	30626595	LOC4330642	Os02g0734300	LOC_Os02g50130	nudix hydrolase 21, chloroplastic	23.7862	1.09307	21.7609	2.18134e-06
1569	1	30995256	30995325	LOC4330683	Os02g0741100, P0585G03.2	LOC_Os02g50760	chaperone protein dnaJ 16	23.7862	1.09307	21.7609	2.18134e-06
1570	1	31067376	31067440	LOC4330691	Os02g0742000	LOC_Os02g50840	uncharacterized LOC4330691	23.7862	1.09307	21.7609	2.18134e-06
1571	1	31806406	31806465	LOC4330775	Os02g0755900	LOC_Os02g51930	7-deoxyloganetin glucosyltransferase	23.7862	1.09307	21.7609	2.18134e-06
1572	1	32167526	32167590	LOC4330821	Os02g0763200, P0539D10.8	LOC_Os02g52560	galactoside 2-alpha-L-fucosyltransferase	23.7862	1.09307	21.7609	2.18134e-06
1573	1	33468776	33468840	LOC4330959	Os02g0787600	LOC_Os02g54640	glutamate receptor 2.9	23.7862	1.09307	21.7609	2.18134e-06
1574	1	34879671	34879795	LOC4331115	Os02g0814000, OJ1293_E04.15	LOC_Os02g56900	desumoylating isopeptidase 1	23.7862	1.09307	21.7609	2.18134e-06
1575	1	35681246	35681315	LOC4331242	Os02g0829900, OJ1124_D06.16	unannotated	probable protein BRICK1	23.7862	1.09307	21.7609	2.18134e-06
1576	2	862236	862300	LOC4331394	Os03g0115300	LOC_Os03g02430	pentatricopeptide repeat-containing protein At3g53170	23.7862	1.09307	21.7609	2.19806e-06
1577	2	3049311	3049380	LOC4331671	Os03g0156700, ZNL	LOC_Os03g06090	uncharacterized LOC4331671	23.7862	1.09307	21.7609	2.19806e-06
1578	2	3185146	3185210	LOC4331691	Os03g0159600	LOC_Os03g06360	late embryogenesis abundant protein D-34	23.7862	1.09307	21.7609	2.19806e-06
1579	2	3271266	3271335	LOC4331703	Os03g0161200	LOC_Os03g06520	sulfate transporter 3.1	23.7862	1.09307	21.7609	2.19806e-06
1580	2	3706231	3706295	LOC4331757	Os03g0168700	LOC_Os03g07260	uncharacterized LOC4331757	23.7862	1.09307	21.7609	2.19806e-06
1581	2	8577346	8577405	LOC4332325	Os03g0262200	LOC_Os03g15570	mitogen-activated protein kinase kinase kinase 1	23.7862	1.09307	21.7609	2.19806e-06
1582	2	9900341	9900405	LOC4332481	Os03g0286900	LOC_Os03g17790	low temperature-induced protein lt101.2	23.7862	1.09307	21.7609	2.19806e-06
1583	2	10648581	10648645	LOC4332579	Os03g0302000, OsJ_01g0110, OsPEX11-3, PEX11-3	LOC_Os03g19010	peroxisomal membrane protein 11-3-like	23.7862	1.09307	21.7609	2.19806e-06
1584	2	11405976	11406035	LOC4332656	Os03g0317000	LOC_Os03g20180	YTH domain-containing family protein 2	23.7862	1.09307	21.7609	2.19806e-06
1585	2	11713606	11713735	LOC4332690	Os03g0323200, CHLH	LOC_Os03g20700	magnesium-chelatase subunit ChlH, chloroplastic-like	23.7862	1.09307	21.7609	2.19806e-06
1586	2	11919526	11919595	LOC4332712	Os03g0326500	LOC_Os03g21000	thioredoxin-like 1-2, chloroplastic	23.7862	1.09307	21.7609	2.19806e-06
1587	2	12226051	12226110	LOC4332731	Os03g0331700, CML27	LOC_Os03g21380	probable calcium-binding protein CML27	23.7862	1.09307	21.7609	2.19806e-06
1588	2	14087071	14087140	LOC107277764	Os03g0362032	LOC_Os03g24710	beta-sesquiphellandrene synthase	23.7862	1.09307	21.7609	2.19806e-06
1589	2	14904276	14904340	LOC9267254	Os03g0377300	LOC_Os03g26000	protein DGS1, mitochondrial	23.7862	1.09307	21.7609	2.19806e-06
1590	2	17824556	17824620	LOC4333160	Os03g0426800, MUB1, OsMUB1	LOC_Os03g31290	membrane-anchored ubiquitin-fold protein 1-like	23.7862	1.09307	21.7609	2.19806e-06
1591	2	25220996	25221060	LOC4333585	Os03g0650200	LOC_Os03g44740	flavonoid 3'-monooxygenase	23.7862	1.09307	21.7609	2.19806e-06
1592	2	25264856	25264925	LOC4333589	Os03g0650800	LOC_Os03g44800	myosin-binding protein 7	23.7862	1.09307	21.7609	2.19806e-06
1593	2	25268326	25268390	LOC4333590	Os03g0650900, OsJ_11g925	LOC_Os03g44810	probable E3 ubiquitin-protein ligase BAH1-like 1	23.7862	1.09307	21.7609	2.19806e-06
1594	2	28595736	28595795	LOC4333870	Os03g0709000	LOC_Os03g50130	microsomal glutathione S-transferase 3	23.7862	1.09307	21.7609	2.19806e-06
1595	2	28859316	28859385	LOC4333901	Os03g0713400	LOC_Os03g50540	NADH dehydrogenase [ubiquinone] iron-sulfur protein 1, mitochondrial	23.7862	1.09307	21.7609	2.19806e-06
1596	2	29074941	29075005	LOC4333919	Os03g0718100, AC1, ACT1, OsJ_01g1865, OsRAc1, RAC1, actin	LOC_Os03g50885	actin-1-like	23.7862	1.09307	21.7609	2.19806e-06
1597	2	29272061	29272125	LOC4333935	Os03g0721200	LOC_Os03g51140	protein ILITYHIA	23.7862	1.09307	21.7609	2.19806e-06
1598	2	31474686	31474750	LOC4334191	Os03g0761100, BIPP2C2, OsBIPP2C2, OsPP2C34	LOC_Os03g55320	probable protein phosphatase 2C 34	23.7862	1.09307	21.7609	2.19806e-06
1599	2	32399021	32399090	LOC112938483	unannotated	unannotated	small nucleolar RNA Z105	23.7862	1.09307	21.7609	2.19806e-06
1600	2	35445066	35445130	LOC4334749	Os03g0843400	LOC_Os03g62630	30S ribosomal protein S6 alpha, chloroplastic	23.7862	1.09307	21.7609	2.19806e-06
1601	3	10064531	10064595	LOC4335317	Os04g0254000	LOC_Os04g18200	4-hydroxy-tetrahydrodipicolinate synthase 1, chloroplastic	23.7862	1.09307	21.7609	2.34439e-06
1602	3	11512536	11512595	LOC4335351	Os04g0274400	LOC_Os04g20590	chromatin-remodeling complex subunit ies6	23.7862	1.09307	21.7609	2.34439e-06
1603	3	19370341	19370405	LOC4335687	Os04g0393900	LOC_Os04g32310	probable serine/threonine-protein kinase PBL7	23.7862	1.09307	21.7609	2.34439e-06
1604	3	21265106	21265170	LOC9266560	Os04g0429200	LOC_Os04g34984	ubiquitin carboxyl-terminal hydrolase 27	23.7862	1.09307	21.7609	2.34439e-06
1605	3	21953926	21953990	LOC107280721	unannotated	LOC_Os04g36010	uncharacterized LOC107280721	23.7862	1.09307	21.7609	2.34439e-06
1606	3	22463246	22463315	LOC4336000	Os04g0450800	unannotated	histone H3.3	23.7862	1.09307	21.7609	2.34439e-06
1607	3	23027606	23027665	LOC4336056	Os04g0461100	LOC_Os04g38750	30S ribosomal protein 3, chloroplastic	23.7862	1.09307	21.7609	2.34439e-06
1608	3	23231911	23231970	LOC4336087	Os04g0465000	LOC_Os04g39090	uncharacterized LOC4336087	23.7862	1.09307	21.7609	2.34439e-06
1609	3	24858601	24858670	LOC4336283	Os04g0497000, OsNADPH-1	LOC_Os04g41960	2-alkenal reductase (NADP(+)-dependent)	23.7862	1.09307	21.7609	2.34439e-06
1610	3	25694011	25694070	LOC4336391	Os04g0513900, BGLU18, Os4bglu18	LOC_Os04g43410	beta-glucosidase 18-like	23.7862	1.09307	21.7609	2.34439e-06
1611	3	27124156	27124220	LOC4336542	Os04g0541700, Hox22, OsHox22, OsJ_01g4981	LOC_Os04g45810	homeobox-leucine zipper protein HOX22	23.7862	1.09307	21.7609	2.34439e-06
1612	3	27214116	27214180	LOC4336552	Os04g0543600	LOC_Os04g45950	cationic amino acid transporter 6, chloroplastic	23.7862	1.09307	21.7609	2.34439e-06
1613	3	27506946	27507005	LOC4336584	Os04g0549600, DJA6, OsDjA6, OsJ_15688, RNB8	LOC_Os04g46390	chaperone protein dnaJ A6-like	23.7862	1.09307	21.7609	2.34439e-06
1614	3	28295606	28295670	LOC4336676	Os04g0564600	LOC_Os04g47690	DNA-binding protein MNB1B	23.7862	1.09307	21.7609	2.34439e-06
1615	3	30211061	30211130	LOC4336861	Os04g0598800	LOC_Os04g51030	wall-associated receptor kinase 3	23.7862	1.09307	21.7609	2.34439e-06
1616	3	30601986	30602050	LOC4336914	Os04g0605900	LOC_Os04g51630	60S ribosomal protein L7-3	23.7862	1.09307	21.7609	2.34439e-06
1617	3	31486606	31486670	LOC4337024	Os04g0619700	LOC_Os04g52870	F-box/WD-40 repeat-containing protein At5g21040	23.7862	1.09307	21.7609	2.34439e-06
1618	3	32793851	32793950	LOC4337187	Os04g0644400	LOC_Os04g55159	36.4 kDa proline-rich protein	23.7862	1.09307	21.7609	2.34439e-06
1619	3	33970031	33970090	LOC4337317	Os04g0665500	LOC_Os04g56980	uncharacterized LOC4337317	23.7862	1.09307	21.7609	2.34439e-06
1620	3	34481581	34481650	LOC4337386	Os04g0675101	unannotated	sacsin	23.7862	1.09307	21.7609	2.34439e-06
1621	3	35278471	35278535	LOC4337491	Os04g0689500	LOC_Os04g59330	uncharacterized LOC4337491	23.7862	1.09307	21.7609	2.34439e-06
1622	4	1522191	1522250	LOC4337685	Os05g0126800	LOC_Os05g03590	uncharacterized protein At4g08330, chloroplastic	23.7862	1.09307	21.7609	2.02745e-06
1623	4	4789296	4789360	LOC4337976	Os05g0179800	LOC_Os05g08730	stress response protein NST1	23.7862	1.09307	21.7609	2.02745e-06
1624	4	6516451	6516520	LOC4338069	Os05g0204600, OsBBX14	LOC_Os05g11510	B-box zinc finger protein 22	23.7862	1.09307	21.7609	2.02745e-06
1625	4	6649756	6649870	LOC4338077	Os05g0207300, OJ1430_B02.2, RPL11	LOC_Os05g11710	60S ribosomal protein L11-like	23.7862	1.09307	21.7609	2.02745e-06
1626	4	6696551	6696615	LOC4338082	Os05g0208000	LOC_Os05g11780	mitochondrial dicarboxylate/tricarboxylate transporter DTC	23.7862	1.09307	21.7609	2.02745e-06
1627	4	6774561	6774625	LOC4338091	Os05g0209500	LOC_Os05g11900	uncharacterized LOC4338091	23.7862	1.09307	21.7609	2.02745e-06
1628	4	7634751	7634810	LOC4338140	Os05g0224800, OsMET2c	LOC_Os05g13780	DNA (cytosine-5)-methyltransferase CMT2-like	23.7862	1.09307	21.7609	2.02745e-06
1629	4	7808231	7808295	LOC4338155	Os05g0228400	LOC_Os05g14010	transcription factor bHLH68	23.7862	1.09307	21.7609	2.02745e-06
1630	4	8902536	8902600	LOC4338208	Os05g0247100, DIP3	LOC_Os05g15770	xylanase inhibitor protein 2-like	23.7862	1.09307	21.7609	2.02745e-06
1631	4	15660256	15660315	LOC4338452	Os05g0334400, DJA8, OJ1005_D04.18, OsDjA8	LOC_Os05g26926	chaperone protein dnaJ A7A, chloroplastic-like	23.7862	1.09307	21.7609	2.02745e-06
1632	4	17053651	17053715	LOC107277488	Os05g0358700	LOC_Os05g29050	phospholipase D zeta 1	23.7862	1.09307	21.7609	2.02745e-06
1633	4	18741431	18741495	LOC4338660	Os05g0387200	LOC_Os05g32140	UDP-sulfoquinovose synthase, chloroplastic	23.7862	1.09307	21.7609	2.02745e-06
1634	4	19132466	19132525	LOC4338694	Os05g0393400	LOC_Os05g32680	protein PALE CRESS, chloroplastic	23.7862	1.09307	21.7609	2.02745e-06
1635	4	21456731	21456795	LOC107281146	unannotated	LOC_Os05g36184	uncharacterized LOC107281146	23.7862	1.09307	21.7609	2.02745e-06
1636	4	23598536	23598600	LOC4339115	Os05g0480000	LOC_Os05g40180	serine/threonine-protein kinase STN8, chloroplastic	23.7862	1.09307	21.7609	2.02745e-06
1637	4	24033786	24033850	LOC4339154	Os05g0489000	LOC_Os05g41000	uncharacterized LOC4339154	23.7862	1.09307	21.7609	2.02745e-06
1638	4	25177401	25177465	LOC4339268	Os05g0508700	LOC_Os05g43280	TNF receptor-associated factor homolog 1a	23.7862	1.09307	21.7609	2.02745e-06
1639	4	26025306	26025380	LOC107276549	Os05g0522600	LOC_Os05g44770	receptor-like protein kinase HSL1	23.7862	1.09307	21.7609	2.02745e-06
1640	4	26107551	26107615	LOC4339369	Os05g0524400	LOC_Os05g44922	ATP-dependent 6-phosphofructokinase 6	23.7862	1.09307	21.7609	2.02745e-06
1641	4	28068451	28068520	LOC9269297	GRXS9	LOC_Os05g48930	monothiol glutaredoxin-S9-like	23.7862	1.09307	21.7609	2.02745e-06
1642	4	29759901	29759960	LOC9268609	Os05g0597200	LOC_Os05g51850	origin recognition complex subunit 4	23.7862	1.09307	21.7609	2.02745e-06
1643	5	923366	923435	LOC4339932	Os06g0116600	LOC_Os06g02600	multiple organellar RNA editing factor 2, chloroplastic	23.7862	1.09307	21.7609	2.35391e-06
1644	5	1193021	1193080	LOC107276359	Os06g0122800	LOC_Os06g03165	uncharacterized LOC107276359	23.7862	1.09307	21.7609	2.35391e-06
1645	5	6059796	6059865	LOC4340502	Os06g0218300	LOC_Os06g11450	E3 ubiquitin-protein ligase ATL31	23.7862	1.09307	21.7609	2.35391e-06
1646	5	7155251	7155315	LOC107275646	Os06g0237502	LOC_Os06g13050	NLR family CARD domain-containing protein 3	23.7862	1.09307	21.7609	2.35391e-06
1647	5	24034071	24034135	LOC4341476	Os06g0605900	LOC_Os06g40360	EIN3-binding F-box protein 1	23.7862	1.09307	21.7609	2.35391e-06	OsEBF1
1648	5	30036631	30036700	LOC4342030	Os06g0710300	LOC_Os06g49640	uncharacterized LOC4342030	23.7862	1.09307	21.7609	2.35391e-06
1649	6	838371	838440	LOC4342251	Os07g0115300, OJ1138_B05.114	LOC_Os07g02440	peroxidase 50	23.7862	1.09307	21.7609	2.34052e-06
1650	6	1844621	1844685	LOC4342347	Os07g0134500	LOC_Os07g04210	uncharacterized LOC4342347	23.7862	1.09307	21.7609	2.34052e-06
1651	6	3128091	3128155	LOC4342440	Os07g0158500	LOC_Os07g06470	nuclear transcription factor Y subunit A-2	23.7862	1.09307	21.7609	2.34052e-06
1652	6	3261871	3261935	LOC4342453	Os07g0160600, OJ1714_H10.127	LOC_Os07g06680	fasciclin-like arabinogalactan protein 15	23.7862	1.09307	21.7609	2.34052e-06
1653	6	8044896	8044960	LOC4342822	Os07g0244400, OJ1058_C08.3, OJ1341_A08.137	LOC_Os07g14100	pentatricopeptide repeat-containing protein At4g18520, chloroplastic	23.7862	1.09307	21.7609	2.34052e-06
1654	6	11925001	11925070	LOC9271751	unannotated	LOC_Os07g20610	receptor-like serine/threonine-protein kinase SD1-8	23.7862	1.09307	21.7609	2.34052e-06
1655	6	14523266	14523330	LOC4343067	Os07g0434700	LOC_Os07g25410	methionine aminopeptidase 1B, chloroplastic	23.7862	1.09307	21.7609	2.34052e-06
1656	6	19039476	19039540	LOC4343321	Os07g0503300	LOC_Os07g32010	anthocyanidin 3-O-glucosyltransferase 2	23.7862	1.09307	21.7609	2.34052e-06
1657	6	21134461	21134575	LOC4343479	Os07g0537500, OJ1058_A12.139, P0696F12.1	LOC_Os07g35310	cysteine-rich receptor-like protein kinase 6	23.7862	1.09307	21.7609	2.34052e-06
1658	6	21239781	21239840	LOC9268304	Os07g0539300	LOC_Os07g35510	glucan endo-1,3-beta-glucosidase 12	23.7862	1.09307	21.7609	2.34052e-06
1659	6	21847796	21847860	LOC9272270	Os07g0550500	LOC_Os07g36544	receptor-like serine/threonine-protein kinase SD1-8	23.7862	1.09307	21.7609	2.34052e-06
1660	6	28456066	28456125	LOC4344254	Os07g0673200, OsJ_25542	LOC_Os07g47590	probable E3 ubiquitin-protein ligase BAH1-like 2	23.7862	1.09307	21.7609	2.34052e-06
1661	7	611801	611865	LOC107276488	Os08g0111500	LOC_Os08g01960	uncharacterized acetyltransferase At3g50280	23.7862	1.09307	21.7609	2.51864e-06
1662	7	1565396	1565435	LOC4344567	Os08g0127100, OJ1163_G08.25	LOC_Os08g03350	lysine histidine transporter 1	23.7862	1.09307	21.7609	2.51864e-06
1663	7	8762676	8762735	LOC4345047	Os08g0243500	LOC_Os08g14570	NADPH--cytochrome P450 reductase	23.7862	1.09307	21.7609	2.51864e-06
1664	7	13923991	13924060	LOC9271247	Os08g0320000, OJ1136_D12.115-1	LOC_Os08g23110	tyrosine--tRNA ligase 1, cytoplasmic	23.7862	1.09307	21.7609	2.51864e-06
1665	7	17631921	17631980	LOC4345420	Os08g0375800, OJ1705_C03.103	LOC_Os08g28830	putative pentatricopeptide repeat-containing protein At3g25970	23.7862	1.09307	21.7609	2.51864e-06
1666	7	20244936	20245000	LOC107282072	unannotated	unannotated	uncharacterized LOC107282072	23.7862	1.09307	21.7609	2.51864e-06
1667	7	21566716	21566785	LOC4345697	Os08g0442400, P0708B04.6	LOC_Os08g34360	AP2-like ethylene-responsive transcription factor At1g79700	23.7862	1.09307	21.7609	2.51864e-06
1668	7	25350316	25350380	LOC4346006	Os08g0511000	LOC_Os08g40020	putative pentatricopeptide repeat-containing protein At3g05240	23.7862	1.09307	21.7609	2.51864e-06
1669	7	27439786	27439845	LOC4346235	unannotated	LOC_Os08g43400	kinesin-like protein KIN-7H	23.7862	1.09307	21.7609	2.51864e-06
1670	8	6950476	6950535	LOC4346639	Os09g0293400	LOC_Os09g12230	ubiquitin-conjugating enzyme E2-17 kDa	23.7862	1.09307	21.7609	2.06943e-06
1671	8	10845831	10845875	LOC4346803	Os09g0346500, CAB1R, LHCP, P0512H04.4	LOC_Os09g17740	chlorophyll a-b binding protein 1, chloroplastic-like	23.7862	1.09307	21.7609	2.06943e-06
1672	8	14391856	14391915	LOC4347017	Os09g0407700, OJ1261_A08.54, OJ1261_A08.55, P0465E03.6, P0465E03.7	LOC_Os09g24240	pentatricopeptide repeat-containing protein At4g02750	23.7862	1.09307	21.7609	2.06943e-06
1673	8	14976796	14976865	LOC4347069	Os09g0417600	LOC_Os09g25060	WRKY transcription factor WRKY76-like	23.7862	1.09307	21.7609	2.06943e-06
1674	8	16926806	16926870	LOC4347225	Os09g0451400, ACO1, EFE, OJ1163_C07.24, P0488D02.1	LOC_Os09g27820	1-aminocyclopropane-1-carboxylate oxidase 1-like	23.7862	1.09307	21.7609	2.06943e-06
1675	8	18752711	18752775	LOC4347422	Os09g0485900, RPL9, YK426	LOC_Os09g31180	60S ribosomal protein L9-like	23.7862	1.09307	21.7609	2.06943e-06
1676	9	347876	347950	LOC112936768	unannotated	unannotated	transfer RNA arginine (anticodon CCU)	23.7862	1.09307	21.7609	2.45995e-06
1677	9	2480146	2480210	LOC4348080	Os10g0140200	LOC_Os10g05069	alpha-mannosidase	23.7862	1.09307	21.7609	2.45995e-06
1678	9	14095196	14095260	LOC9268744	unannotated	LOC_Os10g26850	uncharacterized LOC9268744	23.7862	1.09307	21.7609	2.45995e-06
1679	9	15920051	15920115	LOC4348732	Os10g0442700	LOC_Os10g30590	pentatricopeptide repeat-containing protein At5g08305	23.7862	1.09307	21.7609	2.45995e-06
1680	9	16664386	16664445	LOC4348791	Os10g0456100	LOC_Os10g31780	NADPH-dependent aldehyde reductase-like protein, chloroplastic	23.7862	1.09307	21.7609	2.45995e-06
1681	9	19765206	19765275	LOC4349100	Os10g0512800, KIN7K, OsJ_32142	LOC_Os10g36880	kinesin-like protein KIN-7K, chloroplastic	23.7862	1.09307	21.7609	2.45995e-06
1682	9	20802541	20802615	LOC4349233	Os10g0534900	LOC_Os10g39030	BEL1-like homeodomain protein 4	23.7862	1.09307	21.7609	2.45995e-06
1683	10	782406	782475	LOC4349611	Os11g0117400	LOC_Os11g02520	probable WRKY transcription factor 67	23.7862	1.09307	21.7609	1.42316e-06
1684	10	2529731	2529795	LOC4349811	Os11g0153900, RbH	LOC_Os11g05570	ribonuclease H2 subunit A	23.7862	1.09307	21.7609	1.42316e-06
1685	10	3788546	3788610	LOC4349921	Os11g0175900	LOC_Os11g07470	protein TPLATE	23.7862	1.09307	21.7609	1.42316e-06
1686	10	12084556	12084635	LOC112937164	unannotated	unannotated	5S ribosomal RNA	309.22	14.2099	21.7609	1.77878e-72
1687	10	12149691	12149765	LOC112937071	unannotated	unannotated	5S ribosomal RNA	285.434	13.1169	21.7609	3.22205e-67
1688	10	13779296	13779360	LOC9268942	Os11g0430000	LOC_Os11g24180	serine carboxypeptidase-like 12	23.7862	1.09307	21.7609	1.42316e-06
1689	10	18506076	18506140	LOC4350591	Os11g0516000, OsJ_34042	LOC_Os11g31640	long chain base biosynthesis protein 2a-like	23.7862	1.09307	21.7609	1.42316e-06
1690	10	22278721	22278785	LOC4350807	Os11g0587600, ABCG48, OsABCG48, OsPDR3, P0704G09, pdr3	LOC_Os11g37700	ABC transporter G family member 48-like	23.7862	1.09307	21.7609	1.42316e-06
1691	10	22949431	22949495	LOC4350856	Os11g0599500	LOC_Os11g38670	DEAD-box ATP-dependent RNA helicase 52C	23.7862	1.09307	21.7609	1.42316e-06
1692	10	23196271	23196340	LOC4350870	Os11g0602800	LOC_Os11g38980	F-box/kelch-repeat protein SKIP11	23.7862	1.09307	21.7609	1.42316e-06
1693	10	25552146	25552205	LOC4351013	Os11g0644100	LOC_Os11g42450	probable LRR receptor-like serine/threonine-protein kinase At4g36180	23.7862	1.09307	21.7609	1.42316e-06
1694	11	737931	738000	LOC4351318	Os12g0115100, LTP, OsJ_03g3644, PAPI	LOC_Os12g02320	non-specific lipid-transfer protein 1-like	23.7862	1.09307	21.7609	2.29394e-06
1695	11	5692951	5693015	LOC4351768	Os12g0209100	LOC_Os12g10650	uncharacterized LOC4351768	23.7862	1.09307	21.7609	2.29394e-06
1696	11	8963701	8963765	LOC4351915	Os12g0258700, LAC24, OsJ_01g6843, OsJ_17624	LOC_Os12g15680	laccase-24-like	23.7862	1.09307	21.7609	2.29394e-06
1697	11	14867306	14867370	LOC4352145	Os12g0443000	LOC_Os12g25660	cytochrome P450 94B3	23.7862	1.09307	21.7609	2.29394e-06
1698	11	16544521	16544585	LOC107278444	Os12g0466601	LOC_Os12g28040	disease resistance protein RGA5	23.7862	1.09307	21.7609	2.29394e-06
1699	11	19203981	19204045	LOC9270871	unannotated	LOC_Os12g31880	eukaryotic translation initiation factor 5B	23.7862	1.09307	21.7609	2.29394e-06
1700	11	19782171	19782235	LOC4352328	Os12g0512000	LOC_Os12g32750	probable indole-3-pyruvate monooxygenase YUCCA9	23.7862	1.09307	21.7609	2.29394e-06
1701	11	24958271	24958330	LOC4352688	Os12g0594600	LOC_Os12g40300	uncharacterized LOC4352688	23.7862	1.09307	21.7609	2.29394e-06
1702	11	25046011	25046080	LOC4352697	Os12g0596600	LOC_Os12g40480	BTB/POZ domain-containing protein At3g50780	23.7862	1.09307	21.7609	2.29394e-06
1703	11	27022526	27022590	LOC4352862	Os12g0631100, GLUP4, GPA1, OsRab5A, RAB5A	LOC_Os12g43550	ras-related protein RABF2a	23.7862	1.09307	21.7609	2.29394e-06
1704	10	12041946	12042020	LOC112937031	unannotated	unannotated	5S ribosomal RNA	282.69	13.1169	21.5516	1.73896e-66
1705	10	12043566	12043640	LOC112937059	unannotated	unannotated	5S ribosomal RNA	281.775	13.1169	21.4819	3.01016e-66
1706	5	22312901	22313005	LOC4341364	Os06g0574500, OsJ_02g0918, PP2A1	LOC_Os06g37660	serine/threonine-protein phosphatase PP2A-1 catalytic subunit-like	46.6575	2.18614	21.3424	4.32429e-11
1707	10	12107646	12107720	LOC112937103	unannotated	unannotated	5S ribosomal RNA	302.816	14.2099	21.3102	1.00235e-70
1708	10	12150016	12150090	LOC112937117	unannotated	unannotated	5S ribosomal RNA	348.559	16.3961	21.2587	1.18897e-80
1709	2	25619166	25619235	LOC112938538	unannotated	unannotated	transfer RNA glycine (anticodon GCC)	603.803	28.4199	21.2458	6.77714e-139
1710	10	12110016	12110090	LOC112937265	unannotated	unannotated	5S ribosomal RNA	301.902	14.2099	21.2458	1.6191e-70
1711	10	12153071	12153145	LOC112937277	unannotated	unannotated	5S ribosomal RNA	301.902	14.2099	21.2458	1.6191e-70
1712	1	30152831	30152895	LOC4330583	Os02g0725300, CSLE2, OJ1124_G07.14-1, OJ1124_G07.14-2, OJ1124_G07.15, OsCslE2	LOC_Os02g49332	cellulose synthase-like protein E2	253.414	12.0238	21.0761	1.04521e-58
1713	6	29493376	29493450	LOC112939828	unannotated	unannotated	transfer RNA histidin (anticodon GUG)	138.143	6.55843	21.0634	5.38124e-32
1714	0	40446	40515	LOC4326459	Os01g0100900, P0402A09.4, P0672D08.8, S1PL, SP-lyase, SPL	LOC_Os01g01080	sphingosine-1-phosphate lyase-like	22.8713	1.09307	20.9239	3.88727e-06
1715	0	1365791	1365855	LOC9267088	Os01g0124650, P0044F08.5	LOC_Os01g03390	Bowman-Birk type bran trypsin inhibitor	22.8713	1.09307	20.9239	3.88727e-06
1716	0	1423886	1423955	LOC4326008	Os01g0125900	LOC_Os01g03520	probable ubiquitin-conjugating enzyme E2 23	22.8713	1.09307	20.9239	3.88727e-06
1717	0	2979216	2979280	LOC4324078	Os01g0155400	LOC_Os01g06270	protein Hook homolog 3	22.8713	1.09307	20.9239	3.88727e-06
1718	0	3190231	3190290	LOC4324068	Os01g0160800, B1189A09.2	LOC_Os01g06740	protein synthesis inhibitor I	22.8713	1.09307	20.9239	3.88727e-06
1719	0	4052461	4052525	LOC4323866	Os01g0178000	LOC_Os01g08270	aromatic aminotransferase ISS1	22.8713	1.09307	20.9239	3.88727e-06
1720	0	4331531	4331595	LOC4325329	Os01g0182600, GI	LOC_Os01g08700	protein GIGANTEA-like	22.8713	1.09307	20.9239	3.88727e-06
1721	0	6499306	6499375	LOC4324585	Os01g0218500	LOC_Os01g11940	protein RICE FLOWERING LOCUS T 1-like	22.8713	1.09307	20.9239	3.88727e-06
1722	0	7656236	7656295	LOC4326356	Os01g0238200	unannotated	uncharacterized LOC4326356	22.8713	1.09307	20.9239	3.88727e-06
1723	0	8233676	8233735	LOC107277149	Os01g0249800, P0434D08.5	unannotated	keratinocyte proline-rich protein	22.8713	1.09307	20.9239	3.88727e-06
1724	0	8767831	8767895	LOC4325117	Os01g0260800, P0469E09.1	LOC_Os01g15610	protein CASPARIAN STRIP INTEGRITY FACTOR 1	22.8713	1.09307	20.9239	3.88727e-06
1725	0	9456136	9456205	LOC4325175	Os01g0273300	LOC_Os01g16670	BSD domain-containing protein 1	22.8713	1.09307	20.9239	3.88727e-06
1726	0	10168346	10168410	LOC4327911	Os01g0284500, GER4, OsGER4, OsJ_001298	LOC_Os01g18170	germin-like protein 1-1	22.8713	1.09307	20.9239	3.88727e-06
1727	0	11863731	11863795	LOC4327292	Os01g0314800	LOC_Os01g21250	protein SENESCENCE-ASSOCIATED GENE 21, mitochondrial	22.8713	1.09307	20.9239	3.88727e-06
1728	0	15154801	15154865	LOC4325737	Os01g0369300, HAK3, OsHAK3	LOC_Os01g27170	probable potassium transporter 3	22.8713	1.09307	20.9239	3.88727e-06
1729	0	16056101	16056165	LOC9266898	Os01g0383700	LOC_Os01g28680	LEC14B protein	22.8713	1.09307	20.9239	3.88727e-06
1730	0	18043341	18043405	LOC4324035	Os01g0512100, P0504D03.5	LOC_Os01g32870	chaperone protein dnaJ 15	22.8713	1.09307	20.9239	3.88727e-06
1731	0	20155291	20155355	LOC9269872	unannotated	LOC_Os01g36350	indole-2-monooxygenase-like	22.8713	1.09307	20.9239	3.88727e-06
1732	0	24108846	24108910	LOC4327730	Os01g0609900, ABCG37, OsABCG37, OsPDR8, PDR4, pdr8	LOC_Os01g42410	ABC transporter G family member 37-like	22.8713	1.09307	20.9239	3.88727e-06
1733	0	24140976	24141040	LOC4327732	Os01g0610300	LOC_Os01g42460	protein ANTI-SILENCING 1	22.8713	1.09307	20.9239	3.88727e-06
1734	0	24541356	24541425	LOC4326606	Os01g0617500	LOC_Os01g43030	N-terminal acetyltransferase A complex auxiliary subunit NAA15	22.8713	1.09307	20.9239	3.88727e-06
1735	0	25801101	25801165	LOC4326560	Os01g0642000, IMCEL2, P0510C12.9	LOC_Os01g45460	probable isoprenylcysteine alpha-carbonyl methylesterase ICMEL2	22.8713	1.09307	20.9239	3.88727e-06
1736	0	28324251	28324310	LOC4324113	unannotated	LOC_Os01g49270	pre-mRNA-splicing factor SYF1 pseudogene	22.8713	1.09307	20.9239	3.88727e-06
1737	0	28791136	28791200	LOC4323896	Os01g0695800, mdr7	LOC_Os01g50100	ABC transporter B family member 11	22.8713	1.09307	20.9239	3.88727e-06
1738	0	28791821	28791885	LOC4323896	Os01g0695800, mdr7	LOC_Os01g50100	ABC transporter B family member 11	22.8713	1.09307	20.9239	3.88727e-06
1739	0	29969221	29969285	LOC4324695	Os01g0719100, Tranpr	LOC_Os01g52110	probable E3 ubiquitin-protein ligase RZFP34	22.8713	1.09307	20.9239	3.88727e-06
1740	0	30431266	30431330	LOC4324420	Os01g0729900	LOC_Os01g52920	uncharacterized LOC4324420	22.8713	1.09307	20.9239	3.88727e-06
1741	0	31375466	31375530	LOC4324621	Os01g0749400	LOC_Os01g54560	probable alpha,alpha-trehalose-phosphate synthase [UDP-forming] 7	22.8713	1.09307	20.9239	3.88727e-06
1742	0	33198771	33198840	LOC4327057	Os01g0783500	LOC_Os01g57450	universal stress protein PHOS32	22.8713	1.09307	20.9239	3.88727e-06
1743	0	34683141	34683280	LOC4327483	Os01g0815800, bip123	LOC_Os01g59990	60S ribosomal protein L24	45.7427	2.18614	20.9239	6.07054e-11
1744	0	35192991	35193060	LOC107277480	Os01g0823951	LOC_Os01g60870	uncharacterized LOC107277480	22.8713	1.09307	20.9239	3.88727e-06
1745	0	35711906	35711970	LOC4327410	Os01g0833800	LOC_Os01g61720	protein IQ-DOMAIN 1	22.8713	1.09307	20.9239	3.88727e-06
1746	0	36107941	36108005	LOC4327396	Os01g0841200	LOC_Os01g62390	protein ESMERALDA 1	22.8713	1.09307	20.9239	3.88727e-06
1747	0	38211391	38211455	LOC4324842	Os01g0880300	LOC_Os01g65790	probable pectinesterase/pectinesterase inhibitor 51	22.8713	1.09307	20.9239	3.88727e-06
1748	0	39569501	39569565	LOC4324990	Os01g0908700, CLP	LOC_Os01g68060	E3 ubiquitin-protein ligase RGLG2	22.8713	1.09307	20.9239	3.88727e-06
1749	0	39690946	39691015	LOC9271802	Os01g0911100	LOC_Os01g68320	DEAD-box ATP-dependent RNA helicase 30-like	22.8713	1.09307	20.9239	3.88727e-06
1750	0	40064506	40064575	LOC4324360	Os01g0918300, OsJ_04g555, OsSUMO1, SMT3, SUM1, SUMO-1, SUMO1	LOC_Os01g68950	small ubiquitin-related modifier 1-like	22.8713	1.09307	20.9239	3.88727e-06
1751	1	768036	768095	LOC4328060	Os02g0114200, OJ1399_H05.34, cbp3	LOC_Os02g02320	serine carboxypeptidase 3-like	22.8713	1.09307	20.9239	3.61578e-06
1752	1	1630056	1630120	LOC4328194	Os02g0131100	LOC_Os02g03840	titin homolog	22.8713	1.09307	20.9239	3.61578e-06
1753	1	1696231	1696300	LOC4328205	Os02g0132500	LOC_Os02g03960	bZIP transcription factor 11	22.8713	1.09307	20.9239	3.61578e-06
1754	1	2653086	2653150	LOC4328298	Os02g0148300	LOC_Os02g05490	golgin subfamily A member 4	22.8713	1.09307	20.9239	3.61578e-06
1755	1	2656281	2656345	LOC4328298	Os02g0148300	LOC_Os02g05490	golgin subfamily A member 4	22.8713	1.09307	20.9239	3.61578e-06
1756	1	4009826	4009950	LOC4328452	Os02g0173200	LOC_Os02g07690	transcription factor MafA	22.8713	1.09307	20.9239	3.61578e-06
1757	1	4544751	4544815	LOC4328512	Os02g0181300, OJ1297_C09.15, OsWRKY71, wrky38	LOC_Os02g08440	WRKY transcription factor WRKY71-like	22.8713	1.09307	20.9239	3.61578e-06
1758	1	9458486	9458555	LOC4328954	Os02g0265400	LOC_Os02g16550	vacuolar protein sorting-associated protein 29	22.8713	1.09307	20.9239	3.61578e-06
1759	1	11720386	11720450	LOC4329098	Os02g0302200, P0477B05.6	LOC_Os02g19924	tyrosine aminotransferase	22.8713	1.09307	20.9239	3.61578e-06
1760	1	12464946	12465005	LOC4329142	Os02g0314600	LOC_Os02g21040	aspartyl protease family protein 2	22.8713	1.09307	20.9239	3.61578e-06
1761	1	15893366	15893435	LOC4329339	Os02g0469600, OJ1371_D04.6	LOC_Os02g27030	cysteine proteinase 1	22.8713	1.09307	20.9239	3.61578e-06
1762	1	16983976	16984040	LOC9267566	Os02g0488600	LOC_Os02g28720	U-box domain-containing protein 9	22.8713	1.09307	20.9239	3.61578e-06
1763	1	17323616	17323685	LOC107279922	unannotated	unannotated	uncharacterized LOC107279922	22.8713	1.09307	20.9239	3.61578e-06
1764	1	24738616	24738680	LOC4330015	Os02g0621600, OJ1234_B11.17	LOC_Os02g40820	formin-like protein 20	22.8713	1.09307	20.9239	3.61578e-06
1765	1	24817936	24818000	LOC4330023	Os02g0623300	LOC_Os02g41450	NAC domain-containing protein 92	22.8713	1.09307	20.9239	3.61578e-06
1766	1	25385036	25385095	LOC4330065	Os02g0633100, OJ1643_A10.15-1	LOC_Os02g42200	uncharacterized LOC4330065	22.8713	1.09307	20.9239	3.61578e-06
1767	1	27047126	27047195	LOC4330248	Os02g0666200, OJ1486_E07.10, OsJ_007594, PIP1-1, PIP1.1, PIP1A, RWC-1, RWC1, aquaporin	LOC_Os02g44630	aquaporin PIP1-1-like	22.8713	1.09307	20.9239	3.61578e-06
1768	1	27490081	27490145	LOC4330297	Os02g0674800, GL2-5, Roc5	LOC_Os02g45250	homeobox-leucine zipper protein ROC5-like	22.8713	1.09307	20.9239	3.61578e-06
1769	1	30577836	30577895	LOC4330638	Os02g0733400	LOC_Os02g50050	uncharacterized protein At3g17950	22.8713	1.09307	20.9239	3.61578e-06
1770	1	31445341	31445410	LOC4330727	Os02g0748300	LOC_Os02g51350	F-box/kelch-repeat protein At1g74510	22.8713	1.09307	20.9239	3.61578e-06
1771	1	31806881	31806950	LOC4330775	Os02g0755900	LOC_Os02g51930	7-deoxyloganetin glucosyltransferase	22.8713	1.09307	20.9239	3.61578e-06
1772	1	31969231	31969295	LOC4330793	Os02g0759400, OJ1175_B01.3	LOC_Os02g52210	RING-H2 finger protein ATL29	22.8713	1.09307	20.9239	3.61578e-06
1773	1	33770036	33770095	LOC4330996	Os02g0794500, OJ1695_H09.2-1, OJ1695_H09.2-2, OJ1695_H09.2-3	LOC_Os02g55130	serine carboxypeptidase 24	22.8713	1.09307	20.9239	3.61578e-06
1774	1	35083136	35083200	LOC4331150	Os02g0817700, OJ1136_C12.17	LOC_Os02g57260	3-ketoacyl-CoA thiolase 2, peroxisomal	22.8713	1.09307	20.9239	3.61578e-06
1775	1	35130986	35131045	LOC4331157	Os02g0818900, OJ1202_E07.12	LOC_Os02g57350	uncharacterized LOC4331157	22.8713	1.09307	20.9239	3.61578e-06
1776	2	1608416	1608485	LOC4331487	Os03g0128300	LOC_Os03g03630	uncharacterized LOC4331487	22.8713	1.09307	20.9239	3.50273e-06
1777	2	3051706	3051770	LOC4331671	Os03g0156700, ZNL	LOC_Os03g06090	uncharacterized LOC4331671	22.8713	1.09307	20.9239	3.50273e-06
1778	2	3618596	3618660	LOC4331740	Os03g0166800	LOC_Os03g07080	carbon catabolite repressor protein 4 homolog 1	22.8713	1.09307	20.9239	3.50273e-06
1779	2	3993201	3993265	LOC4331793	Os03g0174600	LOC_Os03g07850	tRNA-specific 2-thiouridylase MnmA	22.8713	1.09307	20.9239	3.50273e-06
1780	2	4142391	4142450	LOC4331818	Os03g0178500	LOC_Os03g08110	2-hydroxy-6-oxononadienedioate/2-hydroxy-6-oxononatrienedioate hydrolase	22.8713	1.09307	20.9239	3.50273e-06
1781	2	4337016	4337085	LOC9272225	Os03g0182600	LOC_Os03g08440	40S ribosomal protein SA	22.8713	1.09307	20.9239	3.50273e-06
1782	2	4635466	4635530	LOC4331888	Os03g0188500	unannotated	arabinogalactan protein 1-like	22.8713	1.09307	20.9239	3.50273e-06
1783	2	5627526	5627585	LOC4332004	Os03g0207400, OsPP2C29	LOC_Os03g10950	probable protein phosphatase 2C 29	22.8713	1.09307	20.9239	3.50273e-06
1784	2	7480866	7480935	LOC9271214	Os03g0241300	LOC_Os03g13810	stress response protein nst1	22.8713	1.09307	20.9239	3.50273e-06
1785	2	7520186	7520250	LOC4332218	Os03g0242300	LOC_Os03g13870	formin-like protein 5	22.8713	1.09307	20.9239	3.50273e-06
1786	2	7627611	7627675	LOC4332228	Os03g0244200	LOC_Os03g14050	thaumatin-like protein 1b	22.8713	1.09307	20.9239	3.50273e-06
1787	2	10174301	10174370	LOC4332510	Os03g0292200	LOC_Os03g18160	mitochondrial succinate-fumarate transporter 1	22.8713	1.09307	20.9239	3.50273e-06
1788	2	10825831	10825900	LOC4332593	Os03g0305100	LOC_Os03g19250	acetate/butyrate--CoA ligase AAE7, peroxisomal	22.8713	1.09307	20.9239	3.50273e-06
1789	2	10910591	10910655	LOC4332603	Os03g0306800	LOC_Os03g19380	calvin cycle protein CP12-1, chloroplastic	22.8713	1.09307	20.9239	3.50273e-06
1790	2	11276411	11276475	LOC9267531	unannotated	unannotated	uncharacterized LOC9267531	22.8713	1.09307	20.9239	3.50273e-06
1791	2	11884716	11884780	LOC4332708	Os03g0326000	LOC_Os03g20949	phospholipid-transporting ATPase 1	22.8713	1.09307	20.9239	3.50273e-06
1792	2	11994291	11994350	LOC4332718	Os03g0327900	LOC_Os03g21080	guanine nucleotide exchange factor SPIKE 1	22.8713	1.09307	20.9239	3.50273e-06
1793	2	12463191	12463260	LOC4332762	Os03g0336300	LOC_Os03g21810	nardilysin-like	22.8713	1.09307	20.9239	3.50273e-06
1794	2	14765916	14765980	LOC4332950	Os03g0374600	LOC_Os03g25790	glucan endo-1,3-beta-glucosidase 1	22.8713	1.09307	20.9239	3.50273e-06
1795	2	20711286	20711350	LOC4333287	Os03g0570800	unannotated	protein DETOXIFICATION 40	22.8713	1.09307	20.9239	3.50273e-06
1796	2	20947546	20947605	LOC4333294	unannotated	LOC_Os03g37780	uncharacterized LOC4333294	22.8713	1.09307	20.9239	3.50273e-06
1797	2	21309011	21309075	LOC4333323	Os03g0580800	LOC_Os03g38390	GDSL esterase/lipase At5g37690	22.8713	1.09307	20.9239	3.50273e-06
1798	2	22832156	22832220	LOC4333421	Os03g0607500	LOC_Os03g41080	uncharacterized LOC4333421	22.8713	1.09307	20.9239	3.50273e-06
1799	2	25041001	25041065	LOC4333571	Os03g0646800	LOC_Os03g44484	DNA-directed RNA polymerase II subunit RPB2	22.8713	1.09307	20.9239	3.50273e-06
1800	2	27116086	27116150	LOC4333728	Os03g0681400	LOC_Os03g47770	probable ubiquitin-conjugating enzyme E2 18	22.8713	1.09307	20.9239	3.50273e-06
1801	2	29055241	29055300	LOC4333916	Os03g0717700, HK4, OHK4, OsCRL1b, OsHK4, OsJ_12g359	LOC_Os03g50860	probable histidine kinase 4	22.8713	1.09307	20.9239	3.50273e-06
1802	2	29541306	29541370	LOC4333967	Os03g0726200, OsITPK3, OsJ_12g420	LOC_Os03g51610	inositol-tetrakisphosphate 1-kinase 3-like	22.8713	1.09307	20.9239	3.50273e-06
1803	2	29708571	29708635	LOC4333978	Os03g0727900	LOC_Os03g51790	GTP-binding protein At3g49725, chloroplastic	22.8713	1.09307	20.9239	3.50273e-06
1804	2	30004606	30004645	LOC9266975	Os03g0732100	LOC_Os03g52239	BEL1-like homeodomain protein 4	22.8713	1.09307	20.9239	3.50273e-06
1805	2	30041426	30041500	LOC4334009	Os03g0733400, OsJ_12g466	LOC_Os03g52310	zinc finger BED domain-containing protein RICESLEEPER 2-like	22.8713	1.09307	20.9239	3.50273e-06
1806	2	31209211	31209270	LOC4334156	Os03g0756200	LOC_Os03g54900	LRR receptor-like serine/threonine-protein kinase RPK2	22.8713	1.09307	20.9239	3.50273e-06
1807	2	34228906	34228970	LOC4334564	Os03g0816400	LOC_Os03g60180	uncharacterized LOC4334564	22.8713	1.09307	20.9239	3.50273e-06
1808	2	34271771	34271835	LOC4334572	Os03g0817200	LOC_Os03g60260	amino acid transporter ANT1	22.8713	1.09307	20.9239	3.50273e-06
1809	2	35315616	35315675	LOC4334727	Os03g0839900	LOC_Os03g62340	serine/threonine-protein kinase pakF	22.8713	1.09307	20.9239	3.50273e-06
1810	2	35511776	35511840	LOC4334759	Os03g0844700	LOC_Os03g62750	ALBINO3-like protein 1, chloroplastic	22.8713	1.09307	20.9239	3.50273e-06
1811	3	1736576	1736600	LOC107277333	Os04g0127600	LOC_Os04g03850	subtilisin-like protease SBT3.8	22.8713	1.09307	20.9239	3.73339e-06
1812	3	5194176	5194235	LOC4335081	unannotated	LOC_Os04g09670	probable inactive methyltransferase Os04g0175900	22.8713	1.09307	20.9239	3.73339e-06
1813	3	9075601	9075670	LOC4335227	Os04g0234600	LOC_Os04g16680	sedoheptulose-1,7-bisphosphatase, chloroplastic	22.8713	1.09307	20.9239	3.73339e-06
1814	3	15916036	15916105	LOC4335512	Os04g0338000, OsJ_14315	LOC_Os04g26910	probable aldo-keto reductase 2	22.8713	1.09307	20.9239	3.73339e-06
1815	3	19913426	19913560	LOC4335732	Os04g0402100, calnexin	LOC_Os04g32950	calnexin homolog	22.8713	1.09307	20.9239	3.73339e-06
1816	3	20081771	20081840	LOC4335745	Os04g0404800	LOC_Os04g33190	acetyl-coenzyme A synthetase, chloroplastic/glyoxysomal	22.8713	1.09307	20.9239	3.73339e-06
1817	3	21331226	21331300	LOC4335865	Os04g0430100, OsJ_14842, RPS10-2	LOC_Os04g35090	40S ribosomal protein S10-1-like	22.8713	1.09307	20.9239	3.73339e-06
1818	3	22429701	22429765	LOC4335994	Os04g0450100	LOC_Os04g37710	esterase AGAP003155	22.8713	1.09307	20.9239	3.73339e-06
1819	3	23876186	23876255	LOC4336159	Os04g0477000	LOC_Os04g40100	BTB/POZ domain-containing protein At1g67900	22.8713	1.09307	20.9239	3.73339e-06
1820	3	24281741	24281800	LOC4336212	Os04g0485800	LOC_Os04g40910	F-box protein SKIP14	22.8713	1.09307	20.9239	3.73339e-06
1821	3	26675061	26675120	LOC4336503	Os04g0533500	LOC_Os04g45090	probable ascorbate-specific transmembrane electron transporter 2	22.8713	1.09307	20.9239	3.73339e-06
1822	3	27154976	27155045	LOC4336545	Os04g0542200, YSL9, osysl9	LOC_Os04g45860	probable metal-nicotianamine transporter YSL9	22.8713	1.09307	20.9239	3.73339e-06
1823	3	28202551	28202615	LOC112938760	unannotated	LOC_Os04g47560	uncharacterized LOC112938760	22.8713	1.09307	20.9239	3.73339e-06
1824	3	28893626	28893695	LOC4336728	Os04g0573900	LOC_Os04g48460	cytochrome P450 704C1	22.8713	1.09307	20.9239	3.73339e-06
1825	3	29535646	29535715	LOC4336784	Os04g0584700	LOC_Os04g49520	pentatricopeptide repeat-containing protein At3g26782, mitochondrial	22.8713	1.09307	20.9239	3.73339e-06
1826	3	30081261	30081330	LOC4336847	Os04g0596400	LOC_Os04g50864	protein AE7	22.8713	1.09307	20.9239	3.73339e-06
1827	3	31465336	31465400	LOC4337021	Os04g0619400	LOC_Os04g52840	cold-responsive protein kinase 1	22.8713	1.09307	20.9239	3.73339e-06
1828	3	31964061	31964125	LOC4337080	Os04g0628100, UBQ3, rubi3	LOC_Os04g53620	polyubiquitin 3-like	22.8713	1.09307	20.9239	3.73339e-06
1829	3	33462611	33462670	LOC4337257	Os04g0656100, a7	LOC_Os04g56160	plasma membrane ATPase-like	22.8713	1.09307	20.9239	3.73339e-06
1830	3	33464596	33464660	LOC4337257	Os04g0656100, a7	LOC_Os04g56160	plasma membrane ATPase-like	22.8713	1.09307	20.9239	3.73339e-06
1831	3	34473196	34473265	LOC4337386	Os04g0675101	unannotated	sacsin	22.8713	1.09307	20.9239	3.73339e-06
1832	4	42731	42795	LOC4337520	Os05g0100500	LOC_Os05g01020	paired amphipathic helix protein Sin3-like 4	22.8713	1.09307	20.9239	3.40076e-06
1833	4	4143481	4143540	LOC4337928	Os05g0169100, QM1, SG12	LOC_Os05g07700	60S ribosomal protein L10-2-like	22.8713	1.09307	20.9239	3.40076e-06
1834	4	7379161	7379220	LOC4338125	Os05g0219900	LOC_Os05g13320	S-type anion channel SLAH2	22.8713	1.09307	20.9239	3.40076e-06
1835	4	16152296	16152355	LOC4338474	Os05g0343400, OsWRKY53	LOC_Os05g27730	probable WRKY transcription factor 26	22.8713	1.09307	20.9239	3.40076e-06
1836	4	17346446	17346515	LOC4338546	Os05g0363200, UXS-5	LOC_Os05g29990	UDP-glucuronic acid decarboxylase 2	22.8713	1.09307	20.9239	3.40076e-06
1837	4	17597801	17597865	LOC4338560	Os05g0366600, BGLU22, Os5bglu22	LOC_Os05g30350	beta-glucosidase 22-like	22.8713	1.09307	20.9239	3.40076e-06
1838	4	18000641	18000710	LOC4338600	Os05g0373400	LOC_Os05g30980	RNA-binding protein BRN1	22.8713	1.09307	20.9239	3.40076e-06
1839	4	18503176	18503240	LOC4338647	Os05g0383000	LOC_Os05g31770	mitochondrial fission 1 protein A	22.8713	1.09307	20.9239	3.40076e-06
1840	4	18842966	18843025	LOC4338671	Os05g0389400	LOC_Os05g32320	probable folate-biopterin transporter 7	22.8713	1.09307	20.9239	3.40076e-06
1841	4	19219986	19220045	LOC4338699	Os05g0394900	LOC_Os05g32810	probable serine/threonine-protein kinase kinX	22.8713	1.09307	20.9239	3.40076e-06
1842	4	19608726	19608785	LOC4338737	Os05g0402700, FBA	LOC_Os05g33380	fructose-bisphosphate aldolase 1, cytoplasmic-like	22.8713	1.09307	20.9239	3.40076e-06
1843	4	19616186	19616250	LOC4338738	Os05g0402800	LOC_Os05g33390	probable manganese-transporting ATPase PDR2	22.8713	1.09307	20.9239	3.40076e-06
1844	4	20551161	20551225	LOC4338817	Os05g0419200	LOC_Os05g34650	protein root UVB sensitive 6	22.8713	1.09307	20.9239	3.40076e-06
1845	4	21558086	21558155	LOC9270028	Os05g0440100	LOC_Os05g36910	uncharacterized LOC9270028	22.8713	1.09307	20.9239	3.40076e-06
1846	4	22971516	22971575	LOC107276762	Os05g0467900	LOC_Os05g39170	uncharacterized LOC107276762	22.8713	1.09307	20.9239	3.40076e-06
1847	4	24292821	24292885	LOC9268106	Os05g0494600	LOC_Os05g41490	EID1-like F-box protein 3	22.8713	1.09307	20.9239	3.40076e-06
1848	4	25826581	25826645	LOC4339347	Os05g0520200	LOC_Os05g44390	probable peptidyl-tRNA hydrolase 2	22.8713	1.09307	20.9239	3.40076e-06
1849	5	888686	888750	LOC4339927	Os06g0116100	LOC_Os06g02550	cyclin-dependent kinase F-4-like	22.8713	1.09307	20.9239	3.76282e-06
1850	5	923836	923900	LOC4339932	Os06g0116600	LOC_Os06g02600	multiple organellar RNA editing factor 2, chloroplastic	22.8713	1.09307	20.9239	3.76282e-06
1851	5	2692701	2692765	LOC4340155	Os06g0152100, OsJ_01g9338	LOC_Os06g05880	profilin LP04-like	22.8713	1.09307	20.9239	3.76282e-06
1852	5	4801201	4801265	LOC4340386	Os06g0194900, OsSUS2, RSS1, RSUS2, Sus2	LOC_Os06g09450	sucrose synthase 2-like	22.8713	1.09307	20.9239	3.76282e-06
1853	5	7267376	7267445	LOC9270301	Os06g0240001	LOC_Os06g13230	uncharacterized LOC9270301	22.8713	1.09307	20.9239	3.76282e-06
1854	5	7629866	7629930	LOC4340642	Os06g0247000, OJ1136_C11.15-1, OJ1136_C11.15-2	LOC_Os06g13760	probable galacturonosyltransferase-like 9	22.8713	1.09307	20.9239	3.76282e-06
1855	5	10479306	10479365	LOC9266253	Os06g0288300, B1197G05.8, CGT	LOC_Os06g18010	UDP-glucose:2-hydroxyflavanone C-glucosyltransferase-like	22.8713	1.09307	20.9239	3.76282e-06
1856	5	12452711	12452775	LOC4340892	Os06g0320500, Cab26, P0578B12.4	LOC_Os06g21590	chlorophyll a-b binding protein 1B-21, chloroplastic	22.8713	1.09307	20.9239	3.76282e-06
1857	5	13346106	13346170	LOC4340939	Os06g0335500, IAA21	LOC_Os06g22870	auxin-responsive protein IAA21-like	22.8713	1.09307	20.9239	3.76282e-06
1858	5	15865886	15865950	LOC4341029	Os06g0474200	LOC_Os06g27970	FKBP12-interacting protein of 37 kDa	22.8713	1.09307	20.9239	3.76282e-06
1859	5	16541351	16541415	LOC4341065	Os06g0485100, OJ1568_D07.5-1	LOC_Os06g29020	protein SAWADEE HOMEODOMAIN HOMOLOG 2	22.8713	1.09307	20.9239	3.76282e-06
1860	5	17427996	17428060	LOC4341101	Os06g0497200	LOC_Os06g30179	premnaspirodiene oxygenase	22.8713	1.09307	20.9239	3.76282e-06
1861	5	17551256	17551320	LOC4341108	Os06g0498900	LOC_Os06g30380	GTP-binding protein BRASSINAZOLE INSENSITIVE PALE GREEN 2, chloroplastic	22.8713	1.09307	20.9239	3.76282e-06
1862	5	19064936	19064995	LOC107277598	Os06g0519700	LOC_Os06g32740	serine carboxypeptidase-like 15	22.8713	1.09307	20.9239	3.76282e-06
1863	5	19492071	19492130	LOC9268477	Os06g0526100	LOC_Os06g33450	transcription factor SPEECHLESS	22.8713	1.09307	20.9239	3.76282e-06
1864	5	23805571	23805630	LOC4341457	Os06g0602400	LOC_Os06g40020	DEAD-box ATP-dependent RNA helicase 52A-like	22.8713	1.09307	20.9239	3.76282e-06
1865	5	25973226	25973295	LOC4341618	Os06g0639100, P0458E02.2, P0458E02.3	LOC_Os06g43210	probable E3 ubiquitin ligase SUD1	22.8713	1.09307	20.9239	3.76282e-06
1866	5	28401746	28401815	LOC4341860	Os06g0681400	LOC_Os06g46770	polyubiquitin	22.8713	1.09307	20.9239	3.76282e-06
1867	5	28471216	28471280	LOC4341868	Os06g0683100, P0009H10.5	LOC_Os06g46920	putative anthocyanidin reductase	22.8713	1.09307	20.9239	3.76282e-06
1868	5	29792181	29792245	LOC107275972	Os06g0705200	LOC_Os06g49170	wall-associated receptor kinase 3-like	22.8713	1.09307	20.9239	3.76282e-06
1869	6	137026	137100	LOC4342175	Os07g0102300	LOC_Os07g01240	uncharacterized GPI-anchored protein At1g61900	22.8713	1.09307	20.9239	3.72014e-06
1870	6	2642371	2642440	LOC4342410	Os07g0150500, CIPK23, OJ1027_G06.28, OJ1027_G06.32, OsCIPK23	LOC_Os07g05610	CBL-interacting protein kinase 23	22.8713	1.09307	20.9239	3.72014e-06
1871	6	3438536	3438600	LOC4342472	Os07g0164100	LOC_Os07g06980	histone deacetylase 15	22.8713	1.09307	20.9239	3.72014e-06
1872	6	6110456	6110520	LOC4342712	Os07g0211800, OJ1664_D08.103-1	LOC_Os07g11060	UPF0613 protein PB24D3.06c	22.8713	1.09307	20.9239	3.72014e-06
1873	6	6236296	6236355	LOC4342719	unannotated	LOC_Os07g11300	uncharacterized LOC4342719	22.8713	1.09307	20.9239	3.72014e-06
1874	6	13324066	13324135	LOC4343032	Os07g0418500	LOC_Os07g23570	cytochrome P450 709B1	22.8713	1.09307	20.9239	3.72014e-06
1875	6	16375551	16375615	LOC4343172	Os07g0464600	LOC_Os07g28090	ABC transporter B family member 28	22.8713	1.09307	20.9239	3.72014e-06
1876	6	19668141	19668205	LOC107275761	Os07g0513100	LOC_Os07g32890	protein RRP6-like 3	22.8713	1.09307	20.9239	3.72014e-06
1877	6	21108806	21108870	LOC4343475	Os07g0537000, OJ1058_A12.133-1	LOC_Os07g35260	cysteine-rich receptor-like protein kinase 6	22.8713	1.09307	20.9239	3.72014e-06
1878	6	22956246	22956305	LOC4343659	Os07g0570300, OJ1019_E02.25	LOC_Os07g38270	insulin-degrading enzyme-like 1, peroxisomal	22.8713	1.09307	20.9239	3.72014e-06
1879	6	26808921	26808980	LOC4344085	Os07g0644000, OJ1003_C06.132	LOC_Os07g44940	ATP synthase mitochondrial F1 complex assembly factor 2	22.8713	1.09307	20.9239	3.72014e-06
1880	6	28313401	28313465	LOC4344235	Os07g0669650, HAK7, OsHAK7	LOC_Os07g47350	potassium transporter 7-like	22.8713	1.09307	20.9239	3.72014e-06
1881	6	28453476	28453540	LOC4344254	Os07g0673200, OsJ_25542	LOC_Os07g47590	probable E3 ubiquitin-protein ligase BAH1-like 2	22.8713	1.09307	20.9239	3.72014e-06
1882	6	28689836	28689895	LOC4344281	Os07g0677400, OJ1167_G06.128, OJ1167_G06.129, OJ1409_C08.3, OJ1409_C08.4, peroxidase	LOC_Os07g48040	uncharacterized LOC4344281	22.8713	1.09307	20.9239	3.72014e-06
1883	6	28987631	28987700	LOC9266867	Os07g0683200	LOC_Os07g48450	NAC transcription factor 29	22.8713	1.09307	20.9239	3.72014e-06
1884	6	28993531	28993640	LOC4344318	Os07g0683600	LOC_Os07g48460	ricin B-like lectin R40G2	22.8713	1.09307	20.9239	3.72014e-06
1885	6	29634651	29634715	LOC4344401	Os07g0695400	LOC_Os07g49480	protein NETWORKED 2A	22.8713	1.09307	20.9239	3.72014e-06
1886	7	556046	556110	LOC4344480	Os08g0110500	LOC_Os08g01900	U-box domain-containing protein 4	22.8713	1.09307	20.9239	4.08399e-06
1887	7	964306	964370	LOC4344524	Os08g0117300, OsJ_25831	LOC_Os08g02410	40S ribosomal protein S13-2-like	22.8713	1.09307	20.9239	4.08399e-06
1888	7	1566951	1567015	LOC4344567	Os08g0127100, OJ1163_G08.25	LOC_Os08g03350	lysine histidine transporter 1	22.8713	1.09307	20.9239	4.08399e-06
1889	7	3391326	3391390	LOC4344705	Os08g0157900	LOC_Os08g06140	NAC domain-containing protein 14	22.8713	1.09307	20.9239	4.08399e-06
1890	7	3550361	3550425	LOC4344719	Os08g0160500, CSLF6, OsCslF6, OsJ_02g5078	LOC_Os08g06380	probable mixed-linked glucan synthase 6	22.8713	1.09307	20.9239	4.08399e-06
1891	7	4964086	4964150	LOC4344827	unannotated	LOC_Os08g08580	uncharacterized LOC4344827	22.8713	1.09307	20.9239	4.08399e-06
1892	7	6004676	6004740	LOC4344913	Os08g0203300	LOC_Os08g10300	probable LRR receptor-like serine/threonine-protein kinase At1g56140	22.8713	1.09307	20.9239	4.08399e-06
1893	7	11965791	11965850	LOC4345201	Os08g0296600, OJ1212_C09.23, YR14, YR18, YR26	LOC_Os08g19980	disease resistance protein RGA2	22.8713	1.09307	20.9239	4.08399e-06
1894	7	12332906	12332970	LOC4345217	Os08g0300200	LOC_Os08g20544	synaptotagmin-5	22.8713	1.09307	20.9239	4.08399e-06
1895	7	12725806	12725875	LOC4345227	Os08g0305300	LOC_Os08g21350	protein SMG7	22.8713	1.09307	20.9239	4.08399e-06
1896	7	17323266	17323335	LOC4345406	Os08g0371200, OJ1770_H03.44	LOC_Os08g28350	uncharacterized LOC4345406	22.8713	1.09307	20.9239	4.08399e-06
1897	7	17341081	17341140	LOC9266922	Os08g0371608, OJ1267_E11.6, OJ1267_E11.8	LOC_Os08g28410	carotenoid 9,10(9',10')-cleavage dioxygenase 1	22.8713	1.09307	20.9239	4.08399e-06
1898	7	17351231	17351290	LOC9266922	Os08g0371608, OJ1267_E11.6, OJ1267_E11.8	LOC_Os08g28410	carotenoid 9,10(9',10')-cleavage dioxygenase 1	22.8713	1.09307	20.9239	4.08399e-06
1899	7	23839046	23839110	LOC4345857	Os08g0482100, OJ1111_H02.6	LOC_Os08g37610	uncharacterized LOC4345857	22.8713	1.09307	20.9239	4.08399e-06
1900	7	25248226	25248290	LOC4345994	Os08g0509100, CM-LOX2, LOX9	LOC_Os08g39850	probable lipoxygenase 8, chloroplastic	22.8713	1.09307	20.9239	4.08399e-06
1901	7	27932501	27932570	LOC4346304	Os08g0558100, OJ1150_A11.32, P0562A06.1	LOC_Os08g44390	probable calcium-binding protein CML48	22.8713	1.09307	20.9239	4.08399e-06
1902	7	28218596	28218660	LOC107281816	unannotated	unannotated	uncharacterized LOC107281816	22.8713	1.09307	20.9239	4.08399e-06
1903	8	907151	907225	LOC4346389	Os09g0110100, P0646B04.7	LOC_Os09g02250	probable LRR receptor-like serine/threonine-protein kinase At4g37250	22.8713	1.09307	20.9239	3.36121e-06
1904	8	5396366	5396435	LOC4346580	Os09g0272000, P0515A04.8	LOC_Os09g09930	POU domain, class 4, transcription factor 1	22.8713	1.09307	20.9239	3.36121e-06
1905	8	7053911	7053975	LOC112936389	Os09g0294901	LOC_Os09g12350	protein ACCELERATED CELL DEATH 6-like	22.8713	1.09307	20.9239	3.36121e-06
1906	8	11676216	11676275	LOC4346841	Os09g0359500	LOC_Os09g19500	probable LRR receptor-like serine/threonine-protein kinase At1g51810	22.8713	1.09307	20.9239	3.36121e-06
1907	8	12805026	12805090	LOC4346925	Os09g0379900	LOC_Os09g21210	probable endo-1,3(4)-beta-glucanase ARB_01444	22.8713	1.09307	20.9239	3.36121e-06
1908	8	13571616	13571675	LOC9268766	unannotated	LOC_Os09g22460	uncharacterized LOC9268766	22.8713	1.09307	20.9239	3.36121e-06
1909	8	14691201	14691265	LOC9267671	Os09g0413500	LOC_Os09g24690	60S ribosomal protein L34	22.8713	1.09307	20.9239	3.36121e-06
1910	8	14695141	14695200	LOC4347050	Os09g0413600	LOC_Os09g24700	uncharacterized LOC4347050	22.8713	1.09307	20.9239	3.36121e-06
1911	8	14698311	14698370	LOC4347050	Os09g0413600	LOC_Os09g24700	uncharacterized LOC4347050	22.8713	1.09307	20.9239	3.36121e-06
1912	8	15252641	15252700	LOC4347092	Os09g0422000, OJ1740_D06.24	LOC_Os09g25460	putrescine hydroxycinnamoyltransferase 1-like	22.8713	1.09307	20.9239	3.36121e-06
1913	8	15616781	15616840	LOC112936448	unannotated	unannotated	uncharacterized LOC112936448	22.8713	1.09307	20.9239	3.36121e-06
1914	8	16442481	16442540	LOC4347180	Os09g0442300	LOC_Os09g27030	oryzain gamma chain-like	22.8713	1.09307	20.9239	3.36121e-06
1915	8	17773476	17773550	LOC4347323	Os09g0467700, P0676H02.5	LOC_Os09g29270	uncharacterized LOC4347323	22.8713	1.09307	20.9239	3.36121e-06
1916	8	20885591	20885655	LOC4347674	Os09g0532400, OJ1254_E07.28, OsPRR95, PRR95	LOC_Os09g36220	two-component response regulator-like PRR95	22.8713	1.09307	20.9239	3.36121e-06
1917	8	20933366	20933435	LOC4347680	Os09g0533100, OJ1112_E07.4	LOC_Os09g36270	pantothenate kinase 2-like	22.8713	1.09307	20.9239	3.36121e-06
1918	9	21906	21975	LOC107278933	unannotated	LOC_Os09g40010	uncharacterized LOC107278933	22.8713	1.09307	20.9239	3.97562e-06
1919	9	680476	680540	LOC107277983	Os10g0109700	LOC_Os10g02080	protein NRT1/ PTR FAMILY 8.3	22.8713	1.09307	20.9239	3.97562e-06
1920	9	4833906	4833970	LOC4348185	Os10g0170200	LOC_Os10g08930	40S ribosomal protein S20-1	22.8713	1.09307	20.9239	3.97562e-06
1921	9	15577351	15577420	LOC9271220	unannotated	LOC_Os10g30010	uncharacterized LOC9271220	22.8713	1.09307	20.9239	3.97562e-06
1922	9	16653496	16653555	LOC9267624	Os10g0455900	LOC_Os10g31770	protein ENHANCED DISEASE RESISTANCE 2	22.8713	1.09307	20.9239	3.97562e-06
1923	9	18235241	18235305	LOC4348928	Os10g0482900	LOC_Os10g34170	uncharacterized LOC4348928	22.8713	1.09307	20.9239	3.97562e-06
1924	9	18559416	18559480	LOC4348965	Os10g0489200	LOC_Os10g34750	DNA ligase 1	22.8713	1.09307	20.9239	3.97562e-06
1925	9	19132856	19132920	LOC4349038	Os10g0501500	LOC_Os10g35770	calcium uniporter protein 2, mitochondrial	22.8713	1.09307	20.9239	3.97562e-06
1926	9	20155576	20155640	LOC4349141	Os10g0521000	LOC_Os10g37660	probable trehalase	22.8713	1.09307	20.9239	3.97562e-06
1927	9	20654451	20654515	LOC9272367	Os10g0531700	LOC_Os10g38800	probable LRR receptor-like serine/threonine-protein kinase At1g12460	22.8713	1.09307	20.9239	3.97562e-06
1928	10	1627506	1627565	LOC4349705	Os11g0135000	LOC_Os11g04030	protein ZINC INDUCED FACILITATOR-LIKE 1	22.8713	1.09307	20.9239	2.41402e-06
1929	10	1839841	1839900	LOC9267466	Os11g0139900	LOC_Os11g04420	putative gamma-glutamylcyclotransferase At3g02910	22.8713	1.09307	20.9239	2.41402e-06
1930	10	2242951	2243030	LOC4349774	Os11g0148500, OsJ_32969, OsPK1	LOC_Os11g05110	pyruvate kinase 1, cytosolic-like	22.8713	1.09307	20.9239	2.41402e-06
1931	10	2382741	2382800	LOC4349791	Os11g0151300	LOC_Os11g05370	60S ribosomal protein L26-1	22.8713	1.09307	20.9239	2.41402e-06
1932	10	2791476	2791540	LOC4349831	Os11g0157600	LOC_Os11g05930	two-component response regulator-like APRR3	22.8713	1.09307	20.9239	2.41402e-06
1933	10	3464781	3464845	LOC4349896	Os11g0170900, BURP17, OsBURP17, OsJ_33118, RDB1	LOC_Os11g06980	BURP domain-containing protein 17-like	22.8713	1.09307	20.9239	2.41402e-06
1934	10	3489806	3489885	LOC4349897	Os11g0171300, ALDP, OsJ_33121	LOC_Os11g07020	fructose-bisphosphate aldolase, chloroplastic-like	22.8713	1.09307	20.9239	2.41402e-06
1935	10	4084406	4084470	LOC112936899	Os11g0181200	LOC_Os11g07911	uncharacterized LOC112936899	22.8713	1.09307	20.9239	2.41402e-06
1936	10	5076041	5076100	LOC9267168	Os11g0200950	LOC_Os11g09460	MEIOTIC F-BOX protein MOF-like	22.8713	1.09307	20.9239	2.41402e-06
1937	10	7932621	7932685	LOC4350194	Os11g0246900	LOC_Os11g14180	ankyrin repeat protein SKIP35	22.8713	1.09307	20.9239	2.41402e-06
1938	10	8448516	8448580	LOC4350222	Os11g0256400	LOC_Os11g15010	uncharacterized LOC4350222	22.8713	1.09307	20.9239	2.41402e-06
1939	10	18729931	18729995	LOC4350607	Os11g0522000	LOC_Os11g31880	uncharacterized LOC4350607	22.8713	1.09307	20.9239	2.41402e-06
1940	10	18899461	18899520	LOC112936993	Os11g0523200	LOC_Os11g32070	TPD1 protein homolog 1-like	22.8713	1.09307	20.9239	2.41402e-06
1941	10	22278236	22278305	LOC4350807	Os11g0587600, ABCG48, OsABCG48, OsPDR3, P0704G09, pdr3	LOC_Os11g37700	ABC transporter G family member 48-like	22.8713	1.09307	20.9239	2.41402e-06
1942	10	22311031	22311090	LOC4350809	Os11g0588400	LOC_Os11g37740	disease resistance protein RGA5-like	22.8713	1.09307	20.9239	2.41402e-06
1943	10	22353106	22353170	LOC107277770	Os11g0589100	unannotated	disease resistance protein RGA5-like	22.8713	1.09307	20.9239	2.41402e-06
1944	10	24052361	24052420	LOC107279402	unannotated	unannotated	uncharacterized LOC107279402	22.8713	1.09307	20.9239	2.41402e-06
1945	10	25528456	25528515	LOC4351012	Os11g0643700	LOC_Os11g42420	nuclear pore complex protein NUP107	22.8713	1.09307	20.9239	2.41402e-06
1946	10	28933021	28933085	LOC4351224	Os11g0707000, OsJ_03g3539, OsrcaA1, RA, RCAA1, RCAA2, rca	LOC_Os11g47970	ribulose bisphosphate carboxylase/oxygenase activase, chloroplastic-like	22.8713	1.09307	20.9239	2.41402e-06
1947	10	28966561	28966620	LOC9267710	Os11g0707900	LOC_Os11g48050	UPF0503 protein At3g09070, chloroplastic	22.8713	1.09307	20.9239	2.41402e-06
1948	11	221001	221065	LOC4351252	Os12g0104300	LOC_Os12g01360	protein DWARF 53-LIKE-like	22.8713	1.09307	20.9239	3.6819e-06
1949	11	2659691	2659755	LOC4351532	Os12g0153900	LOC_Os12g05770	uncharacterized LOC4351532	22.8713	1.09307	20.9239	3.6819e-06
1950	11	6134331	6134360	LOC107278440	unannotated	LOC_Os12g11360	uncharacterized LOC107278440	22.8713	1.09307	20.9239	3.6819e-06
1951	11	10772931	10772995	LOC4351991	Os12g0284000	LOC_Os12g18650	ultraviolet-B receptor UVR8	22.8713	1.09307	20.9239	3.6819e-06
1952	11	12356986	12357055	LOC9267586	Os12g0407900	LOC_Os12g21930	pentatricopeptide repeat-containing protein At2g15980	22.8713	1.09307	20.9239	3.6819e-06
1953	11	13657136	13657200	LOC4352104	Os12g0428000	LOC_Os12g24020	thiosulfate sulfurtransferase 18	22.8713	1.09307	20.9239	3.6819e-06
1954	11	22592991	22593055	LOC4352488	Os12g0555200	LOC_Os12g36850	major pollen allergen Bet v 1-D/H	22.8713	1.09307	20.9239	3.6819e-06
1955	11	22600986	22601055	LOC4352491	Os12g0555500, PBZ1	LOC_Os12g36880	major pollen allergen Bet v 1-D/H	22.8713	1.09307	20.9239	3.6819e-06
1956	11	22939886	22939950	LOC4352510	Os12g0560300	LOC_Os12g37360	GTP-binding protein SAR1A	22.8713	1.09307	20.9239	3.6819e-06
1957	11	24141056	24141125	LOC4352641	Os12g0581700	LOC_Os12g39200	uncharacterized LOC4352641	22.8713	1.09307	20.9239	3.6819e-06
1958	11	25035681	25035745	LOC4352694	unannotated	LOC_Os12g40460	RING-H2 finger protein ATL65-like	22.8713	1.09307	20.9239	3.6819e-06
1959	11	26305476	26305540	LOC4352807	unannotated	LOC_Os12g42300	K(+) efflux antiporter 3, chloroplastic	22.8713	1.09307	20.9239	3.6819e-06
1960	11	26650081	26650150	LOC4352832	Os12g0623900, OsJ_36926	LOC_Os12g42876	5-methyltetrahydropteroyltriglutamate--homocysteine methyltransferase 1-like	22.8713	1.09307	20.9239	3.6819e-06
1961	11	26904871	26904930	LOC4352850	Os12g0628400	LOC_Os12g43363	dihydroceramide fatty acyl 2-hydroxylase FAH1	22.8713	1.09307	20.9239	3.6819e-06
1962	10	12100196	12100270	LOC112937107	unannotated	unannotated	5S ribosomal RNA	319.284	15.303	20.8641	5.55484e-74
1963	10	12104086	12104160	LOC112937118	unannotated	unannotated	5S ribosomal RNA	296.412	14.2099	20.8595	4.39339e-69
1964	10	12114566	12114640	LOC112937109	unannotated	unannotated	5S ribosomal RNA	273.541	13.1169	20.8542	5.56066e-64
1965	3	31692041	31692105	LOC4337048	Os04g0623500, GLO3, OsGLO3, OsJ_16217	LOC_Os04g53210	peroxisomal (S)-2-hydroxy-acid oxidase GLO3-like	888.323	42.6298	20.8381	1.50502e-204
1966	10	12108036	12108110	LOC112937121	unannotated	unannotated	5S ribosomal RNA	318.369	15.303	20.8043	9.09349e-74
1967	10	12111366	12111440	LOC112937122	unannotated	unannotated	5S ribosomal RNA	295.498	14.2099	20.7952	7.78793e-69
1968	10	12159946	12160020	LOC112937279	unannotated	unannotated	5S ribosomal RNA	272.626	13.1169	20.7844	9.56063e-64
1969	10	12119956	12120035	LOC112937269	unannotated	unannotated	5S ribosomal RNA	314.71	15.303	20.5652	7.57152e-73
1970	10	12089146	12089220	LOC112937208	unannotated	unannotated	5S ribosomal RNA	313.795	15.303	20.5054	1.32026e-72
1971	10	12154131	12154205	LOC112937110	unannotated	unannotated	5S ribosomal RNA	290.923	14.2099	20.4732	1.31978e-67
1972	10	12102801	12102875	LOC112937259	unannotated	unannotated	5S ribosomal RNA	290.008	14.2099	20.4089	2.34458e-67
1973	10	12084881	12084955	LOC112937175	unannotated	unannotated	5S ribosomal RNA	311.965	15.303	20.3859	4.02799e-72
1974	1	31812986	31813055	LOC112938073	unannotated	unannotated	U1 spliceosomal RNA	622.1	30.606	20.3261	1.72517e-142
1975	10	12163666	12163740	LOC112937033	unannotated	unannotated	5S ribosomal RNA	264.393	13.1169	20.1567	1.59965e-61
1976	0	1499031	1499095	LOC9267869	Os01g0127200, LPR5, OsJ_00218, OsSTA2	LOC_Os01g03640	multicopper oxidase LPR1 homolog 5-like	21.9565	1.09307	20.087	6.25326e-06
1977	0	3354696	3354755	LOC4324417	Os01g0164800, P0701D05.5	LOC_Os01g07110	protein BREAST CANCER SUSCEPTIBILITY 2 homolog B	21.9565	1.09307	20.087	6.25326e-06
1978	0	4348601	4348665	LOC4325330	Os01g0182700, P0489A01.1, WRKY12	LOC_Os01g08710	probable WRKY transcription factor 13	21.9565	1.09307	20.087	6.25326e-06
1979	0	4673591	4673655	LOC4325666	Os01g0187400, P0512G09.9	LOC_Os01g09246	uncharacterized LOC4325666	21.9565	1.09307	20.087	6.25326e-06
1980	0	8295416	8295480	LOC4327104	Os01g0251100	LOC_Os01g14830	50S ribosomal protein L3-2, chloroplastic	21.9565	1.09307	20.087	6.25326e-06
1981	0	10134351	10134415	LOC4327905	Os01g0283300	LOC_Os01g18080	protein TsetseEP	21.9565	1.09307	20.087	6.25326e-06
1982	0	10806226	10806290	LOC4326717	Os01g0295700, OsJ_001369, OsPP2C02	LOC_Os01g19130	probable protein phosphatase 2C 2	21.9565	1.09307	20.087	6.25326e-06
1983	0	11505211	11505270	LOC107278642	Os01g0307686	LOC_Os01g20206	putative methyltransferase DDB_G0268948	21.9565	1.09307	20.087	6.25326e-06
1984	0	12627936	12628000	LOC4326975	unannotated	LOC_Os01g22450	uncharacterized LOC4326975	21.9565	1.09307	20.087	6.25326e-06
1985	0	16699646	16699715	LOC112939082	unannotated	unannotated	uncharacterized LOC112939082	21.9565	1.09307	20.087	6.25326e-06
1986	0	18007266	18007330	LOC107278017	Os01g0511400	LOC_Os01g32810	transcription repressor OFP7	21.9565	1.09307	20.087	6.25326e-06
1987	0	18128431	18128495	LOC4323985	Os01g0513400	LOC_Os01g33000	uncharacterized LOC4323985	21.9565	1.09307	20.087	6.25326e-06
1988	0	20602051	20602115	LOC4326196	Os01g0550300	LOC_Os01g36950	B2 protein	21.9565	1.09307	20.087	6.25326e-06
1989	0	21163861	21163920	LOC4324677	Os01g0558850	LOC_Os01g37825	zinc protease PQQL-like	21.9565	1.09307	20.087	6.25326e-06
1990	0	21700706	21700765	LOC4326337	Os01g0566900	LOC_Os01g38620	piRNA biogenesis protein EXD1	21.9565	1.09307	20.087	6.25326e-06
1991	0	22676666	22676740	LOC4324204	Os01g0584100	LOC_Os01g40190	formin-like protein 20	21.9565	1.09307	20.087	6.25326e-06
1992	0	23321751	23321815	LOC4326389	Os01g0595100	LOC_Os01g41190	protein MLN51 homolog	21.9565	1.09307	20.087	6.25326e-06
1993	0	24076656	24076725	LOC4327728	Os01g0609300, ABCG36, OsABCG36, OsPDR9, P0410E03.7, PDR3, pdr9	LOC_Os01g42350	ABC transporter G family member 34-like	21.9565	1.09307	20.087	6.25326e-06
1994	0	25046271	25046340	LOC4326657	Os01g0627500, CYP72A18, Rice2	LOC_Os01g43710	cytochrome P450 72A15	21.9565	1.09307	20.087	6.25326e-06
1995	0	25781961	25782020	LOC4326558	Os01g0641700, P0510C12.6	LOC_Os01g45439	uncharacterized LOC4326558	21.9565	1.09307	20.087	6.25326e-06
1996	0	26816371	26816445	LOC4327166	Os01g0659200, P0684E06.9	LOC_Os01g46980	V-type proton ATPase subunit E	21.9565	1.09307	20.087	6.25326e-06
1997	0	27047771	27047835	LOC4327858	Os01g0662600	LOC_Os01g47340	iron-sulfur cluster assembly scaffold protein IscU	21.9565	1.09307	20.087	6.25326e-06
[truncated: 14,623 more rows]
