# Supplementary material for: A translational regulator MHZ9 modulates ethylene signaling in rice
Source: Nat Commun. 2023 Aug 4;14:4674. doi: 10.1038/s41467-023-40429-0 (PMC10403538; doi:10.1038/s41467-023-40429-0)
Supplement: Supplementary file 4 — Supplementary Data 1-12 [file 41467_2023_40429_MOESM4_ESM.zip › Supplementary Data/Supplementary Data 4 MHZ9 binding genes identified through MHZ9N RIP-seq and MHZ9 CLIP-seq under ethylene treatment.xlsx]

## Sheet: Target
Supplementary Data 4 MHZ9 binding genes identified through MHZ9N RIP-seq and MHZ9 CLIP-seq under ethylene treatment
The overlapped genes (626) between MHZ9-binding genes from CLIP-seq under ethylene treatment and those from RIP-seq are regarded as stringent MHZ9 targets. Gene_ID and Locus_ID indicate the NCBI (GCF_001433935.1) gene nomenclature and the Oryza sativa (RGAPv7) RGAP1- gene nomenclature, respectively. Aliases and description indicate other gene symbols and putative gene annotation of the candidates…
Gene_ID	Locus_ID	Aliases	Description
LOC4340663	LOC_Os06g14324	Os06g0254300	probable peroxygenase 4
LOC9267197	LOC_Os07g10800	Os07g0208801, OJ1136_A05.18, OJ1559_F09.128	RNA-binding protein 25
LOC4345565	LOC_Os08g31910	Os08g0413500, Os08g0413850	uncharacterized LOC4345565
LOC4336057	LOC_Os04g38770	Os04g0461300	MADS-box transcription factor 27-like
LOC9267158	LOC_Os04g37430	Os04g0447100, LOX6	putative lipoxygenase 5
LOC107279569	LOC_Os12g43850	unannotated	uncharacterized LOC107279569
LOC4349598	LOC_Os11g02300	Os11g0114600, OsJ_03g1409, OsWNK7, WNK7	probable serine/threonine-protein kinase WNK7
LOC4325855	LOC_Os01g37260	Os01g0553400, B1110C07.8	uncharacterized LOC4325855
LOC9271771	LOC_Os05g02420	unannotated	transcription factor MYB48
LOC4348637	LOC_Os10g28210	Os10g0417800	uncharacterized LOC4348637
LOC4328218	LOC_Os02g04130	Os02g0134200, P0585B01.7	uncharacterized LOC4328218
LOC4345541	LOC_Os08g31580	Os08g0408500, P0042B03.7	ethylene-responsive transcription factor RAP2-4
LOC4340418	LOC_Os06g10109	Os06g0202400, OJ1147_D11.43	uncharacterized LOC4340418
LOC4337890	LOC_Os05g06920	Os05g0161500, CRSH2, OsCRSH2	probable GTP diphosphokinase CRSH2, chloroplastic
LOC4343767	LOC_Os07g39990	Os07g0588900	probable glucuronosyltransferase Os05g0123100
LOC9269366	LOC_Os02g22810	Os02g0332800	SH3 domain-containing protein C23A1.17
LOC4328647	LOC_Os02g10700	Os02g0200900	EIN3-binding F-box protein 1 (OsEBF2)
LOC4341607	LOC_Os06g43090	Os06g0637500	transcription factor MYB77
LOC4325058	LOC_Os01g63970	Os01g0858900, OsJ_04g139, OsSTLP1, P0489B03.1, STLP1	sialyltransferase-like protein 1
LOC4325006	LOC_Os01g66120	Os01g0884300, NAC48, NAC6, ONAC048	NAC domain-containing protein 48-like
LOC9267619	NA	unannotated	UDP-glucose:2-hydroxyflavanone C-glucosyltransferase-like
LOC4337615	LOC_Os05g02450	Os05g0115100	uncharacterized LOC4337615
LOC4330433	LOC_Os02g47210	Os02g0700500, OJ1111_E07.11, OsJ_08g051, OsPUT1, PUT1	polyamine transporter PUT1-like
LOC4350770	LOC_Os11g36830	unannotated	uncharacterized LOC4350770
LOC4333359	LOC_Os03g39610	Os03g0592500, LHCP, OsJ_01g1145, RCABP89	chlorophyll a-b binding protein, chloroplastic-like
LOC4338208	LOC_Os05g15770	Os05g0247100, DIP3	xylanase inhibitor protein 2-like
LOC9270301	LOC_Os06g13230	Os06g0240001	uncharacterized LOC9270301
LOC4329950	LOC_Os02g39710	Os02g0610500, OJ1476_F05.18	zinc finger protein CONSTANS-LIKE 3
LOC4343353	LOC_Os07g32630	Os07g0510500	anthocyanidin 3-O-glucosyltransferase 2
LOC4331856	LOC_Os03g08600	Os03g0184300	UDP-glucuronate:xylan alpha-glucuronosyltransferase 2
LOC4352924	LOC_Os12g44320	Os12g0640700	G-type lectin S-receptor-like serine/threonine-protein kinase At5g35370
LOC4324599	LOC_Os01g41710	Os01g0600900, CAB2R, LHCP	chlorophyll a-b binding protein 2, chloroplastic-like
LOC4328073	LOC_Os02g02400	Os02g0115700, CAT-A, OJ1442_E05.8-1, OJ1442_E05.8-2, OsJ_004973, catA, catalase	catalase isozyme A-like
LOC4339115	LOC_Os05g40180	Os05g0480000	serine/threonine-protein kinase STN8, chloroplastic
LOC9268870	LOC_Os05g27304	Os05g0338900	protein NRT1/ PTR FAMILY 2.3
LOC4351944	LOC_Os12g16690	Os12g0267900	E3 ubiquitin-protein ligase RING1
LOC4335860	LOC_Os04g35010	Os04g0429500, CSLH2, OsCslH2	cellulose synthase-like protein H2
LOC9272159	LOC_Os10g20480	unannotated	uncharacterized LOC9272159
LOC4338796	LOC_Os05g34260	Os05g0414501, Os05g0414600	uncharacterized LOC4338796
LOC4351318	LOC_Os12g02320	Os12g0115100, LTP, OsJ_03g3644, PAPI	non-specific lipid-transfer protein 1-like
LOC4338644	LOC_Os05g31750	Os05g0382600	annexin D4
LOC4337654	LOC_Os05g03040	Os05g0121600, AP2-1, AP2D23, OsJ_16937, OsTOE1, RSR1, TOE1	AP2-like ethylene-responsive transcription factor TOE3
LOC4326014	LOC_Os01g25484	Os01g0357100	ferredoxin--nitrite reductase, chloroplastic-like
LOC4338007	LOC_Os05g09440	Os05g0186300	NADP-dependent malic enzyme, chloroplastic-like
LOC4342185	LOC_Os07g01370	Os07g0104100	peroxidase 1-like
LOC4337699	LOC_Os05g03860	Os05g0129300, glip19, lip19	ocs element-binding factor 1
LOC4338750	LOC_Os05g33570	Os05g0405000, CPDK1, OJ1174_H11.5, OsJ_01g7742, OsPPDKB, PPDK1, PPDKB, cpdk	pyruvate, phosphate dikinase 1, chloroplastic-like
LOC4337833	LOC_Os05g05940	Os05g0151300, OsJ_01g6392	REF/SRPP-like protein Os05g0151300/LOC_Os05g05940
LOC4350176	LOC_Os11g13890	Os11g0242800	chlorophyll a-b binding protein CP26, chloroplastic
LOC9271676	LOC_Os04g43760	Os04g0518100	phenylalanine ammonia-lyase-like
LOC4341429	LOC_Os06g39470	Os06g0595800, P0417D05.2	acyl transferase 7-like
LOC4346356	LOC_Os08g45170	Os08g0566100	uncharacterized LOC4346356
LOC4345689	LOC_Os08g34280	Os08g0441500	cinnamoyl-CoA reductase 1
LOC4352155	LOC_Os12g26030	Os12g0446500	FACT complex subunit SPT16-like
LOC4347115	LOC_Os09g25850	Os09g0426800, OJ1299_A11.27	protein ECERIFERUM 3
LOC4337457	LOC_Os04g58810	Os04g0684900	probable CCR4-associated factor 1 homolog 11
LOC4324200	LOC_Os01g40070	Os01g0582600	protein ANTAGONIST OF LIKE HETEROCHROMATIN PROTEIN 1
LOC9270544	LOC_Os07g36500	Os07g0549900	histone H4
LOC4341641	LOC_Os06g43620	Os06g0643700, ADIPOR1, P0017B12.2	heptahelical transmembrane protein ADIPOR1-like
LOC4326456	LOC_Os01g01050	Os01g0100600, P0672D08.5	uncharacterized LOC4326456
LOC4333610	LOC_Os03g45280	Os03g0655400, LIP5, WSI	dehydrin HIRD11
LOC9267894	LOC_Os11g02369	Os11g0115350, LTP2-A	non-specific lipid-transfer protein 2
LOC4346884	LOC_Os09g20350	Os09g0369000, DBF2, OJ1759_F09.23	ethylene-responsive transcription factor RAP2-13
LOC4325681	LOC_Os01g04580	Os01g0138400	LEAF RUST 10 DISEASE-RESISTANCE LOCUS RECEPTOR-LIKE PROTEIN KINASE-like 2.1
LOC4329709	LOC_Os02g35830	Os02g0566400, P0020D05.9	uncharacterized LOC4329709
LOC4344371	LOC_Os07g49114	Os07g0691300	uncharacterized LOC4344371
LOC9269584	LOC_Os02g40260	Os02g0616100, OJ1792_D02.5-2	uncharacterized protein At4g06744
LOC9270776	LOC_Os02g51470	Os02g0750100	ATP synthase delta chain, chloroplastic
LOC4348488	LOC_Os10g22980	Os10g0376200	uncharacterized LOC4348488
LOC4332079	LOC_Os03g11900	Os03g0218400, MST4	sugar transport protein MST4-like
LOC4347132	LOC_Os09g26310	Os09g0433000, OJ1081_G10.4	beta-1,3-galactosyltransferase pvg3
LOC4326625	LOC_Os01g43280	Os01g0620800	hydroquinone glucosyltransferase
LOC4330752	LOC_Os02g51670	Os02g0752800, OJ1288_G09.10	ethylene-responsive transcription factor RAP2-4
LOC4336028	LOC_Os04g38410	Os04g0457000	chlorophyll a-b binding protein CP24, chloroplastic
LOC4329659	LOC_Os02g35010	Os02g0555900, OJ1008_F08.6	mitogen-activated protein kinase kinase kinase 3
LOC4325760	LOC_Os01g72080	Os01g0949300	probable calcium-binding protein CML10
LOC107275307	LOC_Os11g02424	Os11g0116200, ltp2	non-specific lipid-transfer protein 1
LOC4338474	LOC_Os05g27730	Os05g0343400, OsWRKY53	probable WRKY transcription factor 26
LOC4331608	LOC_Os03g05290	Os03g0146100, AQP, OsJ_009057, TIP1-1, YK333, aquaporin, rTIP1	probable aquaporin TIP1-1
LOC4341658	LOC_Os06g43810	Os06g0646100, OJ1226_A12.9	uncharacterized LOC4341658
LOC107276167	LOC_Os10g33540	Os10g0475000	long-chain-alcohol oxidase FAO1
LOC4332579	LOC_Os03g19010	Os03g0302000, OsJ_01g0110, OsPEX11-3, PEX11-3	peroxisomal membrane protein 11-3-like
LOC9266196	LOC_Os04g46110	Os04g0545250	classical arabinogalactan protein 9
LOC4327501	LOC_Os01g62490	Os01g0842500	laccase-13-like
LOC112937619	NA	unannotated	disease resistance protein RPP13-like
LOC9266975	LOC_Os03g52239	Os03g0732100	BEL1-like homeodomain protein 4
LOC4326647	LOC_Os01g42870	Os01g0615200	acyl transferase 5-like
LOC4329899	LOC_Os02g39010	Os02g0602100, CDKG-1, OJ1669_F01.7, OJ1791_B03.45	cyclin-dependent kinase G-1-like
LOC4330569	LOC_Os02g49140	Os02g0723200, GT7, OsGT7	probable glycosyltransferase 7
LOC4348662	LOC_Os10g28710	unannotated	pectinesterase inhibitor 10
LOC4330265	LOC_Os02g44870	Os02g0669100, Dhn1, Dip1, LIP9, OJ1725_H08.23-1, OJ1725_H08.23-2, OsDhn1, OsLIP9	dehydrin DHN1-like
LOC4332993	LOC_Os03g26820	Os03g0385100, B1246D11.7, LTPL1, OsLTPL1	non-specific lipid transfer protein-like 1
LOC4343873	LOC_Os07g41820	Os07g0609000	stress-response A/B barrel domain-containing protein UP3
LOC107281829	LOC_Os08g04470	OJ1119_D01.22	U-box domain-containing protein 8
LOC4339196	LOC_Os05g41540	Os05g0495200	basic leucine zipper 23
LOC4346803	LOC_Os09g17740	Os09g0346500, CAB1R, LHCP, P0512H04.4	chlorophyll a-b binding protein 1, chloroplastic-like
LOC4332226	LOC_Os03g14030	Os03g0243900	thaumatin-like protein 1
LOC4324540	LOC_Os01g31370	Os01g0498300, OJ1126_G08.49	uncharacterized LOC4324540
LOC4333413	LOC_Os03g40830	Os03g0605300	subtilisin-like protease SBT1.7
LOC4347637	LOC_Os09g35790	Os09g0526600, HSF24, HSFB2C, OJ1439_F07.16-1, OJ1439_F07.16-2, OsHsf-24	heat stress transcription factor B-2c-like
LOC4346968	LOC_Os09g23084	Os09g0394300, B1339H09.3, GLU11, OsGLU11	endoglucanase 22-like
LOC4344719	LOC_Os08g06380	Os08g0160500, CSLF6, OsCslF6, OsJ_02g5078	probable mixed-linked glucan synthase 6
LOC4336091	LOC_Os04g39150	Os04g0465600	MLP-like protein 423
LOC4335295	LOC_Os04g17100	Os04g0244800	heavy metal-associated isoprenylated plant protein 27
LOC4327304	LOC_Os01g09620	Os01g0192000, OsC3H2, OsDOS	zinc finger CCCH domain-containing protein 2-like
LOC4348745	LOC_Os10g30870	Os10g0445600, OsJ_31693, RAF1	rubisco accumulation factor 1, chloroplastic-like
LOC4341824	LOC_Os06g46284	Os06g0675700, B1153E06.2, Maltase	probable alpha-glucosidase Os06g0675700
LOC4349248	LOC_Os10g39410	Os10g0539500	histone H4
LOC4340008	LOC_Os06g04070	Os06g0131300, ADC1, ARGDC1, OsADC1	arginine decarboxylase 1-like
LOC4330711	LOC_Os02g51080	Os02g0744900, CHLP, LYL1, OJ1118_G04.11, OJ1734_E02.38, OsJ_08g361	geranylgeranyl diphosphate reductase, chloroplastic-like
LOC4327205	LOC_Os01g53779	Os01g0740300, Os01g0740300	uncharacterized LOC4327205
LOC4351417	LOC_Os12g03800	Os12g0132000	gametogenetin
LOC4326356	LOC_Os01g13650	Os01g0238200	uncharacterized LOC4326356
LOC9271102	LOC_Os12g37410	OsOBF1	ocs element-binding factor 1
LOC4328225	LOC_Os02g04250	Os02g0135500	protein O-linked-mannose beta-1,4-N-acetylglucosaminyltransferase 2
LOC4328512	LOC_Os02g08440	Os02g0181300, OJ1297_C09.15, OsWRKY71, wrky38	WRKY transcription factor WRKY71-like
LOC4337461	LOC_Os04g58850	Os04g0685300	NDR1/HIN1-like protein 2
LOC4344331	LOC_Os07g48630	Os07g0685700, OJ1200_C08.104, OsEIL2	ETHYLENE INSENSITIVE 3-like 1 protein
LOC4332090	LOC_Os03g12030	Os03g0220100	3-ketoacyl-CoA synthase 6
LOC4327509	LOC_Os01g62630	Os01g0844500, P0446B05.3	aspartic proteinase PCS1
LOC4337415	LOC_Os04g58200	Os04g0678700, OsJ_16634, PORA	protochlorophyllide reductase A, chloroplastic-like
LOC4336551	LOC_Os04g45940	Os04g0543500	leiomodin-2
LOC9268662	LOC_Os01g03340	Os01g0124200, pinA	Bowman-Birk type bran trypsin inhibitor
LOC4341358	LOC_Os06g37560	Os06g0573600	beta-galactosidase 9-like
LOC4329203	LOC_Os02g22380	Os02g0329800, OJ1521_G01.21	uncharacterized LOC4329203
LOC9271230	LOC_Os01g03360	Os01g0124401, OSE727A, P0044F08.1, RBBI3.3, RBTI, ti	Bowman-Birk type bran trypsin inhibitor-like
LOC4346875	LOC_Os09g20090	Os09g0365900	L-ascorbate oxidase
LOC4330838	LOC_Os02g52780	Os02g0766700, OJ1004_A11.20	bZIP transcription factor 23-like
LOC4338119	LOC_Os05g12640	Os05g0217800, BURP2, OJ1076_H08.15, OsBURP02	BURP domain-containing protein 2-like
LOC4330034	LOC_Os02g41630	Os02g0626100, P0042D01.1, PAL	phenylalanine ammonia-lyase-like
LOC4337508	LOC_Os04g59520	Os04g0691800	FT-interacting protein 1
LOC4346499	LOC_Os09g07350	Os09g0248100, OJ1695_A02.4	fasciclin-like arabinogalactan protein 2
LOC4337187	LOC_Os04g55159	Os04g0644400	36.4 kDa proline-rich protein
LOC4337025	LOC_Os04g52880	Os04g0619800	uncharacterized LOC4337025
LOC4342198	LOC_Os07g01560	Os07g0106200, MST3, OsJ_22802, OsMST3	sugar transport protein MST3-like
LOC4330177	LOC_Os02g43640	unannotated	translation initiation factor IF-2
LOC4349897	LOC_Os11g07020	Os11g0171300, ALDP, OsJ_33121	fructose-bisphosphate aldolase, chloroplastic-like
LOC4329851	LOC_Os02g38120	Os02g0594700, OJ1067_B01.25, OJ1126_D09.12	BTB/POZ domain-containing protein At1g67900
LOC4327719	LOC_Os01g15270	Os01g0256500	protein SENESCENCE-ASSOCIATED GENE 21, mitochondrial
LOC4324842	LOC_Os01g65790	Os01g0880300	probable pectinesterase/pectinesterase inhibitor 51
LOC4330554	LOC_Os02g48900	Os02g0720900, OJ1008_D06.22-1, OJ1008_D06.22-2	aspartyl protease family protein At5g10770
LOC4335371	LOC_Os04g21320	Os04g0281900, OsCASPL2A1, OsJ_14118	CASP-like protein 2A1
LOC4345576	LOC_Os08g32080	Os08g0416000, HOX5, OsHox5, OsJ_02g6223	homeobox-leucine zipper protein HOX5-like
LOC4338509	LOC_Os05g28520	Os05g0353500	probable inactive receptor-like protein kinase At3g56050
LOC4326970	LOC_Os01g22370	Os01g0327400	peroxidase 1
LOC4343356	LOC_Os07g32660	Os07g0510833	L-ascorbate oxidase homolog
LOC9269581	LOC_Os02g56250	Os02g0806300	GATA transcription factor 11
LOC4330036	LOC_Os02g41650	Os02g0626400, P0042D01.4	phenylalanine ammonia-lyase
LOC4328018	LOC_Os02g01590	Os02g0106100, OJ1359_D06.20	sucrose:sucrose 1-fructosyltransferase
LOC4340939	LOC_Os06g22870	Os06g0335500, IAA21	auxin-responsive protein IAA21-like
LOC4343689	LOC_Os07g38630	Os07g0573900, OJ1562_B11.103, OJ1699_E05.24	arabinogalactan protein 13
LOC4347725	LOC_Os09g36880	Os09g0540400	GDSL esterase/lipase EXL3
LOC4352535	LOC_Os12g37650	Os12g0563600	uncharacterized LOC4352535
LOC4326061	LOC_Os01g71630	Os01g0944200	uncharacterized LOC4326061
LOC4326077	LOC_Os01g02900	Os01g0118400, P0698A04.7	uncharacterized LOC4326077
LOC4337329	LOC_Os04g57200	Os04g0667600	heavy metal-associated isoprenylated plant protein 39
LOC4340525	LOC_Os06g11860	Os06g0222400	ethylene-responsive transcription factor RAP2-13
LOC4337692	LOC_Os05g03760	Os05g0128200, OsC3H33	zinc finger CCCH domain-containing protein 33-like
LOC4327824	LOC_Os01g51290	Os01g0709500	receptor-like serine/threonine-protein kinase ALE2
LOC4344690	LOC_Os08g05910	Os08g0155400, OJ1177_E11.8	protein NRT1/ PTR FAMILY 6.3
LOC4352812	LOC_Os12g42420	Os12g0618800	uncharacterized LOC4352812
LOC4337733	LOC_Os05g04510	Os05g0135700, OsJ_01g6271, SAM1, SAMS	S-adenosylmethionine synthase 1-like
LOC4330152	LOC_Os02g43300	Os02g0648300, P0048B08.5	trihelix transcription factor GTL1
LOC4333860	LOC_Os03g49990	Os03g0707600, GAI, OsGAI, SLR1	DELLA protein SLR1-like
LOC4330510	LOC_Os02g48340	Os02g0714000	RNA-binding protein 24
LOC9272634	unannotated	unannotated	uncharacterized LOC9272634
LOC4350186	LOC_Os11g14070	Os11g0245500	uncharacterized LOC4350186
LOC4340128	LOC_Os06g05550	Os06g0148200, LIP1	GDSL esterase/lipase APG
LOC4330667	LOC_Os02g50490	Os02g0738600, GLU10, OsGLU10	endoglucanase 7-like
LOC4336306	LOC_Os04g42250	Os04g0500700	hydroxycinnamoyltransferase 1-like
LOC9266867	LOC_Os07g48450	Os07g0683200	NAC transcription factor 29
LOC4330612	NA	Os02g0730000, Aldh2a	aldehyde dehydrogenase family 2 member B7, mitochondrial
LOC4337725	LOC_Os05g04380	Os05g0134400	peroxidase 2
LOC4346935	LOC_Os09g21380	Os09g0381600, P0505H05.9	uncharacterized LOC4346935
LOC4338760	LOC_Os05g33690	Os05g0406800	LRR receptor-like serine/threonine-protein kinase ERECTA
LOC4346925	LOC_Os09g21210	Os09g0379900	probable endo-1,3(4)-beta-glucanase ARB_01444
LOC4352868	LOC_Os12g43600	Os12g0632000, OSGRP2, OsGRP1	glycine-rich RNA-binding protein 2
LOC4340941	LOC_Os06g22960	Os06g0336200, OsJ_02g0360, TIP2-2	probable aquaporin TIP2-2
LOC4325311	LOC_Os01g42520	Os01g0611000	uncharacterized LOC4325311
LOC4345261	LOC_Os08g23180	Os08g0321000, P0048E12.2	fasciclin-like arabinogalactan protein 1
LOC4344182	LOC_Os07g46670	Os07g0661400	protein EARLY RESPONSIVE TO DEHYDRATION 15
LOC4334840	LOC_Os03g63950	Os03g0856500	ribosome-binding factor PSRP1, chloroplastic
LOC4340478	LOC_Os06g11135	Os06g0214850	alternative NAD(P)H-ubiquinone oxidoreductase C1, chloroplastic/mitochondrial
LOC4330971	LOC_Os02g54820	Os02g0790500, OJ1046_F07.17-1	probable alpha,alpha-trehalose-phosphate synthase [UDP-forming] 9
LOC9270837	LOC_Os02g38210	Os02g0595700, OJ1126_D09.31-2, tufA	elongation factor Tu, chloroplastic
LOC4338409	LOC_Os05g25640	Os05g0320700, OsC4HL	trans-cinnamate 4-monooxygenase
LOC4339319	unannotated	Os05g0516100	uncharacterized LOC4339319
LOC4335104	LOC_Os04g10420	Os04g0183100, Os04g0183200	uncharacterized protein KIAA0930 homolog
LOC9269916	LOC_Os03g48180	Os03g0687000	protein NRT1/ PTR FAMILY 2.11
LOC4326996	LOC_Os01g22010	Os01g0323600, SAM2, SAMS2	S-adenosylmethionine synthase 2-like
LOC4351993	LOC_Os12g18729	Os12g0285100, Ptr	uncharacterized LOC4351993
LOC107276359	LOC_Os06g03165	Os06g0122800	uncharacterized LOC107276359
LOC4335726	LOC_Os04g32860	Os04g0401100	protein PYRICULARIA ORYZAE RESISTANCE 21
LOC4339574	LOC_Os05g48330	Os05g0557100	aspartic proteinase NANA, chloroplast
LOC4333690	LOC_Os03g46770	Os03g0670700, OSGRP1	glycine-rich RNA-binding protein 2
LOC4332061	LOC_Os03g11650	Os03g0215700, AtMAP70-4, MAP70.4, OsJ_09g915	microtubule-associated protein 70-4-like
LOC4329955	LOC_Os02g39790	Os02g0611200, OJ1004_A05.7, OJ1476_F05.33, adometDC2	S-adenosylmethionine decarboxylase proenzyme-like
LOC4335818	LOC_Os04g34170	Os04g0418800	extensin
LOC4333966	LOC_Os03g51600	Os03g0726100, TubA	tubulin alpha-1 chain
LOC4332639	LOC_Os03g19890	Os03g0313000	probable NADH dehydrogenase [ubiquinone] 1 alpha subcomplex subunit 5, mitochondrial
LOC4332603	LOC_Os03g19380	Os03g0306800	calvin cycle protein CP12-1, chloroplastic
LOC112936022	NA	unannotated	uncharacterized LOC112936022
LOC4347415	LOC_Os09g31080	Os09g0484200	cytochrome c1
LOC4344285	LOC_Os07g48090	Os07g0678300, CIPK29, OJ1409_C08.10, OsCIPK29, OsJ_02g4572	CBL-interacting protein kinase 29-like
LOC4338764	LOC_Os05g33730	Os05g0407500, OJ1657_H11.10, P0040B10.6, gid1	gibberellin receptor GID1-like
LOC4348154	LOC_Os10g07290	Os10g0160100	glucan endo-1,3-beta-glucosidase 10
LOC9266673	LOC_Os04g59600	unannotated	proteinaceous RNase P 1, chloroplastic/mitochondrial-like
LOC4343930	LOC_Os07g42800	Os07g0620200	uncharacterized LOC4343930
LOC4330227	LOC_Os02g44320	Os02g0662100, OJ1001_D02.3	14 kDa proline-rich protein DC2.15
LOC4346878	LOC_Os09g20240	Os09g0367900, P0564H06.4	homeobox protein Hox-D9
LOC4345705	LOC_Os08g34550	Os08g0445000	RING-H2 finger protein ATL13
LOC4343742	LOC_Os07g39620	Os07g0585000, OJ1060_D03.112	uncharacterized LOC4343742
LOC4331836	LOC_Os03g08360	Os03g0181500	3-ketoacyl-CoA synthase 10
LOC4339751	LOC_Os05g50810	Os05g0585500	calcium-dependent protein kinase 15-like
LOC4326530	LOC_Os01g71090	Os01g0937100	basic 7S globulin
LOC4342429	LOC_Os07g06080	Os07g0155100	putative oxidoreductase TDA3
LOC4335226	LOC_Os04g16450	Os04g0233400, PIP2-6	probable aquaporin PIP2-6
LOC4338477	LOC_Os05g27780	Os05g0344200	protein EARLY RESPONSIVE TO DEHYDRATION 15
LOC4350194	LOC_Os11g14180	Os11g0246900	ankyrin repeat protein SKIP35
LOC4339191	LOC_Os05g41480	Os05g0494500	probable sugar phosphate/phosphate translocator At4g32390
LOC4346344	LOC_Os08g45030	Os08g0564300, mdr14	ABC transporter B family member 1
LOC4331239	LOC_Os02g58260	OJ1124_D06.11-2	uncharacterized LOC4331239
LOC4331669	LOC_Os03g06070	Os03g0156500	la-related protein 1C
LOC4340691	LOC_Os06g14810	Os06g0260500	3-ketoacyl-CoA synthase 6
LOC4343518	LOC_Os07g36130	Os07g0545300, OJ1582_D10.25, OsJ_02g3673	probable histone H2A.1
LOC4340299	LOC_Os06g08090	Os06g0179000	heparanase-like protein 3
LOC4342585	LOC_Os07g08750	Os07g0185000, OJ1046_F10.129-1, OsWNK3, WNK3	probable serine/threonine-protein kinase WNK3
LOC9269466	LOC_Os09g32169	unannotated	basic proline-rich protein
LOC4344397	LOC_Os07g49400	Os07g0694700, APX2, APXb, OsAPx02, SS622	L-ascorbate peroxidase 2, cytosolic-like
LOC4330523	LOC_Os02g48560	Os02g0716500, FAD2, OJ1191_G08.29-1, OJ2056_H01.1-1	fatty acid desaturase DES2
LOC9266147	LOC_Os06g13660	Os06g0245800, AlaRS, OJ1136_C11.1, OsJ_20798	alanine--tRNA ligase, chloroplastic/mitochondrial-like
LOC4332711	LOC_Os03g20980	Os03g0326300	uncharacterized LOC4332711
LOC4341432	LOC_Os06g39590	Os06g0597000, IAA23	auxin-responsive protein IAA23-like
LOC4337146	LOC_Os04g54430	Os04g0636800	prostatic spermine-binding protein
LOC4325650	LOC_Os01g49830	Os01g0693400	AP2/ERF and B3 domain-containing protein Os01g0693400-like
LOC4331818	LOC_Os03g08110	Os03g0178500	2-hydroxy-6-oxononadienedioate/2-hydroxy-6-oxononatrienedioate hydrolase
LOC4332325	LOC_Os03g15570	Os03g0262200	mitogen-activated protein kinase kinase kinase 1
LOC4346335	LOC_Os08g44840	Os08g0562500	BAHD acyltransferase DCR
LOC4350138	LOC_Os11g12530	Os11g0232100	receptor protein-tyrosine kinase CEPR2
LOC4326037	LOC_Os01g03060	Os01g0120700, P0684C01.4	sarcoplasmic reticulum histidine-rich calcium-binding protein
LOC4334114	LOC_Os03g53800	Os03g0749300	beta-glucosidase BoGH3B
LOC4326887	LOC_Os01g55830	Os01g0764000, GST-II, GSTF2, P0403C05.5	probable glutathione S-transferase GSTF2
LOC4323916	LOC_Os01g52750	Os01g0727800, P0456A01.6	subtilisin-like protease SBT5.6
LOC4330484	LOC_Os02g47970	Os02g0709400, 49D11.1, ADL1, DEK1, ODM63, OJ1311_H06.4, OsDEK1, SHL3	calpain-type cysteine protease ADL1-like
LOC112936410	NA	OJ1595_D08.12-1	arabinogalactan protein 1-like
LOC4343022	LOC_Os07g23270	unannotated	uncharacterized LOC4343022
LOC4333193	unannotated	Os11g0351555	3-oxo-Delta(4,5)-steroid 5-beta-reductase
LOC4331577	LOC_Os03g04770	Os03g0141200	beta-amylase 2, chloroplastic-like
LOC4352791	LOC_Os12g42090	Os12g0615400, E37, OsJ_36874	2-methyl-6-phytyl-1,4-hydroquinone methyltransferase 2, chloroplastic-like
LOC4332506	LOC_Os03g18130	Os03g0291500	asparagine synthetase [glutamine-hydrolyzing] 1-like
LOC4347090	LOC_Os09g25410	Os09g0421500, OJ1740_D06.19-1, OJ1740_D06.19-2	uncharacterized LOC4347090
LOC4324395	LOC_Os01g48930	Os01g0681600	replication stress response regulator SDE2
LOC4328005	LOC_Os02g01380	Os02g0104500, OJ1212_C06.7	trihelix transcription factor GTL1
LOC4336429	LOC_Os04g44120	Os04g0521900	protein PELPK1
LOC4332258	LOC_Os03g14540	Os03g0249500	UDP-glucuronate 4-epimerase 3
LOC4347158	LOC_Os09g26660	Os09g0438000, OJ1328_D07.24-1, OJ1328_D07.24-2	respiratory burst oxidase homolog protein E
LOC4328205	LOC_Os02g03960	Os02g0132500	bZIP transcription factor 11
LOC4344387	LOC_Os07g49280	Os07g0693600, XOAT7	protein trichome birefringence-like 28
LOC4329578	LOC_Os02g33450	Os02g0537700, bas1	2-Cys peroxiredoxin BAS1, chloroplastic-like
LOC4347635	LOC_Os09g35760	Os09g0526200, GL2-6, Roc6	homeobox-leucine zipper protein ROC6-like
LOC4331045	LOC_Os02g55910	Os02g0802700, MGD3, OsJ_008461, OsMGD3	probable monogalactosyldiacylglycerol synthase 3, chloroplastic
LOC4346257	LOC_Os08g43730	Os08g0551200	uncharacterized LOC4346257
LOC4333619	LOC_Os03g45410	Os03g0657000, TBP-2, TBP2, TFIID	TATA-binding protein 2-like
LOC4343730	LOC_Os07g39390	Os07g0582700, OJ1301_C12.27	proline-rich receptor-like protein kinase PERK2
LOC4337665	LOC_Os05g03174	Os05g0123100, GT43A, OJ1729_E02.10, OsGT43A, P0008A07.2	probable glucuronosyltransferase Os05g0123100
LOC4327015	LOC_Os01g55000	Os01g0753800	uncharacterized LOC4327015
LOC4329896	LOC_Os02g38970	Os02g0601700, OJ1669_F01.3, OJ1791_B03.41	uncharacterized LOC4329896
LOC4351214	LOC_Os11g47820	Os11g0704600	glucan endo-1,3-beta-glucosidase
LOC4331848	LOC_Os03g08500	Os03g0183300	ethylene-responsive transcription factor ERF073
LOC4326409	LOC_Os01g74300	Os01g0974200, MT2B, OsMT-I-2b, OsMT2c, RICMT	metallothionein-like protein 2B
LOC4329516	LOC_Os02g32469	Os02g0525600	uncharacterized LOC4329516
LOC4325381	LOC_Os01g72700	Os01g0957100, OJ1294_F06.12	probably inactive leucine-rich repeat receptor-like protein kinase At3g28040
LOC4329093	LOC_Os02g19820	Os02g0301100, OsJ_06g370, OsSWEET4, SWEET4	bidirectional sugar transporter SWEET4-like
LOC4342958	LOC_Os07g19444	Os07g0294800	uncharacterized protein At4g15970
LOC4344249	LOC_Os07g47510	Os07g0671800	REF/SRPP-like protein At3g05500
LOC4323946	LOC_Os01g34560	Os01g0529800, P0702H08.4	3-ketoacyl-CoA synthase 5
LOC4337225	LOC_Os04g55670	Os04g0650300, GT43I	probable glucuronosyltransferase Os04g0650300
LOC4351224	LOC_Os11g47960	Os11g0707000, OsJ_03g3539, OsrcaA1, RA, RCAA1, RCAA2, rca	ribulose bisphosphate carboxylase/oxygenase activase, chloroplastic-like
LOC9270874	LOC_Os04g47220	Os04g0559700, OsJ_01g5100, PIP1-2	probable aquaporin PIP1-2
LOC4331845	LOC_Os03g08470	Os03g0183000	ethylene-responsive transcription factor ERF073
LOC4352063	LOC_Os12g22284	Os12g0411700	ABC transporter G family member 11
LOC4340180	LOC_Os06g06250	Os06g0156600	GDSL esterase/lipase At5g45910
LOC107276358	LOC_Os03g20790	Os03g0324300, EIL1, EIL1A, MHZ6, OsEIL1, OsEIL1a, OsJ_10g672	ETHYLENE INSENSITIVE 3-like 1 protein
LOC4346981	LOC_Os09g23350	Os09g0397300, OJ1655_B12.15	alpha,alpha-trehalose-phosphate synthase [UDP-forming] 6
LOC4344497	LOC_Os08g02120	Os08g0113100, FKII, FRK2, OsFKII, OsJ_02g4778	fructokinase-2-like
LOC4336150	LOC_Os04g39980	Os04g0475600, DAO	2-oxoglutarate-dependent dioxygenase DAO-like
LOC4347137	LOC_Os09g26370	Os09g0433800, OJ1081_G10.16	uncharacterized LOC4347137
LOC4330248	LOC_Os02g44630	Os02g0666200, OJ1486_E07.10, OsJ_007594, PIP1-1, PIP1.1, PIP1A, RWC-1, RWC1, aquaporin	aquaporin PIP1-1-like
LOC4331694	LOC_Os03g06390	Os03g0159900	uncharacterized LOC4331694
LOC4327819	LOC_Os01g74650	Os01g0978100	cysteine synthase
LOC4334856	LOC_Os03g64170	Os03g0859100	GDSL esterase/lipase At1g20120
LOC4333265	LOC_Os03g36730	Os03g0565100, OST3	probable dolichyl-diphosphooligosaccharide--protein glycosyltransferase subunit 3
LOC4348874	LOC_Os10g33370	Os10g0472900	3-ketoacyl-CoA synthase 12
LOC4352286	LOC_Os12g31860	Os12g0503000	ureide permease 2
LOC4338151	LOC_Os05g13940	Os05g0227600, PRP1	extensin
LOC4328121	LOC_Os02g02890	Os02g0121300, OJ1020_C02.14	peptidyl-prolyl cis-trans isomerase
LOC9271214	LOC_Os03g13810	Os03g0241300	stress response protein nst1
LOC4338502	LOC_Os05g28300	Os05g0350700	uncharacterized LOC4338502
LOC4340183	LOC_Os06g06290	Os06g0157000	GDSL esterase/lipase At5g45910
LOC4327922	LOC_Os01g38229	Os01g0563000	70 kDa peptidyl-prolyl isomerase
LOC4339608	LOC_Os05g48800	Os05g0562200, DI19, DI19-1, OJ1115_B06.15, OsDi19, OsJ_01g8755	protein DEHYDRATION-INDUCED 19-like
LOC4335687	LOC_Os04g32310	Os04g0393900	probable serine/threonine-protein kinase PBL7
LOC4341860	LOC_Os06g46770	Os06g0681400	polyubiquitin
LOC4332811	LOC_Os03g22430	Os03g0344900	ATP-dependent Clp protease proteolytic subunit-related protein 3, chloroplastic
LOC4350870	LOC_Os11g38980	Os11g0602800	F-box/kelch-repeat protein SKIP11
LOC4329623	LOC_Os02g34510	Os02g0550100	V-type proton ATPase 16 kDa proteolipid subunit
LOC4338163	LOC_Os05g14240	Os05g0231700, OsJ_01g6926, TIP4-1	probable aquaporin TIP4-1
LOC9271913	LOC_Os01g69920	Os01g0923700, HK3, OHK2, OsCRL2, OsHK3	probable histidine kinase 3
LOC4325654	LOC_Os01g09010	Os01g0185300	acyl transferase 9-like
LOC4341462	LOC_Os06g40080	Os06g0603000, HO1, HY1, OsJ_21897, SE5	heme oxygenase 1, chloroplastic-like
LOC4351875	LOC_Os12g14070	Os12g0244100	stromal 70 kDa heat shock-related protein, chloroplastic
LOC4338160	LOC_Os05g14180	Os05g0230700, IAA17	auxin-responsive protein IAA17-like
LOC4327931	LOC_Os01g38530	Os01g0566050	ELF3-like protein 2
LOC4340005	LOC_Os06g04020	Os06g0130800, P0493C11.9	histone H1
LOC4332108	LOC_Os03g12290	Os03g0223400, GLN1-2, GSR, OJ1743A09.19, RGS8	glutamine synthetase cytosolic isozyme 1-2-like
LOC4328673	LOC_Os02g11040	Os02g0205200	uncharacterized LOC4328673
LOC4327131	LOC_Os01g07960	Os01g0175000	acyl-protein thioesterase 1 homolog 1
LOC4343665	LOC_Os07g38360	Os07g0571100, OJ1121_A05.12	protein TIME FOR COFFEE
LOC4330671	LOC_Os02g50570	Os02g0739100, FH16, OsFH16, OsJ_008039	formin-like protein 16
LOC4332743	LOC_Os03g21540	Os03g0333200	receptor-like protein kinase FERONIA
LOC4327905	LOC_Os01g18080	Os01g0283300	protein TsetseEP
LOC4341618	LOC_Os06g43210	Os06g0639100, P0458E02.2, P0458E02.3	probable E3 ubiquitin ligase SUD1
LOC4334391	LOC_Os03g57880	Os03g0792800	glucan endo-1,3-beta-glucosidase 8
LOC4337449	LOC_Os04g58730	Os04g0683900	AT-hook motif nuclear-localized protein 9
LOC4341895	LOC_Os06g47340	Os06g0687900, GT43J, OsJ_22428, P0661G04.6	probable glucuronosyltransferase Os06g0687900
LOC4331378	LOC_Os03g02240	Os03g0113500	trihelix transcription factor GTL1
LOC4332148	LOC_Os03g12879	unannotated	atherin
LOC4347962	LOC_Os10g02040	Os10g0109300	peroxidase A2
LOC4325976	LOC_Os01g03950	Os01g0130400, P0504H10.9	alpha-xylosidase 1
LOC4329181	LOC_Os02g21920	Os02g0324700, P0476C12.5	uncharacterized LOC4329181
LOC4349543	LOC_Os11g01330	Os11g0104300, D53, DWARF53, OsJ_32651	Protein DWARF 53
LOC4330975	LOC_Os02g54890	Os02g0791500, OJ1046_F07.31, OJ1249_F12.2	UDP-glucuronate 4-epimerase 1
LOC4324062	LOC_Os01g06600	Os01g0159400	acyl-coenzyme A oxidase 4, peroxisomal
LOC4331942	LOC_Os03g10060	Os03g0196800	30S ribosomal protein S10, chloroplastic
LOC4346401	LOC_Os09g02530	Os09g0113000, OJ1134_E08.12	F-box protein At1g47056
LOC4332474	LOC_Os03g17690	Os03g0285700, APX1, APXa, OsAPx01, OsJ_009999	L-ascorbate peroxidase 1, cytosolic-like
LOC4343321	LOC_Os07g32010	Os07g0503300	anthocyanidin 3-O-glucosyltransferase 2
LOC4333062	LOC_Os03g28330	Os03g0401300, OsJ_11g182, OsSUS1, RSUS1, RSs2, SUS1	sucrose synthase 1-like
LOC4350197	LOC_Os11g14220	Os11g0247300, TID1, TubA	tubulin alpha-2 chain-like
LOC4334205	LOC_Os03g55470	Os03g0762900	QWRF motif-containing protein 2
LOC4341357	LOC_Os06g37510	Os06g0572400	tetraspanin-2
LOC4347996	LOC_Os10g02930	Os10g0118900	probable helicase DDB_G0274399
LOC4325199	LOC_Os01g07520	Os01g0169900, OJ1276_B06.36	class E vacuolar protein-sorting machinery protein HSE1
LOC4346375	LOC_Os09g01640	Os09g0103700	CAX-interacting protein 4
LOC4328390	LOC_Os02g06640	Os02g0161900, OJ9003_G05.28	polyubiquitin
LOC4351978	LOC_Os12g18120	Os12g0278800, OsC3H65	zinc finger CCCH domain-containing protein 65-like
LOC4342341	LOC_Os07g04150	Os07g0133500, OJ1118_D07.19, P0507H12.4	uncharacterized LOC4342341
LOC4326064	LOC_Os01g71670	Os01g0944700, Gns3, Gns4	uncharacterized LOC4326064
LOC4329846	LOC_Os02g38050	Os02g0593700, OJ1067_B01.6-1, ta4	protein NBR1 homolog
LOC9271988	LOC_Os02g31290	Os02g0517531, ML4, OML4, OsJ_06g913	protein MEI2-like 4
LOC4341281	LOC_Os06g36090	Os06g0554800, ABCG42, OsABCG42, OsPDR12, pdr12	ABC transporter G family member 42-like
LOC4332330	LOC_Os03g15650	Os03g0262900, GPA2, OsJ_10g226, OsVPS9A, VPS9A	vacuolar protein sorting-associated protein 9A
LOC4336272	LOC_Os04g41810	Os04g0495400	cytochrome b561 and DOMON domain-containing protein At3g07570
LOC4352675	LOC_Os12g40010	Os12g0590900	uncharacterized LOC4352675
LOC4341944	LOC_Os06g48200	Os06g0697000	probable xyloglucan endotransglucosylase/hydrolase protein 25
LOC4337839	LOC_Os05g06140	Os05g0153300	uncharacterized LOC4337839
LOC4338736	LOC_Os05g33360	Os05g0402300	BI1-like protein
LOC4332426	LOC_Os03g17010	Os03g0278300	THO complex subunit 4A
LOC4349038	LOC_Os10g35770	Os10g0501500	calcium uniporter protein 2, mitochondrial
LOC4339072	LOC_Os05g39380	Os05g0470700	uncharacterized LOC4339072
LOC4338483	LOC_Os05g27920	Os05g0346100	sorting nexin 2A
LOC4343645	LOC_Os07g38130	Os07g0568700, FOR1, OJ1019_E02.4, PGIP-1	polygalacturonase inhibitor 1-like
LOC9267281	LOC_Os04g33110	Os04g0403900	uncharacterized LOC9267281
LOC4339838	LOC_Os06g01260	Os06g0102300, OsPCS1c, OsPCS1full, OsPCS2	glutathione gamma-glutamylcysteinyltransferase 1
LOC4345687	LOC_Os08g34240	Os08g0441100, CIPK6, OsCIPK06	CBL-interacting protein kinase 6-like
LOC4346522	LOC_Os09g07900	Os09g0252700	E3 ubiquitin-protein ligase UPL1
LOC4346355	LOC_Os08g45160	Os08g0566000	bifunctional TH2 protein, mitochondrial
LOC4339784	LOC_Os05g51220	Os05g0590000	aspartyl protease family protein 2
LOC4350516	LOC_Os11g29190	Os11g0482000	40S ribosomal protein S5
LOC4327718	LOC_Os01g15260	Os01g0256400	dynein light chain 1, cytoplasmic
LOC4325264	LOC_Os01g11730	Os01g0216000	GDSL esterase/lipase At5g45910
LOC4342043	LOC_Os06g49790	Os06g0712300, OJ1663_H12.22	lysophospholipid acyltransferase LPEAT2
LOC9271634	LOC_Os09g30478	Os09g0482740	uncharacterized LOC9271634
LOC4335734	LOC_Os04g32980	Os04g0402500	probable BOI-related E3 ubiquitin-protein ligase 3
LOC4349347	LOC_Os10g40700	Os10g0555600, EXPB6, OsEXPB6, OsaEXPb1.8	expansin-B6-like
LOC4348475	LOC_Os10g22590	Os10g0371000	pollen-specific protein C13
LOC4327461	LOC_Os01g61970	Os01g0836800	protein GPR107
LOC4342129	LOC_Os06g51220	Os06g0728000, HMG, HMGB1	DNA-binding protein MNB1B
LOC4327723	LOC_Os01g42294	Os01g0607900	probable inactive receptor kinase At2g26730
LOC4340531	LOC_Os06g11990	Os06g0223800	protein CELLULOSE SYNTHASE INTERACTIVE 1
LOC4328386	LOC_Os02g06588	Os02g0161300, OJ9003_G05.21	TATA-binding protein-associated factor BTAF1
LOC4330982	LOC_Os02g54980	Os02g0792800, OJ1249_F12.25	protein TIC 55, chloroplastic
LOC107280196	LOC_Os02g03230	Os02g0124800	uncharacterized LOC107280196
LOC4342403	LOC_Os07g05470	Os07g0148800	187-kDa microtubule-associated protein AIR9
LOC4328860	LOC_Os02g14780	Os02g0245000, OJ1134_F06.6	probable splicing factor 3A subunit 1
LOC4326273	LOC_Os01g16450	Os01g0270300, P0693B08.2	peroxidase 24
LOC4331811	LOC_Os03g08020	Os03g0177500	elongation factor 1-alpha-like
LOC4346347	LOC_Os08g45060	Os08g0564700	putative kinase-like protein TMKL1
LOC4331336	LOC_Os03g01800	Os03g0108300	probable xyloglucan endotransglucosylase/hydrolase protein 32
LOC4327911	LOC_Os01g18170	Os01g0284500, GER4, OsGER4, OsJ_001298	germin-like protein 1-1
LOC4338093	LOC_Os05g11950	Os05g0210100	GDSL esterase/lipase At1g28580
LOC4347834	LOC_Os09g38580	Os09g0558300, OJ1065_E04.6	cyclic nucleotide-gated ion channel 17
LOC4333344	LOC_Os03g38970	Os03g0586700	paladin
LOC4334649	LOC_Os03g61220	Os03g0827700	DEAD-box ATP-dependent RNA helicase 3, chloroplastic-like
LOC4349633	LOC_Os11g02830	Os11g0121400	probable serine/threonine-protein kinase PBL8
LOC4343339	LOC_Os07g32430	Os07g0508000, OJ1163_G04.102	pre-mRNA-splicing factor ATP-dependent RNA helicase DEAH7
LOC4338546	LOC_Os05g29990	Os05g0363200, UXS-5	UDP-glucuronic acid decarboxylase 2
LOC4343744	LOC_Os07g39680	Os07g0585500, OJ1060_D03.124	cysteine-rich and transmembrane domain-containing protein WIH2
LOC4339446	LOC_Os05g45950	Os05g0536200, OJ1741_B01.9, OsJ_19349, OsVDAC2, VDAC2	mitochondrial outer membrane protein porin 2-like
LOC4332228	LOC_Os03g14050	Os03g0244200	thaumatin-like protein 1b
LOC4327787	LOC_Os01g13540	Os01g0236700, AtNLP3, NLP3, OsJ_01g032	protein NLP3-like
LOC4338287	LOC_Os05g20020	Os05g0279900	polygalacturonase At1g48100
LOC4352548	LOC_Os12g37860	Os12g0566200	protein MODIFIER OF SNC1 1
LOC9271802	LOC_Os01g68320	Os01g0911100	DEAD-box ATP-dependent RNA helicase 30-like
LOC4337863	LOC_Os05g06470	Os05g0156800	serine/threonine-protein phosphatase 4 regulatory subunit 3
LOC4334359	LOC_Os03g57340	Os03g0787300, dnaJ	dnaJ protein homolog
LOC4341033	LOC_Os06g28060	Os06g0474866	protein MICRORCHIDIA 6
LOC4324336	LOC_Os01g68810	Os01g0916800	THO complex subunit 2
LOC9268766	NA	unannotated	uncharacterized LOC9268766
LOC4340577	LOC_Os06g12580	Os06g0232000	uncharacterized protein At5g39570
LOC4328392	LOC_Os02g06700	Os02g0162500, OJ9003_G05.34	40S ribosomal protein S14
LOC9268524	LOC_Os05g03550	Os05g0126300, Os05g0126400	uncharacterized LOC9268524
LOC4337331	LOC_Os04g57220	Os04g0667800	ubiquitin-conjugating enzyme E2 28
LOC9270052	LOC_Os07g45064	Os07g0645100	transformation/transcription domain-associated protein
LOC4348120	LOC_Os10g05970	Os10g0150400	proline-rich protein 4
LOC4345570	LOC_Os08g31940	Os08g0414300	uncharacterized LOC4345570
LOC4345630	LOC_Os08g33320	Os08g0430000, OJ1124_B05.1	uncharacterized LOC4345630
LOC4331810	LOC_Os03g08010	Os03g0177400, EF-1-alpha, REFA1, REFA2, REFA3, REFA4	elongation factor 1-alpha-like
LOC4343299	LOC_Os07g31450	Os07g0497000	protein CHROMATIN REMODELING 4
LOC4345847	LOC_Os08g37444	Os08g0480100, OJ1113_A10.31-1, OJ1113_A10.31-2	signal recognition particle receptor subunit alpha
LOC4330873	LOC_Os02g53180	Os02g0771600, OJ1353_F08.16-1, OJ1611_C08.2-1	1-aminocyclopropane-1-carboxylate oxidase 1-like
LOC4334045	LOC_Os03g52794	Os03g0738200	serine/threonine-protein kinase SMG1
LOC4324151	LOC_Os01g49190	Os01g0685800	ATP synthase subunit beta, mitochondrial-like
LOC4349948	LOC_Os11g07960	Os11g0182200	hydroxycinnamoyltransferase 4-like
LOC4329034	LOC_Os02g18380	Os02g0284600, OJ1115_D03.9	60S ribosomal protein L27-3
LOC4336294	LOC_Os04g42090	Os04g0498600, AdoMetDC, OsJ_004076, SAMDC	S-adenosylmethionine decarboxylase proenzyme-like
LOC9266838	LOC_Os08g01930	Os08g0110800	far upstream element-binding protein 1
LOC4324904	LOC_Os01g66560	Os01g0889000	signal recognition particle subunit SRP72
LOC4339305	LOC_Os05g43830	Os05g0513900	proline iminopeptidase
LOC4329951	LOC_Os02g39720	Os02g0610600, OJ1476_F05.20, Os-RSZ23, Os-RSZp23, RSZ23, RSZP23	serine/arginine-rich splicing factor RSZ23-like
LOC4328238	LOC_Os02g04490	Os02g0137450	probable histone acetyltransferase HAC-like 1
LOC4343396	LOC_Os07g33560	Os07g0519300, OJ1793_E11.106	cytochrome P450 716B1
LOC4337827	LOC_Os05g05800	Os05g0150500, OsJ_17141, P0001A07.4	transport inhibitor response 1-like protein Os05g0150500
LOC4339021	LOC_Os05g38630	Os05g0461300	ras-related protein RABE1c
LOC4338870	LOC_Os05g35460	Os05g0429400	patellin-3
LOC4352815	LOC_Os12g42550	Os12g0620400	methyl-CpG-binding domain-containing protein 11
LOC4341393	LOC_Os06g38550	Os06g0584200	uncharacterized LOC4341393
LOC4326841	LOC_Os01g22990	Os01g0332900	prostatic spermine-binding protein
LOC4350455	LOC_Os11g26850	Os11g0455500	adenosylhomocysteinase
LOC4342563	LOC_Os07g08330	Os07g0180900, OJ1014_E09.28	60S ribosomal protein L4-1
LOC4341809	LOC_Os06g45990	Os06g0671800	patellin-4
LOC4333580	LOC_Os03g44620	Os03g0648400	dnaJ protein homolog
LOC4326580	LOC_Os01g45190	Os01g0639100	eukaryotic initiation factor 4A-III homolog A-like
LOC4338737	LOC_Os05g33380	Os05g0402700, FBA	fructose-bisphosphate aldolase 1, cytoplasmic-like
LOC4340386	LOC_Os06g09450	Os06g0194900, OsSUS2, RSS1, RSUS2, Sus2	sucrose synthase 2-like
LOC4349921	LOC_Os11g07470	Os11g0175900	protein TPLATE
LOC9267835	LOC_Os08g05940	OJ1177_E11.16	DNA-directed RNA polymerase II subunit 1
LOC4351061	LOC_Os11g43900	Os11g0660500, TCTP	translationally-controlled tumor protein homolog
LOC4337928	LOC_Os05g07700	Os05g0169100, QM1, SG12	60S ribosomal protein L10-2-like
LOC4331455	LOC_Os03g03290	Os03g0124300	probable receptor-like protein kinase At5g24010
LOC4330649	LOC_Os02g50240	Os02g0735200, GLN1-1, P0487D09.8, RGS28	glutamine synthetase cytosolic isozyme 1-1-like
LOC4329579	LOC_Os02g33490	Os02g0537900	pyrophosphate-energized membrane proton pump 3
LOC4339839	LOC_Os06g01304	Os06g0102700, OsPUB12, PUB12	U-box domain-containing protein 12-like
LOC107275637	LOC_Os04g37770	Os04g0450701	arabinogalactan protein 1
LOC4342544	LOC_Os07g08050	Os07g0177100	MMS19 nucleotide excision repair protein homolog
LOC4337958	LOC_Os05g08370	Os05g0176100, CESA1, OsCesA1, OsJ_01g6545	probable cellulose synthase A catalytic subunit 1 [UDP-forming]
LOC4337363	LOC_Os04g57610	Os04g0671900, ARF12, ARF8, OsARF8	auxin response factor 12-like
LOC4347443	LOC_Os09g31970	Os09g0492700	3-hydroxy-3-methylglutaryl-coenzyme A reductase 3-like
LOC9267114	LOC_Os06g05750	Os06g0150600, P0529C07.2	putrescine hydroxycinnamoyltransferase 1-like
LOC4351640	LOC_Os12g07530	Os12g0174000	uncharacterized LOC4351640
LOC4339436	LOC_Os05g45850	Os05g0534900	pentatricopeptide repeat-containing protein At4g39530
LOC4348867	LOC_Os10g33230	Os10g0470900	heterogeneous nuclear ribonucleoprotein 1
LOC4349057	LOC_Os10g36060	Os10g0504600	myosin-11
LOC4337048	LOC_Os04g53210	Os04g0623500, GLO3, OsGLO3, OsJ_16217	peroxisomal (S)-2-hydroxy-acid oxidase GLO3-like
LOC4345284	LOC_Os08g23780	Os08g0327100, OJ1136_A10.122, P0670E08.9	probable galacturonosyltransferase 4
LOC4349161	LOC_Os10g38050	Os10g0524400	phospholipase D gamma 1
LOC4343793	LOC_Os07g40510	Os07g0596300, BUI1, FH5, OsFH5	formin-like protein 5
LOC4348122	LOC_Os10g05990	Os10g0150700	proline-rich protein 4
LOC4332389	LOC_Os03g16440	Os03g0271200, OJ1261C08.8, TOC75	protein TOC75, chloroplastic-like
LOC4325942	LOC_Os01g51630	Os01g0713900	myosin-17
LOC4343292	LOC_Os07g31340	Os07g0495900, OJ1058_B11.130-2, OJ1457_D07.109-1, OJ1457_D07.109-2	regulator of nonsense transcripts 1 homolog
LOC4347694	LOC_Os09g36480	Os09g0535300, OsJ_30139, P0569E11.5, XCT	protein XAP5 CIRCADIAN TIMEKEEPER-like
LOC4339846	LOC_Os06g01390	Os06g0103500	peroxisomal acyl-coenzyme A oxidase 1
LOC4330633	LOC_Os02g49992	Os02g0732700	mediator of RNA polymerase II transcription subunit 23
LOC4344391	LOC_Os07g49330	Os07g0694000, P0627E10.3	phosphoinositide phospholipase C 2
LOC4339583	LOC_Os05g48450	Os05g0558400	branched-chain-amino-acid aminotransferase 5, chloroplastic
LOC9267802	LOC_Os09g30418	Os09g0482600	heat shock protein 81-3-like
LOC4337883	LOC_Os05g06770	Os05g0160200, OsJ_17209, RPS27AB, UBQ6	ubiquitin-40S ribosomal protein S27a-2-like
LOC4342350	LOC_Os07g04240	Os07g0134800, FP, SDH1	succinate dehydrogenase [ubiquinone] flavoprotein subunit, mitochondrial-like
LOC4335189	unannotated	Os04g0218600	uncharacterized LOC4335189
LOC4345338	LOC_Os08g25720	Os08g0345700	pyrophosphate--fructose 6-phosphate 1-phosphotransferase subunit alpha
LOC4326346	LOC_Os01g38970	Os01g0570700, CARB, OsJ_02g282	carbamoyl-phosphate synthase large chain, chloroplastic-like
LOC4343265	LOC_Os07g30774	Os07g0490200	calmodulin-binding transcription activator CBT-like
LOC4325480	LOC_Os01g04814	Os01g0141100	protein SUPPRESSOR OF K(+) TRANSPORT GROWTH DEFECT 1
LOC4334583	LOC_Os03g60460	Os03g0819100, LKHA4, OJ1754_E06.9, OsJ_13129	leucine aminopeptidase-like
LOC4334125	LOC_Os03g53950	Os03g0750700	protein STRICTOSIDINE SYNTHASE-LIKE 3
LOC4337365	LOC_Os04g57640	Os04g0672200	uncharacterized LOC4337365
LOC4344590	LOC_Os08g03640	Os08g0130500, YK704	60S acidic ribosomal protein P0-like
LOC4332403	LOC_Os03g16700	Os03g0274300	telomere repeat-binding protein 5
LOC4337571	LOC_Os05g01690	Os05g0107300	uncharacterized LOC4337571
LOC4345850	LOC_Os08g37490	Os08g0480800, GF14A, OJ1113_A10.40	14-3-3-like protein GF14-A
LOC4343970	LOC_Os07g43350	Os07g0626500, OJ1339_F05.125	probable inactive receptor kinase At5g10020
LOC4330100	LOC_Os02g42600	Os02g0639000	RNA polymerase II C-terminal domain phosphatase-like 1
LOC4331492	LOC_Os03g03690	Os03g0129000, PIGF	uncharacterized protein C1450.15
LOC4325900	LOC_Os01g48200	Os01g0672500, P0485G01.3	callose synthase 12
LOC4340392	LOC_Os06g09630	Os06g0196600	3-oxoacyl-[acyl-carrier-protein] synthase I, chloroplastic
LOC4331683	LOC_Os03g06240	Os03g0158500	uncharacterized LOC4331683
LOC4336879	LOC_Os04g51190	Os04g0600900, GRF3, OsGRF3, OsJ_16036	growth-regulating factor 3-like
LOC4338607	LOC_Os05g31056	Os05g0374500	uncharacterized LOC4338607
LOC4334175	LOC_Os03g55130	Os03g0758551, Os03g0758551	uncharacterized LOC4334175
LOC4325355	LOC_Os01g08560	Os01g0180800, OJ1174_D05.17, P0666G04.5	heat shock 70 kDa protein 15
LOC4332056	LOC_Os03g11580	Os03g0214900	uncharacterized LOC4332056
LOC4348608	LOC_Os10g27190	Os10g0411800	40S ribosomal protein S17-3
LOC4339104	LOC_Os05g39960	Os05g0477300	40S ribosomal protein S26-like
LOC4327550	LOC_Os01g59150	Os01g0805900, OSTB-16, R1623, RTUB-1, TUB4, TUBB4, tubB	tubulin beta-4 chain-like
LOC9269664	LOC_Os09g31454	Os09g0491644	uncharacterized LOC9269664
LOC4327055	LOC_Os01g57420	Os01g0783200	diacylglycerol kinase 5
LOC9268632	LOC_Os06g36360	Os06g0558700	nuclear poly(A) polymerase 4
LOC4324420	LOC_Os01g52920	Os01g0729900	uncharacterized LOC4324420
LOC4346314	LOC_Os08g44480	Os08g0559200	40S ribosomal protein S25-2
LOC4332664	LOC_Os03g20370	Os03g0319300	calmodulin
LOC4339042	LOC_Os05g38950	Os05g0465100	ecotropic viral integration site 5 protein homolog
LOC4351208	LOC_Os11g47760	Os11g0703900	heat shock cognate 70 kDa protein 2
LOC9270933	unannotated	Os02g0528000	E3 ubiquitin-protein ligase Os03g0188200-like
LOC4336065	LOC_Os04g38860	Os04g0462400	lysine histidine transporter-like 6
LOC4347486	LOC_Os09g32510	Os09g0501600	transcription factor BHLH089-like
LOC4344864	LOC_Os08g09340	Os08g0192800	transcription factor GTE7
LOC4336368	LOC_Os04g43130	Os04g0510200	transcriptional corepressor LEUNIG_HOMOLOG
LOC4337347	LOC_Os04g57400	Os04g0669800, MTK1, OsJ_16565, OsMTK1	methylthioribose kinase 1-like
LOC4343740	LOC_Os07g39560	Os07g0584500, OJ1127_E01.125	heterogeneous nuclear ribonucleoprotein 1
LOC4328199	LOC_Os02g03890	Os02g0131700, OJ1007_D04.22	ras GTPase-activating protein-binding protein 2
LOC4336883	LOC_Os04g51270	Os04g0601700	V-type proton ATPase subunit G1
LOC4336790	LOC_Os04g49570	Os04g0585200, GLR3.1	glutamate receptor 3.1-like
LOC4327647	LOC_Os01g07760	Os01g0172400, OsJ_00559, PLD1	phospholipase D alpha 1-like
LOC9268417	LOC_Os02g56270	Os02g0806600, OJ1111_C07.17-1, OJ1111_C07.17-2, epsin-like	clathrin interactor EPSIN 2
LOC107278970	unannotated	unannotated	uncharacterized LOC107278970
LOC4348946	NA	Os10g0486000	uncharacterized protein YpgQ
LOC4326648	LOC_Os01g42880	Os01g0615300	acyl transferase 9-like
LOC4346276	LOC_Os08g44050	Os08g0554400, OJ1125_C01.21	protein indeterminate-domain 6, chloroplastic
LOC4324417	LOC_Os01g07110	Os01g0164800, P0701D05.5	protein BREAST CANCER SUSCEPTIBILITY 2 homolog B
LOC4331300	LOC_Os03g01270	Os03g0102700, EXPB7, OsEXPB7, OsJ_09g068	expansin-B7-like
LOC4324284	LOC_Os01g13210	Os01g0233000, OsJ_000980, P0702F03.6, RS1	salt stress root protein RS1-like
LOC4324171	LOC_Os01g46510	Os01g0653800	uncharacterized LOC4324171
LOC4338943	LOC_Os05g37400	Os05g0446500	uncharacterized LOC4338943
LOC4337281	LOC_Os04g56510	Os04g0660200, 24K23.22	probable serine/threonine-protein kinase abkC
LOC4333961	LOC_Os03g51520	Os03g0725050	FIP1[V]-like protein
LOC4347142	LOC_Os09g26420	Os09g0434500, EREBP, OJ1081_G10.25, erebp-1	ethylene-responsive transcription factor 1-like
LOC4335455	LOC_Os04g24600	Os04g0311400	cysteine proteinase 1
LOC4327004	LOC_Os01g54870	Os01g0752300, OsJ_03g475, RPL18A	60S ribosomal protein L18a-like
LOC4334331	LOC_Os03g57040	Os03g0783700	AP-1 complex subunit sigma-1
LOC4346246	LOC_Os08g43550	OJ1479_B11.7	myb-related protein Zm38
LOC4349913	LOC_Os11g07280	Os11g0174000, OsJ_03g1814, OsJ_33144	coatomer subunit beta-1-like
LOC4347554	LOC_Os09g33810	Os09g0513000, P0450E05.5	ankyrin repeat domain-containing protein 2B
LOC4328480	LOC_Os02g08010	Os02g0176700, P0504A05.5	calcium-transporting ATPase 5, plasma membrane-type-like
LOC9266269	LOC_Os04g18010	Os04g0252200	probable cleavage and polyadenylation specificity factor subunit 1
LOC4349783	NA	unannotated	uncharacterized LOC4349783
LOC4341635	LOC_Os06g43550	Os06g0642900	uncharacterized LOC4341635
LOC4342152	LOC_Os06g51450	Os06g0731100	uncharacterized LOC4342152
LOC9268973	LOC_Os06g08480	Os06g0183800, P0554A06.6	CHD3-type chromatin-remodeling factor PICKLE
LOC4331436	LOC_Os03g02900	Os03g0120900, OJ1705B08.4	B3 domain-containing protein Os03g0120900-like
LOC4347402	LOC_Os09g30412	Os09g0482100, HSP81-2, Hsp90	heat shock protein 81-2-like
LOC4346211	LOC_Os08g43130	Os08g0544500, NAP1, P125Nap1	probable protein NAP1
LOC4348185	LOC_Os10g08930	Os10g0170200	40S ribosomal protein S20-1
LOC4345081	LOC_Os08g15204	Os08g0250700	thioredoxin domain-containing protein 9 homolog
LOC4341660	LOC_Os06g43850	Os06g0646500, OJ1226_A12.17	ATP synthase subunit O, mitochondrial
LOC4343912	LOC_Os07g42510	Os07g0617000	ethylene-responsive transcription factor 1-like
LOC4341339	LOC_Os06g37180	Os06g0568200	V-type proton ATPase subunit B 1
LOC4332822	LOC_Os03g22570	Os03g0347200, ABH1, CBP80, OsJ_10g823	nuclear cap-binding protein subunit 1-like
LOC4346010	LOC_Os08g40090	Os08g0511700, IRL4, OsIRL4, P0711H09.3	plant intracellular Ras-group-related LRR protein 4-like
LOC4345318	LOC_Os08g25140	Os08g0339200	D-aminoacyl-tRNA deacylase
LOC4334522	LOC_Os03g59450	Os03g0809100	sugar phosphate exchanger 3
LOC4336550	LOC_Os04g45930	Os04g0543200	uncharacterized LOC4336550
LOC9270554	LOC_Os05g41510	Os05g0494800	transcription elongation factor SPT6-like
LOC4329190	LOC_Os02g22090	Os02g0326600	ARF guanine-nucleotide exchange factor GNOM
LOC4330717	LOC_Os02g51140	Os02g0745600, OJ1118_G04.22	uncharacterized LOC4330717
LOC4324538	LOC_Os01g31220	Os01g0496900	uncharacterized LOC4324538
LOC4325479	LOC_Os01g04800	Os01g0141000	AP2/ERF and B3 domain-containing protein Os01g0141000-like
LOC4329351	LOC_Os02g27400	Os02g0474000	F-box only protein 8
LOC4341639	LOC_Os06g43600	Os06g0643500	36.4 kDa proline-rich protein
LOC4326620	LOC_Os01g43220	Os01g0619800	chitinase domain-containing protein 1
LOC4332864	LOC_Os03g23950	Os03g0355600	beta-adaptin-like protein C
LOC4342159	LOC_Os06g51510	Os06g0731800, OsJ_22754	clathrin light chain 2-like
LOC4329266	LOC_Os02g25580	Os02g0452500	probable protein transport Sec1a
LOC4326316	LOC_Os01g39380	Os01g0575500	DENN domain and WD repeat-containing protein SCD1
LOC4328690	LOC_Os02g11780	Os02g0208600, OJ1003_F05.32, OJ1006_A02.15	death-inducer obliterator 1
LOC4337994	LOC_Os05g08970	Os05g0182600, P0683B12.1, SSRP1-B	FACT complex subunit SSRP1-B-like
LOC4346409	LOC_Os09g02700	Os09g0115400, OJ1310_F05.15	polyadenylate-binding protein 2
LOC4327327	LOC_Os01g10020	Os01g0196600, P0419B01.3	ectonucleotide pyrophosphatase/phosphodiesterase family member 1
LOC4324389	LOC_Os01g48830	Os01g0680700	putative protein TPRXL
LOC4329920	LOC_Os02g39330	Os02g0605900, Cht6, OJ1058_F07.19, OsJ_07g447	chitinase 6-like
LOC4342219	LOC_Os07g01870	Os07g0109500, OJ1567_G09.119	60S ribosomal protein L13a-2
LOC4329493	LOC_Os02g32030	Os02g0519900	elongation factor 2
LOC4347015	LOC_Os09g24210	Os09g0407300, OJ1261_A08.50, P0465E03.2	sprT-like domain-containing protein Spartan
LOC4335338	LOC_Os04g20220	Os04g0270100	eukaryotic peptide chain release factor GTP-binding subunit ERF3A
LOC4347610	LOC_Os09g34910	Os09g0520700	DEAD-box ATP-dependent RNA helicase 7-like
LOC4338376	LOC_Os05g24601	Os05g0311000	coatomer subunit delta-2-like
LOC4333005	LOC_Os03g27030	Os03g0388000	serine/arginine-rich splicing factor SC35
LOC4324302	LOC_Os01g74410	Os01g0975300, myb	transcription factor MYB59
LOC4350847	LOC_Os11g38330	Os11g0596200, Os11g0596250	uncharacterized LOC4350847
LOC4349531	LOC_Os11g01140	Os11g0102200, PHOT1B	phototropin-1B-like
LOC4333045	LOC_Os03g27970	Os03g0397500	pre-mRNA-processing factor 17
LOC4348176	LOC_Os10g08550	Os10g0167300, AD709, Eno1, OSE1	enolase-like
LOC9272225	LOC_Os03g08440	Os03g0182600	40S ribosomal protein SA
LOC4348215	LOC_Os10g10434	Os10g0183900	ribosomal RNA small subunit methyltransferase
LOC4345578	LOC_Os08g32100	Os08g0416400	RNA-binding protein 25
LOC4331445	LOC_Os03g03070	Os03g0122600, AGL20, MADS50, OJ1126B12.8, OsMADS50, OsSOC1, RMADS208, SOC1	MADS-box transcription factor 50-like
LOC4333700	LOC_Os03g47050	Os03g0673600	uncharacterized LOC4333700
LOC4333387	LOC_Os03g40180	Os03g0598800	60S ribosomal protein L15
LOC4336235	LOC_Os04g41229	Os04g0489600	transcription factor bHLH129
LOC9268124	LOC_Os05g43060	unannotated	protein RNA-directed DNA methylation 3-like
LOC4344315	LOC_Os07g48430	Os07g0682800, ADPase, APY2, OsAPY2, OsJ_25612	probable apyrase 2
LOC4330230	LOC_Os02g44360	Os02g0662700, OJ1001_D02.11-1, OJ1001_D02.11-2	scarecrow-like protein 6
LOC4345722	LOC_Os08g34900	Os08g0450100, OJ1005_H01.19	pectinesterase
LOC9268481	LOC_Os07g25460	Os07g0436100	ankyrin repeat domain-containing protein 13B
LOC4334689	LOC_Os03g61800	Os03g0833800	probable polygalacturonase
LOC4327226	LOC_Os01g69990	Os01g0924600	uncharacterized LOC4327226
LOC4345242	LOC_Os08g22354	Os08g0314800, OJ1120_B07.121	polyadenylate-binding protein 2
LOC4348732	LOC_Os10g30590	Os10g0442700	pentatricopeptide repeat-containing protein At5g08305
LOC4326867	LOC_Os01g35990	Os01g0541600	uncharacterized LOC4326867
LOC112938193	NA	Os03g0309300	glycine-rich cell wall structural protein-like
LOC9270049	LOC_Os03g12790	Os03g0229500	protein DETOXIFICATION 48
LOC4344322	LOC_Os07g48520	Os07g0684400	vegetative cell wall protein gp1
LOC9268090	LOC_Os12g31470	Os12g0498650	uncharacterized LOC9268090
LOC4347472	LOC_Os09g32310	NA	uncharacterized LOC4347472
LOC4344827	LOC_Os08g08580	NA	uncharacterized LOC4344827
LOC4344709	LOC_Os08g06220	Os08g0158800	uncharacterized LOC4344709
LOC4339508	LOC_Os05g46954	Os05g0547700	uncharacterized LOC4339508
LOC9268478	LOC_Os07g23480	Os07g0417800	alpha-1,2-galactosyltransferase gmh3
LOC107277421	LOC_Os09g26770	Os09g0439050	50S ribosomal protein L18
LOC4329202	NA	NA	lincRNA
LOC9271560	NA	NA	lincRNA
LOC112939277	NA	NA	lincRNA
LOC112938298	NA	NA	lincRNA
LOC9267298	NA	NA	lincRNA
LOC112937964	NA	NA	lincRNA
LOC9268744	NA	NA	lincRNA
