# Supplementary material for: A translational regulator MHZ9 modulates ethylene signaling in rice
Source: Nat Commun. 2023 Aug 4;14:4674. doi: 10.1038/s41467-023-40429-0 (PMC10403538; doi:10.1038/s41467-023-40429-0)
Supplement: Supplementary file 4 — Supplementary Data 1-12 [file 41467_2023_40429_MOESM4_ESM.zip › Supplementary Data/Supplementary Data 5 Summary of the reads.xlsx]

## Sheet: Sheet1
Supplementary Data 5 Summary of the mRNA-seq reads and ribo-seq reads.
Raw RNA-seq and filtered Ribo-seq reads (tRNA, rRNA depletion) were first trimmed and quality filtered with cutadapt (https://github.com/marcelm/cutadapt). Then, all these trimmed and filtered reads were mapped against Oryza sativa genome from NCBI (GCF_001433935.1) with TopHat2. For Ribo-seq and RNA-seq co-profiling, the 2-day old etiolated WT and mhz9 seedlings were treated with or without 10 μ…
Library	Total reads	Filtered reads	mapped reads
Ribo-seq
WT Air rep 1	32445726	3246635	1826990
WT Air rep 2	32585844	3399738	1951806
WT ET rep 1	32470887	2785893	1380144
WT ET rep 2	32528873	2565868	1138441
mhz9 Air rep 1	32546374	3789495	2327374
mhz9 Air rep 2	32475749	3902270	2486221
mhz9 ET rep 1	32619594	3098650	2320509
mhz9 ET rep 2	32595811	3246170	2385910
mRNA-seq
WT Air rep 1	24082083	/	22186406
WT Air rep 2	24052462	/	22336761
WT ET rep 1	24081627	/	22222478
WT ET rep 2	24131419	/	22207729
mhz9 Air rep 1	24104353	/	22335816
mhz9 Air rep 2	24072926	/	22289750
mhz9 ET rep 1	24021397	/	22219860
mhz9 ET rep 2	24104416	/	22280204
