# Supplementary material for: A translational regulator MHZ9 modulates ethylene signaling in rice
Source: Nat Commun. 2023 Aug 4;14:4674. doi: 10.1038/s41467-023-40429-0 (PMC10403538; doi:10.1038/s41467-023-40429-0)
Supplement: Supplementary file 4 — Supplementary Data 1-12 [file 41467_2023_40429_MOESM4_ESM.zip › Supplementary Data/Supplementary Data 6 Correlation between biological replicates.xlsx]

## Sheet: Sheet1
Supplementary Data 6 Correlation between biological replicates
Raw RNA-seq and filtered Ribo-seq reads (tRNA, rRNA depletion) were first trimmed and quality filtered with cutadapt (https://github.com/marcelm/cutadapt). Pearson correlation coefficients between replicates were calculated to evaluate reproducibility. For Ribo-seq and RNA-seq co-profiling, the 2-day old etiolated WT and mhz9 seedlings were treated with or without 10 μL/L of ethylene for 4 h. Two…
Samples	Pearson’s correlation coefficient
mRNA-seq
WT Air rep 1 vs. WT Air rep 2	0.998577
WT ET rep 1 vs. WT ET rep 2	0.999637
mhz9 Air rep 1 vs. mhz9 Air rep 2	0.999709
mhz9 ET rep 1 vs. mhz9 ET rep 2	0.999524
Ribo-seq
WT Air rep 1 vs. WT Air rep 2	0.98881
WT ET rep 1 vs. WT ET rep 2	0.972665
mhz9 Air rep 1 vs. mhz9 Air rep 2	0.994354
mhz9 ET rep 1 vs. mhz9 ET rep 2	0.995563
