# Supplementary material for: A translational regulator MHZ9 modulates ethylene signaling in rice
Source: Nat Commun. 2023 Aug 4;14:4674. doi: 10.1038/s41467-023-40429-0 (PMC10403538; doi:10.1038/s41467-023-40429-0)
Supplement: Supplementary file 6 — Source Data [file 41467_2023_40429_MOESM6_ESM.zip]

Archive with 12 entries (11 files):
- Source data/
- Source data/Source Data_Fig 1.xlsx
- Source data/Source Data_Fig 2.xlsx
- Source data/Source Data_Fig 3.xlsx
- Source data/Source Data_Fig 4.xlsx
- Source data/Source Data_Fig 5.xlsx
- Source data/Source Data_Fig S1.xlsx
- Source data/Source Data_Fig S2.xlsx
- Source data/Source Data_Fig S5.xlsx
- Source data/Source Data_Fig S6.xlsx
- Source data/Source Data_Fig S8.xlsx
- Source data/Source Data_Fig S9.xlsx
