# Supplementary material for: A translational regulator MHZ9 modulates ethylene signaling in rice
Source: Nat Commun. 2023 Aug 4;14:4674. doi: 10.1038/s41467-023-40429-0 (PMC10403538; doi:10.1038/s41467-023-40429-0)
Supplement: Supplementary file 6 — Source Data [file 41467_2023_40429_MOESM6_ESM.zip › Source data/Source Data_Fig 1.xlsx]

## Sheet: Figure 1
Fig. 1
Fig. 1a
Ethylene response	WT-Root length (mm)						WT-Shoot length (mm)						mhz9-Root length (mm)						mhz9-Shoot length (mm)
Ethylene concentration (μL/L)	0 μL/L	0.1 μL/L	1 μL/L	10 μL/L	100 μL/L		0 μL/L	0.1 μL/L	1 μL/L	10 μL/L	100 μL/L		0 μL/L	0.1 μL/L	1 μL/L	10 μL/L	100 μL/L		0 μL/L	0.1 μL/L	1 μL/L	10 μL/L	100 μL/L
	77	80	52	20	20		13	15	19	30	27		70	76	72	75	60		14	12	18	20	18
	70	80	43	13	18		13	15	21	26	28		75	79	66	69	67		14	13	15	21	21
	71	82	51	25	13		12	14	22	26	24		71	70	76	79	78		13	13	15	21	20
	79	88	52	18	18		15	14	21	27	28		74	67	78	60	73		13	13	16	18	20
	81	71	60	12	18		14	14	21	24	30		78	77	77	60	73		11	12	17	17	20
	65	72	54	18	21		14	15	21	28	31		75	77	73	76	79		12	13	15	21	19
	82	65	64	13	11		13	15	22	26	29		74	79	77	65	68		14	13	15	19	19
	70	75	51	17	18		14	17	20	27	30		74	75	77	65	62		12	13	15	18	18
	70	65	49	18	22		12	15	22	27	30		76	69	75	78	62		12	13	15	18	20
	67	80	59	13	17		13	14	20	26	28		68	65	73	76	74		14	11	14	20	19
	78	70	59	15	15		13	14	20	26	25		70	72	81	66	78		13	12	13	20	22
	72	74	52	18	18		12	15	22	28	26		73	67	62	65	69		13	14	16	18	20
	66	68	60	15	15		13	16	23	29	28		72	73	75	78	72		13	14	15	20	20
	67	80	66	20	18		13	15	21	28	28		68	81	68	71	80		12	15	15	21	20
	66	70	52	20	18		14	15	21	28	29		78	75	63	66	60		12	15	15	20	21
	69	73	54	17	13		13	16	21	29	29		70	78	77	80	75		13	12	15	20	20
	67	75	60	17	20		14	14	24	27	29		78	78	68	71	78		14	12	16	19	18
	72	71	51	26	15		12	15	20	27	29		70	73	75	78	60		14	16	17	21	19
	68	68	59	17	15		13	15	19	26	31		71	70	76	79	70		12	13	16	20	20
	65	69	55	14	13		14	15	21	26	33		68	69	60	79	60		12	13	14	20	20
	66	65	55	22	13		14	16	22	28	26		70	79	63	66	73		12	12	15	17	20
	70	65	55	21	13		11	14	20	28	27		74	80	65	68	75		14	13	17	21	19
	69	65	58	22	20		14	14	21	31	31		74	73	71	60	61		14	13	16	19	19
	70	65	51	22	20		13	17	20	31	29		67	68	70	60	65		12	13	15	19	20
	71	70	59	22	22		12	17	21	28	26		68	69	69	72	76		12	14	16	19	21
	70	62	60	21	22		14	16	22	30	29		70	79	70	73	76		13	14	16	19	19
	70	70	55	17	18		14	16	20	29	31		72	69	68	71	71		13	14	15	18	20
	73	72	55	21	18		13	16	19	28	30		70	74	68	72	72		13	12	14	18	20
	71	69	54	21	22		13	17	22	29	32		69	74	70	72	68		11	14	17	20	19
	70	74	57	20	17		10	16	21	30	27		71	74	70	68	71		13	11	17	17	20
	71	75		17	16		15	16	19	25	32		70	68	71	71	70		11	13	16	18	17
	72			19	22		12	17	23	26	27			75	68	70	70		11	10	16	19	19
				20	21			19	21	25	26			73	65	69	68		14	13	14	21	21
					20				21	29	30				73						15		18
					20
Fig. 1b
Expression level of ethylene response genes in roots of WT and mhz9
threshold values for qRT		WT-Air	WT-ET	mhz9-Air	mhz9-ET			WT-Air	WT-ET	mhz9-Air	mhz9-ET			WT-Air	WT-ET	mhz9-Air	mhz9-ET			WT-Air	WT-ET	mhz9-Air	mhz9-ET
	OsActin-Rep1	19.78	19.84	18.84	18.9		OsActin-Rep1	18.75	19.78	18.76	18.85		OsActin-Rep1	20.54	21.48	20.61	20.63		OsActin-Rep1	18.71	18.21	19.15	19.1
	OsActin-Rep2	20.76	20.84	19.85	19.92		OsActin-Rep2	19.73	20.78	19.9	19.97		OsActin-Rep2	19.82	20.92	19.77	19.89		OsActin-Rep2	21	20.12	21.17	21.25
	OsActin-Rep3	23.82	22.59	21.77	21.91		OsActin-Rep3	22.84	22.63	21.65	21.76		OsActin-Rep3	18.77	18.63	17.75	17.87		OsActin-Rep3	20.29	19.48	20.19	20.32
																			OsERF063-Rep1	22.06	19.719	22.79	22.98
	OsERF002-Rep1	27.29	23.44	27.28	26.52		OsIAA20-Rep1	23.47	20.92	23.26	23.48		Germin-like-Rep1	28.28	24.12	30.63	27.57		OsERF063-Rep2	24.51	21.83	25.44	23.19
	OsERF002-Rep2	28.44	24.54	28.16	27.05		OsIAA20-Rep2	24.43	22.71	24.26	24.46		Germin-like-Rep2	27.31	23.51	29.59	26.83		OsERF063-Rep3	23.84	20.54	24.17	24.07
	OsERF002-Rep3	30.71	26.35	30.18	29.12		OsIAA20-Rep3	27.02	24.26	26.61	26.6		Germin-like-Rep3	25.37	21.34	26.22	24.28
	OsRAP2.8-Rep1	24.92	21.47	24.59	23.62
	OsRAP2.8-Rep2	25.87	22.47	25.62	24.69
	OsRAP2.8-Rep3	28.69	24.26	27.51	26.72
Expression level of ethylene response genes in shoots of WT and mhz9
threshold values for qRT
		WT-Air	WT-ET	mhz9-Air	mhz9-ET
	OsActin-Rep1	20.36	19.76	20.77	20.72
	OsActin-Rep2	21.24	20.36	21.41	21.49
	OsActin-Rep3	26.26	25.37	26.15	26.29
	OsERF073-Rep1	27.58	23.61	27.17	26.05
	OsERF073-Rep2	28.83	24.43	28.75	27.02
	OsERF073-Rep3	34.11	29.2	34.24	32.1
	OsSHR5-Rep1	28.11	24.14	26.94	27.2
	OsSHR5-Rep2	29.28	25.85	27.56	28.08
	OsSHR5-Rep3	31.56	29.85	33.1	31.41
Fig. 1d
Root length (mm)	Air					ET (5 μL/L)					1-MCP (5 μL/L)
	WT	mhz9	MHZ9-OX-13	MHZ9-OX-15		WT	mhz9	MHZ9-OX-13	MHZ9-OX-15		WT	mhz9	MHZ9-OX-13	MHZ9-OX-15
	54	54	15	32		21	64	18	17		48	53	54	48
	51	54	31	32		36	61	20	18		53	49	54	50
	57	55	32	36		32	59	23	18		53	53	53	50
	51	56	32	40		22	64	24	19		51	55	54	50
	50	57	35	40		21	65	25	20		55	48	50	49
	58	57	36	21		29	65	25	22		52	53	50	52
	52	57	36	42		28	65	21	15		54	53	52	49
	52	58	36	43		32	66	21	20		56	44	56	50
	52	60	36	30		30	66	23	20		56	52	54	54
	52	60	36	36		26	66	23	20		57	55	59	50
	52	60	36	30		30	66	23	21		56	50	54	49
	53	63	40	32		31	69	19	22		57	47	55	49
	53	64	40	34		32	70	21	15		57	52	55	50
	53	58	40	34		25	66	24	21		57	55	56	51
	53	64	41	36		32	70	24	22		57	57	56	52
	54	59	42	35		33	68	27	15		58	53	58	47
	54	58	42	36		25	67	25	20		59	55	60	49
	57	59	42	37		29	67	25	20		62	51	53	45
	57	61	42	31		23	68	25	22		56	56	52	50
	51	59	42	30		26	64	22	16		56	52	55	50
	56	58	42	28		29	69	23	13		56	52	54	50
	57	59	42	36		28	68	25	22		55	52	53	50
	51	62	42	40		32	68	25	21		57	56	52	50
	56	59	42	28		30	68	26	19		52	52	54	50
	53	62	42	28		33	67	23	19		56	51	65	50
	53	58	42	29		25	60	23	19		55	52	57	49
	57	59	42	30		33	67	23	19		56	51	53	50
	56	61	42	29		29	68	20	19		54	53	50	50
	55	60	43	30		27	69	21	19		59	57	55	50
	50	55	43	34		31	66	23	22		52	52	54	51
	53	50	43	28		30		22	19		51		64	51
	57	59	43	31				22	20		59		54	49
	58	58	43	30				21	21		58		53	51
	58	52	45						19		58		52	50
		64	46						22				54
		62	46										53
		61											53
		60
		48
		60
		62
		62
