# Supplementary material for: A translational regulator MHZ9 modulates ethylene signaling in rice
Source: Nat Commun. 2023 Aug 4;14:4674. doi: 10.1038/s41467-023-40429-0 (PMC10403538; doi:10.1038/s41467-023-40429-0)
Supplement: Supplementary file 6 — Source Data [file 41467_2023_40429_MOESM6_ESM.zip › Source data/Source Data_Fig 2.xlsx]

## Sheet: Figure 2
Fig. 2
Fig. 2a
Root length (mm)	Air						ET (1 μL/L)
	WT	DJ	Osers2	mhz9	Osers2 mhz9		WT	DJ	Osers2	mhz9	Osers2 mhz9
	59	67	53	72	72		35	42	25	72	69
	60	66	58	72	78		36	42	29	75	69
	62	66	56	75	68		43	43	26	75	70
	60	60	56	69	70		47	48	27	71	64
	68	61	53	72	70		45	43	25	75	68
	66	65	53	72	68		39	51	26	75	68
	70	62	53	69	66		40	45	28	71	68
	66	65	54	73	67		41	46	28	70	68
	69	65	58	71	67		43	51	29	75	70
	65	67	55	68	71		39	44	28	75	71
	64	68	53	70	70		41	45	34	70	68
	68	66	55	70	65		41	49	28	72	62
	68	69	56	71	70		43	45	28	68	62
	68	65	57	70	70		36	43	29	70	64
	64	66	54	70	73		48	43	28	70	70
	65	64	54	68	70		42	44	30	70	78
	62	66	57	69	70		42	45	28	69	62
	67	67	57	62	65		41	46	27	64	64
	59	70	57	68	70		38	47	28	70	65
	68	67	52	72	69		39	45	25	70	67
	65	72	55	69	68		45	46	28	73	67
	68	68	51	64	68		45	48	28	68	62
	66	66	57	70	69		42	45	31	76	66
	65	66	55	70	73		42	49	30	70	70
	65	63	57	70	68		43	46	28	70	67
	67	64	55	64	70		35	45	28	71	67
	59	66	57	64	70		42	46	28	64	72
	64	71	55	62	68		42	44	28	68	71
	62	67	55	70	71		43	45	31	70	64
	68	68	54	62	68		42	43	32	68	64
	57	67	57	67	68		42	45	27	73	68
	66	66	57		69			45	29	70	67
	64	66	53		70			45	30	70	61
	65		55		64			44	31	71	61
	68		52		74			43	29	71	62
					67			45	29	71	68
					74			45	27	68	67
					65			46	32	70	70
					70				28	71	67
					68				28	68
					69				28	71
									30	71
										70
										70
										71
Fig. 2b
	Air	WT			mhz9			Osein2			OsEIN2-OX/mhz9			OsEIN2-OX			MHZ9-OX/Osein2			MHZ9-OX			Osein2 mhz9
		Shoot length (mm)	Root length (mm)		Shoot length (mm)	Root length (mm)		Shoot length (mm)	Root length (mm)		Shoot length (mm)	Root length (mm)		Shoot length (mm)	Root length (mm)		Shoot length (mm)	Root length (mm)		Shoot length (mm)	Root length (mm)		Shoot length (mm)	Root length (mm)
		14	60		14	66		12	66		20	52		25	27		11	64		15	45		12	63
		15	61		16	67		12	65		19	51		24	27		10	65		15	39		11	66
		15	62		16	66		11	67		20	52		20	25		10	66		15	47		10	65
		15	60		14	67		12	66		18	51		25	22		10	67		19	47		12	66
		17	62		13	69		11	69		17	51		20	25		12	68		17	46		11	67
		16	58		14	68		12	69		22	54		19	27		11	65		16	46		12	65
		15	62		15	66		10	68		21	52		24	26		10	64		17	47		10	66
		16	63		13	67		12	69		22	54		22	28		12	66		15	42		11	66
		17	62		14	64		11	69		17	52		22	29		10	67		14	43		10	62
		16	62		13	64		12	70		22	53		22	27		9	68		14	47		11	64
		15	59		14	70		10	69		22	53		22	27		10	65		17	47		10	65
		15	68		14	64		11	68		20	55		21	26		10	66		17	47		12	66
		16	62		15	65		12	69		20	54		20	29		9	67		17	50		12	62
		16	61		14	67		11	69		16	53		21	28		10	66		14	48		11	64
		14	59		15	66		12	69		15	52		21	27		11	67		16	50		10	65
		15	58		14	67		11	68		20	51		22	27		10	68		15	52		12	66
		16	62		12	66		12	69		21	54		22	25		11	67		16	55		11	67
		17	61		14	67		12	68		28	48		21	28		11	68		15	55		11	66
		15	62		15	66		11	69		23	47		22	26		11	67		16	56		11	65
		16	63		16	67		10	70		16	50		22	27		10	68		15	56		12	67
		18	61		14	66		11	68		17	50		21	26		9	68		15	54		12	64
		17	61		16	67		10	67		17	50		22	27		11	69		16	54		12	66
		16	57		14	68		11	68		23	49		26	25		10	68		14	49		10	65
		16	64		15	68		12	62		22	48		22	27		9	67		17	51		12	66
		15	63		17	66		10	63		20	50		25	27		11	68		16	51		12	65
		16	63		17	62		11	68		22	49		25	26		10	69		18	52		11	66
		14	64		13	63		10	63		20	50		24	25		9	70		18	51		12	67
		16	63		16	64		10	67		22	51		22	26		11	68		17	47		11	66
		16	62		14	65		11	68		20	50		21	26		11	67		16	52		12	67
		18	60		15	66		12	69		17	50		22	26		12	68		17	49		11	65
						65		11	68		22	51					12	69		14	52		12	64
						66		14	67		22	49
						67
	ET
		WT			mhz9			Osein2			OsEIN2-OX/mhz9			OsEIN2-OX			MHZ9-OX/Osein2			MHZ9-OX			Osein2 mhz9
		Shoot length (mm)	Root length (mm)		Shoot length (mm)	Root length (mm)		Shoot length (mm)	Root length (mm)		Shoot length (mm)	Root length (mm)		Shoot length (mm)	Root length (mm)		Shoot length (mm)	Root length (mm)		Shoot length (mm)	Root length (mm)		Shoot length (mm)	Root length (mm)
		20	37		20	66		11	64		29	30		38	1		12	62		20	27		12	61
		19	42		19	65		12	65		26	35		42	1		11	65		19	30		11	64
		19	39		20	66		11	65		27	30		39	1		10	62		18	27		12	63
		20	41		18	66		10	64		28	31		36	2		11	66		17	29		11	64
		22	39		19	67		12	66		27	30		37	2		10	62		20	28		12	65
		21	42		20	68		11	63		29	30		38	2		12	66		19	29		11	66
		21	39		20	66		11	64		26	32		37	4		11	66		19	28		11	66
		20	38		19	66		12	66		25	31		38	5		12	62		19	29		12	65
		21	37		18	67		10	65		27	32		37	5		12	66		22	30		11	66
		22	38		20	68		11	66		24	31		37	4		12	64		21	31		12	66
		22	42		19	69		12	65		24	37		36	5		10	63		20	29		11	67
		20	41		19	66		10	61		25	38		37	4		11	66		19	28		10	68
		20	39		18	62		12	67		24	37		37	4		10	66		18	32		12	67
		21	41		17	64		11	65		22	32		38	3		11	62		19	31		10	66
		20	40		18	65		10	66		21	31		38	4		10	66		19	27		11	67
		21	43		17	66		12	65		25	30		38	3		11	63		22	30		10	68
		20	40		18	68		11	66		24	31		39	4		12	65		21	32		12	66
		21	37		17	67		10	65		22	32		32	4		11	64		22	30		12	67
		22	37		18	66		13	64		21	31		35	4		11	66		22	28		10	63
		21	39		19	67		10	66		24	32		35	3		11	66		21	27		11	64
		20	38		20	66		12	65		24	31		37	2		10	62		21	29		12	67
		21	37		19	67		11	66		22	32		38	1		12	66		23	25		12	63
		20	38		19	66		12	66		24	31		37	4		12	66		22	29		11	67
		21	39		20	67		12	67		22	32		37	3		11	66		21	28		10	64
		18	41		19	68		11	65		24	31		38	3		11	65		21	29		11	65
		21	40		20	67		10	65		24	33		32	4		10	64		21	30		10	66
		20	39		19	66		11	64		25	37		36	4		11	62		20	31		12	65
		21	38		18	66		12	65		23	31		37	4		11	63		21	32		11	67
		21	39		19	67		11	65		25	35		37	4		12	66		20	31		12	68
		20	43		20	66		12	62		24	35		35	3		10	59		19	31		11	66
		17	42		19	67		10	66		25	32		37	4		12	66		19	31		12	65
		18	43					10	67					35	4		12	66		19	30		12	65
								12	68					37	4		10	64		20	27
														36	3		11	66
														35	3
Fig. 2c
		Shoot length (mm)											Root length (mm)
	Air	WT	OsEIl1-OX-3-5	OsEIl1-OX-4-4	OsEIl2-OX-19	OsEIl2-OX-35	mhz9	OsEIl1-OX-3-5/mhz9	OsEIl1-OX-4-4/mhz9	OsEIl2-OX-19/mhz9	OsEIl2-OX-35/mhz9			WT	OsEIl1-OX-3-5	OsEIl1-OX-4-4	OsEIl2-OX-19	OsEIl2-OX-35	mhz9	OsEIl1-OX-3-5/mhz9	OsEIl1-OX-4-4/mhz9	OsEIl2-OX-19/mhz9	OsEIl2-OX-35/mhz9
		11	17	17	15	16	9	17	18	14	16			65	20	20	30	26	69	29	34	37	31
		12	17	18	17	17	10	16	16	16	16			65	21	20	28	28	69	28	40	38	30
		14	16	16	15	16	10	17	16	16	16			64	21	18	27	28	68	28	40	38	30
		14	16	16	15	16	11	16	15	16	15			66	21	16	27	28	70	28	40	38	34
		14	15	17	16	15	11	16	16	17	17			67	23	20	27	26	70	27	40	36	30
		14	17	18	17	16	10	16	16	17	18			66	23	18	29	24	68	26	38	37	38
		14	17	18	18	17	10	15	16	14	16			65	21	19	27	28	69	28	38	37	30
		13	19	18	15	16	10	18	17	15	15			65	21	18	20	28	71	24	38	36	30
		13	16	18	16	17	10	16	15	17	15			67	21	19	27	26	70	26	40	38	28
		13	14	19	16	16	11	16	16	15	15			62	22	20	23	27	70	28	41	36	30
		13	17	18	15	17	10	14	17	15	15			63	24	18	28	27	68	26	41	34	34
		13	18	21	18	18	12	16	16	16	16			64	22	19	27	28	68	28	41	45	34
		13	16	18	16	16	10	17	16	16	16			63	21	19	27	26	69	27	37	37	35
		14	14	18	16	19	10	17	15	18	17			60	23	18	26	24	70	28	38	38	28
		14	15	18	16	17	9	16	16	17	18			63	23	20	25	28	68	26	40	37	28
		14	17	16	16	18	12	16	16	16	15			64	21	24	27	26	64	29	36	38	32
		13	18	18	15	15	10	16	17	17	17			63	24	20	28	25	70	28	40	38	33
		13	17	19	14	16	11	17	16	15	15			64	20	19	27	27	70	28	40	37	26
		14	16	18	17	16	10	15	16	15	16			67	20	18	27	27	72	27	37	36	32
		14	16	16	16	14	10	16	15	15	18			64	20	18	27	28	68	27	36	42	32
		13	16	18	16	16	10	16	15	17	16			61	20	19	27	26	68	28	37	36	34
		14	17	18	16	18	11	16	16	15	16			64	21	17	27	27	69	26	38	38	38
		13	16	18	17	16	10	16	16	16	18			65	21	18	28	26	67	29	37	40	35
		13	17	19	18	17	11	17	15	16	15			58	23	18	27	28	70	28	37	38	34
		14	16	18	16	16	10	16	15	16	15			60	24	20	28	27	70	27	35	37	40
		13	15	19	15	16	10	16	16	17	16			67	23	18	27	27	65	28	34	36	32
		14	16	16	15	16	11	15	14	15	17			58	25	18	27	28	65	24	34	34	35
		13	16	18	16	17	10	16	15	16	15			63	25	19	27	25	65	26	38	36	35
		14	17	17	15	18	11	15	16	17	16			64	23	18	28	27	64	25	38	36	36
		13	16	18	16	16	11	16	16	15	16			60	21	18	28	28	72	26	41	37	35
		13	16	16	17	16	9	15	16	16	16			60	22	17	27	26	60	26	38	36	36
		13	15	22		17	9	14	17	17	16			57	23	17	28	28	67	27	38	36	34
		13	16	21		16	12	16	16	15	17			60	24	20	26	28	68	26	37	38	31
		13	16	20		17	11	16	15	16	16			64	18	18	27	27	67	27	36	37	33
		13	16	19		16	10	16		16	15				23	19	27	26	64		37	37	32
		15	16	18		16	9	16			16					18		24	71		35		32
		13	15	16		15	10				16					18		29					31
		14	16	19			9				16							28					31
		13	16	18			10				15
		13	14	17			10
		13	16	18			10
		14	16	18
		14	16
			15
			16
			16
			17
			16
			16
			16
			17
			16
			15
		Shoot length (mm)												Root length (mm)
	ET	WT	OsEIl1-OX-3-5	OsEIl1-OX-4-4	OsEIl2-OX-19	OsEIl2-OX-35	mhz9	OsEIl1-OX-3-5/mhz9	OsEIl1-OX-4-4/mhz9	OsEIl2-OX-19/mhz9	OsEIl2-OX-35/mhz9				WT	OsEIl1-OX-3-5	OsEIl1-OX-4-4	OsEIl2-OX-19	OsEIl2-OX-35	mhz9	OsEIl1-OX-3-5/mhz9	OsEIl1-OX-4-4/mhz9	OsEIl2-OX-19/mhz9	OsEIl2-OX-35/mhz9
		20	35	40	39	41	16	19	25	21	18				26	2	2	2	3	75	20	14	13	14
		20	35	39	39	41	14	17	20	21	19				25	2	2	3	3	70	18	14	15	14
		21	36	38	34	43	16	19	22	22	14				21	2	0	3	2	76	17	14	18	14
		19	35	40	35	38	16	19	20	23	18				24	2	0	3	2	70	16	16	17	16
		20	35	40	38	39	14	17	24	24	18				21	2	1	0	2	65	21	16	16	18
		20	36	41	38	41	15	18	22	22	16				20	2	3	3	3	70	21	14	15	10
		20	38	39	34	41	14	17	23	20	19				18	1	0	3	4	66	18	16	12	20
		18	37	35	38	43	15	18	23	21	17				20	2	0	0	3	66	20	18	14	12
		21	38	35	34	43	16	19	22	22	18				23	2	0	2	3	61	18	11	14	18
		19	34	36	38	41	14	17	24	24	20				25	2	2	2	6	70	19	15	16	16
		20	37	35	38	41	15	18	22	21	18				21	2	3	3	3	74	25	10	19	14
		20	35	37	39	39	16	19	20	22	20				29	2	0	0	3	80	21	18	19	15
		21	38	40	39	39	14	17	22	20	21				22	3	3	3	3	66	20	18	17	17
		21	35	41	40	40	15	18	24	21	18				24	2	0	3	4	73	18	22	18	16
		21	38	39	41	41	14	17	23	24	16				22	2	0	3	2	72	20	15	20	15
		20	38	40	38	38	15	18	22	22	19				22	2	0	2	2	71	21	13	21	12
		21	37	35	37	38	14	17	22	22	16				25	2	1	3	3	70	18	18	16	12
		20	36	39	38	39	14	17	23	25	18				23	3	0	4	3	68	18	15	16	15
		20	37	39	38	41	15	18	22	26	21				22	1	1	2	4	66	19	16	16	15
		21	38	30	40	40	14	17	24	24	19				22	1	1	1	2	72	18	16	20	13
		24	36	41	41	38	15	18	22	22	19				22	0	1	2	3	72	19	21	18	15
		21	38	39	41	41	14	17	23	21	18				23	2	1	3	2	76	18	15	16	13
		21	38	38	40	43	16	19	22	22	19				21	0	1	3	3	66	19	15	15	15
		19	35	38	38	43	14	17	22	23	19				24	2	2	3	2	69	18	20	16	16
		24	37	39	38	39	14	17	24	22	16				22	2	2	2	3	70	20	16	16	16
		22	38	42	37	37	14	17	24	24	19				22	2	1	3	2	70	20	16	14	14
		24	41	41	38	39	14	17	22	21	19				22	2	1	3	3	75	21	15	16	14
		20	37	39	40	41	15	18	22	22	19				22	1	1	2	3	70	17	15	15	15
		22	42	41	41	43	14	17	22	22	21				19	2	1	2	2	66	21	15	14	16
		21	38	38	38	38	14	17	23	23	21				22	2	2	2	10	70	20	18	16	18
		24	37	37	37		15	18	22	21	22				21	4	1	2	3	66	21	16	16	15
		26	35	37			15	18		22	18				22	2	0	2	3	70	17	15	17	18
		22	36	39			15	18		22	20				22	2	1	2	3	70	21	15	16	15
		22	38	39						22	21				24	2	2	3	3	71	18	13	16	16
		23	34	39						21					22	2	1	2	2	70		15		16
		21	37	40											21	2	1	3	3	69		14		17
		22	37	39											21	2	1	2	3	69		14		12
		24		38											22	2	1	1	3	64		15		18
		26													22	2	1	1						16
		24														2	1
		21														2	1
		21														2
		20
