# Supplementary material for: A translational regulator MHZ9 modulates ethylene signaling in rice
Source: Nat Commun. 2023 Aug 4;14:4674. doi: 10.1038/s41467-023-40429-0 (PMC10403538; doi:10.1038/s41467-023-40429-0)
Supplement: Supplementary file 6 — Source Data [file 41467_2023_40429_MOESM6_ESM.zip › Source data/Source Data_Fig 4.xlsx]

## Sheet: Figure 4
Fig. 4
Fig. 4a
Fig. 4d
									qRT							qRT
											MHZ9-N-Myc		GFP-Myc					MHZ9-Myc		MHZ9-N-Myc		MHZ9-C-Myc		GFP-Myc
									Input-1	OsUBQ5	25.87		28.66			Input-1	OsUBQ5	23.92		24.56		27.02		22.15
									Input-2	OsUBQ5	27.02		28.01			Input-2	OsUBQ5	21.35		27.79		26.32		23.87
									Input-3	OsUBQ5	27.77		26.56			Input-3	OsUBQ5	23.78		28.31		29.69		26.32
									Input-1	OsEBF2-5´UTR	21.61		20.21			Input-1	OsEBF2-3´UTR	22.29		21.65		22.95		21.63
									Input-2	OsEBF2-5´UTR	22.45		22.45			Input-2	OsEBF2-3´UTR	17.68		18.04		23.14		26.31
									Input-3	OsEBF2-5´UTR	24.04		18.44			Input-3	OsEBF2-3´UTR	19.56		21.59		25.86		29.33
									IP-1	OsUBQ5	37.14		42.51			IP-1	OsUBQ5	39.07		42.33		51.06		33.25
									IP-2	OsUBQ5	38.15		38.22			IP-2	OsUBQ5	42.59		47.65		NA		31.25
									IP-3	OsUBQ5	35.17		43.01			IP-3	OsUBQ5	42.52		45.65		NA		31.2
									IP-1	OsEBF2-5´UTR	30.51		33.29			IP-1	OsEBF2-3´UTR	33.23		31.25		NA		32.18
									IP-2	OsEBF2-5´UTR	31.24		31.75			IP-2	OsEBF2-3´UTR	34.71		29.87		52.31		33.62
									IP-3	OsEBF2-5´UTR	28.95		33.96			IP-3	OsEBF2-3´UTR	33.99		30.77		NA		34.21
Fig. 4e
			12 × MBS-3′UTR	12 × MBS-3′UTR	12 × MBS	12 × MBS
			MHZ9-nY	MHZ9-nY	MHZ9-nY	MHZ9-nY
			MS2-cY	MS2-cY	MS2-cY	MS2-cY
			Air	Ethylene	Air	Ethylene
			1.631	20.705	0	2.08687
			1.696	21.45	0	2.24565
			1.845	18.87	0	1.85468
			1.894	32.354	0	2.09822
			1.876	31.259	0	1.79665
			1.945	30.796	0	1.77699
			2.073	33.824	0	2.00877
			1.688	53.283	0	2.08293
			1.897	52.941	0	2.07266
			1.984	45.12	0	2.01573
			1.904	50.973	0	1.99096
			2.806	43.585	0	1.97106
Fig. 4f
						threshold values for qRT
						MHZ9-Myc-IP		WT	Osein2	OX4
						Input	UBQ5	30.9	32.69	28.66
							UBQ5	31.86	31.58	30.28
							UBQ5	29.65	30.62	29.05
							OsEBF2-3´UTR	25.21	26.32	24.56
							OsEBF2-3´UTR	25.17	27.01	25.04
							OsEBF2-3´UTR	26.45	28.31	23.81
						IP	UBQ3	42.56	39.65	41.26
							UBQ3	40.25	38.56	40.99
							UBQ3	41.8	37.94	41.15
							OsEBF2-3´UTR	32.34	32.99	32.05
							OsEBF2-3´UTR	28.58	34.01	29.54
							OsEBF2-3´UTR	33.1	35.1	30.56
Fig. 4g
							threshold values for qRT
								OsEIN2-GFP	WT	mhz9	MHZ9-Myc/mhz9	MHZ9-N-Myc/mhz9	MHZ9-C-Myc/mhz9
							Input	UBQ5	30.54	29.66	28.65	29.31	27.66
								UBQ5	32.86	27.85	26.5	27.35	28.14
								UBQ5	29.22	30.26	29.67	29.1	26.63
								OsEBF2-3´UTR	26.13	22.65	27.3	24.65	22.75
								OsEBF2-3´UTR	28.44	21.39	26.5	23.65	23.65
								OsEBF2-3´UTR	29.11	24.8	25.44	26.9	22.01
							IP	UBQ3	37.88	40.25	36.58	39.4	34.8
								UBQ3	39.18	39.55	34.15	35.68	37.02
								UBQ3	37.22	43.26	37.9	40.16	35.33
								OsEBF2-3´UTR	28.25	NA	28.91	NA	NA
								OsEBF2-3´UTR	29.14	NA	28.02	NA	NA
								OsEBF2-3´UTR	31.55	NA	27.41	NA	NA
