# Supplementary material for: A translational regulator MHZ9 modulates ethylene signaling in rice
Source: Nat Commun. 2023 Aug 4;14:4674. doi: 10.1038/s41467-023-40429-0 (PMC10403538; doi:10.1038/s41467-023-40429-0)
Supplement: Supplementary file 6 — Source Data [file 41467_2023_40429_MOESM6_ESM.zip › Source data/Source Data_Fig 5.xlsx]

## Sheet: Figure 5
Fig. 5
Fig. 5b	threshold values for qRT
	Sample	Gene	Tube 1	Tube 2	Tube 3	Tube 4	Tube 5	Tube 6	Tube 7	Tube 8	Tube 9	Tube 10	Tube 11	Tube 12	Tube 13	Tube 14	Tube 15	Tube 16
Replicate_1	NIP-0h	OsEBF1	30.97	27.89	25.51	23.74	21.07	20.59	21.26	21.92	22.04	21.87	21.73	21.66	21.72	21.97	22.6	22.93
Replicate_2	NIP-0h	OsEBF1	30.97	27.98	25.6	23.72	20.95	20.48	21.23	21.85	22.03	21.87	21.85	21.67	21.76	21.97	22.54	22.99
Replicate_3	NIP-0h	OsEBF1	28.61	28.05	25.59	23.75	21.27	20.65	21.44	21.98	22.23	22.08	22.05	21.8	21.96	22.14	22.81	23.14
Replicate_1	NIP-4h	OsEBF1	30.04	26.67	23.85	21.73	19.55	19.32	19.86	20.49	20.49	20.47	20.56	20.72	20.36	20.61	21.25	21.54
Replicate_2	NIP-4h	OsEBF1	30.34	26.76	23.94	21.74	19.57	19.24	19.92	20.49	20.43	20.48	20.62	20.7	20.43	20.57	21.25	21.53
Replicate_3	NIP-4h	OsEBF1	27.77	26.64	23.93	21.82	19.69	19.53	20.13	20.64	20.53	20.57	20.74	20.87	20.56	20.77	21.51	21.66
Replicate_1	NIP-8h	OsEBF1	29.98	26.46	23.91	21.1	18.73	18.97	19.55	19.95	20.23	20.44	20.59	20.52	20.74	20.98	21.21	21.49
Replicate_2	NIP-8h	OsEBF1	30.05	26.67	24	21.51	18.87	18.93	19.58	20.04	20.36	20.61	20.67	20.63	20.83	20.81	21.2	21.44
Replicate_3	NIP-8h	OsEBF1	29.89	26.77	23.97	21.5	18.78	18.98	19.58	19.96	20.3	20.57	20.64	20.56	20.71	20.87	21.19	21.44
Replicate_1	NIP-0h	OseEF1α	29.89	26.65	24.98	19.58	18.55	19.83	20.87	21.65	21.85	21.71	21.65	21.16	20.77	19.47	18.85	19.16
Replicate_2	NIP-0h	OseEF1α	29.75	26.49	24.76	19.31	18.31	19.66	20.73	21.55	21.59	21.54	21.46	21.01	20.53	19.26	18.74	19.01
Replicate_3	NIP-0h	OseEF1α	30.24	26.69	25.04	19.48	18.6	19.89	20.93	21.75	21.88	21.85	21.67	21.23	20.78	19.55	18.9	19.3
Replicate_1	NIP-4h	OseEF1α	30.33	26.93	25.57	20.12	18.92	20.59	21.65	22.26	22.11	22.26	22.26	22.14	21.25	19.87	19.49	19.68
Replicate_2	NIP-4h	OseEF1α	30.46	26.95	25.32	19.94	18.76	20.5	21.55	22.06	21.98	22.07	22.08	22.05	21.01	19.74	19.44	19.6
Replicate_3	NIP-4h	OseEF1α	30.59	27.04	25.66	20.08	18.84	20.65	21.7	22.3	22.15	22.28	22.27	22.15	21.2	19.87	19.59	19.73
Replicate_1	NIP-8h	OseEF1α	30.57	26.91	24.92	19.35	18.85	20.61	21.34	21.93	22.08	22.23	22.22	21.78	21.97	19.68	19.16	19.18
Replicate_2	NIP-8h	OseEF1α	30.51	26.71	24.88	19.46	18.76	20.52	21.23	21.9	22.03	22.16	22.2	21.76	21.99	19.66	19.03	19.09
Replicate_3	NIP-8h	OseEF1α	30.53	26.63	24.87	19.37	18.78	20.58	21.25	21.85	21.99	22.22	22.11	21.67	21.89	19.62	18.97	19.15
Replicate_1	NIP-0h	OsEBF2	33.93	29.52	27.25	24.1	20.53	19.87	20.86	21.45	21.54	21.33	21.55	21.27	21.6	21.74	22.35	22.61
Replicate_2	NIP-0h	OsEBF2	33.85	29.29	27.23	24.03	20.37	19.72	20.83	21.33	21.5	21.35	21.46	21.31	21.55	21.7	22.17	22.59
Replicate_3	NIP-0h	OsEBF2	34.83	29.53	27.47	24.18	20.52	19.81	20.96	21.32	21.34	21.27	21.51	21.24	21.68	21.73	22.1	22.59
Replicate_1	NIP-4h	OsEBF2	34.7	30.16	28.02	24.51	20.89	20.55	21.51	21.78	21.84	21.97	22.24	22.49	22.26	22.54	23.1	23.25
Replicate_2	NIP-4h	OsEBF2	34.13	29.83	27.95	24.48	20.91	20.44	21.58	21.73	21.84	21.96	22.18	22.5	22.18	22.49	23.04	23.2
Replicate_3	NIP-4h	OsEBF2	33.74	30.03	28.07	24.45	20.76	20.6	21.61	21.58	21.72	21.8	22.2	22.31	22.12	22.43	22.99	23.15
Replicate_1	NIP-8h	OsEBF2	34.78	30.74	27.82	23.81	20.02	20.17	21.01	21.21	21.66	21.93	22.13	22.13	22.96	22.73	22.8	22.88
Replicate_2	NIP-8h	OsEBF2	36.63	30.64	27.91	23.82	20.09	20.19	21.01	21.23	21.73	21.95	22.16	22.23	23.11	22.78	22.89	23.01
Replicate_3	NIP-8h	OsEBF2	35.35	30.51	27.86	23.8	20.03	20.07	20.95	21.18	21.63	22	22.13	22.2	23.01	22.68	22.84	22.87
Replicate_1	NIP-0h	OsGAPDH	29.69	25.73	22.44	20.51	21.1	22.04	21.79	22.08	21.16	20.83	20.24	19.61	19.34	18.77	18.3	18.7
Replicate_2	NIP-0h	OsGAPDH	30.15	25.79	22.49	20.57	21.13	22.1	21.79	22.15	21.3	20.8	20.25	19.56	19.32	18.77	18.33	18.79
Replicate_3	NIP-0h	OsGAPDH	30.28	25.77	22.5	20.53	21.09	22.04	21.78	22.02	21.25	20.79	20.18	19.53	19.28	18.73	18.21	18.72
Replicate_1	NIP-4h	OsGAPDH	29.75	26.49	23.07	21.12	21.64	22.85	22.07	22.21	21.46	20.79	20.27	19.91	19.29	18.98	18.93	19.08
Replicate_2	NIP-4h	OsGAPDH	29.91	26.59	23.01	21.16	21.66	22.81	22.07	22.23	21.51	20.75	20.21	19.92	19.34	18.96	18.95	19.05
Replicate_3	NIP-4h	OsGAPDH	29.97	26.6	23.07	21.11	21.69	22.76	22.09	22.19	21.54	20.76	20.22	19.89	19.31	18.9	18.91	19
Replicate_1	NIP-8h	OsGAPDH	30.27	26.32	22.98	20.9	21.93	22.65	21.96	22.16	21.56	20.99	20.47	19.92	19.67	18.78	18.58	18.7
Replicate_2	NIP-8h	OsGAPDH	30.6	26.44	22.95	20.93	21.87	22.68	21.91	22.12	21.62	20.96	20.44	19.95	19.59	18.77	18.52	18.68
Replicate_3	NIP-8h	OsGAPDH	30.52	26.37	22.96	20.87	21.68	22.67	21.92	22.12	21.52	21.02	20.44	19.95	19.66	18.81	18.54	18.68
Replicate_1	NIP-0h	OsUBQ5	32	25.22	19.45	18.6	19.98	20.8	19.35	19.8	17.97	17.62	17.08	16.8	17.65	19.23	20.33	20.6
Replicate_2	NIP-0h	OsUBQ5	31.81	25.18	19.46	18.61	20.05	20.79	19.46	19.82	17.94	17.53	17.09	16.79	17.58	19.22	20.28	20.59
Replicate_3	NIP-0h	OsUBQ5	32.12	25.46	19.64	18.72	20.15	20.9	19.56	19.91	18.09	17.66	17.15	16.89	17.74	19.51	20.56	20.76
Replicate_1	NIP-4h	OsUBQ5	31.29	25.6	20.05	19.03	20.69	21.55	19.51	19.67	18.21	17.63	17.37	17.6	18.07	19.76	20.64	20.71
Replicate_2	NIP-4h	OsUBQ5	31.34	25.51	20.04	18.99	20.55	21.46	19.55	19.64	18.17	17.6	17.53	17.61	18.06	19.79	20.72	20.8
Replicate_3	NIP-4h	OsUBQ5	31.51	25.73	20.16	19.12	20.76	21.6	19.73	19.8	18.33	17.81	17.55	17.75	18.22	20.01	20.85	21
Replicate_1	NIP-8h	OsUBQ5	32.26	25.43	20.32	19.33	20.84	21.34	19.7	20.06	18.6	17.91	17.36	17.23	18.34	19.5	20.11	20.37
Replicate_2	NIP-8h	OsUBQ5	32.46	25.65	20.36	19.35	20.98	21.5	19.7	20.09	18.71	17.99	17.48	17.19	18.58	19.68	20.25	20.59
Replicate_3	NIP-8h	OsUBQ5	32.02	25.29	20.46	19.27	20.82	21.46	19.65	20.03	18.59	17.94	17.43	17.16	18.47	19.37	20.13	20.47
	Sample	Gene	Tube 1	Tube 2	Tube 3	Tube 4	Tube 5	Tube 6	Tube 7	Tube 8	Tube 9	Tube 10	Tube 11	Tube 12	Tube 13	Tube 14	Tube 15	Tube 16
Replicate_1	mhz9-0h	OsEBF1	33.1	29.46	26.48	24.23	22.13	22.74	23.45	23.48	23.5	23.58	23.62	23.63	23.76	24.26	25.86	25.91
Replicate_2	mhz9-0h	OsEBF1	32.95	29.53	26.52	24.22	22.2	22.8	23.54	23.51	23.57	23.59	23.68	23.66	23.91	24.28	25.83	25.94
Replicate_3	mhz9-0h	OsEBF1	32.17	29.48	26.52	24.25	22.19	22.8	23.49	23.44	23.49	23.62	23.65	23.69	23.75	24.29	25.85	25.95
Replicate_1	mhz9-4h	OsEBF1	30.92	28.44	24.88	22.63	20.84	21.15	21.82	22.03	22.11	22.28	22.59	22.71	22.94	23.68	24.47	25.06
Replicate_2	mhz9-4h	OsEBF1	30.56	28.03	24.87	22.75	20.9	21.24	21.89	22.08	22.12	22.43	22.62	22.75	22.95	23.63	24.54	25.09
Replicate_3	mhz9-4h	OsEBF1	30.92	28.28	24.84	22.74	20.85	21.25	21.87	22.06	22.17	22.44	22.6	22.63	22.94	23.64	24.46	25.05
Replicate_1	mhz9-8h	OsEBF1	32.73	27.89	24.76	22.92	21.65	21.74	22.22	22.7	22.65	22.82	22.91	22.82	23.26	23.75	24.82	25.44
Replicate_2	mhz9-8h	OsEBF1	32.77	27.89	24.86	22.94	21.64	21.83	22.31	22.68	22.63	22.77	22.96	22.9	23.25	23.65	24.71	25.29
Replicate_3	mhz9-8h	OsEBF1	32.99	28.05	24.81	22.96	21.62	21.84	22.16	22.64	22.66	22.8	22.93	22.89	23.14	23.78	24.57	25.5
Replicate_1	mhz9-0h	OseEF1α	30.47	27.14	24	18.58	18.22	20.27	21.49	21.83	21.93	22.27	22.34	22.24	22.21	22.05	22.99	22.31
Replicate_2	mhz9-0h	OseEF1α	30.16	27.06	23.86	18.44	18.05	20.01	21.15	21.54	21.66	22.12	22.14	21.99	21.95	21.77	22.79	22.03
Replicate_3	mhz9-0h	OseEF1α	30.25	27.2	24.09	18.61	18.27	20.16	21.36	21.68	21.94	22.26	22.36	22.23	22.11	21.96	22.99	22.23
Replicate_1	mhz9-4h	OseEF1α	29.84	27.19	23.49	18.33	18.53	20.03	21.15	21.68	21.69	21.99	22.23	22.37	22.22	22.14	22.08	22.03
Replicate_2	mhz9-4h	OseEF1α	29.63	26.93	23.2	18.11	18.31	19.76	21.01	21.5	21.62	21.92	22.16	22.09	21.89	21.89	21.73	21.77
Replicate_3	mhz9-4h	OseEF1α	29.82	27.04	23.31	18.26	18.38	19.98	21.11	21.58	21.8	22.17	22.45	22.24	21.95	22.14	22.06	21.96
Replicate_1	mhz9-8h	OseEF1α	31.05	26.56	22.23	18.63	19.15	20.26	21.24	21.95	21.91	22.19	22.44	22.24	22.16	21.94	21.98	22.2
Replicate_2	mhz9-8h	OseEF1α	31.73	26.29	22.03	18.54	19.07	20.09	20.97	21.63	21.79	22.04	22.29	22.05	21.88	21.77	21.71	21.86
Replicate_3	mhz9-8h	OseEF1α	31.61	26.51	22.21	18.7	19.22	20.14	21.18	21.85	22.04	22.24	22.48	22.3	22.19	21.96	21.89	22.11
Replicate_1	mhz9-0h	OsEBF2	32.15	30.16	27.43	23.9	21.18	21.83	22.84	22.38	22.64	22.84	22.88	22.97	23.33	23.72	25.48	25.28
Replicate_2	mhz9-0h	OsEBF2	32.17	30.13	27.45	23.86	21.17	21.87	22.83	22.5	22.59	22.78	22.93	22.97	23.21	23.68	25.52	25.28
Replicate_3	mhz9-0h	OsEBF2	32.15	30.61	27.34	23.86	21.16	21.9	22.83	22.51	22.69	22.84	22.98	22.97	23.29	23.76	25.52	25.21
Replicate_1	mhz9-4h	OsEBF2	31.83	30.61	26.68	23.1	20.89	21.54	22.34	22.14	22.18	22.44	22.73	22.93	23.33	24.12	25.08	25.34
Replicate_2	mhz9-4h	OsEBF2	31.61	30.55	26.57	23.02	20.85	21.49	22.32	22.07	22.16	22.42	22.67	22.97	23.27	24.14	25	25.2
Replicate_3	mhz9-4h	OsEBF2	31.65	30.57	26.72	23.06	20.84	21.48	22.46	22.03	22.14	22.29	22.67	22.91	23.29	24.2	24.92	25.2
Replicate_1	mhz9-8h	OsEBF2	33.77	30.13	26.28	23.08	21.68	21.75	22.44	22.46	22.57	22.8	22.98	23	23.21	24.1	24.94	25.45
Replicate_2	mhz9-8h	OsEBF2	34.65	30.11	26.13	23.04	21.59	21.62	22.43	22.34	22.33	22.69	22.86	23.03	23.44	24.07	24.86	25.3
Replicate_3	mhz9-8h	OsEBF2	34.25	30.35	26.24	23.04	21.6	21.65	22.31	22.35	22.52	22.71	22.96	23.04	23.31	23.94	24.89	25.46
Replicate_1	mhz9-0h	OsGAPDH	29.05	25.22	21.62	19.84	21.01	22.11	21.62	21.59	20.85	20.57	20.23	19.98	19.75	19.7	20.57	20.45
Replicate_2	mhz9-0h	OsGAPDH	29.26	25.19	21.61	19.84	21	22.03	21.54	21.59	20.88	20.48	20.24	19.93	19.66	19.67	20.53	20.37
Replicate_3	mhz9-0h	OsGAPDH	29.17	25.06	21.5	19.72	20.82	21.85	21.45	21.46	20.74	20.34	20.05	19.83	19.5	19.57	20.33	20.25
Replicate_1	mhz9-4h	OsGAPDH	28.55	25.26	21.58	20.22	21.63	21.94	21.64	21.7	20.92	20.57	20.36	19.98	19.8	19.84	20.5	20.3
Replicate_2	mhz9-4h	OsGAPDH	28.54	25.18	21.55	20.16	21.58	22.02	21.57	21.65	20.92	20.55	20.24	20.01	19.81	19.85	20.47	20.35
Replicate_3	mhz9-4h	OsGAPDH	28.36	25.11	21.53	20.04	21.51	21.9	21.47	21.57	20.86	20.47	20.17	19.92	19.57	19.63	20.23	20.25
Replicate_1	mhz9-8h	OsGAPDH	30.5	24.27	21.11	20.5	21.72	21.93	21.35	21.58	21	20.48	20.11	19.95	19.77	19.81	20.26	20.51
Replicate_2	mhz9-8h	OsGAPDH	30.26	24.23	21.13	20.48	21.79	21.92	21.3	21.48	21	20.5	20.12	19.92	19.8	19.78	20.34	20.47
Replicate_3	mhz9-8h	OsGAPDH	30.38	24.24	21.05	20.3	21.64	21.82	21.1	21.35	20.87	20.28	20.02	19.78	19.62	19.7	20.15	20.44
Replicate_1	mhz9-0h	OsUBQ5	31.8	26	19.76	19.42	21	21.98	20.93	20.94	19.67	19.19	19.08	19.06	19.66	21.09	23.72	24.04
Replicate_2	mhz9-0h	OsUBQ5	31.88	26.32	20.02	19.59	21.24	22.3	21.1	21.23	19.77	19.55	19.48	19.53	20.03	21.53	24.13	24.49
Replicate_3	mhz9-0h	OsUBQ5	32.48	26.81	20.42	19.79	21.69	22.68	21.49	21.58	20.11	19.93	19.85	19.89	20.59	21.93	24.79	24.89
Replicate_1	mhz9-4h	OsUBQ5	30.99	26.09	19.94	19.71	21.47	22.01	21.23	21.27	19.96	19.36	19.16	19.05	19.22	21.05	23.32	23.54
Replicate_2	mhz9-4h	OsUBQ5	31.23	26.44	20.14	19.91	21.7	22.28	21.54	21.61	20.28	19.68	19.58	19.45	19.62	21.48	23.97	23.86
Replicate_3	mhz9-4h	OsUBQ5	31.91	26.79	20.53	20.24	21.94	22.66	21.76	22.01	20.65	20.01	19.97	19.78	19.81	21.89	24.76	24.27
Replicate_1	mhz9-8h	OsUBQ5	33.69	24.98	20.04	20.3	21.64	21.95	20.97	21.22	20.11	19.21	19.06	19.25	19.55	21.76	23.53	23.88
Replicate_2	mhz9-8h	OsUBQ5	34.14	25.25	20.3	20.63	21.85	22.22	21.23	21.48	20.49	19.61	19.48	19.71	20.05	22.32	23.9	24.11
Replicate_3	mhz9-8h	OsUBQ5	35	25.62	20.57	20.76	22.2	22.48	21.56	21.74	20.8	19.89	19.79	20.15	20.55	22.85	24.57	24.61
Fig. 5c
	Relative translation efficiency of LUC
		LUC			LUC-OsEBF1-3'UTR			LUC-OsEBF2-3'UTR
		replicate 1	replicate 2	replicate 3	replicate 1	replicate 2	replicate 3	replicate 1	replicate 2	replicate 3
	WT	1.11631	1.22229	0.785638	0.67485	0.717384	0.659282	0.845125	0.380776	0.413708
	mhz9	0.940072	1.05733	1.01765	1.09394	1.59526	1.11314	1.72738	4.51752	2.14834
	Osein2	1.0457	1.04938	0.90399	1.72101	1.70156	1.12155	7.99219	12.1767	6.76083
Fig. 5d
		35S:GFP-OsEBF2-3′UTR			35S:GFP-OsEBF2
		WT	mhz9	Osein2	WT	mhz9	Osein2
Integrated dendity	GFP-OsEBF2	15049	38993	35893	42743	60677	32932
Integrated dendity	GFP-Myc	73149	91354	125772	97139	102833	97739
Fig. 5e
		35S::OsEIL1-FLAG/WT					35S::OsEIL1-FLAG/mhz9
Quantified by ImageJ software with default parameters (National Institutes of Health)		0	2	4	8	12	0	2	4	8	12	WT	mhz9
Integrated dendity	OsEIL1-FALG	8091	113577	105576	76145	79869	2532	16696	25848	12689	10030	939	860
Integrated dendity	H3	119627	113960	114860	119706	113199	109183	107117	103802	91928	83759	82890	102404
Fig. 5g
Air	Shoot length (mm)	WT	Osebf1	Osebf2	Osebf1/2	mhz9	Osebf1 mhz9	Osebf2 mhz9	ebf1ebf2 mhz9			ROOT length (mm)	WT	Osebf1	Osebf2	Osebf1/2	mhz9	Osebf1 mhz9	Osebf2 mhz9
		13	12	19	15	10	15	13	17				66	35	23	16	67	48	29
		11	13	18	14	11	15	12	13				67	35	24	18	68	41	26
		14	12	19	16	10	16	11	12				68	39	24	16	71	43	26
		14	13	16	17	10	14	16	14				70	48	25	17	66	40	29
		16	14	17	20	13	15	13	12				64	32	23	25	65	42	29
		14	15	16	16	13	16	13	17				64	35	28	17	64	45	30
		14	12	16	16	11	13	12	16				61	35	27	23	69	39	28
		15	13	18	14	15	14	13	17				61	35	23	26	68	38	24
		13	14	17	18	13	17	13	13				67	39	26	24	73	45	30
		16	15	17	15	10	16	13	18				75	46	21	18	64	41	26
		15	13	16	16	16	17	11	19				62	44	21	16	65	39	25
		14	14	14	18	10	16	13	21				64	42	21	17	66	35	28
		12	15	15	17	11	18	12	15				64	41	26	18	73	41	30
		14	13	16	16	11	16	20	16				66	41	25	19	68	38	31
		14	13	17	16	12	15	21	20				65	42	23	16	69	39	31
		15	14	15	17	10	13	21	16				66	41	25	17	66	37	26
		14	13	21	17	13	15	16	16				68	39	24	21	71	40	24
		15	13	16	16	10	17	15	17				67	41	24	15	65	40	25
		13	13	16	15	10	13	12	21				66	38	25	18	62	39	26
		15	13	17	14	11	15	16	20				64	40	27	16	72	42	27
		14	14	16	16	13	16	16	16				72	42	26	24	65	38	30
		13	12	16	18	13	16	21	16				64	39	21	19	64	39	28
		15	10	20	16	11	17	12	16				64	41	26	21	69	41	24
		12	12	16	16	11	18	15	17				64	47	28	20	64	38	24
		12	12	16	16	16	18	16	15				60	40	28	19	61	39	24
		14	12	18	16	15	18	12	16				60	41	27	22	61	40	26
		15	14	17	14	11	16	11	16				61	43	28	23	61	48	23
		15	13	18	16	15	17	12	16				64	43	26	22	60	41	34
		13	14	17	15	13	16	13	19				61	42	26	21	66	42	26
		15	13	21	17	12	14	11	16				61	40	27	21	70	41	27
		14	15	19	18	12		13	17				59	40	21	20	70	40
		14	15	18	19	11		13	17				60	43	26
		15	13	18		13		14	17				61	43
		16	17	16		13		12					75	41
		14	15	16		11		12					60	42
		11	13	17		15		13					60
		14	12	16
ET (10 μL/L)	Shoot length (mm)	WT	Osebf1	Osebf2	Osebf1/2	mhz9	Osebf1 mhz9	Osebf2 mhz9	ebf1ebf2 mhz9			ROOT length (mm)	WT	Osebf1	Osebf2	Osebf1/2	mhz9	Osebf1 mhz9	Osebf2 mhz9
		26	40	29	51	19	19	20	17				21	8	5	0	72	39	24
		26	41	31	43	16	20	21	16				21	8	0	0	71	41	26
		24	40	35	43	18	20	18	16				20	9	0	0	72	41	25
		24	38	39	51	16	20	18	16				22	7	0	4	72	42	25
		21	40	44	52	16	21	16	14				18	7	0	5	76	38	26
		26	29	40	52	16	16	17	20				24	6	2	1	64	40	23
		26	31	43	51	14	18	23	15				18	5	0	2	64	35	25
		29	40	39	48	18	21	21	16				23	6	0	4	72	29	24
		25	41	38	49	20	17	17	15				21	8	0	2	60	40	25
		26	39	39	42	16	19	16	15				20	4	0	3	59	41	23
		26	30	37	50	19	21	23	16				24	5	0	0	62	41	25
		25	30	41	50	19	20	23	19				18	4	0	0	71	43	19
		26	34	39	43	16	18	24	16				17	4	0	1	68	45	18
		24	34	39	43	14	23	24	15				20	5	0	0	76	37	24
		24	36	35	48	16	22	20	21				19	5	1	0	75	45	18
		23	40	35	53	17	20	18	14				24	0	2	2	65	40	16
		24	41	38	52	16	18	23	15				22	5	1	0	62	48	25
		24	35	38	54	18	18	21	16				21	8	3	0	68	40	24
		26	38	42	52	20	16	20	18				22	8	2	0	68	42	25
		28	43	43	48	16	17	22	19				21	8	1	0	70	45	25
		28	32	36	39	16	15	25	23				18	11	0	4	73	37	25
		29	35	39	51	18	16	18	21				16	12	0	0	63	34	27
		26	35	41	51	16	15	17	18				18	3	0	0	74	36	19
		23	35	41	53	17	14	19	22				19	6	0	0	74	32	23
		24	38	40	52	15	18	19	18				22	6	0	0	72	25	24
		24	41	39	50	15	16	22	20				21	5	0	0	64	34	19
		23	40	40	46	16	13	23	19				18	9	1	1	62	37	24
		28	43	38	43	15	19	18	24				22	8	0	0	71	39	26
		27	42	34	48	21	18	21	20				23	6	2	0	70	35	23
		26	42	34	51	18	17	18	21				21	5	3	6	62	39	24
		28		36		18	19	22	21				21	5	2	4	67	38	24
		25						21						5	4	0	68		24
		26												3	0	0	59		23
														6		0	61		19
																0
