# Supplementary material for: A translational regulator MHZ9 modulates ethylene signaling in rice
Source: Nat Commun. 2023 Aug 4;14:4674. doi: 10.1038/s41467-023-40429-0 (PMC10403538; doi:10.1038/s41467-023-40429-0)
Supplement: Supplementary file 6 — Source Data [file 41467_2023_40429_MOESM6_ESM.zip › Source data/Source Data_Fig S1.xlsx]

## Sheet: Supplementary figure 1
Supplementary Fig. 1
Supplementary Fig. 1c					Supplementary Fig. 1d
	Plant height						Tiller number
	WT	mhz9					WT	mhz9
	90	66					10	8
	90	67					12	7
	90	67					11	7
	88	65					13	7
	90	65					12	7
	90	68					11	8
	88	68					11	9
	95	69					12	7
	95	69					13	8
	93	69					11	7
	90	65					12	7
	90	66					12	8
	88	66					11	7
	93	69					11	9
	92	67					11	8
	92	67					12	8
	90	68					10	8
	93	66					13	8
	95	67					11	8
	93	67					12	7
	95	65					13	8
		64						9
		66						8
		67
		66
		65
		65
		67
Supplementary Fig. 1h
	WT	Ⅵ	Ⅴ	Ⅳ	Ⅲ	Ⅱ	Ⅰ	P		mhz9	Ⅵ	Ⅴ	Ⅳ	Ⅲ	Ⅱ	Ⅰ	P
Internode length (cm)		0.5	0.9	7.3	13.6	19.6	33.5	18.7			0.3	0.6	3.6	8.6	15.9	24.2	19.8
		0.6	1.7	9.2	13.7	18.1	31.6	18			0.5	1.2	5.3	13.4	11.3	19.8	18.3
		0.6	1.6	7.7	11.4	19.6	32.8	19.2			0.3	0.7	4.2	9.6	15.4	24.1	19.2
		0.8	2.3	9.8	15.8	18.2	30.6	18.9			0.4	0.6	2.8	7.9	16.4	25.4	19.8
		0.8	1.9	9.7	15.7	18.5	31.2	18.8			0.4	0.9	4.7	9.9	14.5	24.5	19.6
		0.5	1.6	5.6	10.7	19	31.3	19.8			0.3	0.7	4.8	10.1	14.8	24.4	18.8
		0.7	1.3	7.9	13.9	19.3	31.8	18			0.3	0.6	2.3	7.1	16.9	21.4	19.6
		0.7	1.9	10.4	15.3	18.1	30.6	18			0.4	0.8	5.4	9.2	15.4	23	19.5
		0.6	1.7	7.4	15.3	21.1	33.1	20.1			0.3	0.9	3.1	10.5	17.6	22.1	18.6
		0.7	2	7.9	15.6	17.6	33.2	17.5			0.3	0.9	5.8	11.5	17.4	26.8	19.4
		0.6	1.7	8.1	15.4	18	29.6	18.1			0.2	0.8	5.4	9.6	16.2	23.5	18.7
		0.5	1.5	8.6	11.3	17.6	30.4	17.9			0.4	0.6	4.3	9.5	15.9	26.2	16.8
		0.6	1.9	9.4	12.4	17.6	33.4	18.2			0.6	0.8	5.1	10.6	16	22.1	19.6
		0.8	1.7	10.2	15.9	15.4	31.2	20.6			0.5	0.9	4.2	8.4	13.8	26.6	20.4
		0.7	2.2	7.6	12.8	19.1	30.9	20.8			0.5	0.6	3.8	8.9	15.2	26.6	19.4
		0.8	1.6	7.5	11.9	16.9	31.5	19.6			0.5	0.5	3.9	10.5	16	25.4	18.5
		0.7	1.4	11	12.3	17.6	30.9	18.4			0.3	0.8	4.8	9.8	16.1	24.3	20.7
		0.8	1.2	10.6	10.8	17.4	31.5	20.6			0.2	0.6	3.6	8.6	14.6	23	19.8
		0.7	1.8	7.1	13.9	19.4	28.6	19.4			0.3	0.5	3.2	10.6	15.6	24.1	21
		0.6	1.4	6.6	14.1	19.6	29.4	21.6			0.31	0.8	3.4	8.9	14.9	23.9	19.6
	均值	0.665	1.665	8.48	13.59	18.385	31.355	19.11	93.25	均值	0.3655	0.74	4.185	9.66	15.495	24.07	19.355	73.8705
Supplementary Fig. 1i
	WT	Ⅵ	Ⅴ	Ⅳ	Ⅲ	Ⅱ	Ⅰ	P		mhz9	Ⅵ	Ⅴ	Ⅳ	Ⅲ	Ⅱ	Ⅰ	P
		0.00536193	0.00965147	0.0782842	0.145845	0.210188	0.359249	0.200536			0.00406116	0.00812232	0.0487339	0.11642	0.215242	0.3276	0.268037
		0.00643432	0.0182306	0.0986595	0.146917	0.194102	0.338874	0.193029			0.0067686	0.0162446	0.0717472	0.181399	0.15297	0.268037	0.247731
		0.00643432	0.0171582	0.0825737	0.122252	0.210188	0.351743	0.205898			0.00406116	0.00947604	0.0568563	0.129957	0.208473	0.326247	0.259914
		0.00857909	0.0246649	0.105094	0.169437	0.195174	0.32815	0.202681			0.00541488	0.00812232	0.0379042	0.106944	0.22201	0.343845	0.268037
		0.00857909	0.0203753	0.104021	0.168365	0.198391	0.334584	0.201609			0.00541488	0.0121835	0.0636249	0.134018	0.196289	0.331661	0.265329
		0.00536193	0.0171582	0.0600536	0.114745	0.203753	0.335657	0.212332			0.00406116	0.00947604	0.0649786	0.136726	0.200351	0.330308	0.254499
		0.0075067	0.013941	0.0847185	0.149062	0.206971	0.341019	0.193029			0.00406116	0.00812232	0.0311356	0.0961141	0.228779	0.289696	0.265329
		0.0075067	0.0203753	0.111528	0.164075	0.194102	0.32815	0.193029			0.00541488	0.0108298	0.0731009	0.124542	0.208473	0.311356	0.263975
		0.00643432	0.0182306	0.0793566	0.164075	0.226273	0.35496	0.21555			0.00406116	0.0121835	0.0419653	0.142141	0.238255	0.299172	0.251792
		0.0075067	0.0214477	0.0847185	0.167292	0.18874	0.356032	0.187668			0.00406116	0.0121835	0.0785158	0.155678	0.235547	0.362797	0.262622
		0.00643432	0.0182306	0.0868633	0.165147	0.193029	0.317426	0.194102			0.00270744	0.0108298	0.0731009	0.129957	0.219303	0.318124	0.253146
		0.00536193	0.0160858	0.0922252	0.12118	0.18874	0.326005	0.191957			0.00541488	0.00812232	0.05821	0.128603	0.215242	0.354675	0.227425
		0.00643432	0.0203753	0.100804	0.132976	0.18874	0.358177	0.195174			0.00812232	0.0108298	0.0690397	0.143494	0.216595	0.299172	0.265329
		0.00857909	0.0182306	0.109383	0.170509	0.165147	0.334584	0.220912			0.0067686	0.0121835	0.0568563	0.113713	0.186813	0.36009	0.276159
		0.0075067	0.0235925	0.0815013	0.137265	0.204826	0.331367	0.223056			0.0067686	0.00812232	0.0514414	0.120481	0.205765	0.36009	0.262622
		0.00857909	0.0171582	0.080429	0.127614	0.181233	0.337802	0.210188			0.0067686	0.0067686	0.0527951	0.142141	0.216595	0.343845	0.250438
		0.0075067	0.0150134	0.117962	0.131903	0.18874	0.331367	0.197319			0.00406116	0.0108298	0.0649786	0.132665	0.217949	0.328954	0.28022
		0.00857909	0.0128686	0.113673	0.115818	0.186595	0.337802	0.220912			0.00270744	0.00812232	0.0487339	0.11642	0.197643	0.311356	0.268037
		0.0075067	0.0193029	0.0761394	0.149062	0.208043	0.306702	0.208043			0.00406116	0.0067686	0.0433191	0.143494	0.21118	0.326247	0.284281
		0.00643432	0.0150134	0.0707775	0.151206	0.210188	0.315282	0.231635			0.00419653	0.0108298	0.0460265	0.120481	0.201704	0.323539	0.265329
		0.00713137	0.0178552	0.0909383	0.145737	0.197158	0.336247	0.204933			0.00494785	0.0100175	0.0566532	0.130769	0.209759	0.32584	0.262013
Supplementary Fig. 1k
	Tiller angle (°)
	WT	mhz9
	10.5	16.5
	10.5	17
	11	16.5
	9.5	15.5
	10	16
	9	17.5
	9	17
	9	16.5
	9	16.5
	9.5	17
	10	16.5
	10	17
	9.5	17
	9.5	16.5
	9.5	16
	10	16.5
	10	17
	9.5	17.5
	9.5	16
	9	16.5
	10	16
	10.5
	10.5
Supplementary Fig. 1m
	(mm)	length	width	thinkness		(mm)	length	width	thinkness
	NIP-1	0.73	0.308	0.224		mhz9-1	0.725	0.318	0.212
	NIP-2	0.781	0.307	0.222		mhz9-2	0.673	0.287	0.232
	NIP-3	0.751	0.344	0.234		mhz9-3	0.686	0.294	0.215
	NIP-4	0.785	0.332	0.228		mhz9-4	0.721	0.319	0.213
	NIP-5	0.772	0.318	0.229		mhz9-5	0.726	0.32	0.201
	NIP-6	0.795	0.319	0.226		mhz9-6	0.721	0.316	0.207
	NIP-7	0.786	0.315	0.205		mhz9-7	0.722	0.317	0.208
	NIP-8	0.785	0.33	0.233		mhz9-8	0.703	0.315	0.221
	NIP-9	0.752	0.328	0.225		mhz9-9	0.711	0.337	0.214
	NIP-10	0.775	0.314	0.228		mhz9-10	0.769	0.297	0.213
	NIP-11	0.784	0.304	0.221		mhz9-11	0.73	0.293	0.215
	NIP-12	0.757	0.323	0.218		mhz9-12	0.725	0.311	0.211
	NIP-13	0.779	0.316	0.216		mhz9-13	0.718	0.313	0.229
	NIP-14	0.786	0.306	0.218		mhz9-14	0.725	0.33	0.214
	NIP-15	0.775	0.317	0.221		mhz9-15	0.699	0.327	0.243
	NIP-16	0.785	0.314	0.226		mhz9-16	0.736	0.298	0.223
	NIP-17	0.736	0.301	0.23		mhz9-17	0.726	0.32	0.212
	NIP-18	0.807	0.317	0.213		mhz9-18	0.74	0.288	0.212
	NIP-19	0.781	0.311	0.211		mhz9-19	0.763	0.313	0.216
	NIP-20	0.805	0.345	0.222		mhz9-20	0.735	0.308	0.2
	NIP-21	0.774	0.322	0.24		mhz9-21	0.781	0.311	0.215
	NIP-22	0.824	0.32	0.23		mhz9-22	0.712	0.301	0.213
	NIP-23	0.764	0.334	0.233		mhz9-23	0.751	0.315	0.239
	NIP-24	0.825	0.321	0.227		mhz9-24	0.703	0.305	0.233
	NIP-25	0.749	0.293	0.231		mhz9-25	0.794	0.308	0.22
	NIP-26	0.775	0.32	0.224		mhz9-26	0.689	0.319	0.221
	NIP-27	0.757	0.329	0.227		mhz9-27	0.732	0.327	0.225
	NIP-28	0.751	0.331	0.233		mhz9-28	0.762	0.307	0.209
	NIP-29	0.737	0.301	0.219		mhz9-29	0.694	0.306	0.212
	NIP-30	0.742	0.339	0.195		mhz9-30	0.722		0.21
	NIP-31	0.692	0.33	0.222		mhz9-31	0.75		0.21
	NIP-32	0.796	0.306	0.228		mhz9-32	0.727
	NIP-33	0.747	0.325	0.23		mhz9-33	0.702
	NIP-34	0.764	0.326	0.227		mhz9-34	0.735
	NIP-35	0.783	0.331	0.211		mhz9-35	0.606
	NIP-36	0.728	0.328	0.226		mhz9-36	0.649
	NIP-37	0.708	0.306	0.204		mhz9-37	0.738
	NIP-38	0.744	0.32	0.23		mhz9-38	0.666
	NIP-39	0.795				mhz9-39	0.736
	NIP-40	0.789
	NIP			mhz9
