# Supplementary material for: A translational regulator MHZ9 modulates ethylene signaling in rice
Source: Nat Commun. 2023 Aug 4;14:4674. doi: 10.1038/s41467-023-40429-0 (PMC10403538; doi:10.1038/s41467-023-40429-0)
Supplement: Supplementary file 6 — Source Data [file 41467_2023_40429_MOESM6_ESM.zip › Source data/Source Data_Fig S2.xlsx]

## Sheet: Supplementary figure 2
Supplementary Fig. 2
Supplementary Fig. 2b
Supplementary Fig. 2d
	threshold values for qRT
	QRT-PCR analysis of MHZ9 expression levels
		WT	RNAi-N-1	RNAi-M-1	RNAi-C-1
	OsUBQ-1	28.87	22.75	23.27	24.74
	OsUBQ-2	28.47	22.89	23.58	25.03
	OsUBQ-3	29.55	21.88	23.52	24.91
	MHZ9-1	34	32.85	34	34
	MHZ9-2	34	32.49	34	34
	MHZ9-3	34	33.25	34	34
