# Supplementary material for: A translational regulator MHZ9 modulates ethylene signaling in rice
Source: Nat Commun. 2023 Aug 4;14:4674. doi: 10.1038/s41467-023-40429-0 (PMC10403538; doi:10.1038/s41467-023-40429-0)
Supplement: Supplementary file 6 — Source Data [file 41467_2023_40429_MOESM6_ESM.zip › Source data/Source Data_Fig S5.xlsx]

## Sheet: Supplementary Fig 5 
Supplementary Fig. 5
Supplementary Fig. 5a
	threshold values for qRT
	MHZ9 gene expression in WT (WTponbare) roots and shoots in response to ethylene treatment.
	Root-0 h					Shoot-0 h
	ACTIN-1	22.32	MHZ9-1	22.13		ACTIN-1	20.03	MHZ9-1	21.15
	ACTIN-2	21.23	MHZ9-2	21.12		ACTIN-2	23.09	MHZ9-2	24.41
	ACTIN-3	19.15	MHZ9-3	19.16		ACTIN-3	21.08	MHZ9-3	21.65
	Root-3 h					Shoot-3 h
	ACTIN-1	22.16	MHZ9-1	22.55		ACTIN-1	19.41	MHZ9-1	20.04
	ACTIN-2	21.45	MHZ9-2	21.76		ACTIN-2	23.16	MHZ9-2	23.2
	ACTIN-3	19.56	MHZ9-3	19.84		ACTIN-3	21.26	MHZ9-3	21.02
	Root-6 h					Shoot-6 h
	ACTIN-1	22.06	MHZ9-1	22.88		ACTIN-1	21.16	MHZ9-1	21.4
	ACTIN-2	21.06	MHZ9-2	22.02		ACTIN-2	23.75	MHZ9-2	24.2
	ACTIN-3	18.99	MHZ9-3	19.59		ACTIN-3	22.32	MHZ9-3	22.74
	Root-9 h					Shoot-9 h
	ACTIN-1	21.96	MHZ9-1	21.92		ACTIN-1	20.64	MHZ9-1	21.6
	ACTIN-2	21.32	MHZ9-2	20.88		ACTIN-2	23.14	MHZ9-2	24.82
	ACTIN-3	19.26	MHZ9-3	19.06		ACTIN-3	22.86	MHZ9-3	22.75
	Root-12 h					Shoot-12 h
	ACTIN-1	22.09	MHZ9-1	21.11		ACTIN-1	21.66	MHZ9-1	21.78
	ACTIN-2	20.65	MHZ9-2	20.01		ACTIN-2	24.7	MHZ9-2	24.45
	ACTIN-3	19.8	MHZ9-3	19.02		ACTIN-3	22.02	MHZ9-3	21.53
Supplementary Fig. 5b
Expression level of ethylene-responsive genes in roots of WT and MHZ9-OX
	threshold values for qRT
		WT-Air	WT-ET	MHZ9-OX-Air	MHZ9-OX-ET			WT-Air	WT-ET	MHZ9-OX-Air	MHZ9-OX-ET
	OsUBQ5-Rep-1	16.61	17.69	16.31	17.25		OsUBQ5-Rep-3	16.64	17.69	16.32	17.32
	OsUBQ5-Rep-2	17.33	17.09	18.44	17.85		OsERF063-Rep-3	24.59	23.15	24.06	21.64
	OsUBQ5-Rep-3	17.06	17.68	18.02	17.78		OsERF073-Rep-3	22.72	22.19	22.1	21.02
	OsIAA20-Rep-1	19.8	19.49	19.97	18.85
	OsIAA20-Rep-2	20.62	19.1	21.85	19.64
	OsIAA20-Rep-3	20.42	19.66	21.6	19.6
	OsSHR5-Rep-1	22.61	21.74	23.88	21.96
	OsSHR5-Rep-2	23.3	21.01	25.79	22.52
	OsSHR5-Rep-3	23.1	21.51	25.54	22.73
	OsERF002-Rep-1	23.08	22.58	22.81	21.29
	OsERF002-Rep-2	23.87	22.07	24.71	21.87
	OsERF002-Rep-3	23.63	22.47	24.34	22.01
	OsERF063-Rep-1	25.07	22.67	25.75	22.12
	OsERF063-Rep-2	24.77	23.03	25.55	22.11
	OsERF073-Rep-1	23.45	21.7	23.94	21.62
	OsERF073-Rep-2	22.91	22.15	23.66	21.62
Supplementary Fig. 5d
	Heigth of field-grown plants of WT, mhz9 and MHZ9-OX.
（cm）	WT	mhz9	MHZ9OX1-8
	110	83	122
	102	84	130
	105	86	120
	105	84	122
	102	85	124
	111	82	127
	111	81	124
	100	84	132
	110	87	126
	112	85	136
	103	89	124
	112	90	119
	106	89	116
	112	89	128
	105	82	124
	110	85	114
	105	84	126
	106	87	122
	107	88	109
	105	88	125
	104	86	126
	110	80	116
	107	80	124
	110	84	119
	110	85	126
	107	84	121
	108	79	119
	107	81	120
	110	76	123
	106	86	119
	100	92	115
	106	88	116
	108	85	110
	110	94	121
	109	95
	106
