# Supplementary material for: A translational regulator MHZ9 modulates ethylene signaling in rice
Source: Nat Commun. 2023 Aug 4;14:4674. doi: 10.1038/s41467-023-40429-0 (PMC10403538; doi:10.1038/s41467-023-40429-0)
Supplement: Supplementary file 6 — Source Data [file 41467_2023_40429_MOESM6_ESM.zip › Source data/Source Data_Fig S9.xlsx]

## Sheet: Supplementary Fig 9
Supplementary Fig. 9
Supplementary Fig. 9a
		threshold values for qRT
			Replicate_1	Replicate_2	Replicate_3	Replicate_4	Replicate_1	Replicate_2	Replicate_3	Replicate_4	Replicate_1	Replicate_2	Replicate_3	Replicate_4	Replicate_1	Replicate_2	Replicate_3	Replicate_4	Replicate_1	Replicate_2	Replicate_3	Replicate_4
			0 h	0 h	0 h	0 h	1 h	1 h	1 h	1 h	2 h	2 h	2 h	2 h	4 h	4 h	4 h	4 h	6 h	6 h	6 h	6 h
	NIP	OsUBQ5	24.99	25.34	24.67	22.85	23.56	25.79	24.27	23.92	23.62	24.87	25.65	24.75	26.56	25.45	25.88	25.29	25.94	26.57	26.52	26.46
	NIP	OsEBF2	21.57	21.82	21.16	19.44	20.25	22.82	21.08	21.08	20.36	21.65	22.57	21.54	23.61	22.6	22.86	22.46	22.71	23.28	23.45	23.18
	mhz9	OsUBQ5	24.37	24.42	24.48	24.22	24.25	24.06	24.2	24.59	24.93	24.77	24.74	24.72	26.85	25.83	26.86	27.33	32.11	31.95	31.84	31.82
	mhz9	OsEBF2	22.45	22.08	22.14	21.97	22.16	22.06	22.55	22.88	23.47	23.29	23.24	23.09	25.45	24.63	25.61	25.95	30.45	30.37	30.14	30.54
	NIP	OsUBQ5	25.06	25.29	24.66	22.67	23.77	25.94	24.49	24.23	23.56	24.78	25.77	24.75	26.56	25.33	25.86	25.24
	NIP	OsEBF1	23.03	23.15	22.69	20.88	21.7	24.1	22.69	22.86	21.99	22.98	23.95	22.97	25.01	24.05	24.51	23.94
	mhz9	OsUBQ5	24.56	24.48	24.62	24.49	24.34	24.19	24.44	24.74	25.04	24.95	24.85	24.79	26.98	25.95	27.03	27.56
	mhz9	OsEBF1	23.96	23.92	23.99	23.8	24.03	23.85	24.07	24.5	25.06	24.88	24.82	24.67	26.81	25.79	27.01	27.21
Supplementary Fig. 9b
left pannel
		Normalized relative LUC activity											Relative LUC activity (F-LUC/R-LUC)
			LUC			LUC-OsEBF1-3'UTR			LUC-OsEBF2-3'UTR					LUC			LUC-OsEBF1-3'UTR			LUC-OsEBF2-3'UTR
			replicate 1	replicate 2	replicate 3	replicate 1	replicate 2	replicate 3	replicate 1	replicate 2	replicate 3			replicate 1	replicate 2	replicate 3	replicate 1	replicate 2	replicate 3	replicate 1	replicate 2	replicate 3
		WT	1.1302	0.863	1.0068	0.688	0.615	0.7993	0.248	0.2621	0.2738		WT	1.11	0.8476	0.9888	0.6757	0.604	0.785	0.2436	0.2574	0.2689
		mhz9	1.0668	0.9349	0.9984	0.6745	0.658	0.7106	0.7637	0.6916	0.7248		mhz9	0.9826	0.8611	0.9196	0.6213	0.6061	0.6545	0.7034	0.637	0.6676
		Osein2	1.1043	0.9988	0.897	0.974	0.856	0.7444	0.822	0.9492	0.9049		Osein2	1.131	1.0229	0.9186	0.9975	0.8766	0.7624	0.8419	0.9721	0.9268
right pannel
		Relative RNA levels of LUC
			LUC/R-LUC			LUC-OsEBF1-3'UTR/R-LUC			LUC-OsEBF2-3'UTR/R-LUC
			replicate 1	replicate 2	replicate 3	replicate 1	replicate 2	replicate 3	replicate 1	replicate 2	replicate 3
		WT	1.01244	0.70605	1.28151	1.01949	0.857282	1.21238	0.293448	0.688331	0.661819
		mhz9	1.13477	0.884175	0.981053	0.616598	0.412482	0.638343	0.442087	0.153085	0.33737
		Osein2	1.05605	0.951766	0.992183	0.565923	0.503017	0.663735	0.102855	0.077949	0.133849
		threshold values for qRT
		F-LUC	LUC			LUC-OsEBF1-3'UTR			LUC-OsEBF2-3'UTR
			replicate 1	replicate 2	replicate 3	replicate 1	replicate 2	replicate 3	replicate 1	replicate 2	replicate 3
		WT	22.99	23.55	21.81	23.11	23.69	24.83	26.91	24.17	24.71
		mhz9	24.26	23.14	23.04	25.86	25.98	25.72	16.04	19.84	17.66
		Osein2	23.67	23.46	23.69	25.32	25.08	24.98	19.93	21.77	23.72
		R-LUC	LUC			LUC-OsEBF1-3'UTR			LUC-OsEBF2-3'UTR
			replicate 1	replicate 2	replicate 3	replicate 1	replicate 2	replicate 3	replicate 1	replicate 2	replicate 3
		WT	22.97	23.01	22.13	23.1	23.43	25.07	25.1	23.59	24.07
		mhz9	24.41	22.93	22.98	25.13	24.67	25.04	14.83	17.1	16.06
		Osein2	24.28	23.92	24.21	25.03	24.62	24.92	17.18	18.62	21.35
Supplementary Fig. 9c
	Expression levels of OsEBF1 and OsEBF2 in WT, mhz9, and Osein2.
	ET (h)	WT-OsEBF1			mhz9-OsEBF1			Osein2-OsEBF1			WT-OsEBF2			mhz9-OsEBF2			Osein2-OsEBF2
	0	0.135216	0.093644	0.112137	0.041521	0.034435	0.048361	0.028889	0.022982	0.030536	0.567752	0.382447	0.504642	0.224793	0.170755	0.246558	0.319377	0.296616	0.343092
	2	0.29937	0.225313	0.314253	0.054788	0.054034	0.056328	0.041714	0.035077	0.043788	0.526072	0.41466	0.521233	0.179659	0.180491	0.185565	0.289841	0.269184	0.340722
	4	0.30566	0.243164	0.289172	0.068393	0.048361	0.058315	0.029633	0.03198	0.034754	0.476319	0.447513	0.5	0.175962	0.157127	0.198884	0.271684	0.33064	0.326088
	8	0.345478	0.204004	0.240927	0.055681	0.040761	0.054159	0.041235	0.034674	0.037681	0.756109	0.573024	0.609909	0.182167	0.147966	0.174746	0.282567	0.246558	0.285191
	for OsEBF1	CT values for qRT
	ET (h)	0			2			4			8
	OsUBQ5	replicate 1	replicate 2	replicate 3	replicate 1	replicate 2	replicate 3	replicate 1	replicate 2	replicate 3	replicate 1	replicate 2	replicate 3
	WT	15.11	15.44	15	16.18	16.13	15.84	15.94	16.16	16.02	14.23	14.76	14.56
	mhz9	14.91	15.16	14.78	14.6	14.49	14.47	14.22	14.66	14.23	14.03	14.28	14.03
	Osein2	14.08	14.31	13.96	14.7	14.94	14.66	15.15	14.92	14.88	14.02	14.14	13.9
		0			2			4			8
	OsEBF1	replicate 1	replicate 2	replicate 3	replicate 1	replicate 2	replicate 3	replicate 1	replicate 2	replicate 3	replicate 1	replicate 2	replicate 3
	WT	18.07	18.6	18.34	17.79	18.2	17.72	17.75	18.08	17.83	16.05	16.81	16.57
	mhz9	19.54	19.81	19.32	18.71	18.73	18.67	18.24	18.74	18.47	18.28	18.73	18.32
	Osein2	19.23	19.56	19.15	19.35	19.6	19.28	20.06	19.95	19.83	18.62	18.87	18.75
	for OsEBF2	CT values for qRT
	ET (h)	0			2			4			8
	OsUBQ5	replicate 1	replicate 2	replicate 3	replicate 1	replicate 2	replicate 3	replicate 1	replicate 2	replicate 3	replicate 1	replicate 2	replicate 3
	WT	15	15.3	14.95	15.92	16.1	15.78	15.86	16.05	15.94	14.19	14.7	14.45
	mhz9	14.92	15.13	14.85	14.57	14.59	14.35	14.05	14.55	14.16	13.93	14.42	14.02
	Osein2	14.09	14.3	13.89	14.67	14.96	14.54	15.25	14.83	14.77	13.95	14.06	13.86
		0			2			4			8
	OsEBF2	replicate 1	replicate 2	replicate 3	replicate 1	replicate 2	replicate 3	replicate 1	replicate 2	replicate 3	replicate 1	replicate 2	replicate 3
	WT	15.9	16.57	16.17	16.86	17.32	16.99	17.02	17.2	17.04	14.85	15.32	15.23
	mhz9	17.12	17.5	16.97	16.98	16.99	16.95	16.76	17.04	16.7	16.58	16.87	16.63
	Osein2	15.74	15.87	15.66	16.51	16.66	16.32	16.83	16.58	16.6	15.78	16.04	15.83
Supplementary Fig. 9d
Supplementary Fig. 9e
	Relaive expressions of OsEIL1-FLAG in WT and mhz9
	ET (h)	OsEIL1-FLAG/WT			OsEIL1-FLAG/mhz9
	0	2.71321	2.96905	2.78949	2.22427	2.14851	2.19365
	2	2.77022	2.73208	2.80889	1.90088	1.9141	1.87471
	4	3.50642	3.24901	3.29436	1.61328	1.55833	1.52626
	8	3.35582	3.19688	3.49833	2.45661	2.59668	2.54324
	12	4.10296	4.04648	4.16024	3.10947	3.21912	3.08799
	OsEIL1-FLAG mRNA levels	CT values for qRT
	ET (h)	0			2			4			8			12
	OsUBQ5	replicate 1	replicate 2	replicate 3	replicate 1	replicate 2	replicate 3	replicate 1	replicate 2	replicate 3	replicate 1	replicate 2	replicate 3	replicate 1	replicate 2	replicate 3
	WT	16.56	16.29	16.47	16.05	15.97	16.04	17.45	17.3	17.24	16.22	16.31	16.21	17.66	17.6	17.59
	mhz9	18.86	18.97	18.91	16.58	16.65	16.59	16.91	16.87	16.89	16.9	16.83	16.75	17.9	17.8	17.75
		0			2			4			8			12
	OsEIL1-FLAG	replicate 1	replicate 2	replicate 3	replicate 1	replicate 2	replicate 3	replicate 1	replicate 2	replicate 3	replicate 1	replicate 2	replicate 3	replicate 1	replicate 2	replicate 3
	WT	15	14.87	14.96	14.55	14.57	14.53	15.52	15.63	15.61	14.5	14.57	14.44	15.58	15.6	15.56
	mhz9	17.76	17.81	17.78	15.68	15.67	15.7	16.2	16.25	16.28	15.53	15.45	15.48	16.18	16.13	16.19
